# Supplementary material for: Unraveling cis and trans regulatory evolution during cotton domestication
Source: Nat Commun. 2019 Nov 27;10:5399. doi: 10.1038/s41467-019-13386-w (PMC6881400; doi:10.1038/s41467-019-13386-w)
Supplement: Supplementary file 5 — Supplementary Dataset 1 [file 41467_2019_13386_MOESM5_ESM.xlsx]

## Sheet: Suppl Data 1
Supplementary Data 1. Comparison of cis and trans effects using both the standard and cross-replicate approaches.
Sample	Method	cis Rep	trans Rep	cis vs trans		|cis| vs |trans|		cis vs parental divergence		trans vs parental divergence
				r	P value	|cis|/(|cis|+|trans|)	Wilcox P value	r	P value	r	P value
MxT.10dpa	Standard	1,2,3	1,2,3	-0.797649	0	0.480453	1.4676e-19	0.274486	0	0.361014	0
	Cross-replicate	1	2	-0.327618	0	0.42244	7.70727e-30	0.259681	7.66242e-287	0.373292	0
		1	3	-0.318689	0	0.418435	2.80944e-41	0.25515	2.41825e-277	0.384199	0
		2	1	-0.328809	0	0.439795	7.69975e-24	0.252072	7.47234e-270	0.379075	0
		2	3	-0.338938	0	0.427425	1.2711e-34	0.240882	4.5456e-242	0.384496	0
		3	1	-0.329377	0	0.440953	3.40056e-18	0.237861	3.0574e-240	0.379139	0
		3	2	-0.343822	0	0.431909	9.75744e-19	0.236028	3.23407e-232	0.378702	0
TxM.10dpa	Standard	4,5,6	4,5,6	-0.786033	0	0.475368	7.3829e-33	0.261247	0	0.391367	0
	Cross-replicate	4	5	-0.323894	0	0.419558	7.35845e-48	0.235725	5.96388e-254	0.404887	0
		4	6	-0.315929	0	0.412679	4.80124e-69	0.245074	1.73552e-272	0.400076	0
		5	4	-0.309659	0	0.443382	1.16792e-23	0.247751	3.77464e-281	0.422609	0
		5	6	-0.302883	0	0.425271	7.29808e-47	0.249521	4.62191e-276	0.396511	0
		6	4	-0.311789	0	0.452874	8.78778e-09	0.234819	1.0752e-249	0.421324	0
		6	5	-0.307061	0	0.439891	1.53728e-12	0.234605	2.25555e-243	0.4042	0
MxT.20dpa	Standard	1,2,3	1,2,3	-0.756304	0	0.456278	1.1669e-107	0.220505	2.0735e-298	0.471349	0
	Cross-replicate	1	2	-0.296974	0	0.439952	5.60961e-77	0.184677	2.93884e-124	0.493691	0
		1	3	-0.322645	0	0.440347	7.94289e-64	0.182168	3.49685e-120	0.500299	0
		2	1	-0.314213	0	0.363815	2.0461e-70	0.178932	1.20344e-116	0.460519	0
		2	3	-0.294048	0	0.40798	5.34885e-81	0.165863	1.74802e-117	0.513863	0
		3	1	-0.330583	0	0.365381	4.14088e-88	0.189842	1.53679e-130	0.473114	0
		3	2	-0.290491	0	0.414331	3.64939e-118	0.171731	6.30141e-126	0.514219	0
TxM.20dpa	Standard	4,5,6	4,5,6	-0.775968	0	0.461758	1.20141e-75	0.210179	5.18379e-267	0.45359	0
	Cross-replicate	4	5	-0.330125	0	0.402081	1.29382e-77	0.198257	8.64426e-137	0.45618	0
		4	6	-0.291401	3.701558e-317	0.417684	1.44347e-117	0.197522	2.17026e-143	0.475945	0
		5	4	-0.334278	0	0.409975	8.50737e-59	0.191476	1.48312e-127	0.45507	0
		5	6	-0.317137	0	0.421267	1.30928e-101	0.184844	1.42025e-124	0.476506	0
		6	4	-0.307668	0	0.39175	1.4532e-43	0.178879	1.53877e-117	0.461418	0
		6	5	-0.321264	0	0.389444	4.30052e-49	0.18173	2.07817e-120	0.470913	0
