# Supplementary material for: Unraveling cis and trans regulatory evolution during cotton domestication
Source: Nat Commun. 2019 Nov 27;10:5399. doi: 10.1038/s41467-019-13386-w (PMC6881400; doi:10.1038/s41467-019-13386-w)
Supplement: Supplementary file 6 — Supplementary Dataset 2 [file 41467_2019_13386_MOESM6_ESM.xlsx]

## Sheet: Suppl Data 2
Supplementary Data 2. Table of 1655 regulatory divergent (RD) genes.
ID	Best.hit.arabi.name	arabi.symbol	arabi.defline	RD	TF	TF_Family	maxxa.In-Degree	maxxa.Out-degree	tx2094.In-degree	tx2094.Out-degree	fiberQTLgenes	CellWallRelatedGene	WGCNA.concensus.module	WGCNA.concensus.color	Fig5.nodeID	maxxa.TGs.GO	tx2094.TGs.GO	Gorai	Ortho-homoeolog.group
Gohir.A01G033500.1	AT3G16857.2	ARR1,RR1	response regulator 1	trans only	TRUE	ARR-B	36	2786	25	324	FALSE	FALSE	2	#0000FF	1	proton transmembrane transporter activity; cytochrome-c oxidase activity; heme-copper terminal oxidase activity	supramolecular complex; supramolecular polymer; supramolecular fiber	NA	NA
Gohir.A12G223200.1	AT4G37740.1	AtGRF2,GRF2	growth-regulating factor 2	cis only	TRUE	GRF	34	894	6	494	FALSE	FALSE	2	#0000FF	2	hydrolase activity, acting on glycosyl bonds; oxidoreductase activity, acting on paired donors, with incorporation or reduction of molecular oxygen; hydrolase activity, hydrolyzing O-glycosyl compounds	NA; NA; NA	Gorai.008G241800.1	OG0021491
Gohir.A08G027700.1	AT3G08505.2		zinc finger (CCCH-type/C3HC4-type RING finger) family protein	cis and trans	TRUE	C3H	15	274	14	161	TRUE	FALSE	0	#BEBEBE	3			Gorai.004G036900.1	OG0014379
Gohir.D05G244700.1	AT1G76880.1		Duplicated homeodomain-like superfamily protein	cis only	TRUE	Trihelix	19	594	27	416	FALSE	FALSE	4	#FFFF00	4	hydrolase activity, hydrolyzing O-glycosyl compounds; hydrolase activity, acting on glycosyl bonds; cell periphery	heme binding; tetrapyrrole binding; copper ion binding	NA	NA
Gohir.D05G069300.1	AT5G06770.1		KH domain-containing protein / zinc finger (CCCH type) family protein	cis and trans	TRUE	C3H	28	443	21	197	FALSE	FALSE	0	#BEBEBE	5	ADP binding; endonuclease activity, active with either ribo- or deoxyribonucleic acids and producing 5'-phosphomonoesters; endonuclease activity	NA; NA; NA	NA	NA
Gohir.D10G215300.1	AT3G52250.1		Duplicated homeodomain-like superfamily protein	cis and trans	TRUE	MYB	24	2115	25	799	FALSE	FALSE	5	#00FF00	6	proton transmembrane transporter activity; electron transfer activity; monovalent inorganic cation transmembrane transporter activity	cellular macromolecule catabolic process; macromolecule catabolic process; protein catabolic process	Gorai.011G240800.1	OG0016954
Gohir.A05G132500.1	AT1G79840.1	GL2	HD-ZIP IV family of homeobox-leucine zipper protein with lipid-binding START domain	trans only	TRUE	HD-ZIP	18	1016	14	475	FALSE	FALSE	5	#00FF00	7	proton transmembrane transporter activity; electron transfer activity; cytochrome-c oxidase activity	NA; NA; NA	NA	NA
Gohir.D06G219200.1	AT2G01060.1		myb-like HTH transcriptional regulator family protein	cis and trans	TRUE	G2-like	28	302	35	618	FALSE	FALSE	3	#A52A2A	8	protein serine/threonine phosphatase activity; DNA binding transcription factor activity; transcription regulator activity	Ran GTPase binding; 5-methyltetrahydropteroyltriglutamate-homocysteine S-methyltransferase activity; S-methyltransferase activity	NA	NA
Gohir.A09G142500.1	AT3G10040.1		sequence-specific DNA binding transcription factors	cis only	TRUE	Trihelix	18	160	15	207	FALSE	FALSE	19	#FFFFE0	9			Gorai.006G159000.1	OG0015607
Gohir.A05G012300.1	AT2G41040.1		S-adenosyl-L-methionine-dependent methyltransferases superfamily protein	trans only	TRUE	C2H2	21	426	16	366	FALSE	FALSE	0	#BEBEBE	10			Gorai.009G013400.1	OG0007707
Gohir.D11G034300.1	AT5G62470.2	ATMYB96,MYB96,MYBCOV1	myb domain protein 96	cis and trans	TRUE	MYB	15	318	31	509	FALSE	FALSE	3	#A52A2A	11	methionine adenosyltransferase activity; drug metabolic process; sulfur compound biosynthetic process	cellular protein localization; cellular macromolecule localization; intracellular protein transport	NA	NA
Gohir.D10G033800.1	AT4G18960.1	AG	K-box region and MADS-box transcription factor family protein	trans only	TRUE	MIKC_MADS	38	1806	7	536	FALSE	FALSE	1	#40E0D0	12	ARF guanyl-nucleotide exchange factor activity; guanyl-nucleotide exchange factor activity; GTPase binding	ARF guanyl-nucleotide exchange factor activity; guanyl-nucleotide exchange factor activity; GTPase binding	NA	NA
Gohir.A13G064000.1	AT4G38180.1	FRS5	FAR1-related sequence 5	cis only	TRUE	FAR1	15	339	36	743	FALSE	FALSE	5	#00FF00	13	NA; NA; NA	threonine-type endopeptidase activity; threonine-type peptidase activity; peptidyl-amino acid modification	Gorai.013G065300.1	OG0024005
Gohir.D12G119800.1	AT2G46770.1	ANAC043,EMB2301,NST1	NAC (No Apical Meristem) domain transcriptional regulator superfamily protein	trans only	TRUE	NAC	49	806	20	442	FALSE	FALSE	4	#FFFF00	14	fatty-acyl-CoA binding; fatty acid derivative binding; sulfur compound binding	NA; NA; NA	Gorai.008G130300.1	OG0020678
Gohir.D03G174400.1	AT5G46880.1	HB-7,HDG5	homeobox-7	cis only	TRUE	HD-ZIP	37	468	16	510	FALSE	FALSE	2	#0000FF	15	nucleosome; protein-DNA complex; DNA packaging complex	NA; NA; NA	NA	NA
Gohir.D10G213600.1	AT4G30080.1	ARF16	auxin response factor 16	trans only	TRUE	ARF	27	371	17	242	FALSE	FALSE	0	#BEBEBE	16	microtubule associated complex; microtubule cytoskeleton; kinesin complex	NA; NA; NA	Gorai.011G238900.1	OG0016944
Gohir.A05G030600.1	AT5G56930.1	emb1789	CCCH-type zinc finger family protein	cis and trans	TRUE	C3H	21	255	16	509	FALSE	FALSE	2	#0000FF	17	NA; NA; NA	unfolded protein binding; NA; NA	Gorai.009G032200.1	OG0007861
Gohir.A07G113300.1	AT2G35940.3	BLH1,EDA29	BEL1-like homeodomain 1	trans only	TRUE	TALE	31	191	25	308	FALSE	FALSE	0	#BEBEBE	18	transferase activity, transferring glycosyl groups; NA; NA	NA; NA; NA	Gorai.001G125400.1	OG0012178
Gohir.A05G397800.1	AT2G27110.1	FRS3	FAR1-related sequence 3	cis and trans	TRUE	FAR1	34	779	31	599	FALSE	FALSE	5	#00FF00	19	GTPase binding; enzyme binding; Ran GTPase binding	purine nucleoside binding; GTP binding; purine ribonucleoside binding	Gorai.012G021400.1	OG0007460
Gohir.A05G241200.1	AT1G21450.1	SCL1	SCARECROW-like 1	trans only	TRUE	GRAS	29	318	21	462	FALSE	FALSE	3	#A52A2A	20			Gorai.009G251800.1	OG0009447
Gohir.D03G156100.1	AT1G62990.1	IXR11,KNAT7	KNOTTED-like homeobox of Arabidopsis thaliana 7	trans only	TRUE	TALE	28	503	13	442	FALSE	FALSE	3	#A52A2A	21	NA; NA; NA	oxidoreductase activity, acting on paired donors, with incorporation or reduction of molecular oxygen; NA; NA	Gorai.003G163800.1	OG0005783
Gohir.D05G244600.1	AT1G76880.1		Duplicated homeodomain-like superfamily protein	cis and trans	TRUE	Trihelix	25	279	28	873	FALSE	FALSE	2	#0000FF	22	vitamin metabolic process; water-soluble vitamin metabolic process; vitamin biosynthetic process	autophagosome assembly; macroautophagy; autophagosome organization	NA	NA
Gohir.D08G206200.1	AT4G02640.2	ATBZIP10,BZO2H1	bZIP transcription factor family protein	cis and trans	TRUE	bZIP	21	159	15	1018	FALSE	FALSE	1	#40E0D0	23	NA; NA; NA	guanyl-nucleotide exchange factor activity; monovalent inorganic cation transmembrane transporter activity; proton transmembrane transporter activity	Gorai.004G218300.1	OG0013686
Gohir.D01G173300.1	AT1G58100.1		TCP family transcription factor	cis and trans	TRUE	TCP	17	520	11	527	FALSE	FALSE	2	#0000FF	24			Gorai.002G215000.1	OG0003354
Gohir.A10G028600.1	AT2G33860.1	ARF3,ETT	Transcriptional factor B3 family protein / auxin-responsive factor AUX/IAA-related	cis and trans	TRUE	ARF	22	257	30	231	FALSE	FALSE	0	#BEBEBE	25	calcium-dependent phospholipid binding; NA; NA	NA; NA; NA	Gorai.011G030900.1	OG0017371
Gohir.D10G071600.1	AT3G24490.1		Alcohol dehydrogenase transcription factor Myb/SANT-like family protein	cis and trans	TRUE	Trihelix	20	327	22	424	FALSE	FALSE	0	#BEBEBE	26	double-stranded DNA binding; cytochrome-c oxidase activity; heme-copper terminal oxidase activity	mitochondrial outer membrane; organelle outer membrane; outer membrane	Gorai.011G076900.1	OG0018230
Gohir.D06G209500.1	AT1G28420.1	HB-1	homeobox-1	cis and trans	TRUE	HB-other	34	2652	45	947	FALSE	FALSE	5	#00FF00	27	cytochrome-c oxidase activity; heme-copper terminal oxidase activity; oxidoreductase activity, acting on a heme group of donors	ARF guanyl-nucleotide exchange factor activity; guanyl-nucleotide exchange factor activity; GTPase binding	NA	NA
Gohir.A13G001500.1	AT2G40950.1	BZIP17	Basic-leucine zipper (bZIP) transcription factor family protein	cis and trans	TRUE	bZIP	31	989	44	908	FALSE	FALSE	6	#FF0000	28	threonine-type endopeptidase activity; threonine-type peptidase activity; transcription by RNA polymerase II	threonine-type endopeptidase activity; threonine-type peptidase activity; ribosome binding	Gorai.013G000800.1	OG0023444
Gohir.D02G058200.1	AT4G16150.1		calmodulin binding;transcription regulators	cis only	TRUE	CAMTA	38	768	16	415	FALSE	FALSE	6	#FF0000	29	nucleobase-containing compound kinase activity; transcription factor activity, RNA polymerase II transcription factor binding; RNA polymerase II transcription cofactor activity	NA; NA; NA	Gorai.005G065700.1	OG0003904
Gohir.D02G189100.1	AT5G23280.1		TCP family transcription factor	trans only	TRUE	TCP	29	322	19	375	FALSE	FALSE	2	#0000FF	30	transferase activity, transferring acyl groups; NA; NA	coenzyme biosynthetic process; coenzyme metabolic process; organic hydroxy compound biosynthetic process	Gorai.005G211900.1	OG0005135
Gohir.D13G237500.1	AT5G41020.1		myb family transcription factor	cis only	TRUE	MYB_related	22	191	6	210	FALSE	FALSE	0	#BEBEBE	31	NA; NA; NA	unfolded protein binding; protein folding; NA	Gorai.013G268300.1	OG0023407
Gohir.D04G041000.1	AT1G14440.2	AtHB31,HB31	homeobox protein 31	cis only	TRUE	ZF-HD	15	152	18	344	TRUE	FALSE	0	#BEBEBE	32			Gorai.012G046200.1	OG0007345
Gohir.A05G403400.1	AT2G40620.1		Basic-leucine zipper (bZIP) transcription factor family protein	cis and trans	TRUE	bZIP	18	1023	22	409	FALSE	FALSE	2	#0000FF	33	hydrolase activity, acting on glycosyl bonds; hydrolase activity, hydrolyzing O-glycosyl compounds; carbohydrate binding	lipid biosynthetic process; NA; NA	Gorai.012G014500.1	OG0007505
Gohir.D09G103100.1	AT5G60450.1	ARF4	auxin response factor 4	cis only	TRUE	ARF	25	484	14	197	FALSE	FALSE	0	#BEBEBE	34	DNA replication; nucleosome; protein-DNA complex	spindle pole; spliceosomal snRNP complex; small nuclear ribonucleoprotein complex	Gorai.006G120400.1	OG0016438
Gohir.A13G055300.1	AT1G68550.2		Integrase-type DNA-binding superfamily protein	trans only	TRUE	ERF	26	455	23	427	FALSE	FALSE	2	#0000FF	35			Gorai.013G076100.1	OG0023940
Gohir.A13G099200.1	AT3G13540.1	ATMYB5,MYB5	myb domain protein 5	trans only	TRUE	MYB	31	305	19	554	FALSE	FALSE	1	#40E0D0	36	NA; NA; NA	guanyl-nucleotide exchange factor activity; ARF guanyl-nucleotide exchange factor activity; GTPase binding	Gorai.013G114900.1	OG0022526
Gohir.A01G201200.1	AT2G35940.1	BLH1,EDA29	BEL1-like homeodomain 1	cis and trans	TRUE	TALE	41	625	5	359	FALSE	FALSE	4	#FFFF00	37	NA; NA; NA	ribosomal subunit; NA; NA	Gorai.002G234900.1	OG0002858
Gohir.D09G041200.1	AT4G00730.1	AHDP,ANL2	Homeobox-leucine zipper family protein / lipid-binding START domain-containing protein	trans only	TRUE	HD-ZIP	26	456	19	394	FALSE	FALSE	2	#0000FF	38	NA; NA; NA	microtubule; supramolecular complex; supramolecular polymer	Gorai.006G047300.1	OG0015219
Gohir.A12G154800.1	AT1G67970.1	AT-HSFA8,HSFA8	heat shock transcription factor A8	cis and trans	TRUE	HSF	47	868	14	440	FALSE	FALSE	4	#FFFF00	39	aspartic-type endopeptidase activity; aspartic-type peptidase activity; NA	NA; NA; NA	Gorai.008G170800.1	OG0020969
Gohir.D12G170700.1	AT1G68550.2		Integrase-type DNA-binding superfamily protein	cis and trans	TRUE	ERF	13	164	32	295	FALSE	FALSE	3	#A52A2A	40			Gorai.008G183300.1	OG0021062
Gohir.D03G133500.1	AT3G20770.1	AtEIN3,EIN3	Ethylene insensitive 3 family protein	trans only	TRUE	EIL	30	599	20	769	FALSE	FALSE	6	#FF0000	41	hydro-lyase activity; catalytic complex; NA	signal peptide processing; NA; NA	Gorai.003G140600.1	OG0005931
Gohir.D02G067300.1	AT1G34190.1	anac017,NAC017	NAC domain containing protein 17	cis and trans	TRUE	NAC	18	268	22	183	FALSE	FALSE	0	#BEBEBE	42	signal sequence binding; peptide binding; ER retention sequence binding	NA; NA; NA	Gorai.005G076200.1	OG0003970
Gohir.A03G034800.1	AT3G20770.1	AtEIN3,EIN3	Ethylene insensitive 3 family protein	cis only	TRUE	EIL	11	338	31	1526	FALSE	FALSE	0	#BEBEBE	43	calcium-dependent phospholipid binding; heat shock protein binding; NA	threonine-type endopeptidase activity; threonine-type peptidase activity; 5'-3' RNA polymerase activity	Gorai.003G140600.1	OG0005931
Gohir.D06G109500.1	AT5G24800.1	ATBZIP9,BZIP9,BZO2H2	basic leucine zipper 9	cis and trans	TRUE	bZIP	24	574	9	261	FALSE	FALSE	0	#BEBEBE	44			Gorai.010G124200.1	OG0010800
Gohir.D05G089000.1	AT5G58620.1		zinc finger (CCCH-type) family protein	cis and trans	TRUE	C3H	45	883	25	1392	FALSE	FALSE	5	#00FF00	45	proton-transporting ATP synthase activity, rotational mechanism; ATPase activity, coupled to transmembrane movement of ions, rotational mechanism; cation-transporting ATPase activity	threonine-type endopeptidase activity; threonine-type peptidase activity; 5'-3' RNA polymerase activity	Gorai.009G091200.1	OG0008288
Gohir.A03G033000.1	AT2G28350.1	ARF10	auxin response factor 10	cis and trans	TRUE	ARF	19	848	18	426	FALSE	FALSE	4	#FFFF00	46	NA; NA; NA	ribosomal subunit; NA; NA	Gorai.003G142500.1	OG0005913
Gohir.D07G051500.1	AT5G62000.1	ARF1-BP,ARF2,HSS,ORE14	auxin response factor 2	cis and trans	TRUE	ARF	18	719	36	608	FALSE	FALSE	5	#00FF00	47	NA; NA; NA	preribosome; RNA polymerase II transcription factor complex; nuclear lumen	Gorai.001G054600.1	OG0011696
Gohir.D12G242500.1	AT2G46770.1	ANAC043,EMB2301,NST1	NAC (No Apical Meristem) domain transcriptional regulator superfamily protein	trans only	TRUE	NAC	15	776	24	435	FALSE	TRUE	4	#FFFF00	48			Gorai.008G259700.1	OG0021605
Gohir.A11G011600.1	AT5G52510.1	SCL8	SCARECROW-like 8	cis and trans	TRUE	GRAS	40	1023	21	653	FALSE	FALSE	6	#FF0000	49	transferase activity, transferring glycosyl groups; GTPase activity; transferase activity, transferring hexosyl groups	NA; NA; NA	Gorai.007G012300.1	OG0019921
Gohir.A08G156400.1	AT1G32640.1	ATMYC2,JAI1,JIN1,MYC2,RD22BP1,ZBF1	Basic helix-loop-helix (bHLH) DNA-binding family protein	cis only	TRUE	bHLH	20	589	30	510	TRUE	FALSE	0	#BEBEBE	50	fatty acid metabolic process; fatty acid oxidation; lipid oxidation	NA; NA; NA	Gorai.004G184800.1	OG0013466
Gohir.D11G331000.1	AT3G57800.2		basic helix-loop-helix (bHLH) DNA-binding superfamily protein	cis only	TRUE	bHLH	30	741	19	351	FALSE	FALSE	2	#0000FF	51	hydrolase activity, hydrolyzing O-glycosyl compounds; hydrolase activity, acting on glycosyl bonds; ATP-dependent DNA helicase activity	NA; NA; NA	Gorai.007G361700.1	OG0020180
Gohir.A10G008200.1	AT1G15720.1	TRFL5	TRF-like 5	cis and trans	TRUE	MYB_related	27	447	21	184	FALSE	FALSE	0	#BEBEBE	52	proton-transporting two-sector ATPase complex; NA; NA	NA; NA; NA	Gorai.011G008700.1	OG0017219
Gohir.D11G290900.1	AT5G54680.1	bHLH105,ILR3	basic helix-loop-helix (bHLH) DNA-binding superfamily protein	cis and trans	TRUE	bHLH	27	155	22	102	FALSE	FALSE	0	#BEBEBE	53	NA; NA; NA	photosynthesis, light reaction; NA; NA	Gorai.007G314800.1	OG0019826
Gohir.1Z007400.1	AT1G08450.1	AtCRT3,CRT3,EBS2,PSL1	calreticulin 3	cis and trans	FALSE	NA	36	0	25	0	FALSE	FALSE	1	#40E0D0	NA	NA	NA	NA	NA
Gohir.1Z028500.1	AT3G03050.1	ATCSLD3,CSLD3,KJK	cellulose synthase-like D3	cis and trans	FALSE	NA	50	0	27	0	FALSE	FALSE	5	#00FF00	NA	NA	NA	NA	NA
Gohir.1Z029300.1	AT5G16730.1		Plant protein of unknown function (DUF827)	cis and trans	FALSE	NA	34	0	14	0	FALSE	FALSE	4	#FFFF00	NA	NA	NA	NA	NA
Gohir.1Z040200.1	AT4G33800.1			cis and trans	FALSE	NA	32	0	31	0	FALSE	FALSE	2	#0000FF	NA	NA	NA	NA	NA
Gohir.1Z045900.1	AT4G31590.1	ATCSLC05,ATCSLC5,CSLC05,CSLC5	Cellulose-synthase-like C5	cis and trans	FALSE	NA	37	0	22	0	FALSE	FALSE	2	#0000FF	NA	NA	NA	NA	NA
Gohir.1Z049300.1	AT4G19110.1		Protein kinase superfamily protein	cis and trans	FALSE	NA	17	0	25	0	FALSE	FALSE	0	#BEBEBE	NA	NA	NA	NA	NA
Gohir.1Z050400.1	AT3G23790.1	AAE16	AMP-dependent synthetase and ligase family protein	cis and trans	FALSE	NA	21	0	22	0	FALSE	FALSE	0	#BEBEBE	NA	NA	NA	NA	NA
Gohir.1Z060100.1	AT1G80230.1		Rubredoxin-like superfamily protein	cis and trans	FALSE	NA	43	0	26	0	FALSE	FALSE	1	#40E0D0	NA	NA	NA	NA	NA
Gohir.1Z070800.1	AT5G25880.1	ATNADP-ME3,NADP-ME3	NADP-malic enzyme 3	cis and trans	FALSE	NA	38	0	22	0	FALSE	FALSE	4	#FFFF00	NA	NA	NA	NA	NA
Gohir.1Z070900.1	AT2G25740.1		ATP-dependent protease La (LON) domain protein	cis and trans	FALSE	NA	25	0	20	0	FALSE	FALSE	0	#BEBEBE	NA	NA	NA	NA	NA
Gohir.A01G006400.1	AT2G15695.1		Protein of unknown function DUF829, transmembrane 53	cis and trans	FALSE	NA	35	0	28	0	FALSE	FALSE	6	#FF0000	NA	NA	NA	Gorai.002G007500.1	OG0003119
Gohir.A01G019500.1	AT2G20580.1	ATRPN1A,RPN1A	26S proteasome regulatory subunit S2 1A	cis and trans	FALSE	NA	31	0	17	0	FALSE	FALSE	7	#000000	NA	NA	NA	Gorai.002G020200.1	OG0003187
Gohir.A01G019800.1	AT1G06290.1	ACX3,ATACX3	acyl-CoA oxidase 3	cis and trans	FALSE	NA	22	0	15	0	FALSE	FALSE	3	#A52A2A	NA	NA	NA	NA	NA
Gohir.A01G024100.1	AT5G43830.1		Aluminium induced protein with YGL and LRDR motifs	cis and trans	FALSE	NA	32	0	39	0	FALSE	FALSE	1	#40E0D0	NA	NA	NA	Gorai.002G024600.1	OG0003220
Gohir.A01G024200.1	AT4G14500.1		Polyketide cyclase/dehydrase and lipid transport superfamily protein	cis and trans	FALSE	NA	24	0	4	0	FALSE	FALSE	4	#FFFF00	NA	NA	NA	Gorai.002G024700.1	OG0003221
Gohir.A01G029200.1	AT4G15940.1		Fumarylacetoacetate (FAA) hydrolase family	cis and trans	FALSE	NA	8	0	15	0	FALSE	FALSE	1	#40E0D0	NA	NA	NA	NA	NA
Gohir.A01G037000.1	AT1G16670.1		Protein kinase superfamily protein	cis and trans	FALSE	NA	24	0	19	0	FALSE	FALSE	6	#FF0000	NA	NA	NA	Gorai.002G032800.1	OG0003386
Gohir.A01G041500.1	AT1G66340.1	AtETR1,EIN1,ETR,ETR1	Signal transduction histidine kinase, hybrid-type, ethylene sensor	cis and trans	FALSE	NA	23	0	29	0	FALSE	FALSE	6	#FF0000	NA	NA	NA	NA	NA
Gohir.A01G054000.1	AT1G53320.1	AtTLP7,TLP7	tubby like protein 7	cis and trans	FALSE	NA	17	0	32	0	FALSE	FALSE	0	#BEBEBE	NA	NA	NA	Gorai.002G054300.1	OG0003555
Gohir.A01G056700.1	AT1G53280.1		Class I glutamine amidotransferase-like superfamily protein	cis and trans	FALSE	NA	30	0	39	0	FALSE	FALSE	6	#FF0000	NA	NA	NA	Gorai.002G062100.1	OG0002216
Gohir.A01G075000.1	AT4G05320.4	UBQ10	polyubiquitin 10	cis and trans	FALSE	NA	21	0	35	0	FALSE	FALSE	7	#000000	NA	NA	NA	NA	NA
Gohir.A01G078000.1	AT4G27060.1	CN,SPR2,TOR1	ARM repeat superfamily protein	cis and trans	FALSE	NA	31	0	8	0	FALSE	FALSE	2	#0000FF	NA	NA	NA	Gorai.002G086800.1	OG0002349
Gohir.A01G109200.1	AT1G07930.1		GTP binding Elongation factor Tu family protein	cis and trans	FALSE	NA	17	0	15	0	FALSE	FALSE	1	#40E0D0	NA	NA	NA	Gorai.002G121500.1	OG0002558
Gohir.A01G145400.1	AT2G45220.1		Plant invertase/pectin methylesterase inhibitor superfamily	cis and trans	FALSE	NA	24	0	36	0	FALSE	FALSE	4	#FFFF00	NA	NA	NA	NA	NA
Gohir.A01G154500.1	AT1G27340.1		Galactose oxidase/kelch repeat superfamily protein	cis and trans	FALSE	NA	15	0	9	0	FALSE	FALSE	6	#FF0000	NA	NA	NA	Gorai.002G182600.1	OG0002790
Gohir.A01G162300.1	AT1G10650.1		SBP (S-ribonuclease binding protein) family protein	cis and trans	FALSE	NA	25	0	26	0	FALSE	FALSE	1	#40E0D0	NA	NA	NA	Gorai.002G185700.1	OG0003423
Gohir.A01G163300.1	AT2G21190.1		ER lumen protein retaining receptor family protein	cis and trans	FALSE	NA	10	0	14	0	FALSE	FALSE	29	#8B4513	NA	NA	NA	Gorai.002G192600.1	OG0003233
Gohir.A01G164200.1	AT2G16600.1	ROC3	rotamase CYP 3	cis and trans	FALSE	NA	28	0	33	0	FALSE	FALSE	3	#A52A2A	NA	NA	NA	Gorai.002G193600.1	OG0003239
Gohir.A01G186600.1	AT1G36160.1	ACC1,AT-ACC1,EMB22,GK,PAS3	acetyl-CoA carboxylase 1	cis and trans	FALSE	NA	33	0	25	0	FALSE	FALSE	2	#0000FF	NA	NA	NA	Gorai.002G219400.1	OG0003448
Gohir.A01G199000.1	AT5G06600.2	UBP12	ubiquitin-specific protease 12	cis and trans	FALSE	NA	15	0	31	0	FALSE	FALSE	5	#00FF00	NA	NA	NA	Gorai.002G232700.1	OG0002840
Gohir.A01G199500.1	AT3G54750.2			cis and trans	FALSE	NA	25	0	11	0	FALSE	FALSE	0	#BEBEBE	NA	NA	NA	Gorai.002G233300.1	OG0002845
Gohir.A01G199900.1	AT2G35880.1		TPX2 (targeting protein for Xklp2) protein family	cis and trans	FALSE	NA	53	0	21	0	FALSE	FALSE	4	#FFFF00	NA	NA	NA	Gorai.002G233700.1	OG0002848
Gohir.A01G200000.1	AT2G35900.1			cis and trans	FALSE	NA	6	0	13	0	FALSE	FALSE	10	#A020F0	NA	NA	NA	Gorai.002G233800.1	OG0002849
Gohir.A01G200300.1	AT3G11760.1			cis and trans	FALSE	NA	27	0	18	0	FALSE	FALSE	2	#0000FF	NA	NA	NA	Gorai.002G234100.1	OG0002852
Gohir.A01G201400.1	AT5G06360.1		Ribosomal protein S8e family protein	cis and trans	FALSE	NA	23	0	16	0	FALSE	FALSE	0	#BEBEBE	NA	NA	NA	Gorai.002G235200.1	OG0002860
Gohir.A01G202000.1	AT3G11660.1	NHL1	NDR1/HIN1-like 1	cis and trans	FALSE	NA	20	0	11	0	FALSE	FALSE	3	#A52A2A	NA	NA	NA	NA	NA
Gohir.A01G211800.1	AT2G36670.2		Eukaryotic aspartyl protease family protein	cis and trans	FALSE	NA	31	0	27	0	FALSE	FALSE	7	#000000	NA	NA	NA	Gorai.002G245300.1	OG0002925
Gohir.A01G214800.1	AT2G37040.1	ATPAL1,PAL1	PHE ammonia lyase 1	cis and trans	FALSE	NA	29	0	18	0	FALSE	FALSE	2	#0000FF	NA	NA	NA	Gorai.002G248000.1	OG0002941
Gohir.A01G218200.1	AT3G53490.1			cis and trans	FALSE	NA	30	0	16	0	FALSE	FALSE	4	#FFFF00	NA	NA	NA	Gorai.002G252200.1	OG0002970
Gohir.A01G219100.1	AT3G53520.1	ATUXS1,UXS1	UDP-glucuronic acid decarboxylase 1	cis and trans	FALSE	NA	29	0	34	0	FALSE	FALSE	6	#FF0000	NA	NA	NA	Gorai.002G253300.1	OG0002977
Gohir.A01G224700.1	AT2G38010.1		Neutral/alkaline non-lysosomal ceramidase	cis and trans	FALSE	NA	29	0	27	0	FALSE	FALSE	2	#0000FF	NA	NA	NA	Gorai.002G260400.1	OG0003014
Gohir.A01G231800.1	AT2G44060.2		Late embryogenesis abundant protein, group 2	cis and trans	FALSE	NA	44	0	22	0	FALSE	FALSE	1	#40E0D0	NA	NA	NA	Gorai.002G268600.1	OG0003077
Gohir.A02G005600.1	AT3G03080.1		Zinc-binding dehydrogenase family protein	cis and trans	FALSE	NA	33	0	15	0	FALSE	FALSE	0	#BEBEBE	NA	NA	NA	NA	NA
Gohir.A02G008400.1	AT5G39740.2	OLI7,RPL5B	ribosomal protein L5 B	cis and trans	FALSE	NA	16	0	29	0	FALSE	FALSE	0	#BEBEBE	NA	NA	NA	Gorai.005G010200.1	OG0003647
Gohir.A02G012800.1	AT5G12890.1		UDP-Glycosyltransferase superfamily protein	cis and trans	FALSE	NA	20	0	12	0	FALSE	FALSE	1	#40E0D0	NA	NA	NA	Gorai.005G017000.1	OG0003673
Gohir.A02G014200.1	AT3G59310.1		Eukaryotic protein of unknown function (DUF914)	cis and trans	FALSE	NA	14	0	26	0	FALSE	FALSE	3	#A52A2A	NA	NA	NA	Gorai.005G019300.1	OG0003680
Gohir.A02G014500.1	AT3G59350.1		Protein kinase superfamily protein	cis and trans	FALSE	NA	25	0	21	0	FALSE	FALSE	2	#0000FF	NA	NA	NA	Gorai.005G019600.1	OG0003681
Gohir.A02G033300.1	AT3G22600.1		Bifunctional inhibitor/lipid-transfer protein/seed storage 2S albumin superfamily protein	cis and trans	FALSE	NA	49	0	17	0	FALSE	FALSE	4	#FFFF00	NA	NA	NA	NA	NA
Gohir.A02G044900.1	AT4G15545.1			cis and trans	FALSE	NA	27	0	34	0	FALSE	FALSE	32	#EE82EE	NA	NA	NA	Gorai.005G056200.1	OG0003854
Gohir.A02G046600.1	AT5G18650.1		CHY-type/CTCHY-type/RING-type Zinc finger protein	cis and trans	FALSE	NA	39	0	21	0	FALSE	FALSE	3	#A52A2A	NA	NA	NA	Gorai.005G057600.1	OG0003866
Gohir.A02G089000.1	AT1G75800.1		Pathogenesis-related thaumatin superfamily protein	cis and trans	FALSE	NA	18	0	9	0	FALSE	FALSE	0	#BEBEBE	NA	NA	NA	NA	NA
Gohir.A02G097400.1	AT4G10790.1		UBX domain-containing protein	cis and trans	FALSE	NA	15	0	29	0	FALSE	FALSE	6	#FF0000	NA	NA	NA	Gorai.003G075800.1	OG0004610
Gohir.A02G097500.1	AT5G41990.1	ATWNK8,WNK8	with no lysine (K) kinase 8	cis and trans	FALSE	NA	22	0	20	0	FALSE	FALSE	5	#00FF00	NA	NA	NA	NA	NA
Gohir.A02G097800.1	AT4G10750.1		Phosphoenolpyruvate carboxylase family protein	cis and trans	FALSE	NA	15	0	19	0	FALSE	FALSE	0	#BEBEBE	NA	NA	NA	NA	NA
Gohir.A02G098100.1	AT5G41950.1		Tetratricopeptide repeat (TPR)-like superfamily protein	cis and trans	FALSE	NA	20	0	20	0	FALSE	FALSE	7	#000000	NA	NA	NA	Gorai.003G076800.1	OG0004613
Gohir.A02G098200.1	AT3G50790.1		esterase/lipase/thioesterase family protein	cis and trans	FALSE	NA	23	0	29	0	FALSE	FALSE	0	#BEBEBE	NA	NA	NA	Gorai.003G076900.1	OG0004614
Gohir.A02G098800.1	AT5G42090.1		Lung seven transmembrane receptor family protein	cis and trans	FALSE	NA	12	0	32	0	FALSE	FALSE	4	#FFFF00	NA	NA	NA	Gorai.003G077500.1	OG0004617
Gohir.A02G137400.1	AT5G64740.1	CESA6,E112,IXR2,PRC1	cellulose synthase 6	cis and trans	FALSE	NA	26	0	22	0	FALSE	FALSE	2	#0000FF	NA	NA	NA	Gorai.003G049300.1	OG0004226
Gohir.A02G137700.1	AT4G39330.1	ATCAD9,CAD9	cinnamyl alcohol dehydrogenase 9	cis and trans	FALSE	NA	27	0	21	0	FALSE	FALSE	2	#0000FF	NA	NA	NA	Gorai.003G049600.1	OG0004228
Gohir.A02G142500.1	AT5G10290.1		leucine-rich repeat transmembrane protein kinase family protein	cis and trans	FALSE	NA	23	0	11	0	FALSE	FALSE	2	#0000FF	NA	NA	NA	Gorai.003G039900.1	OG0004322
Gohir.A02G145300.1	AT4G38040.1		Exostosin family protein	cis and trans	FALSE	NA	35	0	32	0	FALSE	FALSE	6	#FF0000	NA	NA	NA	Gorai.003G036900.1	OG0004346
Gohir.A02G147000.1	AT2G22720.2		SPT2 chromatin protein	cis and trans	FALSE	NA	36	0	36	0	FALSE	FALSE	5	#00FF00	NA	NA	NA	Gorai.003G035000.1	OG0004359
Gohir.A02G148100.1	AT2G22795.1			cis and trans	FALSE	NA	24	0	10	0	FALSE	FALSE	5	#00FF00	NA	NA	NA	Gorai.003G033900.1	OG0004365
Gohir.A02G156200.1	AT4G36910.1	CDCP2,LEJ2	Cystathionine beta-synthase (CBS) family protein	cis and trans	FALSE	NA	24	0	33	0	FALSE	FALSE	4	#FFFF00	NA	NA	NA	NA	NA
Gohir.A02G177200.1	AT2G17200.1	DSK2	ubiquitin family protein	cis and trans	FALSE	NA	42	0	26	0	FALSE	FALSE	5	#00FF00	NA	NA	NA	Gorai.003G002900.1	OG0004572
Gohir.A02G178400.1	AT4G35500.1		Protein kinase superfamily protein	cis and trans	FALSE	NA	39	0	30	0	FALSE	FALSE	37	#6CA6CD	NA	NA	NA	Gorai.003G001800.1	OG0004583
Gohir.A03G013800.1	AT4G12340.1		copper ion binding	cis and trans	FALSE	NA	45	0	20	0	FALSE	FALSE	1	#40E0D0	NA	NA	NA	Gorai.003G168000.1	OG0005693
Gohir.A03G016500.1	AT1G63640.1		P-loop nucleoside triphosphate hydrolases superfamily protein with CH (Calponin Homology) domain	cis and trans	FALSE	NA	31	0	26	0	FALSE	FALSE	6	#FF0000	NA	NA	NA	Gorai.003G158800.1	OG0005795
Gohir.A03G016700.1	AT1G63660.1		GMP synthase (glutamine-hydrolyzing), putative / glutamine amidotransferase, putative	cis and trans	FALSE	NA	23	0	35	0	FALSE	FALSE	0	#BEBEBE	NA	NA	NA	Gorai.003G158400.1	OG0005797
Gohir.A03G018800.1	AT1G63770.5		Peptidase M1 family protein	cis and trans	FALSE	NA	38	0	27	0	FALSE	FALSE	5	#00FF00	NA	NA	NA	NA	NA
Gohir.A03G020700.1	AT4G25740.1		RNA binding Plectin/S10 domain-containing protein	cis and trans	FALSE	NA	26	0	27	0	FALSE	FALSE	1	#40E0D0	NA	NA	NA	Gorai.003G155500.1	OG0005817
Gohir.A03G023300.1	AT1G06900.1		Insulinase (Peptidase family M16) family protein	cis and trans	FALSE	NA	21	0	20	0	FALSE	FALSE	7	#000000	NA	NA	NA	Gorai.003G152500.1	OG0005840
Gohir.A03G024300.1	AT1G06950.1	ATTIC110,TIC110	translocon at the inner envelope membrane of chloroplasts 110	cis and trans	FALSE	NA	24	0	29	0	FALSE	FALSE	6	#FF0000	NA	NA	NA	Gorai.003G151500.1	OG0005846
Gohir.A03G034700.1	AT5G21090.1		Leucine-rich repeat (LRR) family protein	cis and trans	FALSE	NA	10	0	19	0	FALSE	FALSE	3	#A52A2A	NA	NA	NA	Gorai.003G140700.1	OG0005930
Gohir.A03G039600.1	AT5G59950.1		RNA-binding (RRM/RBD/RNP motifs) family protein	cis and trans	FALSE	NA	8	0	23	0	FALSE	FALSE	0	#BEBEBE	NA	NA	NA	Gorai.003G135200.1	OG0005971
Gohir.A03G064000.1	AT1G74780.1		Nodulin-like / Major Facilitator Superfamily protein	cis and trans	FALSE	NA	24	0	21	0	FALSE	FALSE	0	#BEBEBE	NA	NA	NA	Gorai.003G071000.1	OG0005608
Gohir.A03G066500.1	AT3G26618.1	ERF1-3	eukaryotic release factor 1-3	cis and trans	FALSE	NA	24	0	18	0	FALSE	FALSE	4	#FFFF00	NA	NA	NA	Gorai.003G097000.1	OG0005623
Gohir.A03G119100.1	AT1G70750.1		Protein of unknown function, DUF593	cis and trans	FALSE	NA	28	0	23	0	FALSE	FALSE	6	#FF0000	NA	NA	NA	Gorai.005G159900.1	OG0004807
Gohir.A03G129300.1	AT3G04120.1	GAPC,GAPC-1,GAPC1	glyceraldehyde-3-phosphate dehydrogenase C subunit 1	cis and trans	FALSE	NA	34	0	26	0	FALSE	FALSE	0	#BEBEBE	NA	NA	NA	NA	NA
Gohir.A03G151900.1	AT5G13300.1	AGD3,SFC,VAN3	ARF GTPase-activating protein	cis and trans	FALSE	NA	33	0	26	0	FALSE	FALSE	7	#000000	NA	NA	NA	Gorai.005G196700.1	OG0005034
Gohir.A03G156700.1	AT4G28300.1		Protein of unknown function (DUF1421)	cis and trans	FALSE	NA	36	0	20	0	FALSE	FALSE	6	#FF0000	NA	NA	NA	Gorai.005G201600.1	OG0005073
Gohir.A03G157700.1	AT4G03430.1	EMB2770,STA1	pre-mRNA splicing factor-related	cis and trans	FALSE	NA	32	0	48	0	FALSE	FALSE	5	#00FF00	NA	NA	NA	Gorai.005G202800.1	OG0005081
Gohir.A03G170600.1	AT4G35310.1	ATCPK5,CPK5	calmodulin-domain protein kinase 5	cis and trans	FALSE	NA	9	0	23	0	FALSE	FALSE	5	#00FF00	NA	NA	NA	Gorai.005G216500.1	OG0005168
Gohir.A03G171800.1	AT5G64570.1	ATBXL4,XYL4	beta-D-xylosidase 4	cis and trans	FALSE	NA	27	0	11	0	FALSE	FALSE	4	#FFFF00	NA	NA	NA	Gorai.005G218000.1	OG0005178
Gohir.A03G179000.1	AT5G64430.1		Octicosapeptide/Phox/Bem1p family protein	cis and trans	FALSE	NA	29	0	15	0	FALSE	FALSE	4	#FFFF00	NA	NA	NA	Gorai.005G227800.1	OG0005227
Gohir.A03G187100.1	AT3G19420.1	ATPEN2,PEN2	PTEN 2	cis and trans	FALSE	NA	28	0	14	0	FALSE	FALSE	0	#BEBEBE	NA	NA	NA	Gorai.005G235800.1	OG0005270
Gohir.A03G187200.1	AT5G43060.1		Granulin repeat cysteine protease family protein	cis and trans	FALSE	NA	16	0	25	0	FALSE	FALSE	2	#0000FF	NA	NA	NA	Gorai.005G235900.1	OG0005271
Gohir.A03G198000.1	AT1G62020.1		Coatomer, alpha subunit	cis and trans	FALSE	NA	38	0	32	0	FALSE	FALSE	6	#FF0000	NA	NA	NA	NA	NA
Gohir.A03G204900.1	AT4G35000.1	APX3	ascorbate peroxidase 3	cis and trans	FALSE	NA	27	0	25	0	FALSE	FALSE	3	#A52A2A	NA	NA	NA	Gorai.005G254100.1	OG0005384
Gohir.A03G215300.1	AT1G09810.1	ECT11	evolutionarily conserved C-terminal region 11	cis and trans	FALSE	NA	14	0	22	0	FALSE	FALSE	2	#0000FF	NA	NA	NA	Gorai.005G265300.1	OG0005461
Gohir.A03G216600.1	AT2G34670.2		Protein of unknown function (DUF630 and DUF632)	cis and trans	FALSE	NA	22	0	26	0	FALSE	FALSE	0	#BEBEBE	NA	NA	NA	Gorai.005G266700.1	OG0005472
Gohir.A04G012900.1	AT4G26860.1		Predicted pyridoxal phosphate-dependent enzyme, YBL036C type	cis and trans	FALSE	NA	8	0	35	0	FALSE	FALSE	0	#BEBEBE	NA	NA	NA	NA	NA
Gohir.A04G021400.1	AT4G05320.4	UBQ10	polyubiquitin 10	cis and trans	FALSE	NA	31	0	26	0	FALSE	FALSE	7	#000000	NA	NA	NA	NA	NA
Gohir.A04G025900.1	AT5G54280.2	ATM2,ATM4,ATMYOS1	myosin 2	cis and trans	FALSE	NA	23	0	10	0	FALSE	FALSE	2	#0000FF	NA	NA	NA	Gorai.009G430900.1	OG0006928
Gohir.A04G085300.1	AT5G02040.1	PRA1.A1	prenylated RAB acceptor 1.A1	cis and trans	FALSE	NA	23	0	28	0	FALSE	FALSE	6	#FF0000	NA	NA	NA	Gorai.012G107900.1	OG0006366
Gohir.A04G110300.1	AT2G43090.1		Aconitase/3-isopropylmalate dehydratase protein	cis and trans	FALSE	NA	17	0	14	0	FALSE	FALSE	0	#BEBEBE	NA	NA	NA	NA	NA
Gohir.A04G111200.1	AT4G38200.1		SEC7-like guanine nucleotide exchange family protein	cis and trans	FALSE	NA	33	0	45	0	FALSE	FALSE	5	#00FF00	NA	NA	NA	Gorai.012G138200.1	OG0006541
Gohir.A04G111400.1	AT4G38220.1		Peptidase M20/M25/M40 family protein	cis and trans	FALSE	NA	21	0	32	0	FALSE	FALSE	2	#0000FF	NA	NA	NA	Gorai.012G138500.1	OG0006543
Gohir.A04G111700.1	AT4G35335.1		Nucleotide-sugar transporter family protein	cis and trans	FALSE	NA	22	0	24	0	FALSE	FALSE	2	#0000FF	NA	NA	NA	Gorai.012G138800.1	OG0006546
Gohir.A04G126500.1	AT1G25275.1			cis and trans	FALSE	NA	37	0	30	0	FALSE	FALSE	3	#A52A2A	NA	NA	NA	Gorai.012G160300.1	OG0006643
Gohir.A04G127200.1	AT1G09580.1		emp24/gp25L/p24 family/GOLD family protein	cis and trans	FALSE	NA	27	0	41	0	FALSE	FALSE	10	#A020F0	NA	NA	NA	Gorai.012G161000.1	OG0006649
Gohir.A04G130100.1	AT4G06676.1			cis and trans	FALSE	NA	30	0	26	0	FALSE	FALSE	6	#FF0000	NA	NA	NA	Gorai.012G166600.1	OG0006664
Gohir.A04G134000.1	AT1G57680.2			cis and trans	FALSE	NA	33	0	35	0	FALSE	FALSE	6	#FF0000	NA	NA	NA	Gorai.012G170100.1	OG0006674
Gohir.A04G134100.1	AT4G10040.1	CYTC-2	cytochrome c-2	cis and trans	FALSE	NA	31	0	37	0	FALSE	FALSE	1	#40E0D0	NA	NA	NA	Gorai.012G170200.1	OG0006675
Gohir.A04G144300.1	AT1G10850.1		Leucine-rich repeat protein kinase family protein	cis and trans	FALSE	NA	34	0	7	0	FALSE	FALSE	2	#0000FF	NA	NA	NA	Gorai.012G184100.1	OG0006747
Gohir.A05G018800.1	AT5G20060.3		alpha/beta-Hydrolases superfamily protein	cis and trans	FALSE	NA	13	0	24	0	FALSE	FALSE	0	#BEBEBE	NA	NA	NA	Gorai.009G020100.1	OG0007762
Gohir.A05G021600.1	AT5G19590.1		Protein of unknown function, DUF538	cis and trans	FALSE	NA	44	0	19	0	FALSE	FALSE	1	#40E0D0	NA	NA	NA	Gorai.009G023300.1	OG0007782
Gohir.A05G026400.1	AT4G26300.1	emb1027	Arginyl-tRNA synthetase, class Ic	cis and trans	FALSE	NA	29	0	4	0	FALSE	FALSE	2	#0000FF	NA	NA	NA	Gorai.009G028100.1	OG0007826
Gohir.A05G026900.1	AT5G56610.1		Phosphotyrosine protein phosphatases superfamily protein	cis and trans	FALSE	NA	34	0	41	0	FALSE	FALSE	4	#FFFF00	NA	NA	NA	Gorai.009G028800.1	OG0007829
Gohir.A05G032500.1	AT5G20490.2	ATXIK,XI-17,XIK	Myosin family protein with Dil domain	cis and trans	FALSE	NA	21	0	30	0	FALSE	FALSE	6	#FF0000	NA	NA	NA	Gorai.009G034300.1	OG0007877
Gohir.A05G045600.1	AT5G25880.1	ATNADP-ME3,NADP-ME3	NADP-malic enzyme 3	cis and trans	FALSE	NA	33	0	22	0	FALSE	FALSE	2	#0000FF	NA	NA	NA	Gorai.009G048600.1	OG0007989
Gohir.A05G048100.1	AT4G32720.2	AtLa1,La1	La protein 1	cis and trans	FALSE	NA	10	0	30	0	FALSE	FALSE	1	#40E0D0	NA	NA	NA	Gorai.009G050900.1	OG0010076
Gohir.A05G048800.1	AT5G25610.1	ATRD22,RD22	BURP domain-containing protein	cis and trans	FALSE	NA	36	0	13	0	FALSE	FALSE	2	#0000FF	NA	NA	NA	NA	NA
Gohir.A05G052200.1	AT5G58000.1		Reticulon family protein	cis and trans	FALSE	NA	32	0	24	0	FALSE	FALSE	6	#FF0000	NA	NA	NA	Gorai.009G055500.1	OG0008033
Gohir.A05G054000.1	AT2G25490.1	EBF1,FBL6	EIN3-binding F box protein 1	cis and trans	FALSE	NA	23	0	14	0	FALSE	FALSE	0	#BEBEBE	NA	NA	NA	Gorai.009G058000.1	OG0010025
Gohir.A05G054600.1	AT4G32390.1		Nucleotide-sugar transporter family protein	cis and trans	FALSE	NA	28	0	25	0	FALSE	FALSE	4	#FFFF00	NA	NA	NA	Gorai.009G057400.1	OG0010031
Gohir.A05G063100.1	AT4G31590.1	ATCSLC05,ATCSLC5,CSLC05,CSLC5	Cellulose-synthase-like C5	cis and trans	FALSE	NA	33	0	29	0	FALSE	TRUE	2	#0000FF	NA	NA	NA	Gorai.009G066500.1	OG0008093
Gohir.A05G090900.1	AT1G07380.1		Neutral/alkaline non-lysosomal ceramidase	cis and trans	FALSE	NA	27	0	29	0	FALSE	FALSE	2	#0000FF	NA	NA	NA	Gorai.009G094400.1	OG0008311
Gohir.A05G091000.1	AT1G13250.1	GATL3	galacturonosyltransferase-like 3	cis and trans	FALSE	NA	23	0	11	0	FALSE	FALSE	0	#BEBEBE	NA	NA	NA	Gorai.009G094500.1	OG0008312
Gohir.A05G093100.1	AT1G07480.1		Transcription factor IIA, alpha/beta subunit	cis and trans	FALSE	NA	22	0	34	0	FALSE	FALSE	6	#FF0000	NA	NA	NA	NA	NA
Gohir.A05G093400.1	AT3G46740.1	MAR1,TOC75-III	translocon at the outer envelope membrane of chloroplasts 75-III	cis and trans	FALSE	NA	4	0	26	0	FALSE	FALSE	2	#0000FF	NA	NA	NA	Gorai.009G096900.1	OG0008326
Gohir.A05G099200.1	AT5G59980.2		Polymerase/histidinol phosphatase-like	cis and trans	FALSE	NA	30	0	16	0	FALSE	FALSE	0	#BEBEBE	NA	NA	NA	Gorai.009G103000.1	OG0008371
Gohir.A05G107600.1	AT3G51780.1	ATBAG4,BAG4	BCL-2-associated athanogene 4	cis and trans	FALSE	NA	61	0	28	0	FALSE	FALSE	4	#FFFF00	NA	NA	NA	Gorai.009G111900.1	OG0008443
Gohir.A05G135000.1	AT1G72990.1	BGAL17	beta-galactosidase 17	cis and trans	FALSE	NA	24	0	18	0	FALSE	FALSE	0	#BEBEBE	NA	NA	NA	NA	NA
Gohir.A05G135700.1	AT3G13870.1	RHD3	Root hair defective 3 GTP-binding protein (RHD3)	cis and trans	FALSE	NA	26	0	33	0	FALSE	TRUE	6	#FF0000	NA	NA	NA	Gorai.009G142100.1	OG0008651
Gohir.A05G138700.1	AT1G72390.1			cis and trans	FALSE	NA	37	0	20	0	FALSE	FALSE	5	#00FF00	NA	NA	NA	Gorai.009G145100.1	OG0008678
Gohir.A05G147900.1	AT2G34590.1		Transketolase family protein	cis and trans	FALSE	NA	23	0	24	0	FALSE	FALSE	7	#000000	NA	NA	NA	Gorai.009G154500.1	OG0008748
Gohir.A05G187700.1	AT1G19835.1		Plant protein of unknown function (DUF869)	cis and trans	FALSE	NA	21	0	7	0	FALSE	FALSE	0	#BEBEBE	NA	NA	NA	Gorai.009G195900.1	OG0009062
Gohir.A05G193900.1	AT1G19430.1		S-adenosyl-L-methionine-dependent methyltransferases superfamily protein	cis and trans	FALSE	NA	33	0	20	0	FALSE	FALSE	6	#FF0000	NA	NA	NA	Gorai.009G202000.1	OG0009112
Gohir.A05G231500.1	AT1G36730.1		Translation initiation factor IF2/IF5	cis and trans	FALSE	NA	26	0	21	0	FALSE	FALSE	6	#FF0000	NA	NA	NA	Gorai.009G242000.1	OG0009378
Gohir.A05G237500.1	AT3G24590.1	PLSP1	plastidic type i signal peptidase 1	cis and trans	FALSE	NA	25	0	30	0	FALSE	FALSE	15	#191970	NA	NA	NA	Gorai.009G248500.1	OG0009425
Gohir.A05G239900.1	AT1G29470.1		S-adenosyl-L-methionine-dependent methyltransferases superfamily protein	cis and trans	FALSE	NA	31	0	34	0	FALSE	FALSE	5	#00FF00	NA	NA	NA	Gorai.009G250600.1	OG0009437
Gohir.A05G240000.1	AT1G21380.1		Target of Myb protein 1	cis and trans	FALSE	NA	32	0	31	0	FALSE	FALSE	4	#FFFF00	NA	NA	NA	Gorai.009G250700.1	OG0009438
Gohir.A05G240400.1	AT1G21400.1		Thiamin diphosphate-binding fold (THDP-binding) superfamily protein	cis and trans	FALSE	NA	22	0	24	0	FALSE	FALSE	0	#BEBEBE	NA	NA	NA	Gorai.009G251000.1	OG0009441
Gohir.A05G257600.1	AT1G19880.1		Regulator of chromosome condensation (RCC1) family protein	cis and trans	FALSE	NA	29	0	8	0	FALSE	FALSE	0	#BEBEBE	NA	NA	NA	Gorai.009G270600.1	OG0009541
Gohir.A05G273000.1	AT1G72090.1		Methylthiotransferase	cis and trans	FALSE	NA	14	0	26	0	FALSE	FALSE	0	#BEBEBE	NA	NA	NA	Gorai.009G288500.1	OG0009655
Gohir.A05G286100.1	AT3G59380.1	ATFTA,FTA,PFT/PGGT-IALPHA,PLP	farnesyltransferase A	cis and trans	FALSE	NA	22	0	22	0	FALSE	FALSE	0	#BEBEBE	NA	NA	NA	Gorai.009G302100.1	OG0009740
Gohir.A05G286400.1	AT5G22060.1	ATJ2,J2	DNAJ homologue 2	cis and trans	FALSE	NA	20	0	30	0	FALSE	FALSE	0	#BEBEBE	NA	NA	NA	Gorai.009G302500.1	OG0009743
Gohir.A05G287200.1	AT3G54300.2	ATVAMP727,VAMP727	vesicle-associated membrane protein 727	cis and trans	FALSE	NA	16	0	25	0	FALSE	FALSE	3	#A52A2A	NA	NA	NA	Gorai.009G303300.1	OG0009749
Gohir.A05G287300.1	AT2G38710.2		AMMECR1 family	cis and trans	FALSE	NA	18	0	25	0	FALSE	FALSE	24	#A9A9A9	NA	NA	NA	Gorai.009G303500.1	OG0009750
Gohir.A05G287400.1	AT3G52220.1			cis and trans	FALSE	NA	19	0	31	0	FALSE	FALSE	1	#40E0D0	NA	NA	NA	Gorai.009G303600.1	OG0009751
Gohir.A05G287600.1	AT3G20970.1	ATNFU2,NFU4	NFU domain protein 4	cis and trans	FALSE	NA	19	0	24	0	FALSE	FALSE	27	#FFFFFF	NA	NA	NA	Gorai.009G303900.1	OG0009753
Gohir.A05G287900.1	AT3G52640.1		Zn-dependent exopeptidases superfamily protein	cis and trans	FALSE	NA	26	0	17	0	FALSE	FALSE	0	#BEBEBE	NA	NA	NA	Gorai.009G304200.1	OG0009756
Gohir.A05G292200.1	AT5G37620.1		Cysteine/Histidine-rich C1 domain family protein	cis and trans	FALSE	NA	23	0	20	0	FALSE	FALSE	7	#000000	NA	NA	NA	Gorai.009G309600.1	OG0009780
Gohir.A05G303100.1	AT3G11340.1		UDP-Glycosyltransferase superfamily protein	cis and trans	FALSE	NA	16	0	16	0	FALSE	FALSE	0	#BEBEBE	NA	NA	NA	Gorai.009G321100.1	OG0009842
Gohir.A05G334500.1	AT5G13980.1		Glycosyl hydrolase family 38 protein	cis and trans	FALSE	NA	23	0	27	0	FALSE	FALSE	32	#EE82EE	NA	NA	NA	Gorai.012G082700.1	OG0007078
Gohir.A05G360500.1	AT3G28050.1		nodulin MtN21 /EamA-like transporter family protein	cis and trans	FALSE	NA	50	0	16	0	FALSE	FALSE	3	#A52A2A	NA	NA	NA	NA	NA
Gohir.A05G379800.1	AT3G59110.1		Protein kinase superfamily protein	cis and trans	FALSE	NA	57	0	25	0	FALSE	FALSE	4	#FFFF00	NA	NA	NA	Gorai.012G040400.1	OG0007378
Gohir.A05G384300.1	AT1G31130.1			cis and trans	FALSE	NA	52	0	24	0	FALSE	FALSE	4	#FFFF00	NA	NA	NA	Gorai.012G035400.1	OG0007411
Gohir.A05G395100.1	AT3G22430.1			cis and trans	FALSE	NA	24	0	24	0	FALSE	FALSE	19	#FFFFE0	NA	NA	NA	Gorai.012G023700.1	OG0007449
Gohir.A05G397100.1	AT2G21910.1	CYP96A5	cytochrome P450, family 96, subfamily A, polypeptide 5	cis and trans	FALSE	NA	28	0	12	0	FALSE	FALSE	4	#FFFF00	NA	NA	NA	NA	NA
Gohir.A05G397400.1	AT4G39490.1	CYP96A10	cytochrome P450, family 96, subfamily A, polypeptide 10	cis and trans	FALSE	NA	32	0	18	0	FALSE	FALSE	4	#FFFF00	NA	NA	NA	NA	NA
Gohir.A05G397500.1	AT4G39510.1	CYP96A12	cytochrome P450, family 96, subfamily A, polypeptide 12	cis and trans	FALSE	NA	26	0	15	0	FALSE	FALSE	4	#FFFF00	NA	NA	NA	NA	NA
Gohir.A05G398300.1	AT3G10690.1	GYRA	DNA GYRASE A	cis and trans	FALSE	NA	24	0	15	0	FALSE	FALSE	2	#0000FF	NA	NA	NA	Gorai.012G020500.1	OG0007465
Gohir.A05G398400.1	AT1G66240.1	ATATX1,ATX1	homolog of anti-oxidant 1	cis and trans	FALSE	NA	44	0	38	0	FALSE	TRUE	1	#40E0D0	NA	NA	NA	Gorai.012G020400.1	OG0007466
Gohir.A05G398800.1	AT2G26230.1		uricase / urate oxidase / nodulin 35, putative	cis and trans	FALSE	NA	29	0	8	0	FALSE	FALSE	1	#40E0D0	NA	NA	NA	Gorai.012G019800.1	OG0007470
Gohir.A05G399400.1	AT3G12280.2	ATRBR1,RB,RB1,RBR,RBR1	retinoblastoma-related 1	cis and trans	FALSE	NA	24	0	34	0	FALSE	FALSE	5	#00FF00	NA	NA	NA	NA	NA
Gohir.A05G399700.1	AT5G13530.1	KEG	protein kinases;ubiquitin-protein ligases	cis and trans	FALSE	NA	47	0	37	0	FALSE	FALSE	5	#00FF00	NA	NA	NA	Gorai.012G018700.1	OG0007477
Gohir.A05G400500.1	AT1G50480.1	THFS	10-formyltetrahydrofolate synthetase	cis and trans	FALSE	NA	32	0	25	0	FALSE	FALSE	2	#0000FF	NA	NA	NA	Gorai.012G017900.1	OG0007481
Gohir.A05G401000.1	AT1G79600.1		Protein kinase superfamily protein	cis and trans	FALSE	NA	34	0	19	0	FALSE	FALSE	0	#BEBEBE	NA	NA	NA	Gorai.012G017300.1	OG0007486
Gohir.A05G402400.1	AT1G61670.1		Lung seven transmembrane receptor family protein	cis and trans	FALSE	NA	16	0	18	0	FALSE	FALSE	35	#CD6839	NA	NA	NA	Gorai.012G015400.1	OG0007496
Gohir.A05G404400.1	AT5G05190.1		Protein of unknown function (DUF3133)	cis and trans	FALSE	NA	34	0	12	0	FALSE	FALSE	4	#FFFF00	NA	NA	NA	Gorai.012G013500.1	OG0007510
Gohir.A05G404700.1	AT3G10860.1		Cytochrome b-c1 complex, subunit 8 protein	cis and trans	FALSE	NA	46	0	22	0	FALSE	FALSE	1	#40E0D0	NA	NA	NA	Gorai.012G013200.1	OG0007513
Gohir.A05G405000.1	AT5G24910.1	CYP714A1	cytochrome P450, family 714, subfamily A, polypeptide 1	cis and trans	FALSE	NA	45	0	20	0	FALSE	FALSE	2	#0000FF	NA	NA	NA	Gorai.012G012600.1	OG0007516
Gohir.A05G405500.1	AT5G16300.1		Vps51/Vps67 family (components of vesicular transport) protein	cis and trans	FALSE	NA	40	0	2	0	FALSE	FALSE	7	#000000	NA	NA	NA	Gorai.012G011900.1	OG0007521
Gohir.A06G002900.1	AT4G24190.1	AtHsp90-7,AtHsp90.7,HSP90.7,SHD	Chaperone protein htpG family protein	cis and trans	FALSE	NA	15	0	14	0	FALSE	FALSE	2	#0000FF	NA	NA	NA	NA	NA
Gohir.A06G005200.1	AT1G19835.1		Plant protein of unknown function (DUF869)	cis and trans	FALSE	NA	20	0	31	0	FALSE	FALSE	4	#FFFF00	NA	NA	NA	Gorai.010G005400.1	OG0010105
Gohir.A06G008900.1	AT1G74260.1	PUR4	purine biosynthesis 4	cis and trans	FALSE	NA	44	0	29	0	FALSE	FALSE	5	#00FF00	NA	NA	NA	NA	NA
Gohir.A06G060200.1	AT2G26890.1	GRV2,KAM2	DNAJ heat shock N-terminal domain-containing protein	cis and trans	FALSE	NA	31	0	37	0	TRUE	FALSE	5	#00FF00	NA	NA	NA	Gorai.010G068600.1	OG0010462
Gohir.A06G152300.1	AT3G25070.1	RIN4	RPM1 interacting protein 4	cis and trans	FALSE	NA	44	0	26	0	TRUE	FALSE	2	#0000FF	NA	NA	NA	Gorai.010G185300.1	OG0011038
Gohir.A06G159600.1	AT3G10980.1		PLAC8 family protein	cis and trans	FALSE	NA	32	0	5	0	TRUE	FALSE	7	#000000	NA	NA	NA	Gorai.010G192900.1	OG0011086
Gohir.A06G164300.1	AT4G00430.1	PIP1;4,PIP1E,TMP-C	plasma membrane intrinsic protein 1;4	cis and trans	FALSE	NA	32	0	9	0	TRUE	FALSE	4	#FFFF00	NA	NA	NA	Gorai.010G198800.1	OG0011111
Gohir.A06G171000.1	AT3G54360.1		zinc ion binding	cis and trans	FALSE	NA	30	0	14	0	TRUE	FALSE	3	#A52A2A	NA	NA	NA	Gorai.010G208800.1	OG0011143
Gohir.A06G173500.1	AT3G12400.1	ATELC,ELC	Ubiquitin-conjugating enzyme/RWD-like protein	cis and trans	FALSE	NA	18	0	30	0	TRUE	FALSE	6	#FF0000	NA	NA	NA	Gorai.010G214500.1	OG0011159
Gohir.A06G203800.1	AT5G47690.1		binding	cis and trans	FALSE	NA	25	0	27	0	FALSE	FALSE	5	#00FF00	NA	NA	NA	Gorai.010G248500.1	OG0011372
Gohir.A07G019700.1	AT4G33210.1	SLOMO	F-box family protein	cis and trans	FALSE	NA	43	0	39	0	FALSE	FALSE	5	#00FF00	NA	NA	NA	Gorai.001G020200.1	OG0013071
Gohir.A07G027000.1	AT4G30920.1		Cytosol aminopeptidase family protein	cis and trans	FALSE	NA	53	0	26	0	FALSE	FALSE	2	#0000FF	NA	NA	NA	Gorai.001G032300.1	OG0011525
Gohir.A07G027100.1	AT4G30600.1		signal recognition particle receptor alpha subunit family protein	cis and trans	FALSE	NA	21	0	43	0	FALSE	FALSE	0	#BEBEBE	NA	NA	NA	Gorai.001G032400.1	OG0011526
Gohir.A07G028700.1	AT4G32260.1		ATPase, F0 complex, subunit B/B\', bacterial/chloroplast	cis and trans	FALSE	NA	26	0	8	0	FALSE	FALSE	4	#FFFF00	NA	NA	NA	Gorai.001G034300.1	OG0011542
Gohir.A07G033300.1	AT4G31860.1		Protein phosphatase 2C family protein	cis and trans	FALSE	NA	16	0	21	0	FALSE	FALSE	3	#A52A2A	NA	NA	NA	Gorai.001G038400.1	OG0011574
Gohir.A07G035800.1	AT5G51200.1		Protein of unknown function (DUF3414)	cis and trans	FALSE	NA	39	0	42	0	FALSE	FALSE	5	#00FF00	NA	NA	NA	Gorai.001G042000.1	OG0011596
Gohir.A07G037700.1	AT2G43290.1	MSS3	Calcium-binding EF-hand family protein	cis and trans	FALSE	NA	33	0	19	0	FALSE	FALSE	2	#0000FF	NA	NA	NA	Gorai.001G044300.1	OG0011614
Gohir.A07G037800.1	AT5G17420.1	ATCESA7,CESA7,IRX3,MUR10	Cellulose synthase family protein	cis and trans	FALSE	NA	49	0	23	0	FALSE	TRUE	4	#FFFF00	NA	NA	NA	Gorai.001G044700.1	OG0011615
Gohir.A07G060900.1	AT4G31460.1		Ribosomal L28 family	cis and trans	FALSE	NA	14	0	12	0	FALSE	FALSE	1	#40E0D0	NA	NA	NA	Gorai.001G069100.1	OG0011801
Gohir.A07G061000.1	AT3G21640.1	ATFKBP42,FKBP42,TWD1,UCU2	FKBP-type peptidyl-prolyl cis-trans isomerase family protein	cis and trans	FALSE	NA	21	0	21	0	FALSE	FALSE	2	#0000FF	NA	NA	NA	Gorai.001G069200.1	OG0011802
Gohir.A07G061200.1	AT1G73460.1		Protein kinase superfamily protein	cis and trans	FALSE	NA	18	0	28	0	FALSE	FALSE	5	#00FF00	NA	NA	NA	Gorai.001G069500.1	OG0011804
Gohir.A07G069900.1	AT1G59359.1		Ribosomal protein S5 family protein	cis and trans	FALSE	NA	29	0	13	0	FALSE	FALSE	0	#BEBEBE	NA	NA	NA	Gorai.001G078600.1	OG0011880
Gohir.A07G092000.1	AT4G13010.1		Oxidoreductase, zinc-binding dehydrogenase family protein	cis and trans	FALSE	NA	11	0	28	0	FALSE	FALSE	6	#FF0000	NA	NA	NA	NA	NA
Gohir.A07G093300.1	AT3G45630.1		RNA binding (RRM/RBD/RNP motifs) family protein	cis and trans	FALSE	NA	34	0	43	0	FALSE	FALSE	5	#00FF00	NA	NA	NA	Gorai.001G105300.1	OG0012036
Gohir.A07G094800.1	AT1G07670.1	ATECA4,ECA4	endomembrane-type CA-ATPase 4	cis and trans	FALSE	NA	16	0	23	0	FALSE	FALSE	5	#00FF00	NA	NA	NA	Gorai.001G106800.1	OG0012046
Gohir.A07G144000.1	AT4G00750.1		S-adenosyl-L-methionine-dependent methyltransferases superfamily protein	cis and trans	FALSE	NA	39	0	27	0	FALSE	FALSE	2	#0000FF	NA	NA	NA	Gorai.001G171500.1	OG0012402
Gohir.A07G153700.1	AT2G20300.1	ALE2	Protein kinase superfamily protein	cis and trans	FALSE	NA	39	0	14	0	FALSE	FALSE	7	#000000	NA	NA	NA	Gorai.001G182900.1	OG0012469
Gohir.A07G156500.1	AT5G48760.1		Ribosomal protein L13 family protein	cis and trans	FALSE	NA	21	0	23	0	FALSE	FALSE	0	#BEBEBE	NA	NA	NA	Gorai.001G186700.1	OG0012489
Gohir.A07G173300.1	AT5G38480.1	GRF3,RCI1	general regulatory factor 3	cis and trans	FALSE	NA	37	0	10	0	FALSE	FALSE	1	#40E0D0	NA	NA	NA	NA	NA
Gohir.A07G178600.1	AT5G15740.1		O-fucosyltransferase family protein	cis and trans	FALSE	NA	19	0	14	0	FALSE	FALSE	7	#000000	NA	NA	NA	Gorai.001G206300.1	OG0012583
Gohir.A07G182400.1				cis and trans	FALSE	NA	18	0	22	0	FALSE	FALSE	0	#BEBEBE	NA	NA	NA	NA	NA
Gohir.A07G191000.1	AT2G05120.1		Nucleoporin, Nup133/Nup155-like	cis and trans	FALSE	NA	34	0	26	0	FALSE	FALSE	2	#0000FF	NA	NA	NA	Gorai.001G221100.1	OG0012652
Gohir.A07G194600.1	AT4G12650.1		Endomembrane protein 70 protein family	cis and trans	FALSE	NA	28	0	31	0	FALSE	FALSE	6	#FF0000	NA	NA	NA	Gorai.001G225600.1	OG0012673
Gohir.A07G194800.1	AT4G12780.1		Chaperone DnaJ-domain superfamily protein	cis and trans	FALSE	NA	39	0	33	0	FALSE	FALSE	5	#00FF00	NA	NA	NA	Gorai.001G225900.1	OG0012675
Gohir.A07G200500.1	AT1G19485.2		Transducin/WD40 repeat-like superfamily protein	cis and trans	FALSE	NA	17	0	17	0	FALSE	FALSE	6	#FF0000	NA	NA	NA	Gorai.001G233200.1	OG0012713
Gohir.A07G201400.1	AT2G32700.6	LUH	LEUNIG_homolog	cis and trans	FALSE	NA	10	0	21	0	FALSE	FALSE	0	#BEBEBE	NA	NA	NA	Gorai.001G234100.1	OG0012721
Gohir.A07G206200.1	AT3G01120.1	ATCYS1,CGS,CGS1,MTO1	Pyridoxal phosphate (PLP)-dependent transferases superfamily protein	cis and trans	FALSE	NA	24	0	13	0	FALSE	FALSE	2	#0000FF	NA	NA	NA	Gorai.001G240000.1	OG0012760
Gohir.A07G206800.1	AT3G01090.2	AKIN10,KIN10,SNRK1.1	SNF1 kinase homolog 10	cis and trans	FALSE	NA	23	0	35	0	FALSE	FALSE	4	#FFFF00	NA	NA	NA	Gorai.001G241000.1	OG0012764
Gohir.A07G217900.1	AT5G40150.1		Peroxidase superfamily protein	cis and trans	FALSE	NA	40	0	14	0	FALSE	FALSE	2	#0000FF	NA	NA	NA	Gorai.001G259400.1	OG0012835
Gohir.A08G009800.1	AT3G56630.1	CYP94D2	cytochrome P450, family 94, subfamily D, polypeptide 2	cis and trans	FALSE	NA	28	0	19	0	FALSE	FALSE	4	#FFFF00	NA	NA	NA	Gorai.004G014400.1	OG0014243
Gohir.A08G015000.1				cis and trans	FALSE	NA	24	0	16	0	FALSE	FALSE	4	#FFFF00	NA	NA	NA	Gorai.004G020900.1	OG0014285
Gohir.A08G017600.1	AT2G19170.1	SLP3	subtilisin-like serine protease 3	cis and trans	FALSE	NA	29	0	27	0	FALSE	FALSE	2	#0000FF	NA	NA	NA	Gorai.004G025300.1	OG0014302
Gohir.A08G019400.1	AT2G18910.1		hydroxyproline-rich glycoprotein family protein	cis and trans	FALSE	NA	16	0	17	0	FALSE	FALSE	1	#40E0D0	NA	NA	NA	Gorai.004G027500.1	OG0014317
Gohir.A08G019500.1	AT4G30200.3	VEL1	vernalization5/VIN3-like	cis and trans	FALSE	NA	15	0	28	0	FALSE	FALSE	2	#0000FF	NA	NA	NA	Gorai.004G027600.1	OG0014318
Gohir.A08G020000.1	AT4G27100.2		Ypt/Rab-GAP domain of gyp1p superfamily protein	cis and trans	FALSE	NA	33	0	15	0	FALSE	FALSE	7	#000000	NA	NA	NA	Gorai.004G028200.1	OG0014322
Gohir.A08G031500.1	AT3G60860.1		SEC7-like guanine nucleotide exchange family protein	cis and trans	FALSE	NA	21	0	31	0	TRUE	FALSE	6	#FF0000	NA	NA	NA	Gorai.004G041200.1	OG0014410
Gohir.A08G038700.1	AT1G73240.1			cis and trans	FALSE	NA	22	0	24	0	TRUE	FALSE	0	#BEBEBE	NA	NA	NA	Gorai.004G048400.1	OG0014462
Gohir.A08G038900.1	AT5G42130.1		Mitochondrial substrate carrier family protein	cis and trans	FALSE	NA	24	0	16	0	TRUE	FALSE	2	#0000FF	NA	NA	NA	Gorai.004G048600.1	OG0014464
Gohir.A08G043300.1	AT1G02990.3			cis and trans	FALSE	NA	34	0	41	0	TRUE	FALSE	2	#0000FF	NA	NA	NA	Gorai.004G053100.1	OG0014496
Gohir.A08G051500.1	AT2G30880.1		Pleckstrin homology (PH) domain-containing protein	cis and trans	FALSE	NA	33	0	23	0	TRUE	FALSE	7	#000000	NA	NA	NA	Gorai.004G063400.1	OG0014558
Gohir.A08G051900.1	AT5G15630.1	COBL4,IRX6	COBRA-like extracellular glycosyl-phosphatidyl inositol-anchored protein family	cis and trans	FALSE	NA	59	0	24	0	TRUE	FALSE	4	#FFFF00	NA	NA	NA	Gorai.004G063600.1	OG0014560
Gohir.A08G053200.1	AT2G32850.2		Protein kinase superfamily protein	cis and trans	FALSE	NA	24	0	37	0	TRUE	FALSE	6	#FF0000	NA	NA	NA	Gorai.004G065000.1	OG0014571
Gohir.A08G064800.1	AT1G03080.1		kinase interacting (KIP1-like) family protein	cis and trans	FALSE	NA	30	0	18	0	TRUE	FALSE	2	#0000FF	NA	NA	NA	Gorai.004G077700.1	OG0014651
Gohir.A08G065500.1	AT4G02715.1			cis and trans	FALSE	NA	32	0	24	0	TRUE	FALSE	5	#00FF00	NA	NA	NA	Gorai.004G078400.1	OG0014658
Gohir.A08G082000.1	AT5G24710.1		Transducin/WD40 repeat-like superfamily protein	cis and trans	FALSE	NA	44	0	28	0	TRUE	FALSE	5	#00FF00	NA	NA	NA	Gorai.004G096900.1	OG0014754
Gohir.A08G082800.1	AT1G55550.1		P-loop containing nucleoside triphosphate hydrolases superfamily protein	cis and trans	FALSE	NA	60	0	23	0	TRUE	FALSE	4	#FFFF00	NA	NA	NA	Gorai.004G097800.1	OG0014756
Gohir.A08G084500.1	AT5G57460.1			cis and trans	FALSE	NA	31	0	34	0	TRUE	FALSE	6	#FF0000	NA	NA	NA	Gorai.004G099900.1	OG0014768
Gohir.A08G086100.1	AT5G57610.1		Protein kinase superfamily protein with octicosapeptide/Phox/Bem1p domain	cis and trans	FALSE	NA	40	0	42	0	TRUE	FALSE	5	#00FF00	NA	NA	NA	NA	NA
Gohir.A08G087800.1	AT2G24090.1		Ribosomal protein L35	cis and trans	FALSE	NA	37	0	29	0	TRUE	FALSE	1	#40E0D0	NA	NA	NA	Gorai.004G106500.1	OG0014783
Gohir.A08G088500.1	AT5G35430.1		Tetratricopeptide repeat (TPR)-like superfamily protein	cis and trans	FALSE	NA	23	0	18	0	TRUE	FALSE	5	#00FF00	NA	NA	NA	Gorai.004G107500.1	OG0014789
Gohir.A08G089100.1	AT1G05500.1	ATSYTE,NTMC2T2.1,NTMC2TYPE2.1,SYT5,SYTE	Calcium-dependent lipid-binding (CaLB domain) family protein	cis and trans	FALSE	NA	17	0	26	0	TRUE	FALSE	0	#BEBEBE	NA	NA	NA	Gorai.004G108100.1	OG0014793
Gohir.A08G089700.1	AT1G15690.1	ATAVP3,AtVHP1;1,AVP-3,AVP1	Inorganic H pyrophosphatase family protein	cis and trans	FALSE	NA	19	0	20	0	TRUE	FALSE	6	#FF0000	NA	NA	NA	Gorai.004G108700.1	OG0014798
Gohir.A08G090300.1	AT1G15740.1		Leucine-rich repeat family protein	cis and trans	FALSE	NA	18	0	12	0	TRUE	FALSE	0	#BEBEBE	NA	NA	NA	Gorai.004G109300.1	OG0014800
Gohir.A08G090600.1	AT5G35080.1			cis and trans	FALSE	NA	34	0	13	0	TRUE	FALSE	1	#40E0D0	NA	NA	NA	Gorai.004G109500.1	OG0014802
Gohir.A08G091100.1	AT2G12550.1		ubiquitin-associated (UBA)/TS-N domain-containing protein	cis and trans	FALSE	NA	31	0	11	0	TRUE	FALSE	2	#0000FF	NA	NA	NA	Gorai.004G109600.1	OG0014803
Gohir.A08G093500.1	AT5G57800.1	CER3,FLP1,WAX2,YRE	Fatty acid hydroxylase superfamily	cis and trans	FALSE	NA	46	0	16	0	TRUE	FALSE	2	#0000FF	NA	NA	NA	Gorai.004G104100.1	OG0014922
Gohir.A08G095400.1	AT5G53300.4	UBC10	ubiquitin-conjugating enzyme 10	cis and trans	FALSE	NA	18	0	17	0	TRUE	FALSE	33	#556B2F	NA	NA	NA	NA	NA
Gohir.A08G096900.1	AT1G64390.1	AtGH9C2,GH9C2	glycosyl hydrolase 9C2	cis and trans	FALSE	NA	38	0	8	0	TRUE	FALSE	2	#0000FF	NA	NA	NA	Gorai.004G133700.1	OG0014911
Gohir.A08G097100.1	AT5G52920.1	PKP-BETA1,PKP1,PKP2	plastidic pyruvate kinase beta subunit 1	cis and trans	FALSE	NA	21	0	24	0	TRUE	FALSE	32	#EE82EE	NA	NA	NA	NA	NA
Gohir.A08G097200.1	AT4G23820.1		Pectin lyase-like superfamily protein	cis and trans	FALSE	NA	30	0	22	0	TRUE	FALSE	4	#FFFF00	NA	NA	NA	Gorai.004G134000.1	OG0014912
Gohir.A08G127000.1	AT2G46225.1	ABIL1	ABI-1-like 1	cis and trans	FALSE	NA	29	0	18	0	TRUE	FALSE	3	#A52A2A	NA	NA	NA	Gorai.004G154100.1	OG0013245
Gohir.A08G128700.1	AT4G00230.1	XSP1	xylem serine peptidase 1	cis and trans	FALSE	NA	64	0	18	0	TRUE	FALSE	4	#FFFF00	NA	NA	NA	Gorai.004G155800.1	OG0013260
Gohir.A08G131400.1	AT1G01650.1	ATSPPL4,SPPL4	SIGNAL PEPTIDE PEPTIDASE-LIKE 4	cis and trans	FALSE	NA	26	0	46	0	TRUE	FALSE	7	#000000	NA	NA	NA	Gorai.004G158800.1	OG0013283
Gohir.A08G138700.1	AT4G17520.1		Hyaluronan / mRNA binding family	cis and trans	FALSE	NA	21	0	10	0	TRUE	FALSE	0	#BEBEBE	NA	NA	NA	NA	NA
Gohir.A08G153100.1	AT5G05670.1		signal recognition particle binding	cis and trans	FALSE	NA	29	0	45	0	TRUE	FALSE	15	#191970	NA	NA	NA	Gorai.004G181700.1	OG0013444
Gohir.A08G155700.1	AT2G23910.1		NAD(P)-binding Rossmann-fold superfamily protein	cis and trans	FALSE	NA	25	0	24	0	TRUE	FALSE	0	#BEBEBE	NA	NA	NA	Gorai.004G184100.1	OG0013462
Gohir.A08G158300.1	AT1G32500.1	ATNAP6,NAP6	non-intrinsic ABC protein 6	cis and trans	FALSE	NA	23	0	23	0	TRUE	FALSE	2	#0000FF	NA	NA	NA	Gorai.004G186900.1	OG0013480
Gohir.A08G160500.1	AT5G47010.1	ATUPF1,LBA1,UPF1	RNA helicase, putative	cis and trans	FALSE	NA	49	0	35	0	TRUE	FALSE	5	#00FF00	NA	NA	NA	Gorai.004G189700.1	OG0013497
Gohir.A08G161400.1	AT1G32740.1		SBP (S-ribonuclease binding protein) family protein	cis and trans	FALSE	NA	32	0	14	0	TRUE	FALSE	4	#FFFF00	NA	NA	NA	Gorai.004G190300.1	OG0013500
Gohir.A08G170400.1	AT5G47490.1		RGPR-related	cis and trans	FALSE	NA	30	0	32	0	TRUE	FALSE	5	#00FF00	NA	NA	NA	Gorai.004G198600.1	OG0013554
Gohir.A08G177400.1	AT4G11860.1		Protein of unknown function (DUF544)	cis and trans	FALSE	NA	28	0	26	0	TRUE	FALSE	0	#BEBEBE	NA	NA	NA	Gorai.004G206500.1	OG0013602
Gohir.A08G178000.1	AT4G11820.2	EMB2778,FKP1,HMGS,MVA1	hydroxymethylglutaryl-CoA synthase / HMG-CoA synthase / 3-hydroxy-3-methylglutaryl coenzyme A synthase	cis and trans	FALSE	NA	34	0	19	0	TRUE	FALSE	2	#0000FF	NA	NA	NA	Gorai.004G207000.1	OG0013606
Gohir.A08G186300.1	AT1G03140.1		splicing factor Prp18 family protein	cis and trans	FALSE	NA	25	0	18	0	TRUE	FALSE	0	#BEBEBE	NA	NA	NA	Gorai.004G216400.1	OG0013670
Gohir.A08G187000.1	AT1G03080.1		kinase interacting (KIP1-like) family protein	cis and trans	FALSE	NA	36	0	31	0	TRUE	FALSE	5	#00FF00	NA	NA	NA	Gorai.004G217300.1	OG0013677
Gohir.A08G187500.1	AT3G63400.3		Cyclophilin-like peptidyl-prolyl cis-trans isomerase family protein	cis and trans	FALSE	NA	31	0	19	0	TRUE	FALSE	7	#000000	NA	NA	NA	Gorai.004G217800.1	OG0013682
Gohir.A08G191100.1	AT2G18760.1	CHR8	chromatin remodeling 8	cis and trans	FALSE	NA	35	0	18	0	TRUE	FALSE	7	#000000	NA	NA	NA	Gorai.004G221400.1	OG0013704
Gohir.A08G195300.1	AT3G25070.1	RIN4	RPM1 interacting protein 4	cis and trans	FALSE	NA	22	0	29	0	TRUE	FALSE	4	#FFFF00	NA	NA	NA	NA	NA
Gohir.A08G197100.1	AT5G21170.1	AKINBETA1	5\'-AMP-activated protein kinase beta-2 subunit protein	cis and trans	FALSE	NA	26	0	18	0	TRUE	FALSE	6	#FF0000	NA	NA	NA	Gorai.004G228400.1	OG0013747
Gohir.A08G198100.1	AT5G60670.1		Ribosomal protein L11 family protein	cis and trans	FALSE	NA	21	0	23	0	FALSE	FALSE	1	#40E0D0	NA	NA	NA	Gorai.004G229100.1	OG0013754
Gohir.A08G199200.1	AT5G60710.1		Zinc finger (C3HC4-type RING finger) family protein	cis and trans	FALSE	NA	32	0	30	0	FALSE	FALSE	2	#0000FF	NA	NA	NA		OG0025035
Gohir.A08G227600.1	AT1G65450.1		HXXXD-type acyl-transferase family protein	cis and trans	FALSE	NA	25	0	28	0	FALSE	FALSE	2	#0000FF	NA	NA	NA	NA	NA
Gohir.A09G008000.1	AT5G08560.2		transducin family protein / WD-40 repeat family protein	cis and trans	FALSE	NA	25	0	19	0	FALSE	FALSE	0	#BEBEBE	NA	NA	NA	Gorai.006G008900.1	OG0015011
Gohir.A09G020400.1	AT5G15070.1		Phosphoglycerate mutase-like family protein	cis and trans	FALSE	NA	33	0	21	0	FALSE	FALSE	6	#FF0000	NA	NA	NA	Gorai.006G023400.1	OG0015083
Gohir.A09G024000.1	AT5G15020.2	SNL2	SIN3-like 2	cis and trans	FALSE	NA	36	0	14	0	FALSE	FALSE	5	#00FF00	NA	NA	NA	NA	NA
Gohir.A09G077400.1				cis and trans	FALSE	NA	14	0	12	0	FALSE	FALSE	4	#FFFF00	NA	NA	NA	Gorai.006G092500.1	OG0015433
Gohir.A09G091500.1	AT1G08200.1	AXS2	UDP-D-apiose/UDP-D-xylose synthase 2	cis and trans	FALSE	NA	16	0	19	0	FALSE	FALSE	37	#6CA6CD	NA	NA	NA	Gorai.006G108100.1	OG0015532
Gohir.A09G095600.1	AT1G08360.1		Ribosomal protein L1p/L10e family	cis and trans	FALSE	NA	40	0	39	0	TRUE	FALSE	1	#40E0D0	NA	NA	NA	Gorai.006G112000.1	OG0015563
Gohir.A09G095700.1	AT1G06220.1	CLO,GFA1,MEE5	Ribosomal protein S5/Elongation factor G/III/V family protein	cis and trans	FALSE	NA	23	0	21	0	TRUE	FALSE	7	#000000	NA	NA	NA	Gorai.006G112100.1	OG0015564
Gohir.A09G115500.1	AT1G35470.2		SPla/RYanodine receptor (SPRY) domain-containing protein	cis and trans	FALSE	NA	32	0	21	0	TRUE	FALSE	7	#000000	NA	NA	NA	Gorai.006G130100.1	OG0016496
Gohir.A09G121000.1	AT3G57300.1	ATINO80,INO80	INO80 ortholog	cis and trans	FALSE	NA	29	0	49	0	TRUE	FALSE	5	#00FF00	NA	NA	NA	Gorai.006G135500.1	OG0016531
Gohir.A09G129000.1	AT3G12020.1		P-loop containing nucleoside triphosphate hydrolases superfamily protein	cis and trans	FALSE	NA	35	0	29	0	FALSE	FALSE	5	#00FF00	NA	NA	NA	Gorai.006G143900.1	OG0016585
Gohir.A09G134300.1	AT2G01820.1		Leucine-rich repeat protein kinase family protein	cis and trans	FALSE	NA	28	0	13	0	FALSE	FALSE	2	#0000FF	NA	NA	NA	Gorai.006G149500.1	OG0016624
Gohir.A09G141000.1	AT3G52580.1		Ribosomal protein S11 family protein	cis and trans	FALSE	NA	33	0	34	0	FALSE	FALSE	1	#40E0D0	NA	NA	NA	Gorai.006G153200.1	OG0016667
Gohir.A09G148700.1	AT5G03300.1	ADK2	adenosine kinase 2	cis and trans	FALSE	NA	24	0	28	0	FALSE	FALSE	15	#191970	NA	NA	NA	Gorai.006G165800.1	OG0015651
Gohir.A09G177800.1	AT1G49040.1	SCD1	stomatal cytokinesis defective / SCD1 protein (SCD1)	cis and trans	FALSE	NA	35	0	26	0	FALSE	FALSE	7	#000000	NA	NA	NA	Gorai.006G195200.1	OG0015880
Gohir.A09G195700.1	AT4G22540.1	ORP2A	OSBP(oxysterol binding protein)-related protein 2A	cis and trans	FALSE	NA	30	0	15	0	FALSE	FALSE	7	#000000	NA	NA	NA	Gorai.006G212900.1	OG0016016
Gohir.A09G203700.1	AT5G16370.1	AAE5	acyl activating enzyme 5	cis and trans	FALSE	NA	16	0	32	0	FALSE	FALSE	0	#BEBEBE	NA	NA	NA	Gorai.006G221100.1	OG0016073
Gohir.A09G221400.1	AT1G04220.1	KCS2	3-ketoacyl-CoA synthase 2	cis and trans	FALSE	NA	31	0	28	0	FALSE	FALSE	7	#000000	NA	NA	NA	Gorai.006G245000.1	OG0016196
Gohir.A09G230000.1	AT1G04400.1	AT-PHH1,ATCRY2,CRY2,FHA,PHH1	cryptochrome 2	cis and trans	FALSE	NA	24	0	25	0	FALSE	FALSE	0	#BEBEBE	NA	NA	NA	Gorai.006G253700.1	OG0016256
Gohir.A09G238500.1	AT3G16630.2	ATKINESIN-13A,KINESIN-13A	P-loop containing nucleoside triphosphate hydrolases superfamily protein	cis and trans	FALSE	NA	24	0	15	0	FALSE	FALSE	7	#000000	NA	NA	NA	Gorai.006G262200.1	OG0016329
Gohir.A09G238800.1	AT4G15820.1			cis and trans	FALSE	NA	32	0	27	0	FALSE	FALSE	5	#00FF00	NA	NA	NA	Gorai.006G262500.1	OG0016332
Gohir.A09G239900.1	AT1G09070.1	(AT)SRC2,SRC2	soybean gene regulated by cold-2	cis and trans	FALSE	NA	45	0	19	0	FALSE	FALSE	4	#FFFF00	NA	NA	NA	Gorai.006G263800.1	OG0016340
Gohir.A10G004700.1	AT1G05850.1	ATCTL1,CTL1,ELP,ELP1,ERH2,HOT2,POM1	Chitinase family protein	cis and trans	FALSE	NA	23	0	28	0	FALSE	TRUE	6	#FF0000	NA	NA	NA	Gorai.011G005100.1	OG0017200
Gohir.A10G006900.1	AT3G26560.1		ATP-dependent RNA helicase, putative	cis and trans	FALSE	NA	9	0	15	0	FALSE	FALSE	6	#FF0000	NA	NA	NA	Gorai.011G007600.1	OG0017211
Gohir.A10G008000.1	AT4G16380.1		Heavy metal transport/detoxification superfamily protein	cis and trans	FALSE	NA	39	0	10	0	FALSE	FALSE	3	#A52A2A	NA	NA	NA	NA	NA
Gohir.A10G008100.1	AT4G16380.1		Heavy metal transport/detoxification superfamily protein	cis and trans	FALSE	NA	18	0	18	0	FALSE	FALSE	3	#A52A2A	NA	NA	NA	NA	NA
Gohir.A10G008700.1	AT3G02870.1	VTC4	Inositol monophosphatase family protein	cis and trans	FALSE	NA	36	0	18	0	FALSE	FALSE	2	#0000FF	NA	NA	NA	Gorai.011G009200.1	OG0017223
Gohir.A10G009000.1	AT4G12590.1		Protein of unknown function DUF106, transmembrane	cis and trans	FALSE	NA	22	0	48	0	FALSE	FALSE	1	#40E0D0	NA	NA	NA	NA	NA
Gohir.A10G011500.1	AT4G22120.5		ERD (early-responsive to dehydration stress) family protein	cis and trans	FALSE	NA	42	0	17	0	FALSE	FALSE	7	#000000	NA	NA	NA	Gorai.011G012200.1	OG0017243
Gohir.A10G012300.1	AT1G11905.1		B-cell receptor-associated protein 31-like	cis and trans	FALSE	NA	29	0	35	0	FALSE	FALSE	28	#87CEEB	NA	NA	NA	Gorai.011G013000.1	OG0017250
Gohir.A10G022500.1	AT1G61210.1		Transducin/WD40 repeat-like superfamily protein	cis and trans	FALSE	NA	25	0	19	0	FALSE	FALSE	4	#FFFF00	NA	NA	NA	Gorai.011G024400.1	OG0017320
Gohir.A10G023800.1	AT1G61040.1	VIP5	plus-3 domain-containing protein	cis and trans	FALSE	NA	35	0	38	0	FALSE	FALSE	0	#BEBEBE	NA	NA	NA	Gorai.011G025800.1	OG0017331
Gohir.A10G024800.1	AT4G04955.1	ALN,ATALN	allantoinase	cis and trans	FALSE	NA	24	0	12	0	FALSE	FALSE	1	#40E0D0	NA	NA	NA	Gorai.011G026800.1	OG0017341
Gohir.A10G025900.1	AT2G33770.1	ATUBC24,PHO2,UBC24	phosphate 2	cis and trans	FALSE	NA	29	0	43	0	FALSE	FALSE	5	#00FF00	NA	NA	NA	Gorai.011G027900.1	OG0017352
Gohir.A10G028200.1	AT1G28440.1	HSL1	HAESA-like 1	cis and trans	FALSE	NA	28	0	31	0	FALSE	FALSE	5	#00FF00	NA	NA	NA	Gorai.011G030400.1	OG0017367
Gohir.A10G032900.1	AT1G29660.1		GDSL-like Lipase/Acylhydrolase superfamily protein	cis and trans	FALSE	NA	46	0	18	0	FALSE	FALSE	2	#0000FF	NA	NA	NA	Gorai.011G035400.1	OG0017402
Gohir.A10G050800.1	AT3G14240.1		Subtilase family protein	cis and trans	FALSE	NA	22	0	18	0	FALSE	FALSE	2	#0000FF	NA	NA	NA	Gorai.011G056000.1	OG0017541
Gohir.A10G055700.1	AT1G72480.1		Lung seven transmembrane receptor family protein	cis and trans	FALSE	NA	33	0	15	0	FALSE	FALSE	2	#0000FF	NA	NA	NA	Gorai.011G061700.1	OG0017577
Gohir.A10G055800.1	AT1G72470.1	ATEXO70D1,EXO70D1	exocyst subunit exo70 family protein D1	cis and trans	FALSE	NA	29	0	22	0	FALSE	FALSE	6	#FF0000	NA	NA	NA	Gorai.011G061800.1	OG0017578
Gohir.A10G066900.1	AT3G16310.1		mitotic phosphoprotein N\' end (MPPN) family protein	cis and trans	FALSE	NA	15	0	13	0	FALSE	FALSE	2	#0000FF	NA	NA	NA	Gorai.011G072600.1	OG0017651
Gohir.A10G114000.1	AT1G04270.1	RPS15	cytosolic ribosomal protein S15	cis and trans	FALSE	NA	7	0	25	0	FALSE	FALSE	0	#BEBEBE	NA	NA	NA	Gorai.011G171000.1	OG0018251
Gohir.A10G121700.1	AT5G13930.1	ATCHS,CHS,TT4	Chalcone and stilbene synthase family protein	cis and trans	FALSE	NA	25	0	26	0	FALSE	FALSE	2	#0000FF	NA	NA	NA	NA	NA
Gohir.A10G127200.1	AT4G13940.1	ATSAHH1,EMB1395,HOG1,MEE58,SAHH1	S-adenosyl-L-homocysteine hydrolase	cis and trans	FALSE	NA	17	0	22	0	FALSE	FALSE	2	#0000FF	NA	NA	NA	Gorai.011G154000.1	OG0017836
Gohir.A10G145900.1	AT3G20050.1	ATTCP-1,TCP-1	T-complex protein 1 alpha subunit	cis and trans	FALSE	NA	11	0	34	0	FALSE	FALSE	2	#0000FF	NA	NA	NA	Gorai.011G133200.1	OG0017942
Gohir.A10G164700.1	AT4G15890.1		binding	cis and trans	FALSE	NA	50	0	8	0	FALSE	FALSE	2	#0000FF	NA	NA	NA	Gorai.011G191000.1	OG0016714
Gohir.A10G206900.1	AT2G39190.2	ATATH8	Protein kinase superfamily protein	cis and trans	FALSE	NA	27	0	11	0	FALSE	FALSE	4	#FFFF00	NA	NA	NA	Gorai.011G240500.1	OG0016951
Gohir.A10G207000.1	AT3G07950.1		rhomboid protein-related	cis and trans	FALSE	NA	14	0	23	0	FALSE	FALSE	8	#FFC0CB	NA	NA	NA	Gorai.011G240600.1	OG0016952
Gohir.A10G208300.1	AT3G55020.1		Ypt/Rab-GAP domain of gyp1p superfamily protein	cis and trans	FALSE	NA	52	0	36	0	FALSE	FALSE	5	#00FF00	NA	NA	NA	Gorai.011G242200.1	OG0016963
Gohir.A10G212800.1	AT5G04530.1	KCS19	3-ketoacyl-CoA synthase 19	cis and trans	FALSE	NA	50	0	23	0	FALSE	FALSE	2	#0000FF	NA	NA	NA	NA	NA
Gohir.A10G213000.1	AT2G39460.2	ATRPL23A,RPL23A,RPL23AA	ribosomal protein L23AA	cis and trans	FALSE	NA	29	0	33	0	FALSE	FALSE	1	#40E0D0	NA	NA	NA	Gorai.011G249300.1	OG0016989
Gohir.A10G213400.1	AT3G55320.1	PGP20	P-glycoprotein 20	cis and trans	FALSE	NA	21	0	19	0	FALSE	FALSE	2	#0000FF	NA	NA	NA	Gorai.011G252900.1	OG0016990
Gohir.A10G226400.1	AT2G39870.1			cis and trans	FALSE	NA	38	0	17	0	FALSE	FALSE	0	#BEBEBE	NA	NA	NA	Gorai.011G274600.1	OG0017068
Gohir.A10G240400.1	AT2G40410.2		Staphylococcal nuclease homologue	cis and trans	FALSE	NA	11	0	39	0	FALSE	FALSE	3	#A52A2A	NA	NA	NA	NA	NA
Gohir.A11G008600.1	AT5G62190.1	PRH75	DEAD box RNA helicase (PRH75)	cis and trans	FALSE	NA	21	0	21	0	FALSE	FALSE	0	#BEBEBE	NA	NA	NA	Gorai.007G009400.1	OG0019903
Gohir.A11G011900.1	AT4G25670.1			cis and trans	FALSE	NA	40	0	34	0	FALSE	FALSE	1	#40E0D0	NA	NA	NA	Gorai.007G012600.1	OG0019924
Gohir.A11G014600.1	AT5G53440.1			cis and trans	FALSE	NA	28	0	20	0	FALSE	FALSE	5	#00FF00	NA	NA	NA	NA	NA
Gohir.A11G017200.1	AT1G33260.2		Protein kinase superfamily protein	cis and trans	FALSE	NA	53	0	21	0	FALSE	FALSE	4	#FFFF00	NA	NA	NA	Gorai.007G017900.1	OG0019967
Gohir.A11G019200.1	AT5G42010.1		Transducin/WD40 repeat-like superfamily protein	cis and trans	FALSE	NA	6	0	13	0	FALSE	FALSE	4	#FFFF00	NA	NA	NA	Gorai.007G020200.1	OG0019980
Gohir.A11G019300.1	AT5G42020.1	BIP,BIP2	Heat shock protein 70 (Hsp 70) family protein	cis and trans	FALSE	NA	33	0	38	0	FALSE	FALSE	0	#BEBEBE	NA	NA	NA	Gorai.007G020300.1	OG0019981
Gohir.A11G019800.1	AT4G12400.2		stress-inducible protein, putative	cis and trans	FALSE	NA	29	0	23	0	FALSE	FALSE	5	#00FF00	NA	NA	NA	Gorai.007G020800.1	OG0019985
Gohir.A11G020400.1	AT4G12230.1		alpha/beta-Hydrolases superfamily protein	cis and trans	FALSE	NA	12	0	32	0	FALSE	TRUE	8	#FFC0CB	NA	NA	NA	Gorai.007G021400.1	OG0019991
Gohir.A11G030600.1	AT4G17890.1	AGD8	ARF-GAP domain 8	cis and trans	FALSE	NA	15	0	21	0	FALSE	FALSE	0	#BEBEBE	NA	NA	NA	Gorai.007G031900.1	OG0020064
Gohir.A11G040800.1	AT1G74920.1	ALDH10A8	aldehyde dehydrogenase 10A8	cis and trans	FALSE	NA	31	0	14	0	FALSE	FALSE	4	#FFFF00	NA	NA	NA	Gorai.007G047400.1	OG0018349
Gohir.A11G044900.1	AT3G50830.1	ATCOR413-PM2,COR413-PM2	cold-regulated 413-plasma membrane 2	cis and trans	FALSE	NA	21	0	24	0	FALSE	FALSE	4	#FFFF00	NA	NA	NA	NA	NA
Gohir.A11G054900.1	AT5G09810.1	ACT7	actin 7	cis and trans	FALSE	NA	25	0	32	0	FALSE	FALSE	2	#0000FF	NA	NA	NA	NA	NA
Gohir.A11G059800.1	AT3G58730.1		vacuolar ATP synthase subunit D (VATD) / V-ATPase D subunit / vacuolar proton pump D subunit (VATPD)	cis and trans	FALSE	NA	49	0	24	0	FALSE	FALSE	1	#40E0D0	NA	NA	NA	Gorai.007G069100.1	OG0018499
Gohir.A11G068300.1	AT2G30050.1		transducin family protein / WD-40 repeat family protein	cis and trans	FALSE	NA	27	0	20	0	FALSE	FALSE	0	#BEBEBE	NA	NA	NA	Gorai.007G077700.1	OG0020469
Gohir.A11G071000.1	AT3G29180.1		Protein of unknown function (DUF1336)	cis and trans	FALSE	NA	13	0	22	0	FALSE	FALSE	3	#A52A2A	NA	NA	NA	Gorai.007G080500.1	OG0018584
Gohir.A11G073900.1	AT1G44750.2	ATPUP11,PUP11	purine permease 11	cis and trans	FALSE	NA	33	0	22	0	FALSE	FALSE	0	#BEBEBE	NA	NA	NA	Gorai.007G084100.1	OG0018605
Gohir.A11G081300.1	AT3G60860.1		SEC7-like guanine nucleotide exchange family protein	cis and trans	FALSE	NA	42	0	39	0	FALSE	FALSE	5	#00FF00	NA	NA	NA	Gorai.007G091700.1	OG0018664
Gohir.A11G083500.1	AT2G45640.1	ATSAP18,SAP18	SIN3 associated polypeptide P18	cis and trans	FALSE	NA	28	0	24	0	FALSE	FALSE	1	#40E0D0	NA	NA	NA	Gorai.007G093600.1	OG0018676
Gohir.A11G163400.1	AT5G16110.1			cis and trans	FALSE	NA	20	0	34	0	FALSE	FALSE	6	#FF0000	NA	NA	NA	Gorai.007G181500.1	OG0019283
Gohir.A11G168300.1	AT5G15880.1			cis and trans	FALSE	NA	31	0	18	0	FALSE	FALSE	4	#FFFF00	NA	NA	NA	Gorai.007G187100.1	OG0019314
Gohir.A11G168800.1	AT4G24840.1			cis and trans	FALSE	NA	26	0	23	0	FALSE	FALSE	6	#FF0000	NA	NA	NA	Gorai.007G187600.1	OG0019317
Gohir.A11G185200.1	AT3G50690.1		Leucine-rich repeat (LRR) family protein	cis and trans	FALSE	NA	24	0	23	0	FALSE	FALSE	0	#BEBEBE	NA	NA	NA	Gorai.007G204400.1	OG0019424
Gohir.A11G199100.1	AT2G22125.1	CSI1	binding	cis and trans	FALSE	NA	23	0	14	0	FALSE	FALSE	6	#FF0000	NA	NA	NA	NA	NA
Gohir.A11G208500.1	AT5G65620.1		Zincin-like metalloproteases family protein	cis and trans	FALSE	NA	37	0	23	0	FALSE	FALSE	7	#000000	NA	NA	NA	Gorai.007G230700.1	OG0020346
Gohir.A11G218200.1	AT4G37450.1	AGP18,ATAGP18	arabinogalactan protein 18	cis and trans	FALSE	NA	21	0	4	0	FALSE	FALSE	15	#191970	NA	NA	NA	NA	NA
Gohir.A11G272800.1	AT1G56340.2	AtCRT1a,CRT1,CRT1a	calreticulin 1a	cis and trans	FALSE	NA	27	0	27	0	FALSE	FALSE	7	#000000	NA	NA	NA	Gorai.007G305800.1	OG0019776
Gohir.A11G277200.1	AT1G55930.1		CBS domain-containing protein / transporter associated domain-containing protein	cis and trans	FALSE	NA	13	0	24	0	FALSE	FALSE	0	#BEBEBE	NA	NA	NA	Gorai.007G310900.1	OG0019811
Gohir.A11G295900.1	AT5G27450.1	MK,MVK	mevalonate kinase	cis and trans	FALSE	NA	18	0	23	0	FALSE	FALSE	20	#4169E1	NA	NA	NA	Gorai.007G342800.1	OG0020462
Gohir.A11G296600.1	AT3G03940.1		Protein kinase family protein	cis and trans	FALSE	NA	33	0	36	0	FALSE	FALSE	5	#00FF00	NA	NA	NA	Gorai.007G343500.1	OG0020468
Gohir.A11G296700.1	AT3G03960.1		TCP-1/cpn60 chaperonin family protein	cis and trans	FALSE	NA	14	0	19	0	FALSE	FALSE	0	#BEBEBE	NA	NA	NA	NA	NA
Gohir.A11G306600.1	AT1G73590.1	ATPIN1,PIN1	Auxin efflux carrier family protein	cis and trans	FALSE	NA	32	0	33	0	FALSE	FALSE	2	#0000FF	NA	NA	NA	Gorai.007G352200.1	OG0020144
Gohir.A11G308000.1	AT3G10250.1		Plant protein 1589 of unknown function	cis and trans	FALSE	NA	56	0	21	0	FALSE	FALSE	4	#FFFF00	NA	NA	NA	Gorai.007G353400.1	OG0020155
Gohir.A11G309600.1	AT3G57290.1	ATEIF3E-1,ATINT6,EIF3E,INT-6,INT6,TIF3E1	eukaryotic translation initiation factor 3E	cis and trans	FALSE	NA	26	0	22	0	FALSE	FALSE	2	#0000FF	NA	NA	NA	NA	NA
Gohir.A11G310100.1	AT5G66010.1		RNA-binding (RRM/RBD/RNP motifs) family protein	cis and trans	FALSE	NA	31	0	21	0	FALSE	FALSE	0	#BEBEBE	NA	NA	NA	Gorai.007G357400.1	OG0020165
Gohir.A11G328600.1	AT3G09100.2		mRNA capping enzyme family protein	cis and trans	FALSE	NA	35	0	23	0	FALSE	FALSE	7	#000000	NA	NA	NA	Gorai.007G378000.1	OG0020268
Gohir.A12G017400.1	AT5G09590.1	HSC70-5,MTHSC70-2	mitochondrial HSO70 2	cis and trans	FALSE	NA	11	0	30	0	FALSE	FALSE	0	#BEBEBE	NA	NA	NA	NA	NA
Gohir.A12G021500.1	AT1G49820.1	ATMTK,MTK	S-methyl-5-thioribose kinase	cis and trans	FALSE	NA	13	0	30	0	FALSE	FALSE	7	#000000	NA	NA	NA	NA	NA
Gohir.A12G021700.1	AT2G15230.1	ATLIP1,LIP1	lipase 1	cis and trans	FALSE	NA	21	0	10	0	FALSE	FALSE	4	#FFFF00	NA	NA	NA	Gorai.008G022600.1	OG0022315
Gohir.A12G022200.1	AT3G19460.1		Reticulon family protein	cis and trans	FALSE	NA	26	0	38	0	FALSE	FALSE	37	#6CA6CD	NA	NA	NA	Gorai.008G023000.1	OG0022319
Gohir.A12G022600.1	AT2G15430.1	NRPB3,NRPD3,NRPE3A,RBP36A,RPB35.5A	DNA-directed RNA polymerase family protein	cis and trans	FALSE	NA	15	0	31	0	FALSE	FALSE	1	#40E0D0	NA	NA	NA	Gorai.008G023500.1	OG0022323
Gohir.A12G038300.1	AT2G16640.1	ATTOC132,TOC132	multimeric translocon complex in the outer envelope membrane 132	cis and trans	FALSE	NA	36	0	30	0	FALSE	FALSE	6	#FF0000	NA	NA	NA	NA	NA
Gohir.A12G038900.1	AT2G21120.1		Protein of unknown function (DUF803)	cis and trans	FALSE	NA	18	0	11	0	FALSE	FALSE	0	#BEBEBE	NA	NA	NA	Gorai.008G034300.1	OG0022433
Gohir.A12G039700.1	AT4G38790.1		ER lumen protein retaining receptor family protein	cis and trans	FALSE	NA	17	0	23	0	FALSE	FALSE	29	#8B4513	NA	NA	NA	Gorai.008G033400.1	OG0022437
Gohir.A12G041100.1	AT4G34700.1		LYR family of Fe/S cluster biogenesis protein	cis and trans	FALSE	NA	39	0	33	0	FALSE	FALSE	1	#40E0D0	NA	NA	NA	Gorai.008G032000.1	OG0022447
Gohir.A12G059100.1	AT4G36020.1	CSDP1	cold shock domain protein 1	cis and trans	FALSE	NA	24	0	13	0	FALSE	FALSE	1	#40E0D0	NA	NA	NA	Gorai.008G062500.1	OG0021989
Gohir.A12G076800.1	AT1G07940.2		GTP binding Elongation factor Tu family protein	cis and trans	FALSE	NA	25	0	23	0	FALSE	FALSE	8	#FFC0CB	NA	NA	NA	Gorai.008G084000.1	OG0022086
Gohir.A12G081200.1	AT4G37820.1			cis and trans	FALSE	NA	24	0	14	0	FALSE	FALSE	7	#000000	NA	NA	NA	Gorai.008G087300.1	OG0022107
Gohir.A12G094100.1	AT5G13450.1	ATP5	delta subunit of Mt ATP synthase	cis and trans	FALSE	NA	41	0	40	0	FALSE	FALSE	1	#40E0D0	NA	NA	NA	NA	NA
Gohir.A12G098600.1	AT3G60240.4	CUM2,EIF4G	eukaryotic translation initiation factor 4G	cis and trans	FALSE	NA	37	0	40	0	FALSE	FALSE	5	#00FF00	NA	NA	NA	Gorai.008G111000.1	OG0020552
Gohir.A12G099000.1	AT3G60240.4	CUM2,EIF4G	eukaryotic translation initiation factor 4G	cis and trans	FALSE	NA	37	0	42	0	FALSE	FALSE	5	#00FF00	NA	NA	NA	NA	NA
Gohir.A12G124600.1	AT2G47390.1		Prolyl oligopeptidase family protein	cis and trans	FALSE	NA	22	0	27	0	FALSE	FALSE	1	#40E0D0	NA	NA	NA	Gorai.008G139300.1	OG0020742
Gohir.A12G130000.1	AT4G02400.1		U3 ribonucleoprotein (Utp) family protein	cis and trans	FALSE	NA	29	0	16	0	FALSE	FALSE	0	#BEBEBE	NA	NA	NA	Gorai.008G144800.1	OG0020779
Gohir.A12G134400.1	AT3G19760.1	EIF4A-III	eukaryotic initiation factor 4A-III	cis and trans	FALSE	NA	29	0	28	0	FALSE	FALSE	6	#FF0000	NA	NA	NA	Gorai.008G149500.1	OG0020815
Gohir.A12G139600.1	AT1G03870.1	FLA9	FASCICLIN-like arabinoogalactan 9	cis and trans	FALSE	NA	37	0	13	0	FALSE	FALSE	6	#FF0000	NA	NA	NA	Gorai.008G155400.1	OG0020854
Gohir.A12G148300.1	AT1G67510.1		Leucine-rich repeat protein kinase family protein	cis and trans	FALSE	NA	34	0	19	0	FALSE	FALSE	4	#FFFF00	NA	NA	NA	Gorai.008G164600.1	OG0020924
Gohir.A12G149200.1	AT1G27320.1	AHK3,HK3	histidine kinase 3	cis and trans	FALSE	NA	35	0	13	0	FALSE	FALSE	6	#FF0000	NA	NA	NA	Gorai.008G165600.1	OG0020930
Gohir.A12G155500.1	AT2G37790.1		NAD(P)-linked oxidoreductase superfamily protein	cis and trans	FALSE	NA	30	0	29	0	FALSE	FALSE	3	#A52A2A	NA	NA	NA	Gorai.008G171500.1	OG0020975
Gohir.A12G174900.1	AT1G74780.1		Nodulin-like / Major Facilitator Superfamily protein	cis and trans	FALSE	NA	49	0	15	0	FALSE	FALSE	4	#FFFF00	NA	NA	NA	NA	NA
Gohir.A12G188900.1	AT2G18110.1		Translation elongation factor EF1B/ribosomal protein S6 family protein	cis and trans	FALSE	NA	45	0	45	0	FALSE	FALSE	1	#40E0D0	NA	NA	NA	Gorai.008G205500.1	OG0021211
Gohir.A12G189200.1	AT5G50380.1	ATEXO70F1,EXO70F1	exocyst subunit exo70 family protein F1	cis and trans	FALSE	NA	38	0	26	0	FALSE	FALSE	0	#BEBEBE	NA	NA	NA	Gorai.008G205800.1	OG0021214
Gohir.A12G202900.1	AT4G19120.2	ERD3	S-adenosyl-L-methionine-dependent methyltransferases superfamily protein	cis and trans	FALSE	NA	42	0	8	0	FALSE	FALSE	2	#0000FF	NA	NA	NA	Gorai.008G220500.1	OG0021322
Gohir.A12G204200.1	AT1G05680.1	UGT74E2	Uridine diphosphate glycosyltransferase 74E2	cis and trans	FALSE	NA	11	0	25	0	FALSE	FALSE	5	#00FF00	NA	NA	NA	Gorai.008G221800.1	OG0021331
Gohir.A12G206300.1	AT1G32230.2	ATP8,CEO,CEO1,RCD1	WWE protein-protein interaction domain protein family	cis and trans	FALSE	NA	25	0	16	0	FALSE	FALSE	3	#A52A2A	NA	NA	NA	Gorai.008G224200.1	OG0021348
Gohir.A12G231700.1	AT5G41670.1		6-phosphogluconate dehydrogenase family protein	cis and trans	FALSE	NA	11	0	40	0	FALSE	FALSE	6	#FF0000	NA	NA	NA	NA	NA
Gohir.A12G271300.1	AT3G02530.1		TCP-1/cpn60 chaperonin family protein	cis and trans	FALSE	NA	9	0	11	0	FALSE	FALSE	2	#0000FF	NA	NA	NA	Gorai.008G292300.1	OG0021833
Gohir.A12G273200.1	AT3G48000.1	ALDH2,ALDH2A,ALDH2B4	aldehyde dehydrogenase 2B4	cis and trans	FALSE	NA	24	0	17	0	FALSE	FALSE	4	#FFFF00	NA	NA	NA	Gorai.008G294300.1	OG0021849
Gohir.A13G002700.1	AT5G04040.1	SDP1	Patatin-like phospholipase family protein	cis and trans	FALSE	NA	20	0	27	0	FALSE	FALSE	6	#FF0000	NA	NA	NA	Gorai.013G002500.1	OG0023453
Gohir.A13G002800.1				cis and trans	FALSE	NA	26	0	16	0	FALSE	FALSE	15	#191970	NA	NA	NA	Gorai.013G002600.1	OG0023454
Gohir.A13G002900.1	AT2G41430.2	CID1,ERD15,LSR1	dehydration-induced protein (ERD15)	cis and trans	FALSE	NA	30	0	20	0	FALSE	FALSE	1	#40E0D0	NA	NA	NA	Gorai.013G002700.1	OG0023455
Gohir.A13G009800.1	AT4G02510.1	ATTOC159,PPI2,TOC159,TOC160,TOC86	translocon at the outer envelope membrane of chloroplasts 159	cis and trans	FALSE	NA	30	0	25	0	FALSE	FALSE	5	#00FF00	NA	NA	NA	NA	NA
Gohir.A13G014600.1	AT3G11130.1		Clathrin, heavy chain	cis and trans	FALSE	NA	22	0	46	0	FALSE	FALSE	5	#00FF00	NA	NA	NA	Gorai.013G017300.1	OG0023539
Gohir.A13G016200.1	AT2G40000.1	ATHSPRO2,HSPRO2	ortholog of sugar beet HS1 PRO-1 2	cis and trans	FALSE	NA	34	0	17	0	FALSE	FALSE	0	#BEBEBE	NA	NA	NA	Gorai.013G019200.1	OG0023554
Gohir.A13G016900.1	AT1G07070.1		Ribosomal protein L35Ae family protein	cis and trans	FALSE	NA	41	0	37	0	FALSE	FALSE	1	#40E0D0	NA	NA	NA	Gorai.013G020000.1	OG0023561
Gohir.A13G021100.1	AT3G55020.1		Ypt/Rab-GAP domain of gyp1p superfamily protein	cis and trans	FALSE	NA	34	0	23	0	FALSE	FALSE	6	#FF0000	NA	NA	NA	Gorai.013G024400.1	OG0023593
Gohir.A13G031200.1	AT4G39050.1		Kinesin motor family protein	cis and trans	FALSE	NA	38	0	45	0	FALSE	FALSE	2	#0000FF	NA	NA	NA	Gorai.013G033200.1	OG0023651
Gohir.A13G032500.1	AT4G39140.5		RING/U-box superfamily protein	cis and trans	FALSE	NA	33	0	23	0	FALSE	FALSE	6	#FF0000	NA	NA	NA	Gorai.013G034900.1	OG0023661
Gohir.A13G033000.1	AT2G21520.1		Sec14p-like phosphatidylinositol transfer family protein	cis and trans	FALSE	NA	23	0	22	0	FALSE	FALSE	7	#000000	NA	NA	NA	NA	NA
Gohir.A13G039100.1	AT3G19130.1	ATRBP47B,RBP47B	RNA-binding protein 47B	cis and trans	FALSE	NA	25	0	8	0	FALSE	FALSE	15	#191970	NA	NA	NA	Gorai.013G042300.1	OG0023706
Gohir.A13G045200.1	AT4G33920.1		Protein phosphatase 2C family protein	cis and trans	FALSE	NA	18	0	12	0	FALSE	FALSE	32	#EE82EE	NA	NA	NA	Gorai.013G049000.1	OG0023753
Gohir.A13G046400.1	AT2G14740.2	ATVSR3,BP80-2;2,VSR2;2,VSR3	vaculolar sorting receptor 3	cis and trans	FALSE	NA	42	0	40	0	FALSE	FALSE	2	#0000FF	NA	NA	NA	Gorai.013G050300.1	OG0023763
Gohir.A13G048600.1	AT5G66680.1	DGL1	dolichyl-diphosphooligosaccharide-protein glycosyltransferase 48kDa subunit family protein	cis and trans	FALSE	NA	33	0	16	0	FALSE	FALSE	7	#000000	NA	NA	NA	Gorai.013G052700.1	OG0023776
Gohir.A13G050600.1	AT5G64390.1	HEN4	RNA-binding KH domain-containing protein	cis and trans	FALSE	NA	13	0	16	0	FALSE	FALSE	7	#000000	NA	NA	NA	Gorai.013G055200.1	OG0023795
Gohir.A13G052400.1	AT3G49350.1		Ypt/Rab-GAP domain of gyp1p superfamily protein	cis and trans	FALSE	NA	10	0	15	0	FALSE	FALSE	18	#90EE90	NA	NA	NA	NA	NA
Gohir.A13G056700.1	AT2G20840.1		Secretory carrier membrane protein (SCAMP) family protein	cis and trans	FALSE	NA	28	0	26	0	FALSE	FALSE	6	#FF0000	NA	NA	NA	Gorai.013G074400.1	OG0023953
Gohir.A13G093100.1	AT5G02310.1	PRT6	proteolysis 6	cis and trans	FALSE	NA	37	0	41	0	FALSE	FALSE	5	#00FF00	NA	NA	NA		OG0025584
Gohir.A13G095200.1	AT3G25570.2		Adenosylmethionine decarboxylase family protein	cis and trans	FALSE	NA	34	0	20	0	FALSE	FALSE	4	#FFFF00	NA	NA	NA	Gorai.013G102500.1	OG0023901
Gohir.A13G097000.1	AT5G17910.2			cis and trans	FALSE	NA	28	0	22	0	FALSE	FALSE	6	#FF0000	NA	NA	NA	Gorai.013G114300.1	OG0022521
Gohir.A13G097500.1	AT5G17920.1	ATCIMS,ATMETS,ATMS1	Cobalamin-independent synthase family protein	cis and trans	FALSE	NA	25	0	15	0	FALSE	FALSE	6	#FF0000	NA	NA	NA	Gorai.013G114400.1	OG0022522
Gohir.A13G099100.1	AT5G20950.2		Glycosyl hydrolase family protein	cis and trans	FALSE	NA	50	0	31	0	FALSE	FALSE	4	#FFFF00	NA	NA	NA	Gorai.013G114800.1	OG0022525
Gohir.A13G099400.1	AT5G19770.1	TUA3	tubulin alpha-3	cis and trans	FALSE	NA	33	0	25	0	FALSE	FALSE	1	#40E0D0	NA	NA	NA	NA	NA
Gohir.A13G101100.1	AT2G34970.1		Trimeric LpxA-like enzyme	cis and trans	FALSE	NA	18	0	30	0	FALSE	FALSE	2	#0000FF	NA	NA	NA	Gorai.013G117100.1	OG0022539
Gohir.A13G106300.1	AT3G05090.2	LRS1	Transducin/WD40 repeat-like superfamily protein	cis and trans	FALSE	NA	23	0	24	0	FALSE	FALSE	7	#000000	NA	NA	NA	Gorai.013G122600.1	OG0022569
Gohir.A13G106500.1	AT3G13460.1	ECT2	evolutionarily conserved C-terminal region 2	cis and trans	FALSE	NA	16	0	16	0	FALSE	FALSE	1	#40E0D0	NA	NA	NA	Gorai.013G123200.1	OG0022571
Gohir.A13G106700.1	AT3G03940.1		Protein kinase family protein	cis and trans	FALSE	NA	26	0	19	0	FALSE	FALSE	1	#40E0D0	NA	NA	NA	NA	NA
Gohir.A13G112300.1	AT1G56450.1	PBG1	20S proteasome beta subunit G1	cis and trans	FALSE	NA	42	0	45	0	FALSE	FALSE	1	#40E0D0	NA	NA	NA	NA	NA
Gohir.A13G113000.1	AT1G56580.1	SVB	Protein of unknown function, DUF538	cis and trans	FALSE	NA	31	0	7	0	FALSE	FALSE	1	#40E0D0	NA	NA	NA	Gorai.013G130500.1	OG0022616
Gohir.A13G115500.1	AT4G13530.1			cis and trans	FALSE	NA	21	0	13	0	FALSE	FALSE	0	#BEBEBE	NA	NA	NA	Gorai.013G133000.1	OG0022634
Gohir.A13G117700.1	AT1G33970.4		P-loop containing nucleoside triphosphate hydrolases superfamily protein	cis and trans	FALSE	NA	22	0	47	0	FALSE	FALSE	4	#FFFF00	NA	NA	NA	Gorai.013G135100.1	OG0022648
Gohir.A13G118500.1	AT4G09990.1		Protein of unknown function (DUF579)	cis and trans	FALSE	NA	46	0	23	0	FALSE	FALSE	4	#FFFF00	NA	NA	NA	Gorai.013G137000.1	OG0022654
Gohir.A13G118900.1	AT4G09140.1	ATMLH1,MLH1	MUTL-homologue 1	cis and trans	FALSE	NA	17	0	23	0	FALSE	FALSE	0	#BEBEBE	NA	NA	NA	Gorai.013G137700.1	OG0022658
Gohir.A13G125500.1	AT5G63890.1	ATHDH,HDH,HISN8	histidinol dehydrogenase	cis and trans	FALSE	NA	27	0	21	0	FALSE	FALSE	0	#BEBEBE	NA	NA	NA	Gorai.013G145300.1	OG0022694
Gohir.A13G125800.1	AT5G61170.1		Ribosomal protein S19e family protein	cis and trans	FALSE	NA	32	0	23	0	FALSE	FALSE	1	#40E0D0	NA	NA	NA	Gorai.013G145600.1	OG0022697
Gohir.A13G144900.1	AT4G27430.2	CIP7	COP1-interacting protein 7	cis and trans	FALSE	NA	31	0	24	0	FALSE	FALSE	0	#BEBEBE	NA	NA	NA	Gorai.013G167500.1	OG0022835
Gohir.A13G151200.1	AT1G78610.1	MSL6	mechanosensitive channel of small conductance-like 6	cis and trans	FALSE	NA	31	0	35	0	FALSE	FALSE	5	#00FF00	NA	NA	NA	NA	NA
Gohir.A13G152900.1	AT1G56070.1	LOS1	Ribosomal protein S5/Elongation factor G/III/V family protein	cis and trans	FALSE	NA	14	0	20	0	FALSE	FALSE	0	#BEBEBE	NA	NA	NA	Gorai.013G178000.1	OG0022882
Gohir.A13G160100.1	AT3G03610.1		ELMO/CED-12 family protein	cis and trans	FALSE	NA	16	0	21	0	FALSE	FALSE	4	#FFFF00	NA	NA	NA	Gorai.013G197400.1	OG0022927
Gohir.A13G161500.1	AT3G04350.1		Plant protein of unknown function (DUF946)	cis and trans	FALSE	NA	13	0	26	0	FALSE	FALSE	3	#A52A2A	NA	NA	NA	Gorai.013G188200.1	OG0024035
Gohir.A13G161600.1	AT5G18480.1	PGSIP6	plant glycogenin-like starch initiation protein 6	cis and trans	FALSE	NA	17	0	14	0	FALSE	FALSE	29	#8B4513	NA	NA	NA	Gorai.013G188300.1	OG0024036
Gohir.A13G174200.1	AT3G05420.2	ACBP4	acyl-CoA binding protein 4	cis and trans	FALSE	NA	11	0	21	0	FALSE	FALSE	7	#000000	NA	NA	NA	Gorai.013G205300.1	OG0023010
Gohir.A13G174900.1	AT3G05700.1		Drought-responsive family protein	cis and trans	FALSE	NA	21	0	25	0	FALSE	FALSE	3	#A52A2A	NA	NA	NA	Gorai.013G206300.1	OG0023017
Gohir.A13G175100.1	AT3G06720.1	AIMP ALPHA,AT-IMP,ATKAP ALPHA,IMPA-1,IMPA1	importin alpha isoform 1	cis and trans	FALSE	NA	31	0	32	0	FALSE	FALSE	7	#000000	NA	NA	NA	Gorai.013G206500.1	OG0023019
Gohir.A13G179400.1	AT5G10840.1		Endomembrane protein 70 protein family	cis and trans	FALSE	NA	21	0	25	0	FALSE	FALSE	6	#FF0000	NA	NA	NA	NA	NA
Gohir.A13G184000.1	AT2G24200.2		Cytosol aminopeptidase family protein	cis and trans	FALSE	NA	37	0	40	0	FALSE	FALSE	0	#BEBEBE	NA	NA	NA	Gorai.013G216000.1	OG0023073
Gohir.A13G192600.1	AT5G20490.1	ATXIK,XI-17,XIK	Myosin family protein with Dil domain	cis and trans	FALSE	NA	37	0	35	0	FALSE	FALSE	7	#000000	NA	NA	NA	Gorai.013G226700.1	OG0023130
Gohir.A13G208800.1	AT4G29950.1		Ypt/Rab-GAP domain of gyp1p superfamily protein	cis and trans	FALSE	NA	30	0	15	0	FALSE	FALSE	6	#FF0000	NA	NA	NA	Gorai.013G243500.1	OG0023233
Gohir.A13G228300.1	AT3G45980.1	H2B,HTB9	Histone superfamily protein	cis and trans	FALSE	NA	23	0	25	0	FALSE	FALSE	0	#BEBEBE	NA	NA	NA	Gorai.013G264700.1	OG0023377
Gohir.A13G232800.1	AT2G28110.1	FRA8,IRX7	Exostosin family protein	cis and trans	FALSE	NA	56	0	21	0	FALSE	TRUE	4	#FFFF00	NA	NA	NA	Gorai.013G269400.1	OG0023416
Gohir.D01G001900.1	AT4G35100.1	PIP2;7,PIP3,PIP3A,SIMIP	plasma membrane intrinsic protein 3	cis and trans	FALSE	NA	33	0	14	0	FALSE	FALSE	2	#0000FF	NA	NA	NA	Gorai.002G002500.1	OG0003091
Gohir.D01G011400.1	AT5G64090.1			cis and trans	FALSE	NA	23	0	37	0	FALSE	FALSE	6	#FF0000	NA	NA	NA	NA	NA
Gohir.D01G015400.1	AT1G12470.1		zinc ion binding	cis and trans	FALSE	NA	34	0	19	0	FALSE	FALSE	7	#000000	NA	NA	NA	Gorai.002G017100.1	OG0003170
Gohir.D01G043500.1	AT3G15000.1		cobalt ion binding	cis and trans	FALSE	NA	19	0	17	0	FALSE	FALSE	6	#FF0000	NA	NA	NA	Gorai.002G062600.1	OG0002218
Gohir.D01G053600.1	AT4G27430.1	CIP7	COP1-interacting protein 7	cis and trans	FALSE	NA	38	0	32	0	FALSE	FALSE	4	#FFFF00	NA	NA	NA	Gorai.002G073400.1	OG0002282
Gohir.D01G054800.1	AT5G54380.1	THE1	protein kinase family protein	cis and trans	FALSE	NA	11	0	20	0	FALSE	FALSE	2	#0000FF	NA	NA	NA	Gorai.002G074700.1	OG0002291
Gohir.D01G068900.1	AT1G62290.2		Saposin-like aspartyl protease family protein	cis and trans	FALSE	NA	38	0	27	0	FALSE	FALSE	6	#FF0000	NA	NA	NA	Gorai.002G091100.1	OG0002382
Gohir.D01G070300.1	AT3G20300.1		Protein of unknown function (DUF3537)	cis and trans	FALSE	NA	32	0	16	0	FALSE	FALSE	2	#0000FF	NA	NA	NA	Gorai.002G093000.1	OG0002393
Gohir.D01G087500.1	AT4G35300.4	TMT2	tonoplast monosaccharide transporter2	cis and trans	FALSE	NA	18	0	21	0	FALSE	FALSE	2	#0000FF	NA	NA	NA	Gorai.002G113400.1	OG0002508
Gohir.D01G104600.1	AT5G42950.1		GYF domain-containing protein	cis and trans	FALSE	NA	40	0	52	0	FALSE	FALSE	5	#00FF00	NA	NA	NA	NA	NA
Gohir.D01G145700.1	AT1G71010.1	FAB1C	FORMS APLOID AND BINUCLEATE CELLS 1C	cis and trans	FALSE	NA	32	0	34	0	FALSE	FALSE	5	#00FF00	NA	NA	NA	Gorai.002G180000.1	OG0002783
Gohir.D01G156000.1	AT2G21140.1	ATPRP2,PRP2	proline-rich protein 2	cis and trans	FALSE	NA	27	0	22	0	FALSE	FALSE	2	#0000FF	NA	NA	NA	Gorai.002G193500.1	OG0003238
Gohir.D01G169800.1	AT2G14255.1		Ankyrin repeat family protein with DHHC zinc finger domain	cis and trans	FALSE	NA	14	0	11	0	FALSE	FALSE	2	#0000FF	NA	NA	NA	Gorai.002G211400.1	OG0003330
Gohir.D01G170000.1	AT5G64510.1			cis and trans	FALSE	NA	42	0	16	0	FALSE	FALSE	4	#FFFF00	NA	NA	NA	Gorai.002G211600.1	OG0003332
Gohir.D01G177400.1	AT3G10740.1	ARAF,ARAF1,ASD1,ATASD1	alpha-L-arabinofuranosidase 1	cis and trans	FALSE	NA	15	0	12	0	FALSE	TRUE	24	#A9A9A9	NA	NA	NA	Gorai.002G225800.1	OG0003489
Gohir.D01G177900.1	AT3G57930.2			cis and trans	FALSE	NA	26	0	19	0	FALSE	FALSE	3	#A52A2A	NA	NA	NA	Gorai.002G225200.1	OG0003485
Gohir.D01G179700.1	AT1G77120.1	ADH,ADH1,ATADH,ATADH1	alcohol dehydrogenase 1	cis and trans	FALSE	NA	17	0	16	0	FALSE	FALSE	4	#FFFF00	NA	NA	NA	Gorai.002G222900.1	OG0003473
Gohir.D01G187300.1	AT2G41740.1	ATVLN2,VLN2	villin 2	cis and trans	FALSE	NA	27	0	27	0	FALSE	TRUE	7	#000000	NA	NA	NA	Gorai.002G230700.1	OG0002823
Gohir.D01G192800.1	AT3G52560.1	MMZ4,UEV1D,UEV1D-4	ubiquitin E2 variant 1D-4	cis and trans	FALSE	NA	37	0	16	0	FALSE	FALSE	8	#FFC0CB	NA	NA	NA	Gorai.002G236600.1	OG0002870
Gohir.D01G216300.1	AT2G30060.1		Pleckstrin homology (PH) domain superfamily protein	cis and trans	FALSE	NA	26	0	38	0	FALSE	FALSE	1	#40E0D0	NA	NA	NA	NA	NA
Gohir.D01G219700.1	AT3G08780.1			cis and trans	FALSE	NA	29	0	20	0	FALSE	FALSE	6	#FF0000	NA	NA	NA	Gorai.002G266400.1	OG0003059
Gohir.D01G220300.1	AT2G38440.1	ATSCAR2,DIS3,ITB1,SCAR2,WAVE4	SCAR homolog 2	cis and trans	FALSE	NA	34	0	24	0	FALSE	FALSE	2	#0000FF	NA	NA	NA	Gorai.002G267000.1	OG0003064
Gohir.D01G221100.1	AT4G10320.1		tRNA synthetase class I (I, L, M and V) family protein	cis and trans	FALSE	NA	29	0	30	0	FALSE	FALSE	2	#0000FF	NA	NA	NA	Gorai.002G267700.1	OG0003069
Gohir.D01G221500.1	AT2G31820.1		Ankyrin repeat family protein	cis and trans	FALSE	NA	36	0	15	0	FALSE	FALSE	3	#A52A2A	NA	NA	NA	Gorai.002G268100.1	OG0003073
Gohir.D01G221600.1	AT2G43970.1		RNA-binding protein	cis and trans	FALSE	NA	32	0	18	0	FALSE	FALSE	0	#BEBEBE	NA	NA	NA	Gorai.002G268200.1	OG0003074
Gohir.D02G006400.1	AT5G16990.1		Zinc-binding dehydrogenase family protein	cis and trans	FALSE	NA	20	0	24	0	FALSE	FALSE	0	#BEBEBE	NA	NA	NA	NA	NA
Gohir.D02G011400.1	AT4G18750.1	DOT4	Pentatricopeptide repeat (PPR) superfamily protein	cis and trans	FALSE	NA	30	0	11	0	FALSE	FALSE	7	#000000	NA	NA	NA	NA	NA
Gohir.D02G012200.1	AT2G43420.1		3-beta hydroxysteroid dehydrogenase/isomerase family protein	cis and trans	FALSE	NA	33	0	20	0	FALSE	FALSE	4	#FFFF00	NA	NA	NA	Gorai.005G015600.1	OG0003663
Gohir.D02G014300.1	AT1G05790.1		lipase class 3 family protein	cis and trans	FALSE	NA	25	0	24	0	FALSE	FALSE	7	#000000	NA	NA	NA	NA	NA
Gohir.D02G014700.1	AT3G59290.1		ENTH/VHS family protein	cis and trans	FALSE	NA	30	0	33	0	FALSE	FALSE	6	#FF0000	NA	NA	NA	Gorai.005G018100.1	OG0003679
Gohir.D02G015900.1	AT3G59340.1		Eukaryotic protein of unknown function (DUF914)	cis and trans	FALSE	NA	23	0	24	0	FALSE	FALSE	3	#A52A2A	NA	NA	NA	Gorai.005G019300.1	OG0003680
Gohir.D02G017200.1	AT1G14780.1		MAC/Perforin domain-containing protein	cis and trans	FALSE	NA	24	0	20	0	FALSE	FALSE	0	#BEBEBE	NA	NA	NA	Gorai.005G021100.1	OG0003691
Gohir.D02G021200.1	AT3G23750.1		Leucine-rich repeat protein kinase family protein	cis and trans	FALSE	NA	27	0	10	0	FALSE	FALSE	7	#000000	NA	NA	NA	Gorai.005G026700.1	OG0003706
Gohir.D02G021700.1	AT4G14030.1	SBP1	selenium-binding protein 1	cis and trans	FALSE	NA	34	0	17	0	FALSE	FALSE	4	#FFFF00	NA	NA	NA	NA	NA
Gohir.D02G022400.1	AT2G31970.1	ATRAD50,RAD50	DNA repair-recombination protein (RAD50)	cis and trans	FALSE	NA	18	0	14	0	FALSE	FALSE	2	#0000FF	NA	NA	NA	Gorai.005G027800.1	OG0003712
Gohir.D02G028400.1	AT3G14640.1	CYP72A10	cytochrome P450, family 72, subfamily A, polypeptide 10	cis and trans	FALSE	NA	12	0	6	0	FALSE	FALSE	0	#BEBEBE	NA	NA	NA	NA	NA
Gohir.D02G031000.1	AT3G24160.1	PMP	putative type 1 membrane protein	cis and trans	FALSE	NA	14	0	15	0	FALSE	FALSE	4	#FFFF00	NA	NA	NA	Gorai.005G034400.1	OG0003736
Gohir.D02G032200.1	AT3G06190.1	ATBPM2,BPM2	BTB-POZ and MATH domain 2	cis and trans	FALSE	NA	14	0	25	0	FALSE	FALSE	4	#FFFF00	NA	NA	NA	Gorai.005G035700.1	OG0003744
Gohir.D02G036000.1	AT3G23570.1		alpha/beta-Hydrolases superfamily protein	cis and trans	FALSE	NA	43	0	28	0	FALSE	FALSE	4	#FFFF00	NA	NA	NA	NA	NA
Gohir.D02G039600.1	AT3G22620.1		Bifunctional inhibitor/lipid-transfer protein/seed storage 2S albumin superfamily protein	cis and trans	FALSE	NA	27	0	20	0	FALSE	FALSE	24	#A9A9A9	NA	NA	NA	Gorai.005G043900.1	OG0003785
Gohir.D02G047700.1	AT4G14300.1		RNA-binding (RRM/RBD/RNP motifs) family protein	cis and trans	FALSE	NA	29	0	35	0	FALSE	FALSE	0	#BEBEBE	NA	NA	NA	NA	NA
Gohir.D02G050000.1	AT4G13510.1	AMT1;1,ATAMT1,ATAMT1;1	ammonium transporter 1;1	cis and trans	FALSE	NA	23	0	5	0	FALSE	FALSE	18	#90EE90	NA	NA	NA	Gorai.005G055200.1	OG0003847
Gohir.D02G052300.1	AT5G18650.1		CHY-type/CTCHY-type/RING-type Zinc finger protein	cis and trans	FALSE	NA	27	0	18	0	FALSE	FALSE	6	#FF0000	NA	NA	NA	Gorai.005G057600.1	OG0003866
Gohir.D02G052400.1	AT5G18640.1		alpha/beta-Hydrolases superfamily protein	cis and trans	FALSE	NA	10	0	17	0	FALSE	FALSE	28	#87CEEB	NA	NA	NA	Gorai.005G057700.1	OG0003867
Gohir.D02G054800.1	AT3G16640.1	TCTP	translationally controlled tumor protein	cis and trans	FALSE	NA	35	0	28	0	FALSE	FALSE	1	#40E0D0	NA	NA	NA	Gorai.005G060700.1	OG0003884
Gohir.D02G055900.1	AT3G06810.1	IBR3	acyl-CoA dehydrogenase-related	cis and trans	FALSE	NA	49	0	30	0	FALSE	FALSE	4	#FFFF00	NA	NA	NA	Gorai.005G061800.1	OG0003894
Gohir.D02G058100.1	AT3G16910.1	AAE7,ACN1	acyl-activating enzyme 7	cis and trans	FALSE	NA	35	0	25	0	FALSE	FALSE	7	#000000	NA	NA	NA	NA	NA
Gohir.D02G069500.1	AT1G18740.1		Protein of unknown function (DUF793)	cis and trans	FALSE	NA	15	0	25	0	FALSE	FALSE	0	#BEBEBE	NA	NA	NA	Gorai.005G078800.1	OG0003988
Gohir.D02G071200.1	AT1G43670.1		Inositol monophosphatase family protein	cis and trans	FALSE	NA	25	0	10	0	FALSE	FALSE	4	#FFFF00	NA	NA	NA	Gorai.005G080300.1	OG0003992
Gohir.D02G073800.1	AT1G43850.2	SEU	SEUSS transcriptional co-regulator	cis and trans	FALSE	NA	22	0	30	0	FALSE	FALSE	5	#00FF00	NA	NA	NA	Gorai.005G083200.1	OG0004010
Gohir.D02G086400.1	AT5G26780.1	SHM2	serine hydroxymethyltransferase 2	cis and trans	FALSE	NA	16	0	34	0	FALSE	FALSE	0	#BEBEBE	NA	NA	NA	NA	NA
Gohir.D02G097600.1	AT4G40030.2		Histone superfamily protein	cis and trans	FALSE	NA	37	0	19	0	FALSE	FALSE	1	#40E0D0	NA	NA	NA	NA	NA
Gohir.D02G142400.1	AT1G70750.1		Protein of unknown function, DUF593	cis and trans	FALSE	NA	24	0	32	0	FALSE	FALSE	5	#00FF00	NA	NA	NA	Gorai.005G159900.1	OG0004807
Gohir.D02G145500.1	AT1G71070.1		Core-2/I-branching beta-1,6-N-acetylglucosaminyltransferase family protein	cis and trans	FALSE	NA	20	0	11	0	FALSE	FALSE	0	#BEBEBE	NA	NA	NA	Gorai.005G162900.1	OG0004826
Gohir.D02G150100.1	AT1G27920.1	MAP65-8	microtubule-associated protein 65-8	cis and trans	FALSE	NA	60	0	27	0	FALSE	FALSE	4	#FFFF00	NA	NA	NA	Gorai.005G168400.1	OG0004857
Gohir.D02G151800.1	AT1G67580.2		Protein kinase superfamily protein	cis and trans	FALSE	NA	19	0	19	0	FALSE	FALSE	0	#BEBEBE	NA	NA	NA	Gorai.005G170300.1	OG0004869
Gohir.D02G152800.1	AT3G01750.1		Ankyrin repeat family protein	cis and trans	FALSE	NA	26	0	11	0	FALSE	FALSE	2	#0000FF	NA	NA	NA	Gorai.005G171800.1	OG0004876
Gohir.D02G154500.1	AT1G24460.1			cis and trans	FALSE	NA	18	0	22	0	FALSE	FALSE	4	#FFFF00	NA	NA	NA	Gorai.005G173600.1	OG0004889
Gohir.D02G161700.1	AT1G60420.1		DC1 domain-containing protein	cis and trans	FALSE	NA	29	0	36	0	FALSE	FALSE	0	#BEBEBE	NA	NA	NA	Gorai.005G181700.1	OG0004935
Gohir.D02G173900.1	AT5G50850.1	MAB1	Transketolase family protein	cis and trans	FALSE	NA	25	0	14	0	FALSE	FALSE	2	#0000FF	NA	NA	NA	Gorai.005G195600.1	OG0005025
Gohir.D02G190300.1	AT5G08580.1		Calcium-binding EF hand family protein	cis and trans	FALSE	NA	43	0	12	0	FALSE	FALSE	2	#0000FF	NA	NA	NA	Gorai.005G213000.1	OG0005139
Gohir.D02G190400.1	AT5G37830.1	OXP1	oxoprolinase 1	cis and trans	FALSE	NA	35	0	50	0	FALSE	FALSE	0	#BEBEBE	NA	NA	NA	Gorai.005G213100.1	OG0005140
Gohir.D02G190800.1	AT1G73390.1		Endosomal targeting BRO1-like domain-containing protein	cis and trans	FALSE	NA	44	0	24	0	FALSE	FALSE	4	#FFFF00	NA	NA	NA	Gorai.005G213600.1	OG0005144
Gohir.D02G193600.1	AT4G35320.1			cis and trans	FALSE	NA	21	0	24	0	FALSE	FALSE	4	#FFFF00	NA	NA	NA	Gorai.005G216400.1	OG0005167
Gohir.D02G199700.1	AT5G09460.1		sequence-specific DNA binding transcription factors;transcription regulators	cis and trans	FALSE	NA	31	0	12	0	FALSE	FALSE	0	#BEBEBE	NA	NA	NA	Gorai.005G224300.1	OG0005208
Gohir.D02G208500.1	AT1G49760.2	PAB8,PABP8	poly(A) binding protein 8	cis and trans	FALSE	NA	33	0	27	0	FALSE	FALSE	2	#0000FF	NA	NA	NA	Gorai.005G236500.1	OG0005274
Gohir.D02G236600.1	AT1G80160.1		Lactoylglutathione lyase / glyoxalase I family protein	cis and trans	FALSE	NA	37	0	15	0	FALSE	FALSE	2	#0000FF	NA	NA	NA	Gorai.005G265100.1	OG0005459
Gohir.D03G010000.1	AT2G17990.1			cis and trans	FALSE	NA	31	0	33	0	FALSE	FALSE	3	#A52A2A	NA	NA	NA	Gorai.003G010300.1	OG0004515
Gohir.D03G016500.1	AT4G36750.1		Quinone reductase family protein	cis and trans	FALSE	NA	27	0	35	0	FALSE	FALSE	6	#FF0000	NA	NA	NA	Gorai.003G016700.1	OG0004461
Gohir.D03G023600.1	AT4G36980.4			cis and trans	FALSE	NA	22	0	30	0	FALSE	FALSE	1	#40E0D0	NA	NA	NA	Gorai.003G025100.1	OG0004430
Gohir.D03G029400.1	AT1G07360.1		CCCH-type zinc fingerfamily protein with RNA-binding domain	cis and trans	FALSE	NA	28	0	40	0	FALSE	FALSE	0	#BEBEBE	NA	NA	NA	Gorai.003G031000.1	OG0004386
Gohir.D03G078000.1	AT5G17440.1		LUC7 related protein	cis and trans	FALSE	NA	24	0	28	0	FALSE	FALSE	1	#40E0D0	NA	NA	NA	Gorai.003G086100.1	OG0004660
Gohir.D03G102700.1	AT5G50260.1		Cysteine proteinases superfamily protein	cis and trans	FALSE	NA	20	0	44	0	FALSE	FALSE	20	#4169E1	NA	NA	NA	Gorai.003G108200.1	OG0006143
Gohir.D03G106300.1	AT3G19930.1	ATSTP4,STP4	sugar transporter 4	cis and trans	FALSE	NA	24	0	24	0	FALSE	FALSE	6	#FF0000	NA	NA	NA	Gorai.003G112800.1	OG0006115
Gohir.D03G145700.1	AT5G58300.2		Leucine-rich repeat protein kinase family protein	cis and trans	FALSE	NA	26	0	23	0	FALSE	FALSE	6	#FF0000	NA	NA	NA	Gorai.003G153000.1	OG0005837
Gohir.D03G150100.1	AT1G63770.5		Peptidase M1 family protein	cis and trans	FALSE	NA	32	0	33	0	FALSE	FALSE	5	#00FF00	NA	NA	NA	NA	NA
Gohir.D03G151100.1	AT1G63680.1	ATMURE,MURE,PDE316	acid-amino acid ligases;ligases;ATP binding;ATP binding;ligases	cis and trans	FALSE	NA	47	0	12	0	FALSE	FALSE	2	#0000FF	NA	NA	NA	Gorai.003G158300.1	OG0005798
Gohir.D03G151900.1	AT5G23860.1	TUB8	tubulin beta 8	cis and trans	FALSE	NA	18	0	30	0	FALSE	FALSE	7	#000000	NA	NA	NA	NA	NA
Gohir.D03G161600.1	AT4G22540.1	ORP2A	OSBP(oxysterol binding protein)-related protein 2A	cis and trans	FALSE	NA	23	0	8	0	FALSE	FALSE	2	#0000FF	NA	NA	NA	Gorai.003G170200.1	OG0005759
Gohir.D03G163100.1	AT5G47490.1		RGPR-related	cis and trans	FALSE	NA	33	0	42	0	FALSE	FALSE	6	#FF0000	NA	NA	NA	Gorai.003G171700.1	OG0005749
Gohir.D04G014100.1	AT3G56230.1		BTB/POZ domain-containing protein	cis and trans	FALSE	NA	18	0	22	0	FALSE	FALSE	0	#BEBEBE	NA	NA	NA	NA	NA
Gohir.D04G018400.1	AT4G39490.1	CYP96A10	cytochrome P450, family 96, subfamily A, polypeptide 10	cis and trans	FALSE	NA	22	0	5	0	FALSE	FALSE	2	#0000FF	NA	NA	NA	NA	NA
Gohir.D04G022500.1	AT1G53570.4	MAP3KA,MAPKKK3	mitogen-activated protein kinase kinase kinase 3	cis and trans	FALSE	NA	34	0	28	0	FALSE	FALSE	6	#FF0000	NA	NA	NA	Gorai.012G034500.1	OG0007152
Gohir.D04G031000.1	AT5G09310.1			cis and trans	FALSE	NA	15	0	16	0	TRUE	FALSE	1	#40E0D0	NA	NA	NA	Gorai.012G035200.1	OG0007413
Gohir.D04G042500.1	AT5G49160.1	DDM2,DMT01,DMT1,MET1,MET2,METI	methyltransferase 1	cis and trans	FALSE	NA	20	0	22	0	TRUE	FALSE	2	#0000FF	NA	NA	NA	Gorai.012G048000.1	OG0007338
Gohir.D04G049500.1	AT4G31130.1		Protein of unknown function (DUF1218)	cis and trans	FALSE	NA	36	0	24	0	TRUE	FALSE	1	#40E0D0	NA	NA	NA	Gorai.012G054900.1	OG0007291
Gohir.D04G056100.1	AT5G14610.2		DEAD box RNA helicase family protein	cis and trans	FALSE	NA	28	0	6	0	TRUE	FALSE	0	#BEBEBE	NA	NA	NA	Gorai.012G063000.1	OG0007243
Gohir.D04G057300.1	AT5G40450.1			cis and trans	FALSE	NA	28	0	30	0	TRUE	FALSE	2	#0000FF	NA	NA	NA	Gorai.012G064000.1	OG0007234
Gohir.D04G073400.1	AT5G13980.2		Glycosyl hydrolase family 38 protein	cis and trans	FALSE	NA	32	0	39	0	FALSE	FALSE	7	#000000	NA	NA	NA	Gorai.012G082700.1	OG0007078
Gohir.D04G089700.1	AT5G06700.1	TBR	Plant protein of unknown function (DUF828)	cis and trans	FALSE	NA	30	0	18	0	FALSE	FALSE	2	#0000FF	NA	NA	NA	NA	NA
Gohir.D04G098600.1	AT3G52610.1			cis and trans	FALSE	NA	46	0	22	0	FALSE	FALSE	2	#0000FF	NA	NA	NA	NA	NA
Gohir.D04G138900.1	AT2G01170.1	BAT1	bidirectional amino acid transporter 1	cis and trans	FALSE	NA	36	0	17	0	FALSE	FALSE	1	#40E0D0	NA	NA	NA	Gorai.012G123900.1	OG0006463
Gohir.D04G151100.1	AT2G17410.2		ARID/BRIGHT DNA-binding domain-containing protein	cis and trans	FALSE	NA	24	0	19	0	FALSE	FALSE	2	#0000FF	NA	NA	NA	Gorai.012G137700.1	OG0006537
Gohir.D04G151500.1	AT4G38200.1		SEC7-like guanine nucleotide exchange family protein	cis and trans	FALSE	NA	28	0	23	0	FALSE	FALSE	6	#FF0000	NA	NA	NA	Gorai.012G138200.1	OG0006541
Gohir.D04G167700.1	AT2G16860.1		GCIP-interacting family protein	cis and trans	FALSE	NA	48	0	22	0	FALSE	FALSE	3	#A52A2A	NA	NA	NA	Gorai.012G156000.1	OG0006780
Gohir.D04G175300.1	AT4G06676.1			cis and trans	FALSE	NA	13	0	23	0	FALSE	FALSE	8	#FFC0CB	NA	NA	NA	Gorai.012G166600.1	OG0006664
Gohir.D04G177200.1	AT1G57680.1			cis and trans	FALSE	NA	25	0	34	0	FALSE	FALSE	6	#FF0000	NA	NA	NA	Gorai.012G170100.1	OG0006674
Gohir.D04G180600.1	AT1G13190.1		RNA-binding (RRM/RBD/RNP motifs) family protein	cis and trans	FALSE	NA	26	0	43	0	FALSE	FALSE	0	#BEBEBE	NA	NA	NA	Gorai.012G173800.1	OG0006703
Gohir.D04G181400.1	AT1G76810.1		eukaryotic translation initiation factor 2 (eIF-2) family protein	cis and trans	FALSE	NA	33	0	6	0	FALSE	FALSE	5	#00FF00	NA	NA	NA	Gorai.012G174700.1	OG0006711
Gohir.D04G182100.1	AT1G67430.1		Ribosomal protein L22p/L17e family protein	cis and trans	FALSE	NA	28	0	23	0	FALSE	FALSE	1	#40E0D0	NA	NA	NA	NA	NA
Gohir.D05G005800.1	AT4G30210.2	AR2,ATR2	P450 reductase 2	cis and trans	FALSE	NA	20	0	36	0	FALSE	FALSE	0	#BEBEBE	NA	NA	NA	Gorai.009G005600.1	OG0007649
Gohir.D05G007300.1	AT5G57710.1		Double Clp-N motif-containing P-loop nucleoside triphosphate hydrolases superfamily protein	cis and trans	FALSE	NA	24	0	20	0	FALSE	FALSE	4	#FFFF00	NA	NA	NA	Gorai.009G007400.1	OG0007658
Gohir.D05G007900.1	AT2G23810.1	TET8	tetraspanin8	cis and trans	FALSE	NA	9	0	18	0	FALSE	FALSE	0	#BEBEBE	NA	NA	NA	Gorai.009G008000.1	OG0007664
Gohir.D05G028800.1	AT5G56610.1		Phosphotyrosine protein phosphatases superfamily protein	cis and trans	FALSE	NA	24	0	18	0	FALSE	FALSE	3	#A52A2A	NA	NA	NA	Gorai.009G028800.1	OG0007829
Gohir.D05G031500.1	AT4G29735.1			cis and trans	FALSE	NA	45	0	28	0	FALSE	FALSE	1	#40E0D0	NA	NA	NA	Gorai.009G031700.1	OG0007856
Gohir.D05G034300.1	AT5G35530.1		Ribosomal protein S3 family protein	cis and trans	FALSE	NA	28	0	32	0	FALSE	FALSE	1	#40E0D0	NA	NA	NA	NA	NA
Gohir.D05G034500.1	AT2G31670.1		Stress responsive alpha-beta barrel domain protein	cis and trans	FALSE	NA	45	0	32	0	FALSE	FALSE	1	#40E0D0	NA	NA	NA	Gorai.009G034900.1	OG0007882
Gohir.D05G036800.1	AT5G20740.1		Plant invertase/pectin methylesterase inhibitor superfamily protein	cis and trans	FALSE	NA	23	0	16	0	FALSE	FALSE	2	#0000FF	NA	NA	NA	Gorai.009G037300.1	OG0007901
Gohir.D05G050700.1	AT5G25610.1	ATRD22,RD22	BURP domain-containing protein	cis and trans	FALSE	NA	20	0	13	0	FALSE	FALSE	2	#0000FF	NA	NA	NA	NA	NA
Gohir.D05G064200.1	AT5G10770.1		Eukaryotic aspartyl protease family protein	cis and trans	FALSE	NA	49	0	15	0	FALSE	FALSE	4	#FFFF00	NA	NA	NA	NA	NA
Gohir.D05G065300.1	AT5G10730.1		NAD(P)-binding Rossmann-fold superfamily protein	cis and trans	FALSE	NA	20	0	28	0	FALSE	FALSE	0	#BEBEBE	NA	NA	NA	Gorai.009G066100.1	OG0008091
Gohir.D05G068400.1	AT5G24810.1		ABC1 family protein	cis and trans	FALSE	NA	35	0	28	0	FALSE	FALSE	5	#00FF00	NA	NA	NA	NA	NA
Gohir.D05G075100.1	AT2G26980.3	CIPK3,SnRK3.17	CBL-interacting protein kinase 3	cis and trans	FALSE	NA	31	0	22	0	FALSE	FALSE	4	#FFFF00	NA	NA	NA	Gorai.009G076400.1	OG0008173
Gohir.D05G093100.1	AT1G07410.1	ATRAB-A2B,ATRABA2B,RAB-A2B,RABA2b	RAB GTPase homolog A2B	cis and trans	FALSE	NA	18	0	6	0	FALSE	FALSE	1	#40E0D0	NA	NA	NA	Gorai.009G095700.1	OG0008321
Gohir.D05G103400.1	AT2G28370.1		Uncharacterised protein family (UPF0497)	cis and trans	FALSE	NA	21	0	26	0	FALSE	FALSE	4	#FFFF00	NA	NA	NA	Gorai.009G107600.1	OG0008411
Gohir.D05G111300.1	AT5G23860.2	TUB8	tubulin beta 8	cis and trans	FALSE	NA	8	0	23	0	FALSE	TRUE	0	#BEBEBE	NA	NA	NA	Gorai.009G115600.1	OG0008472
Gohir.D05G116100.1	AT2G07050.1	CAS1	cycloartenol synthase 1	cis and trans	FALSE	NA	22	0	15	0	FALSE	FALSE	6	#FF0000	NA	NA	NA	Gorai.009G120100.1	OG0008509
Gohir.D05G125500.1	AT3G15630.1			cis and trans	FALSE	NA	37	0	17	0	FALSE	FALSE	3	#A52A2A	NA	NA	NA	Gorai.009G129500.1	OG0008580
Gohir.D05G127800.1	AT1G80360.1		Pyridoxal phosphate (PLP)-dependent transferases superfamily protein	cis and trans	FALSE	NA	41	0	8	0	FALSE	FALSE	4	#FFFF00	NA	NA	NA	Gorai.009G132000.1	OG0008603
Gohir.D05G158200.1	AT1G26480.1	GF14 IOTA,GRF12	general regulatory factor 12	cis and trans	FALSE	NA	35	0	33	0	FALSE	FALSE	8	#FFC0CB	NA	NA	NA	Gorai.009G162800.1	OG0008809
Gohir.D05G195600.1	AT5G66460.1		Glycosyl hydrolase superfamily protein	cis and trans	FALSE	NA	36	0	21	0	FALSE	FALSE	2	#0000FF	NA	NA	NA	Gorai.009G200500.1	OG0009098
Gohir.D05G218000.1	AT1G50010.1	TUA2	tubulin alpha-2 chain	cis and trans	FALSE	NA	46	0	15	0	FALSE	TRUE	4	#FFFF00	NA	NA	NA	Gorai.009G224800.1	OG0009275
Gohir.D05G221500.1	AT1G58250.1	SAB	Golgi-body localisation protein domain ;RNA pol II promoter Fmp27 protein domain	cis and trans	FALSE	NA	44	0	44	0	FALSE	FALSE	5	#00FF00	NA	NA	NA	Gorai.009G228700.1	OG0009288
Gohir.D05G228200.1	AT1G78240.2	OSU1,QUA2,TSD2	S-adenosyl-L-methionine-dependent methyltransferases superfamily protein	cis and trans	FALSE	NA	27	0	9	0	FALSE	FALSE	2	#0000FF	NA	NA	NA	Gorai.009G236100.1	OG0009338
Gohir.D05G228300.1	AT1G78230.1		Outer arm dynein light chain 1 protein	cis and trans	FALSE	NA	35	0	11	0	FALSE	FALSE	4	#FFFF00	NA	NA	NA	Gorai.009G236200.1	OG0009339
Gohir.D05G233500.1	AT1G22020.1	SHM6	serine hydroxymethyltransferase 6	cis and trans	FALSE	NA	33	0	24	0	FALSE	FALSE	6	#FF0000	NA	NA	NA	Gorai.009G241600.1	OG0009374
Gohir.D05G233900.1	AT1G36730.1		Translation initiation factor IF2/IF5	cis and trans	FALSE	NA	16	0	24	0	FALSE	FALSE	0	#BEBEBE	NA	NA	NA	Gorai.009G242000.1	OG0009378
Gohir.D05G234300.1	AT1G77780.1		Glycosyl hydrolase superfamily protein	cis and trans	FALSE	NA	34	0	43	0	FALSE	FALSE	4	#FFFF00	NA	NA	NA	Gorai.009G242500.1	OG0009381
Gohir.D05G241600.1	AT1G21400.1		Thiamin diphosphate-binding fold (THDP-binding) superfamily protein	cis and trans	FALSE	NA	24	0	29	0	FALSE	FALSE	12	#D2B48C	NA	NA	NA	Gorai.009G251000.1	OG0009441
Gohir.D05G247700.1	AT4G09830.1		Uncharacterised conserved protein UCP009193	cis and trans	FALSE	NA	12	0	14	0	FALSE	FALSE	0	#BEBEBE	NA	NA	NA	Gorai.009G258500.1	OG0009478
Gohir.D05G264500.1	AT3G53010.1		Domain of unknown function (DUF303)	cis and trans	FALSE	NA	27	0	25	0	FALSE	FALSE	4	#FFFF00	NA	NA	NA	Gorai.009G276300.1	OG0009576
Gohir.D05G264900.1	AT5G43070.1	WPP1	WPP domain protein 1	cis and trans	FALSE	NA	27	0	13	0	FALSE	FALSE	1	#40E0D0	NA	NA	NA	NA	NA
Gohir.D05G265100.1	AT4G37370.1	CYP81D8	cytochrome P450, family 81, subfamily D, polypeptide 8	cis and trans	FALSE	NA	22	0	12	0	FALSE	FALSE	32	#EE82EE	NA	NA	NA	NA	NA
Gohir.D05G275300.1	AT1G22610.1		C2 calcium/lipid-binding plant phosphoribosyltransferase family protein	cis and trans	FALSE	NA	28	0	19	0	FALSE	FALSE	4	#FFFF00	NA	NA	NA	Gorai.009G288400.1	OG0009654
Gohir.D05G296400.1	AT5G03300.1	ADK2	adenosine kinase 2	cis and trans	FALSE	NA	23	0	39	0	FALSE	FALSE	37	#6CA6CD	NA	NA	NA	Gorai.009G313300.1	OG0009807
Gohir.D05G297400.1	AT4G25030.2			cis and trans	FALSE	NA	17	0	28	0	FALSE	FALSE	6	#FF0000	NA	NA	NA	Gorai.009G314700.1	OG0009814
Gohir.D05G337400.1	AT3G14750.1			cis and trans	FALSE	NA	17	0	32	0	FALSE	FALSE	1	#40E0D0	NA	NA	NA	Gorai.009G361700.1	OG0006999
Gohir.D05G342700.1	AT3G15000.1		cobalt ion binding	cis and trans	FALSE	NA	29	0	38	0	FALSE	FALSE	7	#000000	NA	NA	NA	Gorai.009G369000.1	OG0006978
Gohir.D05G349200.1	AT5G25070.1			cis and trans	FALSE	NA	16	0	17	0	FALSE	FALSE	6	#FF0000	NA	NA	NA	Gorai.009G379100.1	OG0006953
Gohir.D05G349400.1	AT3G15260.1		Protein phosphatase 2C family protein	cis and trans	FALSE	NA	33	0	8	0	FALSE	FALSE	2	#0000FF	NA	NA	NA	Gorai.009G379300.1	OG0006952
Gohir.D05G355500.1	AT1G53040.2		Protein of unknown function (DUF616)	cis and trans	FALSE	NA	28	0	18	0	FALSE	FALSE	2	#0000FF	NA	NA	NA	NA	NA
Gohir.D05G355600.1	AT1G53035.1			cis and trans	FALSE	NA	41	0	23	0	FALSE	FALSE	1	#40E0D0	NA	NA	NA	Gorai.009G388000.1	OG0006947
Gohir.D05G368100.1	AT4G26090.1	RPS2	NB-ARC domain-containing disease resistance protein	cis and trans	FALSE	NA	41	0	15	0	FALSE	FALSE	2	#0000FF	NA	NA	NA	NA	NA
Gohir.D05G370200.1	AT3G14460.1		LRR and NB-ARC domains-containing disease resistance protein	cis and trans	FALSE	NA	24	0	22	0	FALSE	FALSE	2	#0000FF	NA	NA	NA	NA	NA
Gohir.D05G372000.1	AT1G05170.1		Galactosyltransferase family protein	cis and trans	FALSE	NA	30	0	35	0	FALSE	FALSE	4	#FFFF00	NA	NA	NA	Gorai.009G440200.1	OG0006887
Gohir.D05G373600.1	AT5G55130.1	CNX5,SIR1	co-factor for nitrate, reductase and xanthine dehydrogenase 5	cis and trans	FALSE	NA	35	0	32	0	FALSE	FALSE	6	#FF0000	NA	NA	NA	Gorai.009G442300.1	OG0006876
Gohir.D05G374900.1	AT4G26750.1		hydroxyproline-rich glycoprotein family protein	cis and trans	FALSE	NA	11	0	39	0	FALSE	FALSE	6	#FF0000	NA	NA	NA	Gorai.009G443800.1	OG0006871
Gohir.D05G375000.1	AT5G55260.1	PPX-2,PPX2	protein phosphatase X 2	cis and trans	FALSE	NA	23	0	24	0	FALSE	FALSE	2	#0000FF	NA	NA	NA	Gorai.009G443900.1	OG0006870
Gohir.D05G375500.1	AT1G04950.2	ATTAF6,TAF6,TAFII59	TATA BOX ASSOCIATED FACTOR II 59	cis and trans	FALSE	NA	13	0	19	0	FALSE	FALSE	2	#0000FF	NA	NA	NA	NA	NA
Gohir.D05G377000.1	AT5G55310.1	TOP1,TOP1BETA	DNA topoisomerase 1 beta	cis and trans	FALSE	NA	8	0	20	0	FALSE	FALSE	0	#BEBEBE	NA	NA	NA	Gorai.009G444700.1	OG0006866
Gohir.D05G377200.1	AT5G55380.1		MBOAT (membrane bound O-acyl transferase) family protein	cis and trans	FALSE	NA	40	0	17	0	FALSE	FALSE	4	#FFFF00	NA	NA	NA	NA	NA
Gohir.D06G014300.1	AT5G36210.1		alpha/beta-Hydrolases superfamily protein	cis and trans	FALSE	NA	35	0	30	0	FALSE	FALSE	5	#00FF00	NA	NA	NA	Gorai.010G016900.1	OG0010179
Gohir.D06G016600.1	AT4G33330.2	GUX2,PGSIP3	plant glycogenin-like starch initiation protein 3	cis and trans	FALSE	NA	47	0	24	0	FALSE	FALSE	4	#FFFF00	NA	NA	NA	Gorai.010G019500.1	OG0010192
Gohir.D06G018500.1	AT5G42940.1		RING/U-box superfamily protein	cis and trans	FALSE	NA	35	0	31	0	FALSE	FALSE	5	#00FF00	NA	NA	NA	Gorai.010G021500.1	OG0010206
Gohir.D06G020200.1	AT4G24230.6	ACBP3	acyl-CoA-binding domain 3	cis and trans	FALSE	NA	16	0	18	0	FALSE	FALSE	16	#E0FFFF	NA	NA	NA	Gorai.010G024700.1	OG0010218
Gohir.D06G024000.1	AT1G58440.1	SQE1,XF1	FAD/NAD(P)-binding oxidoreductase family protein	cis and trans	FALSE	NA	37	0	29	0	FALSE	FALSE	7	#000000	NA	NA	NA	Gorai.010G028500.1	OG0010250
Gohir.D06G032100.1	AT4G24560.1	UBP16	ubiquitin-specific protease 16	cis and trans	FALSE	NA	13	0	19	0	FALSE	FALSE	6	#FF0000	NA	NA	NA	NA	NA
Gohir.D06G044200.1	AT1G44790.1		ChaC-like family protein	cis and trans	FALSE	NA	16	0	18	0	FALSE	FALSE	0	#BEBEBE	NA	NA	NA	Gorai.010G049400.1	OG0010350
Gohir.D06G045200.1	AT1G77590.1	LACS9	long chain acyl-CoA synthetase 9	cis and trans	FALSE	NA	31	0	19	0	FALSE	FALSE	7	#000000	NA	NA	NA	Gorai.010G050200.1	OG0010357
Gohir.D06G046400.1	AT1G77460.1		Armadillo/beta-catenin-like repeat ; C2 calcium/lipid-binding domain (CaLB) protein	cis and trans	FALSE	NA	42	0	39	0	FALSE	FALSE	5	#00FF00	NA	NA	NA	Gorai.010G051700.1	OG0010369
Gohir.D06G047400.1	AT4G32551.1	LUG,RON2	LisH dimerisation motif;WD40/YVTN repeat-like-containing domain	cis and trans	FALSE	NA	24	0	23	0	FALSE	FALSE	0	#BEBEBE	NA	NA	NA	Gorai.010G053000.1	OG0010377
Gohir.D06G047900.1	AT5G25540.1	CID6	CTC-interacting domain 6	cis and trans	FALSE	NA	35	0	22	0	FALSE	FALSE	3	#A52A2A	NA	NA	NA	Gorai.010G053700.1	OG0010380
Gohir.D06G059200.1	AT3G24420.1		alpha/beta-Hydrolases superfamily protein	cis and trans	FALSE	NA	38	0	12	0	FALSE	FALSE	2	#0000FF	NA	NA	NA	Gorai.010G069000.1	OG0010466
Gohir.D06G064200.1	AT4G28910.2	NINJA	novel interactor of JAZ	cis and trans	FALSE	NA	16	0	24	0	FALSE	FALSE	0	#BEBEBE	NA	NA	NA	Gorai.010G074900.1	OG0010507
Gohir.D06G080100.1	AT2G26260.1	3BETAHSD/D2,AT3BETAHSD/D2	3beta-hydroxysteroid-dehydrogenase/decarboxylase isoform 2	cis and trans	FALSE	NA	23	0	11	0	FALSE	FALSE	7	#000000	NA	NA	NA	Gorai.010G093200.1	OG0010637
Gohir.D06G089300.1	AT5G11740.1	AGP15,ATAGP15	arabinogalactan protein 15	cis and trans	FALSE	NA	46	0	32	0	FALSE	FALSE	1	#40E0D0	NA	NA	NA	NA	NA
Gohir.D06G108600.1	AT5G10630.2		Translation elongation factor EF1A/initiation factor IF2gamma family protein	cis and trans	FALSE	NA	19	0	26	0	FALSE	FALSE	0	#BEBEBE	NA	NA	NA	Gorai.010G123300.1	OG0010792
Gohir.D06G109800.1	AT4G16130.1	ARA1,ATISA1,ISA1	arabinose kinase	cis and trans	FALSE	NA	21	0	8	0	FALSE	FALSE	6	#FF0000	NA	NA	NA	Gorai.010G124600.1	OG0010802
Gohir.D06G110100.1	AT4G31080.1		Protein of unknown function (DUF2296)	cis and trans	FALSE	NA	22	0	24	0	FALSE	FALSE	37	#6CA6CD	NA	NA	NA	Gorai.010G125100.1	OG0010805
Gohir.D06G110200.1	AT4G31130.1		Protein of unknown function (DUF1218)	cis and trans	FALSE	NA	46	0	19	0	FALSE	FALSE	3	#A52A2A	NA	NA	NA	Gorai.010G125200.1	OG0010806
Gohir.D06G110600.1	AT5G19820.1	emb2734	ARM repeat superfamily protein	cis and trans	FALSE	NA	30	0	20	0	FALSE	FALSE	2	#0000FF	NA	NA	NA	Gorai.010G125900.1	OG0011441
Gohir.D06G110800.1	AT4G08810.1	SUB1	calcium ion binding	cis and trans	FALSE	NA	36	0	24	0	FALSE	FALSE	4	#FFFF00	NA	NA	NA	Gorai.010G126000.1	OG0011440
Gohir.D06G119800.1	AT1G52630.1		O-fucosyltransferase family protein	cis and trans	FALSE	NA	33	0	24	0	FALSE	FALSE	2	#0000FF	NA	NA	NA	Gorai.010G137800.1	OG0010848
Gohir.D06G154700.1	AT1G11840.6	ATGLX1,GLX1	glyoxalase I homolog	cis and trans	FALSE	NA	45	0	9	0	FALSE	FALSE	1	#40E0D0	NA	NA	NA	NA	NA
Gohir.D06G162900.1	AT4G16380.1		Heavy metal transport/detoxification superfamily protein	cis and trans	FALSE	NA	41	0	21	0	FALSE	FALSE	4	#FFFF00	NA	NA	NA	NA	NA
Gohir.D06G184100.1	AT5G09970.1	CYP78A7	cytochrome P450, family 78, subfamily A, polypeptide 7	cis and trans	FALSE	NA	23	0	14	0	FALSE	FALSE	0	#BEBEBE	NA	NA	NA	Gorai.010G215500.1	OG0011162
Gohir.D06G190200.1	AT1G78970.1	ATLUP1,LUP1	lupeol synthase 1	cis and trans	FALSE	NA	25	0	23	0	FALSE	FALSE	32	#EE82EE	NA	NA	NA	NA	NA
Gohir.D06G190300.1	AT1G78955.1	CAMS1	camelliol C synthase 1	cis and trans	FALSE	NA	23	0	29	0	FALSE	FALSE	32	#EE82EE	NA	NA	NA	NA	NA
Gohir.D06G190500.1	AT1G78950.1		Terpenoid cyclases family protein	cis and trans	FALSE	NA	24	0	7	0	FALSE	FALSE	1	#40E0D0	NA	NA	NA	NA	NA
Gohir.D06G198300.1	AT1G51980.1		Insulinase (Peptidase family M16) protein	cis and trans	FALSE	NA	8	0	16	0	FALSE	FALSE	2	#0000FF	NA	NA	NA	Gorai.010G231200.1	OG0011255
Gohir.D06G205200.1	AT2G34410.2		O-acetyltransferase family protein	cis and trans	FALSE	NA	39	0	16	0	FALSE	FALSE	4	#FFFF00	NA	NA	NA	Gorai.010G239500.1	OG0011314
Gohir.D06G219300.1	AT4G20410.1	GAMMA-SNAP,GSNAP	gamma-soluble NSF attachment protein	cis and trans	FALSE	NA	25	0	35	0	FALSE	FALSE	10	#A020F0	NA	NA	NA	Gorai.010G247000.1	OG0011361
Gohir.D07G004400.1	AT3G24480.1		Leucine-rich repeat (LRR) family protein	cis and trans	FALSE	NA	32	0	30	0	FALSE	FALSE	2	#0000FF	NA	NA	NA	Gorai.001G004000.1	OG0013115
Gohir.D07G006100.1	AT2G18470.1	PERK4	roline-rich extensin-like receptor kinase 4	cis and trans	FALSE	NA	32	0	13	0	FALSE	FALSE	6	#FF0000	NA	NA	NA	Gorai.001G005700.1	OG0013105
Gohir.D07G009600.1	AT4G29310.1		Protein of unknown function (DUF1005)	cis and trans	FALSE	NA	30	0	4	0	FALSE	FALSE	2	#0000FF	NA	NA	NA	Gorai.001G009800.1	OG0012993
Gohir.D07G010900.1	AT2G19540.1		Transducin family protein / WD-40 repeat family protein	cis and trans	FALSE	NA	24	0	29	0	FALSE	FALSE	0	#BEBEBE	NA	NA	NA	Gorai.001G011300.1	OG0013004
Gohir.D07G011800.1	AT5G56950.1	NAP1;3,NFA03,NFA3	nucleosome assembly protein 1;3	cis and trans	FALSE	NA	21	0	24	0	FALSE	FALSE	0	#BEBEBE	NA	NA	NA	Gorai.001G012500.1	OG0013012
Gohir.D07G015700.1	AT1G17370.1	UBP1B	oligouridylate binding protein 1B	cis and trans	FALSE	NA	24	0	26	0	FALSE	FALSE	7	#000000	NA	NA	NA	Gorai.001G016600.1	OG0013044
Gohir.D07G018100.1	AT3G43300.1	ATMIN7,BEN1	HOPM interactor 7	cis and trans	FALSE	NA	33	0	39	0	FALSE	FALSE	5	#00FF00	NA	NA	NA	Gorai.001G018700.1	OG0013059
Gohir.D07G019500.1	AT4G33210.1	SLOMO	F-box family protein	cis and trans	FALSE	NA	42	0	22	0	FALSE	FALSE	5	#00FF00	NA	NA	NA	Gorai.001G020200.1	OG0013071
Gohir.D07G044100.1	AT2G45510.1	CYP704A2	cytochrome P450, family 704, subfamily A, polypeptide 2	cis and trans	FALSE	NA	47	0	13	0	FALSE	FALSE	4	#FFFF00	NA	NA	NA	Gorai.001G047200.1	OG0011634
Gohir.D07G062600.1	AT1G13580.3	LAG13	LAG1 longevity assurance homolog 3	cis and trans	FALSE	NA	22	0	15	0	FALSE	FALSE	1	#40E0D0	NA	NA	NA	Gorai.001G066100.1	OG0011779
Gohir.D07G063100.1	AT5G15740.1		O-fucosyltransferase family protein	cis and trans	FALSE	NA	21	0	28	0	FALSE	FALSE	5	#00FF00	NA	NA	NA	Gorai.001G066600.1	OG0011784
Gohir.D07G073600.1	AT5G07920.1	ATDGK1,DGK1	diacylglycerol kinase1	cis and trans	FALSE	NA	23	0	11	0	FALSE	FALSE	6	#FF0000	NA	NA	NA	Gorai.001G077800.1	OG0011874
Gohir.D07G076400.1	AT5G16150.3	GLT1,PGLCT	plastidic GLC translocator	cis and trans	FALSE	NA	36	0	25	0	FALSE	FALSE	0	#BEBEBE	NA	NA	NA	Gorai.001G081100.1	OG0011896
Gohir.D07G090200.1	AT1G05010.1	ACO4,EAT1,EFE	ethylene-forming enzyme	cis and trans	FALSE	NA	11	0	30	0	FALSE	FALSE	0	#BEBEBE	NA	NA	NA	NA	NA
Gohir.D07G095700.1	AT4G18100.1		Ribosomal protein L32e	cis and trans	FALSE	NA	26	0	11	0	TRUE	FALSE	1	#40E0D0	NA	NA	NA	NA	NA
Gohir.D07G096100.1	AT3G25230.1	ATFKBP62,FKBP62,ROF1	rotamase FKBP 1	cis and trans	FALSE	NA	18	0	10	0	TRUE	FALSE	0	#BEBEBE	NA	NA	NA	Gorai.001G103400.1	OG0012027
Gohir.D07G096400.1	AT4G13010.1		Oxidoreductase, zinc-binding dehydrogenase family protein	cis and trans	FALSE	NA	24	0	8	0	TRUE	FALSE	0	#BEBEBE	NA	NA	NA	NA	NA
Gohir.D07G099300.1	AT3G46290.1	HERK1	hercules receptor kinase 1	cis and trans	FALSE	NA	29	0	8	0	TRUE	FALSE	32	#EE82EE	NA	NA	NA	Gorai.001G107000.1	OG0012048
Gohir.D07G109500.1	AT2G27950.1		Ring/U-Box superfamily protein	cis and trans	FALSE	NA	18	0	35	0	TRUE	FALSE	6	#FF0000	NA	NA	NA	Gorai.001G117600.1	OG0012117
Gohir.D07G115200.1	AT5G22300.1	AtNIT4,NIT4	nitrilase 4	cis and trans	FALSE	NA	33	0	16	0	TRUE	FALSE	3	#A52A2A	NA	NA	NA	Gorai.001G123400.1	OG0012164
Gohir.D07G116400.1	AT3G44200.1	ATNEK6,IBO1,NEK6	NIMA (never in mitosis, gene A)-related 6	cis and trans	FALSE	NA	29	0	26	0	TRUE	FALSE	6	#FF0000	NA	NA	NA	Gorai.001G124800.1	OG0012174
Gohir.D07G118100.1	AT5G06600.1	UBP12	ubiquitin-specific protease 12	cis and trans	FALSE	NA	39	0	40	0	TRUE	FALSE	5	#00FF00	NA	NA	NA	NA	NA
Gohir.D07G125100.1	AT5G07990.1	CYP75B1,D501,TT7	Cytochrome P450 superfamily protein	cis and trans	FALSE	NA	27	0	18	0	TRUE	FALSE	2	#0000FF	NA	NA	NA	NA	NA
Gohir.D07G137500.1	AT4G01570.1		Tetratricopeptide repeat (TPR)-like superfamily protein	cis and trans	FALSE	NA	26	0	38	0	TRUE	FALSE	6	#FF0000	NA	NA	NA	Gorai.001G149600.1	OG0012320
Gohir.D07G155600.1	AT3G54690.1		Sugar isomerase (SIS) family protein	cis and trans	FALSE	NA	27	0	23	0	TRUE	FALSE	2	#0000FF	NA	NA	NA	Gorai.001G178500.1	OG0012439
Gohir.D07G156900.1	AT2G20420.1		ATP citrate lyase (ACL) family protein	cis and trans	FALSE	NA	20	0	15	0	TRUE	FALSE	0	#BEBEBE	NA	NA	NA	NA	NA
Gohir.D07G157000.1	AT2G20420.1		ATP citrate lyase (ACL) family protein	cis and trans	FALSE	NA	15	0	19	0	TRUE	FALSE	15	#191970	NA	NA	NA	NA	NA
Gohir.D07G157400.1	AT1G04040.1		HAD superfamily, subfamily IIIB acid phosphatase	cis and trans	FALSE	NA	34	0	17	0	TRUE	FALSE	2	#0000FF	NA	NA	NA	Gorai.001G180400.1	OG0012450
Gohir.D07G160700.1	AT4G29020.2		glycine-rich protein	cis and trans	FALSE	NA	29	0	23	0	TRUE	FALSE	1	#40E0D0	NA	NA	NA	Gorai.001G183800.1	OG0012474
Gohir.D07G164700.1	AT3G25130.1			cis and trans	FALSE	NA	10	0	27	0	TRUE	FALSE	1	#40E0D0	NA	NA	NA	Gorai.001G188400.1	OG0012503
Gohir.D07G164900.1	AT3G25140.1	GAUT8,QUA1	Nucleotide-diphospho-sugar transferases superfamily protein	cis and trans	FALSE	NA	30	0	42	0	TRUE	TRUE	5	#00FF00	NA	NA	NA	Gorai.001G188500.1	OG0013124
Gohir.D07G167300.1	AT5G48460.1		Actin binding Calponin homology (CH) domain-containing protein	cis and trans	FALSE	NA	39	0	20	0	TRUE	FALSE	2	#0000FF	NA	NA	NA	NA	NA
Gohir.D07G168800.1	AT4G12780.1		Chaperone DnaJ-domain superfamily protein	cis and trans	FALSE	NA	30	0	41	0	TRUE	FALSE	0	#BEBEBE	NA	NA	NA		OG0024961
Gohir.D07G170400.1	AT2G04280.1			cis and trans	FALSE	NA	30	0	49	0	TRUE	FALSE	5	#00FF00	NA	NA	NA	Gorai.001G190400.1	OG0012510
Gohir.D07G177900.1	AT5G66005.3		Expressed protein	cis and trans	FALSE	NA	13	0	19	0	TRUE	FALSE	1	#40E0D0	NA	NA	NA	Gorai.001G199000.1	OG0012546
Gohir.D07G179000.1	AT5G65950.1			cis and trans	FALSE	NA	45	0	46	0	TRUE	FALSE	5	#00FF00	NA	NA	NA	Gorai.001G200200.1	OG0012554
Gohir.D07G183900.1	AT5G37510.1	CI76,EMB1467	NADH-ubiquinone dehydrogenase, mitochondrial, putative	cis and trans	FALSE	NA	20	0	31	0	TRUE	FALSE	7	#000000	NA	NA	NA	Gorai.001G204300.1	OG0012575
Gohir.D07G184600.1	AT1G66250.1		O-Glycosyl hydrolases family 17 protein	cis and trans	FALSE	NA	29	0	9	0	TRUE	FALSE	2	#0000FF	NA	NA	NA	Gorai.001G204900.1	OG0012580
Gohir.D07G189500.1	AT2G30880.1		Pleckstrin homology (PH) domain-containing protein	cis and trans	FALSE	NA	23	0	30	0	TRUE	FALSE	0	#BEBEBE	NA	NA	NA	Gorai.001G211100.1	OG0012603
Gohir.D07G197900.1	AT3G13130.1			cis and trans	FALSE	NA	44	0	4	0	FALSE	FALSE	2	#0000FF	NA	NA	NA	NA	NA
Gohir.D07G199300.1	AT2G04360.1			cis and trans	FALSE	NA	26	0	19	0	FALSE	FALSE	5	#00FF00	NA	NA	NA	Gorai.001G223100.1	OG0012662
Gohir.D07G203600.1	AT1G05810.1	ARA,ARA-1,ATRAB11D,ATRABA5E,RABA5E	RAB GTPase homolog A5E	cis and trans	FALSE	NA	24	0	23	0	FALSE	FALSE	2	#0000FF	NA	NA	NA	Gorai.001G229200.1	OG0012693
Gohir.D07G208100.1	AT4G29040.1	RPT2a	regulatory particle AAA-ATPase 2A	cis and trans	FALSE	NA	21	0	31	0	FALSE	FALSE	8	#FFC0CB	NA	NA	NA	Gorai.001G234700.1	OG0012725
Gohir.D07G208500.1	AT2G20190.1	ATCLASP,CLASP	CLIP-associated protein	cis and trans	FALSE	NA	24	0	29	0	FALSE	FALSE	6	#FF0000	NA	NA	NA	Gorai.001G235400.1	OG0012728
Gohir.D07G220100.1	AT1G03900.1	ATNAP4,NAP4	non-intrinsic ABC protein 4	cis and trans	FALSE	NA	41	0	13	0	FALSE	FALSE	6	#FF0000	NA	NA	NA	NA	NA
Gohir.D07G225000.1	AT5G40150.1		Peroxidase superfamily protein	cis and trans	FALSE	NA	24	0	18	0	FALSE	FALSE	2	#0000FF	NA	NA	NA	Gorai.001G259400.1	OG0012835
Gohir.D08G000600.1	AT1G04820.1	TOR2,TUA4	tubulin alpha-4 chain	cis and trans	FALSE	NA	37	0	26	0	FALSE	TRUE	2	#0000FF	NA	NA	NA	Gorai.005G229600.1	OG0006172
Gohir.D08G016200.1	AT3G11510.1		Ribosomal protein S11 family protein	cis and trans	FALSE	NA	25	0	10	0	FALSE	FALSE	1	#40E0D0	NA	NA	NA	Gorai.004G010500.1	OG0014214
Gohir.D08G024100.1	AT5G19350.1		RNA-binding (RRM/RBD/RNP motifs) family protein	cis and trans	FALSE	NA	20	0	35	0	FALSE	FALSE	5	#00FF00	NA	NA	NA	Gorai.004G019500.1	OG0014273
Gohir.D08G030400.1	AT4G27000.1	ATRBP45C	RNA-binding (RRM/RBD/RNP motifs) family protein	cis and trans	FALSE	NA	16	0	33	0	FALSE	FALSE	6	#FF0000	NA	NA	NA	Gorai.004G028000.1	OG0014321
Gohir.D08G030600.1	AT4G27100.2		Ypt/Rab-GAP domain of gyp1p superfamily protein	cis and trans	FALSE	NA	29	0	13	0	FALSE	FALSE	5	#00FF00	NA	NA	NA	Gorai.004G028200.1	OG0014322
Gohir.D08G045100.1	AT3G61860.1	ATRSP31,RSP31	RNA-binding (RRM/RBD/RNP motifs) family protein	cis and trans	FALSE	NA	15	0	22	0	FALSE	FALSE	3	#A52A2A	NA	NA	NA	Gorai.004G044100.1	OG0014432
Gohir.D08G048200.1	AT1G65840.1	ATPAO4,PAO4	polyamine oxidase 4	cis and trans	FALSE	NA	22	0	16	0	FALSE	FALSE	2	#0000FF	NA	NA	NA	Gorai.004G047700.1	OG0014455
Gohir.D08G062800.1	AT2G32850.2		Protein kinase superfamily protein	cis and trans	FALSE	NA	31	0	19	0	FALSE	FALSE	6	#FF0000	NA	NA	NA	Gorai.004G065000.1	OG0014571
Gohir.D08G064900.1	AT3G63460.1		transducin family protein / WD-40 repeat family protein	cis and trans	FALSE	NA	41	0	17	0	FALSE	FALSE	5	#00FF00	NA	NA	NA	Gorai.004G067200.1	OG0014587
Gohir.D08G068300.1	AT2G44900.1	ARABIDILLO-1	ARABIDILLO-1	cis and trans	FALSE	NA	20	0	27	0	FALSE	FALSE	0	#BEBEBE	NA	NA	NA	Gorai.004G071500.1	OG0014610
Gohir.D08G070500.1	AT2G30620.2		winged-helix DNA-binding transcription factor family protein	cis and trans	FALSE	NA	15	0	22	0	FALSE	FALSE	0	#BEBEBE	NA	NA	NA	Gorai.004G074200.1	OG0014627
Gohir.D08G071700.1	AT3G63430.1			cis and trans	FALSE	NA	29	0	24	0	FALSE	FALSE	0	#BEBEBE	NA	NA	NA	Gorai.004G075700.1	OG0014636
Gohir.D08G091300.1	AT5G20500.1		Glutaredoxin family protein	cis and trans	FALSE	NA	47	0	41	0	FALSE	FALSE	1	#40E0D0	NA	NA	NA	Gorai.004G096800.1	OG0014753
Gohir.D08G092200.1	AT1G55550.1		P-loop containing nucleoside triphosphate hydrolases superfamily protein	cis and trans	FALSE	NA	60	0	15	0	FALSE	FALSE	4	#FFFF00	NA	NA	NA	Gorai.004G097800.1	OG0014756
Gohir.D08G092400.1	AT1G55540.1	emb1011	Nuclear pore complex protein	cis and trans	FALSE	NA	37	0	42	0	FALSE	FALSE	5	#00FF00	NA	NA	NA	Gorai.004G097900.1	OG0014757
Gohir.D08G094500.1	AT5G57490.1	ATVDAC4,VDAC4	voltage dependent anion channel 4	cis and trans	FALSE	NA	20	0	22	0	FALSE	FALSE	15	#191970	NA	NA	NA	Gorai.004G100400.1	OG0014772
Gohir.D08G101800.1	AT2G12462.1			cis and trans	FALSE	NA	15	0	14	0	FALSE	FALSE	2	#0000FF	NA	NA	NA	NA	NA
Gohir.D08G106400.1	AT3G25800.1	PDF1,PP2AA2,PR 65	protein phosphatase 2A subunit A2	cis and trans	FALSE	NA	12	0	12	0	FALSE	FALSE	7	#000000	NA	NA	NA	NA	NA
Gohir.D08G106500.1	AT3G25800.1	PDF1,PP2AA2,PR 65	protein phosphatase 2A subunit A2	cis and trans	FALSE	NA	13	0	15	0	FALSE	FALSE	0	#BEBEBE	NA	NA	NA	NA	NA
Gohir.D08G156000.1	AT1G60160.1		Potassium transporter family protein	cis and trans	FALSE	NA	21	0	15	0	FALSE	FALSE	39	#8B2500	NA	NA	NA	NA	NA
Gohir.D08G210400.1	AT5G43900.3	ATMYA2,MYA2,XI-2,XI-6	myosin 2	cis and trans	FALSE	NA	40	0	25	0	TRUE	TRUE	5	#00FF00	NA	NA	NA	Gorai.004G223100.1	OG0013715
Gohir.D08G212300.1	AT2G32720.1	ATCB5-B,B5 #4,CB5-B	cytochrome B5 isoform B	cis and trans	FALSE	NA	21	0	26	0	TRUE	FALSE	1	#40E0D0	NA	NA	NA	Gorai.004G225700.1	OG0013733
Gohir.D08G212600.1	AT3G24870.1		Helicase/SANT-associated, DNA binding protein	cis and trans	FALSE	NA	36	0	43	0	TRUE	FALSE	5	#00FF00	NA	NA	NA	Gorai.004G226000.1	OG0013736
Gohir.D08G214100.1	AT2G41060.1		RNA-binding (RRM/RBD/RNP motifs) family protein	cis and trans	FALSE	NA	12	0	38	0	TRUE	FALSE	5	#00FF00	NA	NA	NA	Gorai.004G228200.1	OG0013745
Gohir.D08G216600.1	AT5G60710.1		Zinc finger (C3HC4-type RING finger) family protein	cis and trans	FALSE	NA	28	0	25	0	TRUE	FALSE	4	#FFFF00	NA	NA	NA		OG0025035
Gohir.D08G221400.1	AT2G30520.1	RPT2	Phototropic-responsive NPH3 family protein	cis and trans	FALSE	NA	23	0	15	0	TRUE	FALSE	2	#0000FF	NA	NA	NA	Gorai.004G235100.1	OG0013798
Gohir.D08G240500.1	AT1G64980.1		Nucleotide-diphospho-sugar transferases superfamily protein	cis and trans	FALSE	NA	19	0	25	0	TRUE	FALSE	1	#40E0D0	NA	NA	NA	NA	NA
Gohir.D08G250700.1	AT1G71360.1		Galactose-binding protein	cis and trans	FALSE	NA	27	0	20	0	FALSE	FALSE	0	#BEBEBE	NA	NA	NA	Gorai.004G267400.1	OG0013987
Gohir.D08G251200.1	AT1G33590.1		Leucine-rich repeat (LRR) family protein	cis and trans	FALSE	NA	31	0	19	0	FALSE	FALSE	0	#BEBEBE	NA	NA	NA	Gorai.004G267900.1	OG0013992
Gohir.D08G258800.1	AT2G43290.1	MSS3	Calcium-binding EF-hand family protein	cis and trans	FALSE	NA	45	0	14	0	FALSE	FALSE	4	#FFFF00	NA	NA	NA	Gorai.004G276300.1	OG0014053
Gohir.D08G263700.1	AT2G19950.2	GC1	golgin candidate 1	cis and trans	FALSE	NA	30	0	18	0	FALSE	FALSE	0	#BEBEBE	NA	NA	NA	Gorai.004G281700.1	OG0014093
Gohir.D09G055400.1	AT2G33380.1	CLO-3,RD20	Caleosin-related family protein	cis and trans	FALSE	NA	35	0	34	0	FALSE	FALSE	3	#A52A2A	NA	NA	NA	Gorai.006G068400.1	OG0015290
Gohir.D09G081100.1	AT4G32850.5	nPAP,PAP(IV)	nuclear poly(a) polymerase	cis and trans	FALSE	NA	42	0	18	0	FALSE	FALSE	6	#FF0000	NA	NA	NA	Gorai.006G096700.1	OG0015460
Gohir.D09G087800.1	AT3G57990.1			cis and trans	FALSE	NA	17	0	31	0	FALSE	FALSE	0	#BEBEBE	NA	NA	NA	Gorai.006G104300.1	OG0015508
Gohir.D09G089700.1	AT3G47300.1	SELT	SELT-like protein precursor	cis and trans	FALSE	NA	26	0	18	0	FALSE	FALSE	6	#FF0000	NA	NA	NA	Gorai.006G105900.1	OG0015518
Gohir.D09G091900.1	AT5G22780.1		Adaptor protein complex AP-2, alpha subunit	cis and trans	FALSE	NA	40	0	31	0	FALSE	FALSE	5	#00FF00	NA	NA	NA	Gorai.006G108500.1	OG0015535
Gohir.D09G092000.1	AT5G22760.1		PHD finger family protein	cis and trans	FALSE	NA	36	0	26	0	FALSE	FALSE	5	#00FF00	NA	NA	NA	Gorai.006G108600.1	OG0015536
Gohir.D09G103500.1	AT5G03170.1	ATFLA11,FLA11	FASCICLIN-like arabinogalactan-protein 11	cis and trans	FALSE	NA	36	0	14	0	FALSE	FALSE	8	#FFC0CB	NA	NA	NA	Gorai.006G119900.1	OG0016442
Gohir.D09G106800.1	AT5G19400.2	SMG7	Telomerase activating protein Est1	cis and trans	FALSE	NA	19	0	45	0	FALSE	FALSE	6	#FF0000	NA	NA	NA	Gorai.006G124400.1	OG0016460
Gohir.D09G117300.1	AT2G41540.3	GPDHC1	6-phosphogluconate dehydrogenase family protein	cis and trans	FALSE	NA	31	0	8	0	FALSE	FALSE	2	#0000FF	NA	NA	NA	Gorai.006G135700.1	OG0016533
Gohir.D09G122000.1	AT3G57790.1		Pectin lyase-like superfamily protein	cis and trans	FALSE	NA	28	0	31	0	FALSE	FALSE	4	#FFFF00	NA	NA	NA	Gorai.006G139700.1	OG0016562
Gohir.D09G123200.1	AT3G57880.1		Calcium-dependent lipid-binding (CaLB domain) plant phosphoribosyltransferase family protein	cis and trans	FALSE	NA	20	0	24	0	FALSE	FALSE	6	#FF0000	NA	NA	NA	NA	NA
Gohir.D09G126800.1	AT3G56150.1	ATEIF3C-1,ATTIF3C1,EIF3C,EIF3C-1,TIF3C1	eukaryotic translation initiation factor 3C	cis and trans	FALSE	NA	28	0	23	0	FALSE	FALSE	7	#000000	NA	NA	NA	NA	NA
Gohir.D09G136700.1	AT3G52880.1	ATMDAR1,MDAR1	monodehydroascorbate reductase 1	cis and trans	FALSE	NA	23	0	23	0	FALSE	FALSE	2	#0000FF	NA	NA	NA	Gorai.006G156800.1	OG0016648
Gohir.D09G160800.1	AT5G01460.1		LMBR1-like membrane protein	cis and trans	FALSE	NA	30	0	27	0	FALSE	FALSE	7	#000000	NA	NA	NA	Gorai.006G182500.1	OG0015787
Gohir.D09G161800.1	AT2G38280.2	ATAMPD,FAC1	AMP deaminase, putative / myoadenylate deaminase, putative	cis and trans	FALSE	NA	45	0	26	0	FALSE	FALSE	5	#00FF00	NA	NA	NA	Gorai.006G183500.1	OG0015797
Gohir.D09G216000.1	AT5G19180.1	ECR1	E1 C-terminal related 1	cis and trans	FALSE	NA	18	0	31	0	FALSE	FALSE	5	#00FF00	NA	NA	NA	NA	NA
Gohir.D09G229800.1	AT3G23410.1	ATFAO3,FAO3	fatty alcohol oxidase 3	cis and trans	FALSE	NA	27	0	32	0	FALSE	FALSE	2	#0000FF	NA	NA	NA	Gorai.006G252500.1	OG0016244
Gohir.D10G005600.1	AT5G44500.2		Small nuclear ribonucleoprotein family protein	cis and trans	FALSE	NA	48	0	15	0	FALSE	FALSE	7	#000000	NA	NA	NA	Gorai.011G006200.1	OG0017206
Gohir.D10G029300.1	AT5G60860.1	AtRABA1f,RABA1f	RAB GTPase homolog A1F	cis and trans	FALSE	NA	21	0	27	0	FALSE	FALSE	1	#40E0D0	NA	NA	NA	NA	NA
Gohir.D10G035200.1	AT1G06410.1	ATTPS7,ATTPSA,TPS7	trehalose-phosphatase/synthase 7	cis and trans	FALSE	NA	25	0	41	0	FALSE	FALSE	5	#00FF00	NA	NA	NA	Gorai.011G037000.1	OG0017414
Gohir.D10G036900.1	AT4G18700.1	ATWL4,CIPK12,SnRK3.9,WL4	CBL-interacting protein kinase 12	cis and trans	FALSE	NA	14	0	25	0	FALSE	FALSE	0	#BEBEBE	NA	NA	NA	Gorai.011G038800.1	OG0017431
Gohir.D10G041200.1	AT1G29990.1	PFD6	prefoldin 6	cis and trans	FALSE	NA	44	0	31	0	FALSE	FALSE	1	#40E0D0	NA	NA	NA	Gorai.011G043400.1	OG0017464
Gohir.D10G050500.1	AT1G53730.1	SRF6	STRUBBELIG-receptor family 6	cis and trans	FALSE	NA	21	0	24	0	FALSE	FALSE	7	#000000	NA	NA	NA	Gorai.011G054100.1	OG0017534
Gohir.D10G050600.1	AT1G53750.1	RPT1A	regulatory particle triple-A 1A	cis and trans	FALSE	NA	32	0	24	0	FALSE	FALSE	15	#191970	NA	NA	NA	Gorai.011G054200.1	OG0017535
Gohir.D10G051800.1	AT3G14290.1	PAE2	20S proteasome alpha subunit E2	cis and trans	FALSE	NA	13	0	30	0	FALSE	FALSE	1	#40E0D0	NA	NA	NA	NA	NA
Gohir.D10G052300.1	AT3G14240.1		Subtilase family protein	cis and trans	FALSE	NA	33	0	41	0	FALSE	FALSE	2	#0000FF	NA	NA	NA	Gorai.011G056000.1	OG0017541
Gohir.D10G053100.1	AT3G04770.2	RPSAb	40s ribosomal protein SA B	cis and trans	FALSE	NA	31	0	22	0	FALSE	FALSE	1	#40E0D0	NA	NA	NA	Gorai.011G056700.1	OG0017544
Gohir.D10G063900.1	AT3G21295.1		Tudor/PWWP/MBT superfamily protein	cis and trans	FALSE	NA	27	0	15	0	FALSE	FALSE	5	#00FF00	NA	NA	NA	Gorai.011G067800.1	OG0017618
Gohir.D10G067600.1	AT2G25760.1		Protein kinase family protein	cis and trans	FALSE	NA	28	0	39	0	FALSE	FALSE	5	#00FF00	NA	NA	NA	Gorai.011G072100.1	OG0017648
Gohir.D10G068400.1	AT3G16200.1			cis and trans	FALSE	NA	19	0	32	0	FALSE	FALSE	7	#000000	NA	NA	NA	Gorai.011G073000.1	OG0017655
Gohir.D10G069600.1	AT3G16170.1		AMP-dependent synthetase and ligase family protein	cis and trans	FALSE	NA	19	0	16	0	FALSE	FALSE	7	#000000	NA	NA	NA	Gorai.011G073700.1	OG0018247
Gohir.D10G069700.1	AT1G79820.1	SGB1	Major facilitator superfamily protein	cis and trans	FALSE	NA	16	0	30	0	FALSE	FALSE	6	#FF0000	NA	NA	NA	Gorai.011G074000.1	OG0018246
Gohir.D10G069800.1	AT1G79830.2	GC5	golgin candidate 5	cis and trans	FALSE	NA	31	0	27	0	FALSE	FALSE	6	#FF0000	NA	NA	NA	Gorai.011G074100.1	OG0018245
Gohir.D10G070400.1	AT1G52280.1	AtRABG3d,RABG3d	RAB GTPase homolog G3D	cis and trans	FALSE	NA	23	0	18	0	FALSE	FALSE	4	#FFFF00	NA	NA	NA	Gorai.011G074700.1	OG0018239
Gohir.D10G070800.1	AT3G16060.1		ATP binding microtubule motor family protein	cis and trans	FALSE	NA	16	0	44	0	FALSE	FALSE	2	#0000FF	NA	NA	NA	Gorai.011G075200.1	OG0018235
Gohir.D10G071500.1	AT1G79930.1	HSP91	heat shock protein 91	cis and trans	FALSE	NA	24	0	15	0	FALSE	FALSE	7	#000000	NA	NA	NA	Gorai.011G076800.1	OG0018231
Gohir.D10G074600.1	AT1G80230.1		Rubredoxin-like superfamily protein	cis and trans	FALSE	NA	38	0	30	0	FALSE	FALSE	1	#40E0D0	NA	NA	NA	Gorai.011G080500.1	OG0018211
Gohir.D10G076900.1	AT1G52570.1	PLDALPHA2	phospholipase D alpha 2	cis and trans	FALSE	NA	26	0	15	0	FALSE	FALSE	2	#0000FF	NA	NA	NA	Gorai.011G083000.1	OG0018196
Gohir.D10G079600.1	AT3G27020.1	YSL6	YELLOW STRIPE like 6	cis and trans	FALSE	NA	31	0	25	0	FALSE	FALSE	6	#FF0000	NA	NA	NA	Gorai.011G086700.1	OG0018174
Gohir.D10G082300.1	AT1G80680.1	MOS3,NUP96,PRE,SAR3	SUPPRESSOR OF AUXIN RESISTANCE 3	cis and trans	FALSE	NA	44	0	8	0	FALSE	FALSE	7	#000000	NA	NA	NA	Gorai.011G089200.1	OG0018158
Gohir.D10G088600.1	AT5G39850.1		Ribosomal protein S4	cis and trans	FALSE	NA	41	0	33	0	FALSE	FALSE	1	#40E0D0	NA	NA	NA	Gorai.011G097500.1	OG0018142
Gohir.D10G089200.1	AT4G35100.1	PIP2;7,PIP3,PIP3A,SIMIP	plasma membrane intrinsic protein 3	cis and trans	FALSE	NA	29	0	28	0	FALSE	FALSE	2	#0000FF	NA	NA	NA	Gorai.011G098100.1	OG0018136
Gohir.D10G107800.1	AT5G63860.1	UVR8	Regulator of chromosome condensation (RCC1) family protein	cis and trans	FALSE	NA	23	0	25	0	FALSE	FALSE	2	#0000FF	NA	NA	NA	NA	NA
Gohir.D10G116700.1	AT2G40610.1	ATEXP8,ATEXPA8,ATHEXP ALPHA 1.11,EXP8,EXPA8	expansin A8	cis and trans	FALSE	NA	28	0	15	0	FALSE	FALSE	1	#40E0D0	NA	NA	NA	NA	NA
Gohir.D10G138600.1	AT4G13930.1	SHM4	serine hydroxymethyltransferase 4	cis and trans	FALSE	NA	22	0	27	0	FALSE	FALSE	7	#000000	NA	NA	NA	Gorai.011G153900.1	OG0017837
Gohir.D10G145000.1	AT1G04680.1		Pectin lyase-like superfamily protein	cis and trans	FALSE	NA	29	0	14	0	FALSE	FALSE	11	#ADFF2F	NA	NA	NA	Gorai.011G161900.1	OG0017800
Gohir.D10G182400.1	AT1G48090.1		calcium-dependent lipid-binding family protein	cis and trans	FALSE	NA	35	0	34	0	FALSE	FALSE	5	#00FF00	NA	NA	NA	Gorai.011G204400.1	OG0016783
Gohir.D10G187800.1	AT2G40480.1		Plant protein of unknown function (DUF827)	cis and trans	FALSE	NA	19	0	31	0	FALSE	FALSE	0	#BEBEBE	NA	NA	NA	Gorai.011G210600.1	OG0016821
Gohir.D10G215900.1	AT3G54770.1		RNA-binding (RRM/RBD/RNP motifs) family protein	cis and trans	FALSE	NA	52	0	30	0	FALSE	FALSE	2	#0000FF	NA	NA	NA	Gorai.011G241500.1	OG0016958
Gohir.D10G219700.1	AT2G39450.1	ATMTP11,MTP11	Cation efflux family protein	cis and trans	FALSE	NA	24	0	22	0	FALSE	FALSE	2	#0000FF	NA	NA	NA	Gorai.011G246400.1	OG0016985
Gohir.D10G228100.1	AT3G55360.1	ATTSC13,CER10,ECR,TSC13	3-oxo-5-alpha-steroid 4-dehydrogenase family protein	cis and trans	FALSE	NA	36	0	36	0	FALSE	FALSE	2	#0000FF	NA	NA	NA	Gorai.011G260500.1	OG0017015
Gohir.D10G229500.1	AT3G55460.1	SCL30	SC35-like splicing factor 30	cis and trans	FALSE	NA	12	0	22	0	FALSE	FALSE	0	#BEBEBE	NA	NA	NA	Gorai.011G262000.1	OG0017025
Gohir.D10G233300.1	AT2G39710.1		Eukaryotic aspartyl protease family protein	cis and trans	FALSE	NA	35	0	18	0	FALSE	FALSE	4	#FFFF00	NA	NA	NA	Gorai.011G266900.1	OG0017035
Gohir.D10G234800.1	AT2G39750.1		S-adenosyl-L-methionine-dependent methyltransferases superfamily protein	cis and trans	FALSE	NA	28	0	34	0	FALSE	FALSE	7	#000000	NA	NA	NA	Gorai.011G268400.1	OG0017047
Gohir.D11G044800.1	AT2G18040.1	PIN1AT	peptidylprolyl cis/trans isomerase, NIMA-interacting 1	cis and trans	FALSE	NA	34	0	23	0	FALSE	FALSE	1	#40E0D0	NA	NA	NA	Gorai.007G048100.1	OG0018356
Gohir.D11G049000.1	AT3G50440.1	ATMES10,MES10	methyl esterase 10	cis and trans	FALSE	NA	40	0	31	0	FALSE	FALSE	1	#40E0D0	NA	NA	NA	NA	NA
Gohir.D11G052800.1	AT4G37800.1	XTH7	xyloglucan endotransglucosylase/hydrolase 7	cis and trans	FALSE	NA	16	0	5	0	FALSE	FALSE	0	#BEBEBE	NA	NA	NA	Gorai.007G057400.1	OG0018416
Gohir.D11G057500.1	AT2G21870.1	MGP1	copper ion binding;cobalt ion binding;zinc ion binding	cis and trans	FALSE	NA	29	0	5	0	FALSE	FALSE	15	#191970	NA	NA	NA	Gorai.007G062700.1	OG0018456
Gohir.D11G064000.1	AT1G06470.2		Nucleotide/sugar transporter family protein	cis and trans	FALSE	NA	29	0	19	0	FALSE	FALSE	6	#FF0000	NA	NA	NA	Gorai.007G069200.1	OG0018500
Gohir.D11G065800.1	AT3G26670.1		Protein of unknown function (DUF803)	cis and trans	FALSE	NA	33	0	22	0	FALSE	FALSE	4	#FFFF00	NA	NA	NA	Gorai.007G071300.1	OG0018518
Gohir.D11G076100.1	AT3G29360.1		UDP-glucose 6-dehydrogenase family protein	cis and trans	FALSE	NA	24	0	20	0	FALSE	FALSE	7	#000000	NA	NA	NA	Gorai.007G081800.1	OG0018593
Gohir.D11G097800.1	AT1G01540.2		Protein kinase superfamily protein	cis and trans	FALSE	NA	26	0	19	0	FALSE	FALSE	6	#FF0000	NA	NA	NA	NA	NA
Gohir.D11G141400.1	AT3G23990.1	HSP60,HSP60-3B	heat shock protein 60	cis and trans	FALSE	NA	17	0	15	0	FALSE	FALSE	2	#0000FF	NA	NA	NA	Gorai.007G151700.1	OG0019081
Gohir.D11G145100.1	AT3G07130.1	ATPAP15,PAP15	purple acid phosphatase 15	cis and trans	FALSE	NA	27	0	19	0	FALSE	FALSE	4	#FFFF00	NA	NA	NA	Gorai.007G155600.1	OG0019110
Gohir.D11G147800.1	AT3G25290.2		Auxin-responsive family protein	cis and trans	FALSE	NA	29	0	22	0	FALSE	FALSE	4	#FFFF00	NA	NA	NA	Gorai.007G158400.1	OG0019128
Gohir.D11G173000.1	AT5G17380.1		Thiamine pyrophosphate dependent pyruvate decarboxylase family protein	cis and trans	FALSE	NA	28	0	23	0	TRUE	FALSE	7	#000000	NA	NA	NA		OG0025342
Gohir.D11G201400.1	AT2G23360.1		Plant protein of unknown function (DUF869)	cis and trans	FALSE	NA	37	0	25	0	TRUE	FALSE	4	#FFFF00	NA	NA	NA	NA	NA
Gohir.D11G214600.1	AT5G09590.1	HSC70-5,MTHSC70-2	mitochondrial HSO70 2	cis and trans	FALSE	NA	19	0	20	0	TRUE	FALSE	37	#6CA6CD	NA	NA	NA		OG0025366
Gohir.D11G245300.1	AT5G19770.1	TUA3	tubulin alpha-3	cis and trans	FALSE	NA	15	0	33	0	TRUE	TRUE	3	#A52A2A	NA	NA	NA	Gorai.007G261000.1	OG0019553
Gohir.D11G260600.1	AT1G08800.1		Protein of unknown function, DUF593	cis and trans	FALSE	NA	20	0	23	0	TRUE	FALSE	4	#FFFF00	NA	NA	NA	Gorai.007G279100.1	OG0019626
Gohir.D11G264900.1	AT3G04880.1	DRT102	DNA-damage-repair/toleration protein (DRT102)	cis and trans	FALSE	NA	32	0	33	0	TRUE	FALSE	6	#FF0000	NA	NA	NA	Gorai.007G285000.1	OG0019649
Gohir.D11G267300.1	AT5G27120.1		NOP56-like pre RNA processing ribonucleoprotein	cis and trans	FALSE	NA	37	0	12	0	TRUE	FALSE	2	#0000FF	NA	NA	NA	Gorai.007G287100.1	OG0019667
Gohir.D11G267400.1	AT1G54610.3		Protein kinase superfamily protein	cis and trans	FALSE	NA	24	0	26	0	TRUE	FALSE	7	#000000	NA	NA	NA	Gorai.007G287200.1	OG0019668
Gohir.D11G307900.1	AT4G11650.1	ATOSM34,OSM34	osmotin 34	cis and trans	FALSE	NA	59	0	29	0	FALSE	FALSE	0	#BEBEBE	NA	NA	NA	NA	NA
Gohir.D11G322000.1	AT2G26800.1		Aldolase superfamily protein	cis and trans	FALSE	NA	26	0	25	0	FALSE	FALSE	3	#A52A2A	NA	NA	NA	Gorai.007G352100.1	OG0020143
Gohir.D11G339400.1				cis and trans	FALSE	NA	30	0	34	0	FALSE	FALSE	1	#40E0D0	NA	NA	NA	NA	NA
Gohir.D11G343000.1	AT2G36880.1	MAT3	methionine adenosyltransferase 3	cis and trans	FALSE	NA	27	0	36	0	FALSE	FALSE	6	#FF0000	NA	NA	NA	Gorai.007G373100.1	OG0020230
Gohir.D11G344300.1	AT3G09630.1		Ribosomal protein L4/L1 family	cis and trans	FALSE	NA	22	0	23	0	FALSE	FALSE	2	#0000FF	NA	NA	NA	Gorai.007G374700.1	OG0020239
Gohir.D11G344400.1	AT5G02810.1	APRR7,PRR7	pseudo-response regulator 7	cis and trans	FALSE	NA	20	0	15	0	FALSE	FALSE	5	#00FF00	NA	NA	NA	Gorai.007G374800.1	OG0020240
Gohir.D11G344500.1	AT2G37360.1		ABC-2 type transporter family protein	cis and trans	FALSE	NA	20	0	37	0	FALSE	FALSE	4	#FFFF00	NA	NA	NA	Gorai.007G374900.1	OG0020241
Gohir.D12G012800.1	AT1G76490.1	HMG1,HMGR1	hydroxy methylglutaryl CoA reductase 1	cis and trans	FALSE	NA	22	0	14	0	FALSE	FALSE	2	#0000FF	NA	NA	NA	Gorai.008G013000.1	OG0022241
Gohir.D12G015500.1	AT5G09400.1	KUP7	K+ uptake permease 7	cis and trans	FALSE	NA	43	0	33	0	FALSE	FALSE	5	#00FF00	NA	NA	NA	Gorai.008G015600.1	OG0022264
Gohir.D12G019600.1	AT1G49960.1		Xanthine/uracil permease family protein	cis and trans	FALSE	NA	39	0	21	0	FALSE	FALSE	4	#FFFF00	NA	NA	NA	Gorai.008G019900.1	OG0022295
Gohir.D12G020000.1	AT3G19650.1		cyclin-related	cis and trans	FALSE	NA	12	0	26	0	FALSE	FALSE	0	#BEBEBE	NA	NA	NA	Gorai.008G020400.1	OG0022298
Gohir.D12G022000.1	AT1G49820.1	ATMTK,MTK	S-methyl-5-thioribose kinase	cis and trans	FALSE	NA	27	0	20	0	FALSE	FALSE	5	#00FF00	NA	NA	NA	NA	NA
Gohir.D12G022800.1	AT4G34200.1	EDA9	D-3-phosphoglycerate dehydrogenase	cis and trans	FALSE	NA	30	0	28	0	FALSE	FALSE	37	#6CA6CD	NA	NA	NA	Gorai.008G023300.1	OG0022321
Gohir.D12G023100.1	AT3G19420.1	ATPEN2,PEN2	PTEN 2	cis and trans	FALSE	NA	29	0	38	0	FALSE	FALSE	6	#FF0000	NA	NA	NA	Gorai.008G023600.1	OG0022324
Gohir.D12G024200.1	AT4G34030.1	MCCB	3-methylcrotonyl-CoA carboxylase	cis and trans	FALSE	NA	30	0	18	0	FALSE	FALSE	4	#FFFF00	NA	NA	NA	Gorai.008G024600.1	OG0022330
Gohir.D12G024600.1	AT3G19280.1	ATFUT11,FUCT1,FUCTA,FUT11	fucosyltransferase 11	cis and trans	FALSE	NA	23	0	7	0	FALSE	FALSE	24	#A9A9A9	NA	NA	NA	Gorai.008G024900.1	OG0022333
Gohir.D12G043900.1	AT1G57720.1		Translation elongation factor EF1B, gamma chain	cis and trans	FALSE	NA	25	0	49	0	FALSE	FALSE	1	#40E0D0	NA	NA	NA	NA	NA
Gohir.D12G059800.1	AT3G51240.1	F3\'H,F3H,TT6	flavanone 3-hydroxylase	cis and trans	FALSE	NA	32	0	29	0	FALSE	FALSE	1	#40E0D0	NA	NA	NA	Gorai.008G062900.1	OG0021992
Gohir.D12G119400.1	AT1G01120.1	KCS1	3-ketoacyl-CoA synthase 1	cis and trans	FALSE	NA	29	0	23	0	FALSE	FALSE	2	#0000FF	NA	NA	NA	Gorai.008G129800.1	OG0020675
Gohir.D12G125600.1	AT5G26751.1	ATSK11,SK 11	shaggy-related kinase 11	cis and trans	FALSE	NA	37	0	36	0	FALSE	FALSE	6	#FF0000	NA	NA	NA	Gorai.008G136600.1	OG0020718
Gohir.D12G133500.1	AT1G02816.1		Protein of unknown function, DUF538	cis and trans	FALSE	NA	39	0	5	0	FALSE	FALSE	1	#40E0D0	NA	NA	NA	NA	NA
Gohir.D12G140200.1	AT2G21190.1		ER lumen protein retaining receptor family protein	cis and trans	FALSE	NA	21	0	26	0	FALSE	FALSE	0	#BEBEBE	NA	NA	NA	NA	NA
Gohir.D12G147400.1	AT1G70330.1	ENT1,ENT1AT	equilibrative nucleotide transporter 1	cis and trans	FALSE	NA	10	0	29	0	FALSE	FALSE	2	#0000FF	NA	NA	NA	Gorai.008G158600.1	OG0020881
Gohir.D12G170900.1	AT1G68560.1	ATXYL1,TRG1,XYL1	alpha-xylosidase 1	cis and trans	FALSE	NA	30	0	19	0	FALSE	FALSE	1	#40E0D0	NA	NA	NA	NA	NA
Gohir.D12G172000.1	AT1G25480.1		Aluminium activated malate transporter family protein	cis and trans	FALSE	NA	20	0	2	0	FALSE	FALSE	0	#BEBEBE	NA	NA	NA	NA	NA
Gohir.D12G174700.1	AT1G26110.1	DCP5	decapping 5	cis and trans	FALSE	NA	30	0	38	0	FALSE	FALSE	5	#00FF00	NA	NA	NA	Gorai.008G187400.1	OG0021093
Gohir.D12G174900.1	AT1G13220.2	LINC2	nuclear matrix constituent protein-related	cis and trans	FALSE	NA	25	0	32	0	FALSE	FALSE	0	#BEBEBE	NA	NA	NA	Gorai.008G187500.1	OG0021094
Gohir.D12G176500.1	AT1G65560.1		Zinc-binding dehydrogenase family protein	cis and trans	FALSE	NA	11	0	29	0	FALSE	FALSE	0	#BEBEBE	NA	NA	NA	NA	NA
Gohir.D12G204900.1	AT4G19170.1	CCD4,NCED4	nine-cis-epoxycarotenoid dioxygenase 4	cis and trans	FALSE	NA	41	0	16	0	FALSE	FALSE	4	#FFFF00	NA	NA	NA	Gorai.008G219800.1	OG0021315
Gohir.D12G205600.1	AT4G19120.1	ERD3	S-adenosyl-L-methionine-dependent methyltransferases superfamily protein	cis and trans	FALSE	NA	26	0	28	0	FALSE	FALSE	2	#0000FF	NA	NA	NA	Gorai.008G220500.1	OG0021322
Gohir.D12G205800.1	AT4G19110.1		Protein kinase superfamily protein	cis and trans	FALSE	NA	17	0	21	0	FALSE	FALSE	4	#FFFF00	NA	NA	NA	Gorai.008G220700.1	OG0021323
Gohir.D12G206600.1	AT3G53160.1	UGT73C7	UDP-glucosyl transferase 73C7	cis and trans	FALSE	NA	25	0	32	0	FALSE	FALSE	5	#00FF00	NA	NA	NA	Gorai.008G221800.1	OG0021331
Gohir.D12G206800.1	AT1G32090.1		early-responsive to dehydration stress protein (ERD4)	cis and trans	FALSE	NA	39	0	25	0	FALSE	FALSE	2	#0000FF	NA	NA	NA	Gorai.008G222200.1	OG0021333
Gohir.D12G217400.1	AT3G60340.2		alpha/beta-Hydrolases superfamily protein	cis and trans	FALSE	NA	26	0	25	0	FALSE	FALSE	1	#40E0D0	NA	NA	NA	Gorai.008G233000.1	OG0021421
Gohir.D12G233900.1	AT1G63980.2		D111/G-patch domain-containing protein	cis and trans	FALSE	NA	22	0	10	0	FALSE	FALSE	0	#BEBEBE	NA	NA	NA	Gorai.008G250200.1	OG0022472
Gohir.D12G234600.1	AT2G46170.1		Reticulon family protein	cis and trans	FALSE	NA	14	0	13	0	FALSE	FALSE	0	#BEBEBE	NA	NA	NA	Gorai.008G250900.1	OG0022469
Gohir.D12G234700.1	AT4G23650.1	CDPK6,CPK3	calcium-dependent protein kinase 6	cis and trans	FALSE	NA	34	0	36	0	FALSE	FALSE	7	#000000	NA	NA	NA	Gorai.008G251000.1	OG0022468
Gohir.D12G234800.1	AT3G22980.1		Ribosomal protein S5/Elongation factor G/III/V family protein	cis and trans	FALSE	NA	18	0	17	0	FALSE	FALSE	6	#FF0000	NA	NA	NA	Gorai.008G251100.1	OG0022467
Gohir.D12G240800.1	AT4G27680.1		P-loop containing nucleoside triphosphate hydrolases superfamily protein	cis and trans	FALSE	NA	25	0	27	0	FALSE	FALSE	2	#0000FF	NA	NA	NA	Gorai.008G257900.1	OG0021590
Gohir.D12G247700.1	AT5G53620.1			cis and trans	FALSE	NA	33	0	33	0	FALSE	FALSE	7	#000000	NA	NA	NA	Gorai.008G265800.1	OG0021650
Gohir.D12G274200.1	AT5G50000.1		Protein kinase superfamily protein	cis and trans	FALSE	NA	28	0	22	0	FALSE	FALSE	0	#BEBEBE	NA	NA	NA	Gorai.008G294700.1	OG0021852
Gohir.D13G001500.1	AT3G56740.1		Ubiquitin-associated (UBA) protein	cis and trans	FALSE	NA	17	0	22	0	FALSE	FALSE	0	#BEBEBE	NA	NA	NA	Gorai.013G001400.1	OG0023450
Gohir.D13G001700.1	AT1G20160.1	ATSBT5.2	Subtilisin-like serine endopeptidase family protein	cis and trans	FALSE	NA	46	0	20	0	FALSE	FALSE	2	#0000FF	NA	NA	NA	NA	NA
Gohir.D13G016600.1	AT3G11210.1		SGNH hydrolase-type esterase superfamily protein	cis and trans	FALSE	NA	31	0	36	0	FALSE	FALSE	1	#40E0D0	NA	NA	NA	Gorai.013G018300.1	OG0023547
Gohir.D13G025800.1	AT1G14790.1	ATRDRP1,RDR1	RNA-dependent RNA polymerase 1	cis and trans	FALSE	NA	18	0	29	0	FALSE	FALSE	2	#0000FF	NA	NA	NA	Gorai.013G029000.1	OG0023627
Gohir.D13G030900.1	AT2G21520.1		Sec14p-like phosphatidylinositol transfer family protein	cis and trans	FALSE	NA	27	0	23	0	FALSE	FALSE	7	#000000	NA	NA	NA	NA	NA
Gohir.D13G034000.1	AT1G22930.1		T-complex protein 11	cis and trans	FALSE	NA	29	0	17	0	FALSE	FALSE	6	#FF0000	NA	NA	NA	Gorai.013G038500.1	OG0023686
Gohir.D13G036900.1	AT2G26710.1	BAS1,CYP72B1,CYP734A1	Cytochrome P450 superfamily protein	cis and trans	FALSE	NA	14	0	30	0	FALSE	FALSE	0	#BEBEBE	NA	NA	NA	NA	NA
Gohir.D13G069000.1				cis and trans	FALSE	NA	52	0	22	0	FALSE	FALSE	4	#FFFF00	NA	NA	NA	NA	NA
Gohir.D13G092600.1	AT3G56820.1			cis and trans	FALSE	NA	31	0	11	0	FALSE	FALSE	1	#40E0D0	NA	NA	NA	NA	NA
Gohir.D13G108000.1	AT1G60690.1		NAD(P)-linked oxidoreductase superfamily protein	cis and trans	FALSE	NA	24	0	17	0	FALSE	FALSE	15	#191970	NA	NA	NA	Gorai.013G121000.1	OG0022561
Gohir.D13G109200.1	AT3G05040.1	HST,HST1	ARM repeat superfamily protein	cis and trans	FALSE	NA	34	0	17	0	FALSE	FALSE	5	#00FF00	NA	NA	NA	NA	NA
Gohir.D13G125800.1	AT1G22710.1	ATSUC2,SUC2,SUT1	sucrose-proton symporter 2	cis and trans	FALSE	NA	49	0	8	0	FALSE	FALSE	4	#FFFF00	NA	NA	NA	Gorai.013G140900.1	OG0022676
Gohir.D13G207000.1	AT5G34850.1	ATPAP26,PAP26	purple acid phosphatase 26	cis and trans	FALSE	NA	17	0	31	0	FALSE	FALSE	6	#FF0000	NA	NA	NA	Gorai.013G236000.1	OG0023191
Gohir.D13G208400.1	AT2G15580.1		RING/U-box superfamily protein	cis and trans	FALSE	NA	24	0	23	0	FALSE	FALSE	1	#40E0D0	NA	NA	NA	Gorai.013G237500.1	OG0023202
Gohir.D13G208600.1	AT5G35110.1			cis and trans	FALSE	NA	19	0	27	0	FALSE	FALSE	2	#0000FF	NA	NA	NA	NA	NA
Gohir.D13G213100.1	AT4G29960.1			cis and trans	FALSE	NA	39	0	29	0	FALSE	FALSE	1	#40E0D0	NA	NA	NA	Gorai.013G243400.1	OG0023232
Gohir.D13G223100.1	AT2G26920.1		Ubiquitin-associated/translation elongation factor EF1B protein	cis and trans	FALSE	NA	19	0	44	0	FALSE	FALSE	6	#FF0000	NA	NA	NA	Gorai.013G254200.1	OG0023309
Gohir.1Z021000.1	AT5G05270.1		Chalcone-flavanone isomerase family protein	cis only	FALSE	NA	25	0	17	0	FALSE	FALSE	1	#40E0D0	NA	NA	NA	NA	NA
Gohir.1Z030900.1	AT5G13930.1	ATCHS,CHS,TT4	Chalcone and stilbene synthase family protein	cis only	FALSE	NA	17	0	8	0	FALSE	FALSE	6	#FF0000	NA	NA	NA	NA	NA
Gohir.1Z040300.1	AT4G39090.1	RD19,RD19A	Papain family cysteine protease	cis only	FALSE	NA	13	0	25	0	FALSE	FALSE	3	#A52A2A	NA	NA	NA	NA	NA
Gohir.1Z047200.1	AT3G63430.1			cis only	FALSE	NA	36	0	10	0	FALSE	FALSE	2	#0000FF	NA	NA	NA	NA	NA
Gohir.1Z051500.1	AT3G23410.1	ATFAO3,FAO3	fatty alcohol oxidase 3	cis only	FALSE	NA	60	0	23	0	FALSE	FALSE	4	#FFFF00	NA	NA	NA	NA	NA
Gohir.1Z076500.1	AT2G02010.1	GAD4	glutamate decarboxylase 4	cis only	FALSE	NA	30	0	16	0	FALSE	FALSE	32	#EE82EE	NA	NA	NA	NA	NA
Gohir.1Z083800.1	AT1G74050.1		Ribosomal protein L6 family protein	cis only	FALSE	NA	27	0	32	0	FALSE	FALSE	1	#40E0D0	NA	NA	NA	NA	NA
Gohir.1Z085600.1	AT1G47128.1	RD21,RD21A	Granulin repeat cysteine protease family protein	cis only	FALSE	NA	19	0	18	0	FALSE	FALSE	0	#BEBEBE	NA	NA	NA	NA	NA
Gohir.A01G024700.1	AT4G14440.1	ATECI3,ECI3,HCD1	3-hydroxyacyl-CoA dehydratase 1	cis only	FALSE	NA	33	0	25	0	FALSE	FALSE	3	#A52A2A	NA	NA	NA	NA	NA
Gohir.A01G029300.1	AT3G16720.1	ATL2,TL2	TOXICOS EN LEVADURA 2	cis only	FALSE	NA	12	0	14	0	FALSE	FALSE	4	#FFFF00	NA	NA	NA	NA	NA
Gohir.A01G030900.1	AT5G49460.1	ACLB-2	ATP citrate lyase subunit B 2	cis only	FALSE	NA	23	0	13	0	FALSE	FALSE	7	#000000	NA	NA	NA	NA	NA
Gohir.A01G031500.1	AT3G17120.2			cis only	FALSE	NA	38	0	27	0	FALSE	FALSE	2	#0000FF	NA	NA	NA	NA	NA
Gohir.A01G035400.1	AT1G47970.1			cis only	FALSE	NA	22	0	24	0	FALSE	FALSE	19	#FFFFE0	NA	NA	NA	NA	NA
Gohir.A01G046000.1	AT4G10780.1		LRR and NB-ARC domains-containing disease resistance protein	cis only	FALSE	NA	17	0	21	0	FALSE	FALSE	6	#FF0000	NA	NA	NA	NA	NA
Gohir.A01G057000.1	AT1G53270.1		ABC-2 type transporter family protein	cis only	FALSE	NA	54	0	25	0	FALSE	FALSE	4	#FFFF00	NA	NA	NA	Gorai.002G062500.1	OG0002217
Gohir.A01G068800.1	AT5G54280.2	ATM2,ATM4,ATMYOS1	myosin 2	cis only	FALSE	NA	30	0	19	0	FALSE	FALSE	2	#0000FF	NA	NA	NA	Gorai.002G076300.1	OG0002296
Gohir.A01G113100.1	AT1G05150.1		Calcium-binding tetratricopeptide family protein	cis only	FALSE	NA	21	0	25	0	FALSE	FALSE	0	#BEBEBE	NA	NA	NA	Gorai.002G125100.1	OG0003548
Gohir.A01G121900.1	AT1G47128.1	RD21,RD21A	Granulin repeat cysteine protease family protein	cis only	FALSE	NA	27	0	19	0	FALSE	FALSE	0	#BEBEBE	NA	NA	NA	Gorai.002G133800.1	OG0002642
Gohir.A01G126200.1	AT4G24510.1	CER2,VC-2,VC2	HXXXD-type acyl-transferase family protein	cis only	FALSE	NA	37	0	28	0	FALSE	FALSE	4	#FFFF00	NA	NA	NA	Gorai.002G138800.1	OG0002670
Gohir.A01G131400.1	AT2G41790.1		Insulinase (Peptidase family M16) family protein	cis only	FALSE	NA	29	0	31	0	FALSE	FALSE	0	#BEBEBE	NA	NA	NA	NA	NA
Gohir.A01G136100.1	AT5G06560.1		Protein of unknown function, DUF593	cis only	FALSE	NA	19	0	7	0	FALSE	FALSE	39	#8B2500	NA	NA	NA	Gorai.002G154100.1	OG0002708
Gohir.A01G143800.1	AT3G47990.1	SIS3	SUGAR-INSENSITIVE 3	cis only	FALSE	NA	13	0	17	0	FALSE	FALSE	6	#FF0000	NA	NA	NA	NA	NA
Gohir.A01G144900.1	AT1G59960.1		NAD(P)-linked oxidoreductase superfamily protein	cis only	FALSE	NA	36	0	18	0	FALSE	FALSE	1	#40E0D0	NA	NA	NA	NA	NA
Gohir.A01G160100.1	AT1G23390.1		Kelch repeat-containing F-box family protein	cis only	FALSE	NA	22	0	11	0	FALSE	FALSE	4	#FFFF00	NA	NA	NA	Gorai.002G186000.1	OG0003526
Gohir.A01G181500.1	AT1G49430.1	LACS2,LRD2	long-chain acyl-CoA synthetase 2	cis only	FALSE	NA	29	0	19	0	FALSE	FALSE	0	#BEBEBE	NA	NA	NA	Gorai.002G214200.1	OG0003347
Gohir.A01G185000.1	AT1G09830.1		Glycinamide ribonucleotide (GAR) synthetase	cis only	FALSE	NA	16	0	18	0	FALSE	FALSE	40	#8968CD	NA	NA	NA	NA	NA
Gohir.A01G212500.1	AT1G08080.1	ACA7,ATACA7	alpha carbonic anhydrase 7	cis only	FALSE	NA	31	0	28	0	FALSE	FALSE	2	#0000FF	NA	NA	NA	NA	NA
Gohir.A01G217300.1	AT5G02950.1		Tudor/PWWP/MBT superfamily protein	cis only	FALSE	NA	15	0	22	0	FALSE	FALSE	0	#BEBEBE	NA	NA	NA	Gorai.002G250400.1	OG0002962
Gohir.A02G004600.1	AT5G58380.1	CIPK10,PKS2,SIP1,SNRK3.8	SOS3-interacting protein 1	cis only	FALSE	NA	17	0	17	0	FALSE	FALSE	3	#A52A2A	NA	NA	NA	NA	NA
Gohir.A02G004800.1	AT3G51730.1		saposin B domain-containing protein	cis only	FALSE	NA	37	0	22	0	FALSE	FALSE	3	#A52A2A	NA	NA	NA	Gorai.005G005800.1	OG0003628
Gohir.A02G007500.1	AT3G25500.1	AFH1,AHF1,ATFH1,FH1	formin homology 1	cis only	FALSE	NA	20	0	24	0	FALSE	FALSE	19	#FFFFE0	NA	NA	NA	Gorai.005G008700.1	OG0003641
Gohir.A02G013600.1	AT3G59290.1		ENTH/VHS family protein	cis only	FALSE	NA	29	0	26	0	FALSE	FALSE	6	#FF0000	NA	NA	NA	Gorai.005G018100.1	OG0003679
Gohir.A02G049200.1	AT4G15800.1	RALFL33	ralf-like 33	cis only	FALSE	NA	22	0	24	0	FALSE	FALSE	1	#40E0D0	NA	NA	NA	Gorai.005G060200.1	OG0003879
Gohir.A02G053300.1	AT3G16910.1	AAE7,ACN1	acyl-activating enzyme 7	cis only	FALSE	NA	29	0	25	0	FALSE	FALSE	7	#000000	NA	NA	NA	NA	NA
Gohir.A02G055800.1	AT5G65960.1		GTP binding	cis only	FALSE	NA	19	0	26	0	FALSE	FALSE	0	#BEBEBE	NA	NA	NA	Gorai.005G068600.1	OG0003924
Gohir.A02G059300.1	AT3G21760.1	HYR1	UDP-Glycosyltransferase superfamily protein	cis only	FALSE	NA	27	0	13	0	FALSE	FALSE	32	#EE82EE	NA	NA	NA	NA	NA
Gohir.A02G059500.1	AT1G11910.1	APA1,ATAPA1	aspartic proteinase A1	cis only	FALSE	NA	15	0	21	0	FALSE	FALSE	0	#BEBEBE	NA	NA	NA	NA	NA
Gohir.A02G063600.1	AT1G43170.5	ARP1,emb2207,RP1,RPL3A	ribosomal protein 1	cis only	FALSE	NA	38	0	25	0	FALSE	FALSE	1	#40E0D0	NA	NA	NA	Gorai.005G078300.1	OG0003985
Gohir.A02G069700.1	AT1G29470.1		S-adenosyl-L-methionine-dependent methyltransferases superfamily protein	cis only	FALSE	NA	15	0	15	0	FALSE	FALSE	2	#0000FF	NA	NA	NA	Gorai.005G086100.1	OG0004026
Gohir.A02G151300.1	AT3G49870.1	ARLA1C,ATARLA1C	ADP-ribosylation factor-like A1C	cis only	FALSE	NA	36	0	18	0	FALSE	FALSE	2	#0000FF	NA	NA	NA	Gorai.003G030700.1	OG0004388
Gohir.A02G154400.1	AT2G23150.1	ATNRAMP3,NRAMP3	natural resistance-associated macrophage protein 3	cis only	FALSE	NA	41	0	20	0	FALSE	FALSE	0	#BEBEBE	NA	NA	NA	Gorai.003G027800.1	OG0004408
Gohir.A02G155400.1	AT4G39220.1	ATRER1A	Rer1 family protein	cis only	FALSE	NA	15	0	21	0	FALSE	FALSE	1	#40E0D0	NA	NA	NA	Gorai.003G026900.1	OG0004415
Gohir.A02G168800.1	AT4G36250.1	ALDH3F1	aldehyde dehydrogenase 3F1	cis only	FALSE	NA	21	0	17	0	FALSE	FALSE	6	#FF0000	NA	NA	NA	Gorai.003G011600.1	OG0004503
Gohir.A03G004800.1	AT5G47120.1	ATBI-1,ATBI1,BI-1,BI1	BAX inhibitor 1	cis only	FALSE	NA	32	0	26	0	FALSE	FALSE	1	#40E0D0	NA	NA	NA	NA	NA
Gohir.A03G012400.1	AT4G12320.1	CYP706A6	cytochrome P450, family 706, subfamily A, polypeptide 6	cis only	FALSE	NA	12	0	26	0	FALSE	FALSE	32	#EE82EE	NA	NA	NA	NA	NA
Gohir.A03G017500.1	AT4G11410.1		NAD(P)-binding Rossmann-fold superfamily protein	cis only	FALSE	NA	13	0	22	0	FALSE	FALSE	1	#40E0D0	NA	NA	NA	NA	NA
Gohir.A03G036500.1	AT3G45850.1		P-loop containing nucleoside triphosphate hydrolases superfamily protein	cis only	FALSE	NA	36	0	24	0	FALSE	FALSE	5	#00FF00	NA	NA	NA	Gorai.003G138600.1	OG0005946
Gohir.A03G042600.1	AT1G67730.1	ATKCR1,KCR1,YBR159	beta-ketoacyl reductase 1	cis only	FALSE	NA	13	0	10	0	FALSE	FALSE	7	#000000	NA	NA	NA	Gorai.003G131200.1	OG0005996
Gohir.A03G045100.1	AT5G59250.1		Major facilitator superfamily protein	cis only	FALSE	NA	25	0	11	0	FALSE	FALSE	3	#A52A2A	NA	NA	NA	Gorai.003G129000.1	OG0006009
Gohir.A03G048700.1	AT2G29590.1		Thioesterase superfamily protein	cis only	FALSE	NA	23	0	37	0	FALSE	FALSE	3	#A52A2A	NA	NA	NA	Gorai.003G124800.1	OG0006033
Gohir.A03G074700.1	AT4G12690.2		Plant protein of unknown function (DUF868)	cis only	FALSE	NA	25	0	22	0	FALSE	FALSE	0	#BEBEBE	NA	NA	NA	Gorai.003G106700.1	OG0005684
Gohir.A03G080400.1	AT4G39090.1	RD19,RD19A	Papain family cysteine protease	cis only	FALSE	NA	13	0	28	0	FALSE	FALSE	0	#BEBEBE	NA	NA	NA	Gorai.005G110200.1	OG0005543
Gohir.A03G093300.1	AT1G18210.2		Calcium-binding EF-hand family protein	cis only	FALSE	NA	15	0	19	0	FALSE	FALSE	3	#A52A2A	NA	NA	NA	Gorai.005G131800.1	OG0005509
Gohir.A03G096600.1	AT1G70370.1	PG2	polygalacturonase 2	cis only	FALSE	NA	23	0	6	0	FALSE	FALSE	2	#0000FF	NA	NA	NA	Gorai.005G136300.1	OG0005583
Gohir.A03G101900.1	AT2G03090.1	ATEXP15,ATEXPA15,ATHEXP ALPHA 1.3,EXP15,EXPA15	expansin A15	cis only	FALSE	NA	38	0	25	0	FALSE	TRUE	2	#0000FF	NA	NA	NA	Gorai.005G142200.1	OG0004714
Gohir.A03G103800.1	AT5G15490.1		UDP-glucose 6-dehydrogenase family protein	cis only	FALSE	NA	34	0	14	0	FALSE	FALSE	2	#0000FF	NA	NA	NA	Gorai.005G144700.1	OG0004733
Gohir.A03G145200.1	AT5G62620.1		Galactosyltransferase family protein	cis only	FALSE	NA	34	0	23	0	FALSE	FALSE	2	#0000FF	NA	NA	NA	Gorai.005G189000.1	OG0004985
Gohir.A03G150500.1				cis only	FALSE	NA	23	0	34	0	FALSE	FALSE	29	#8B4513	NA	NA	NA	NA	NA
Gohir.A03G152700.1	AT5G13400.1		Major facilitator superfamily protein	cis only	FALSE	NA	34	0	28	0	FALSE	FALSE	7	#000000	NA	NA	NA	Gorai.005G197300.1	OG0005040
Gohir.A03G153000.1	AT1G11680.1	CYP51,CYP51A2,CYP51G1,EMB1738	CYTOCHROME P450 51G1	cis only	FALSE	NA	28	0	11	0	FALSE	FALSE	2	#0000FF	NA	NA	NA	Gorai.005G197400.1	OG0005041
Gohir.A03G171100.1	AT2G17230.1	EXL5	EXORDIUM like 5	cis only	FALSE	NA	31	0	26	0	FALSE	FALSE	2	#0000FF	NA	NA	NA	Gorai.005G217200.1	OG0005173
Gohir.A03G176700.1				cis only	FALSE	NA	54	0	22	0	FALSE	FALSE	4	#FFFF00	NA	NA	NA	NA	NA
Gohir.A03G185000.1	AT2G18990.1	TXND9	thioredoxin domain-containing protein 9 homolog	cis only	FALSE	NA	17	0	29	0	FALSE	FALSE	14	#00FFFF	NA	NA	NA	Gorai.005G233900.1	OG0005257
Gohir.A03G199200.1	AT2G21300.2		ATP binding microtubule motor family protein	cis only	FALSE	NA	28	0	11	0	FALSE	FALSE	0	#BEBEBE	NA	NA	NA	Gorai.005G248400.1	OG0005355
Gohir.A03G202800.1	AT4G34840.1	ATMTAN2,ATMTN2,MTAN2,MTN2	Phosphorylase superfamily protein	cis only	FALSE	NA	20	0	17	0	FALSE	FALSE	2	#0000FF	NA	NA	NA	Gorai.005G251900.1	OG0005364
Gohir.A03G209200.1	AT5G60620.1	GPAT9	glycerol-3-phosphate acyltransferase 9	cis only	FALSE	NA	22	0	15	0	FALSE	FALSE	0	#BEBEBE	NA	NA	NA	Gorai.005G258500.1	OG0005410
Gohir.A04G010300.1	AT1G50590.1		RmlC-like cupins superfamily protein	cis only	FALSE	NA	29	0	9	0	FALSE	FALSE	1	#40E0D0	NA	NA	NA	Gorai.009G445500.1	OG0006862
Gohir.A04G014600.1	AT2G05710.1	ACO3	aconitase 3	cis only	FALSE	NA	21	0	13	0	FALSE	FALSE	2	#0000FF	NA	NA	NA	Gorai.009G439700.1	OG0006889
Gohir.A04G022000.1	AT4G27190.1		NB-ARC domain-containing disease resistance protein	cis only	FALSE	NA	17	0	17	0	FALSE	FALSE	0	#BEBEBE	NA	NA	NA	NA	NA
Gohir.A04G037500.1	AT4G27220.1		NB-ARC domain-containing disease resistance protein	cis only	FALSE	NA	27	0	10	0	FALSE	FALSE	0	#BEBEBE	NA	NA	NA	NA	NA
Gohir.A04G054700.1	AT2G35920.1		RNA helicase family protein	cis only	FALSE	NA	34	0	38	0	FALSE	FALSE	2	#0000FF	NA	NA	NA	Gorai.009G393800.1	OG0006185
Gohir.A04G068000.1	AT3G02700.1		NC domain-containing protein-related	cis only	FALSE	NA	38	0	26	0	FALSE	FALSE	4	#FFFF00	NA	NA	NA	Gorai.009G410700.1	OG0006240
Gohir.A04G076000.1	AT1G74260.1	PUR4	purine biosynthesis 4	cis only	FALSE	NA	33	0	16	0	FALSE	FALSE	4	#FFFF00	NA	NA	NA	Gorai.009G419700.1	OG0006296
Gohir.A04G115100.1	AT5G09530.1		hydroxyproline-rich glycoprotein family protein	cis only	FALSE	NA	26	0	30	0	FALSE	FALSE	24	#A9A9A9	NA	NA	NA	NA	NA
Gohir.A05G005100.1	AT3G21240.1	4CL2,AT4CL2	4-coumarate:CoA ligase 2	cis only	FALSE	NA	29	0	31	0	FALSE	FALSE	0	#BEBEBE	NA	NA	NA	Gorai.009G005900.1	OG0007651
Gohir.A05G007300.1	AT2G23950.1		Leucine-rich repeat protein kinase family protein	cis only	FALSE	NA	29	0	27	0	FALSE	FALSE	0	#BEBEBE	NA	NA	NA	Gorai.009G008400.1	OG0007667
Gohir.A05G037500.1	AT5G20900.1	JAZ12,TIFY3B	jasmonate-zim-domain protein 12	cis only	FALSE	NA	36	0	27	0	FALSE	FALSE	1	#40E0D0	NA	NA	NA	Gorai.009G039500.1	OG0007918
Gohir.A05G047900.1	AT5G25754.1		RNA polymerase I-associated factor PAF67	cis only	FALSE	NA	20	0	26	0	FALSE	FALSE	37	#6CA6CD	NA	NA	NA	Gorai.009G051100.1	OG0008006
Gohir.A05G102300.1	AT5G21170.1	AKINBETA1	5\'-AMP-activated protein kinase beta-2 subunit protein	cis only	FALSE	NA	24	0	19	0	FALSE	FALSE	42	#E0FFFF	NA	NA	NA	Gorai.009G106200.1	OG0008398
Gohir.A05G117800.1	AT4G31860.1		Protein phosphatase 2C family protein	cis only	FALSE	NA	30	0	19	0	FALSE	FALSE	6	#FF0000	NA	NA	NA	Gorai.009G122700.1	OG0008525
Gohir.A05G145900.1	AT1G30360.1	ERD4	Early-responsive to dehydration stress protein (ERD4)	cis only	FALSE	NA	36	0	20	0	FALSE	FALSE	0	#BEBEBE	NA	NA	NA	Gorai.009G152500.1	OG0008731
Gohir.A05G158600.1	AT5G46080.1		Protein kinase superfamily protein	cis only	FALSE	NA	49	0	24	0	FALSE	FALSE	4	#FFFF00	NA	NA	NA	NA	NA
Gohir.A05G173400.1	AT4G22300.1	SOBER1	carboxylesterases	cis only	FALSE	NA	33	0	37	0	FALSE	FALSE	1	#40E0D0	NA	NA	NA	Gorai.009G181800.1	OG0008950
Gohir.A05G173600.1	AT4G22290.1		Ubiquitin-specific protease family C19-related protein	cis only	FALSE	NA	16	0	19	0	FALSE	FALSE	0	#BEBEBE	NA	NA	NA	Gorai.009G182000.1	OG0008952
Gohir.A05G184700.1	AT1G75900.1		GDSL-like Lipase/Acylhydrolase superfamily protein	cis only	FALSE	NA	37	0	17	0	FALSE	FALSE	3	#A52A2A	NA	NA	NA	Gorai.009G192700.1	OG0009036
Gohir.A05G190400.1	AT1G75420.1		UDP-Glycosyltransferase superfamily protein	cis only	FALSE	NA	13	0	13	0	FALSE	FALSE	0	#BEBEBE	NA	NA	NA	Gorai.009G198800.1	OG0009083
Gohir.A05G232000.1	AT1G77780.1		Glycosyl hydrolase superfamily protein	cis only	FALSE	NA	32	0	37	0	FALSE	FALSE	4	#FFFF00	NA	NA	NA	Gorai.009G242500.1	OG0009381
Gohir.A05G265500.1	AT1G28390.1		Protein kinase superfamily protein	cis only	FALSE	NA	11	0	37	0	FALSE	FALSE	0	#BEBEBE	NA	NA	NA	Gorai.009G279700.1	OG0009599
Gohir.A05G267100.1	AT1G34640.1		peptidases	cis only	FALSE	NA	17	0	22	0	FALSE	FALSE	1	#40E0D0	NA	NA	NA	Gorai.009G281300.1	OG0009609
Gohir.A05G272900.1	AT1G22610.1		C2 calcium/lipid-binding plant phosphoribosyltransferase family protein	cis only	FALSE	NA	24	0	11	0	FALSE	FALSE	4	#FFFF00	NA	NA	NA	Gorai.009G288400.1	OG0009654
Gohir.A05G277800.1				cis only	FALSE	NA	21	0	6	0	FALSE	FALSE	0	#BEBEBE	NA	NA	NA	Gorai.009G292900.1	OG0009691
Gohir.A05G279900.1				cis only	FALSE	NA	15	0	12	0	FALSE	FALSE	0	#BEBEBE	NA	NA	NA	NA	NA
Gohir.A05G310000.1	AT5G13090.1			cis only	FALSE	NA	44	0	27	0	FALSE	FALSE	3	#A52A2A	NA	NA	NA	Gorai.009G331800.1	OG0009896
Gohir.A05G322400.1	AT2G32730.1		26S proteasome regulatory complex, non-ATPase subcomplex, Rpn2/Psmd1 subunit	cis only	FALSE	NA	40	0	11	0	FALSE	FALSE	0	#BEBEBE	NA	NA	NA	Gorai.009G349000.1	OG0009984
Gohir.A05G381000.1	AT5G39040.1	ALS1,ATTAP2,TAP2	transporter associated with antigen processing protein 2	cis only	FALSE	NA	29	0	21	0	FALSE	FALSE	0	#BEBEBE	NA	NA	NA	Gorai.012G038700.1	OG0007387
Gohir.A05G415600.1	AT5G54140.1	ILL3	IAA-leucine-resistant (ILR1)-like 3	cis only	FALSE	NA	35	0	14	0	FALSE	FALSE	2	#0000FF	NA	NA	NA	Gorai.012G001500.1	OG0007594
Gohir.A06G008800.1	AT1G75310.1	AUL1	auxin-like 1 protein	cis only	FALSE	NA	34	0	31	0	FALSE	FALSE	5	#00FF00	NA	NA	NA	Gorai.010G009000.1	OG0010127
Gohir.A06G010400.1	AT1G75170.2		Sec14p-like phosphatidylinositol transfer family protein	cis only	FALSE	NA	24	0	22	0	FALSE	FALSE	2	#0000FF	NA	NA	NA	Gorai.010G010500.1	OG0010139
Gohir.A06G012900.1	AT5G42660.1		Protein of unknown function (DUF616)	cis only	FALSE	NA	29	0	20	0	FALSE	FALSE	1	#40E0D0	NA	NA	NA	Gorai.010G013300.1	OG0010161
Gohir.A06G034000.1	AT1G22430.2		GroES-like zinc-binding dehydrogenase family protein	cis only	FALSE	NA	32	0	18	0	FALSE	FALSE	11	#ADFF2F	NA	NA	NA	NA	NA
Gohir.A06G090500.1	AT4G32930.1			cis only	FALSE	NA	44	0	36	0	TRUE	FALSE	1	#40E0D0	NA	NA	NA	Gorai.010G103400.1	OG0010678
Gohir.A06G108500.1	AT3G20790.1		NAD(P)-binding Rossmann-fold superfamily protein	cis only	FALSE	NA	37	0	33	0	TRUE	FALSE	0	#BEBEBE	NA	NA	NA	Gorai.010G128200.1	OG0010810
Gohir.A06G109400.1	AT1G34220.2		Regulator of Vps4 activity in the MVB pathway protein	cis only	FALSE	NA	28	0	23	0	TRUE	FALSE	0	#BEBEBE	NA	NA	NA	Gorai.010G129400.1	OG0010819
Gohir.A06G141800.1	AT1G16180.2		Serinc-domain containing serine and sphingolipid biosynthesis protein	cis only	FALSE	NA	21	0	28	0	TRUE	FALSE	35	#CD6839	NA	NA	NA	NA	NA
Gohir.A06G144000.1	AT1G54100.2	ALDH7B4	aldehyde dehydrogenase 7B4	cis only	FALSE	NA	39	0	16	0	TRUE	FALSE	3	#A52A2A	NA	NA	NA	Gorai.010G174800.1	OG0010977
Gohir.A06G177700.1	AT3G12360.1	ITN1	Ankyrin repeat family protein	cis only	FALSE	NA	21	0	14	0	TRUE	FALSE	6	#FF0000	NA	NA	NA	NA	NA
Gohir.A06G180600.1	AT5G58300.2		Leucine-rich repeat protein kinase family protein	cis only	FALSE	NA	32	0	19	0	TRUE	FALSE	4	#FFFF00	NA	NA	NA	Gorai.010G219700.1	OG0011192
Gohir.A06G180800.1	AT5G36880.2	ACS	acetyl-CoA synthetase	cis only	FALSE	NA	30	0	13	0	TRUE	FALSE	6	#FF0000	NA	NA	NA	Gorai.010G219900.1	OG0011194
Gohir.A06G185000.1	AT4G32250.2		Protein kinase superfamily protein	cis only	FALSE	NA	21	0	16	0	TRUE	FALSE	3	#A52A2A	NA	NA	NA	Gorai.010G225000.1	OG0011220
Gohir.A06G186200.1	AT5G63020.1		Disease resistance protein (CC-NBS-LRR class) family	cis only	FALSE	NA	16	0	17	0	TRUE	FALSE	0	#BEBEBE	NA	NA	NA	NA	NA
Gohir.A06G210000.1	AT2G20760.1		Clathrin light chain protein	cis only	FALSE	NA	53	0	37	0	FALSE	FALSE	0	#BEBEBE	NA	NA	NA	Gorai.010G255300.1	OG0011419
Gohir.A07G004000.1				cis only	FALSE	NA	31	0	10	0	FALSE	FALSE	2	#0000FF	NA	NA	NA	NA	NA
Gohir.A07G040000.1	AT2G45510.1	CYP704A2	cytochrome P450, family 704, subfamily A, polypeptide 2	cis only	FALSE	NA	23	0	17	0	FALSE	FALSE	7	#000000	NA	NA	NA	Gorai.001G047200.1	OG0011634
Gohir.A07G043400.1	AT5G61580.1	PFK4	phosphofructokinase 4	cis only	FALSE	NA	24	0	18	0	FALSE	FALSE	4	#FFFF00	NA	NA	NA	Gorai.001G051000.1	OG0011665
Gohir.A07G055000.1	AT4G24760.1		alpha/beta-Hydrolases superfamily protein	cis only	FALSE	NA	24	0	17	0	FALSE	FALSE	2	#0000FF	NA	NA	NA	Gorai.001G062700.1	OG0011758
Gohir.A07G073300.1	AT3G02420.1			cis only	FALSE	NA	13	0	29	0	FALSE	FALSE	0	#BEBEBE	NA	NA	NA	Gorai.001G082400.1	OG0011906
Gohir.A07G097900.1	AT2G28840.1	XBAT31	XB3 ortholog 1 in Arabidopsis thaliana	cis only	FALSE	NA	48	0	24	0	FALSE	FALSE	0	#BEBEBE	NA	NA	NA	Gorai.001G110100.1	OG0012068
Gohir.A07G111500.1	AT5G22300.1	AtNIT4,NIT4	nitrilase 4	cis only	FALSE	NA	30	0	29	0	FALSE	FALSE	1	#40E0D0	NA	NA	NA	Gorai.001G123400.1	OG0012164
Gohir.A07G149400.1	AT3G54690.1		Sugar isomerase (SIS) family protein	cis only	FALSE	NA	32	0	9	0	FALSE	FALSE	1	#40E0D0	NA	NA	NA	Gorai.001G178500.1	OG0012439
Gohir.A07G156600.1	AT5G48740.1		Leucine-rich repeat protein kinase family protein	cis only	FALSE	NA	28	0	15	0	FALSE	FALSE	7	#000000	NA	NA	NA	Gorai.001G186800.1	OG0012490
Gohir.A07G157800.1	AT3G07330.1	ATCSLC06,ATCSLC6,CSLC06,CSLC6	Cellulose-synthase-like C6	cis only	FALSE	NA	16	0	42	0	FALSE	FALSE	1	#40E0D0	NA	NA	NA	NA	NA
Gohir.A07G170100.1	AT5G37510.2	CI76,EMB1467	NADH-ubiquinone dehydrogenase, mitochondrial, putative	cis only	FALSE	NA	15	0	39	0	FALSE	FALSE	5	#00FF00	NA	NA	NA	Gorai.001G197100.1	OG0012537
Gohir.A07G196200.1	AT3G07480.1		2Fe-2S ferredoxin-like superfamily protein	cis only	FALSE	NA	33	0	22	0	FALSE	FALSE	1	#40E0D0	NA	NA	NA	Gorai.001G228000.1	OG0012685
Gohir.A07G198000.1	AT3G07320.1		O-Glycosyl hydrolases family 17 protein	cis only	FALSE	NA	19	0	22	0	FALSE	FALSE	0	#BEBEBE	NA	NA	NA	Gorai.001G230200.1	OG0012697
Gohir.A08G022200.1	AT4G25810.1	XTH23,XTR6	xyloglucan endotransglycosylase 6	cis only	FALSE	NA	20	0	22	0	FALSE	FALSE	2	#0000FF	NA	NA	NA	NA	NA
Gohir.A08G025500.1	AT5G56000.1	AtHsp90.4,Hsp81.4	HEAT SHOCK PROTEIN 81.4	cis only	FALSE	NA	28	0	36	0	FALSE	FALSE	1	#40E0D0	NA	NA	NA	NA	NA
Gohir.A08G025900.1	AT5G56230.1	PRA1.G2	prenylated RAB acceptor 1.G2	cis only	FALSE	NA	38	0	21	0	FALSE	FALSE	6	#FF0000	NA	NA	NA	Gorai.004G034400.1	OG0014365
Gohir.A08G035300.1	AT3G62020.1	GLP10	germin-like protein 10	cis only	FALSE	NA	50	0	25	0	TRUE	FALSE	4	#FFFF00	NA	NA	NA	Gorai.004G044700.1	OG0014438
Gohir.A08G046900.1	AT1G04760.1	ATVAMP726,VAMP726	vesicle-associated membrane protein 726	cis only	FALSE	NA	23	0	20	0	TRUE	FALSE	3	#A52A2A	NA	NA	NA	Gorai.004G058500.1	OG0014524
Gohir.A08G047400.1	AT3G25110.1	AtFaTA,FaTA	fatA acyl-ACP thioesterase	cis only	FALSE	NA	15	0	17	0	TRUE	FALSE	1	#40E0D0	NA	NA	NA	Gorai.004G059000.1	OG0014529
Gohir.A08G099300.1	AT4G20850.1	TPP2	tripeptidyl peptidase ii	cis only	FALSE	NA	31	0	27	0	TRUE	FALSE	7	#000000	NA	NA	NA	Gorai.004G118300.1	OG0014830
Gohir.A08G118000.1	AT4G02280.1	ATSUS3,SUS3	sucrose synthase 3	cis only	FALSE	NA	21	0	14	0	TRUE	FALSE	0	#BEBEBE	NA	NA	NA	Gorai.004G142700.1	OG0013173
Gohir.A08G138500.1	AT2G44830.1		Protein kinase superfamily protein	cis only	FALSE	NA	19	0	21	0	TRUE	FALSE	4	#FFFF00	NA	NA	NA	Gorai.004G166000.1	OG0013331
Gohir.A08G171800.1	AT5G47570.1			cis only	FALSE	NA	6	0	19	0	TRUE	FALSE	1	#40E0D0	NA	NA	NA	Gorai.004G200300.1	OG0013563
Gohir.A08G195900.1	AT1G07890.8	APX1,ATAPX01,ATAPX1,CS1,MEE6	ascorbate peroxidase 1	cis only	FALSE	NA	42	0	16	0	TRUE	FALSE	1	#40E0D0	NA	NA	NA	NA	NA
Gohir.A08G196800.1	AT2G27040.1	AGO4,OCP11	Argonaute family protein	cis only	FALSE	NA	36	0	30	0	TRUE	FALSE	0	#BEBEBE	NA	NA	NA	Gorai.004G228100.1	OG0013744
Gohir.A08G211900.1	AT3G05200.1	ATL6	RING/U-box superfamily protein	cis only	FALSE	NA	37	0	13	0	FALSE	FALSE	1	#40E0D0	NA	NA	NA	Gorai.004G242900.1,Gorai.004G243000.1	OG0001790
Gohir.A08G218500.1	AT3G06350.1	EMB3004,MEE32	dehydroquinate dehydratase, putative / shikimate dehydrogenase, putative	cis only	FALSE	NA	7	0	21	0	FALSE	FALSE	0	#BEBEBE	NA	NA	NA	Gorai.004G250400.1	OG0013900
Gohir.A08G219900.1	AT2G02760.1	ATUBC2,UBC2	ubiquiting-conjugating enzyme 2	cis only	FALSE	NA	11	0	24	0	FALSE	FALSE	3	#A52A2A	NA	NA	NA	Gorai.004G252000.1	OG0013909
Gohir.A08G225200.1	AT1G65730.1	YSL7	YELLOW STRIPE like 7	cis only	FALSE	NA	21	0	21	0	FALSE	FALSE	4	#FFFF00	NA	NA	NA	Gorai.004G262100.1	OG0013942
Gohir.A08G232000.1	AT3G12800.1	DECR,SDRB	short-chain dehydrogenase-reductase B	cis only	FALSE	NA	37	0	17	0	FALSE	FALSE	2	#0000FF	NA	NA	NA	Gorai.004G269100.1	OG0014002
Gohir.A08G233800.1	AT3G14400.1	UBP25	ubiquitin-specific protease 25	cis only	FALSE	NA	24	0	14	0	FALSE	FALSE	0	#BEBEBE	NA	NA	NA	Gorai.004G270900.1	OG0014015
Gohir.A09G000100.1	AT5G13930.1	ATCHS,CHS,TT4	Chalcone and stilbene synthase family protein	cis only	FALSE	NA	12	0	14	0	FALSE	FALSE	0	#BEBEBE	NA	NA	NA	NA	NA
Gohir.A09G033500.1	AT5G40760.1	G6PD6	glucose-6-phosphate dehydrogenase 6	cis only	FALSE	NA	34	0	4	0	FALSE	FALSE	3	#A52A2A	NA	NA	NA	Gorai.006G038700.1	OG0015177
Gohir.A09G054400.1	AT5G19090.2		Heavy metal transport/detoxification superfamily protein	cis only	FALSE	NA	18	0	32	0	FALSE	FALSE	2	#0000FF	NA	NA	NA	NA	NA
Gohir.A09G057100.1	AT1G04220.1	KCS2	3-ketoacyl-CoA synthase 2	cis only	FALSE	NA	42	0	11	0	FALSE	FALSE	2	#0000FF	NA	NA	NA	Gorai.006G069800.1	OG0015297
Gohir.A09G075800.1	AT4G34480.1		O-Glycosyl hydrolases family 17 protein	cis only	FALSE	NA	38	0	15	0	FALSE	FALSE	2	#0000FF	NA	NA	NA	Gorai.006G090600.1	OG0015418
Gohir.A09G085500.1	AT1G06910.1	TRFL7	TRF-like 7	cis only	FALSE	NA	11	0	24	0	FALSE	FALSE	1	#40E0D0	NA	NA	NA	Gorai.006G101500.1	OG0015493
Gohir.A09G112800.1	AT1G51460.1		ABC-2 type transporter family protein	cis only	FALSE	NA	51	0	32	0	TRUE	FALSE	2	#0000FF	NA	NA	NA	Gorai.006G126900.1	OG0016473
Gohir.A09G115600.1	AT1G28110.2	SCPL45	serine carboxypeptidase-like 45	cis only	FALSE	NA	20	0	26	0	TRUE	FALSE	2	#0000FF	NA	NA	NA	Gorai.006G130200.1	OG0016497
Gohir.A09G123700.1	AT2G33570.1		Domain of unknown function (DUF23)	cis only	FALSE	NA	27	0	17	0	TRUE	FALSE	2	#0000FF	NA	NA	NA	NA	NA
Gohir.A09G135400.1	AT3G52500.1		Eukaryotic aspartyl protease family protein	cis only	FALSE	NA	27	0	20	0	FALSE	FALSE	2	#0000FF	NA	NA	NA	Gorai.006G150600.1	OG0016633
Gohir.A09G150300.1	AT2G37660.1		NAD(P)-binding Rossmann-fold superfamily protein	cis only	FALSE	NA	10	0	20	0	FALSE	FALSE	1	#40E0D0	NA	NA	NA	NA	NA
Gohir.A09G150400.1	AT3G09770.1		RING/U-box superfamily protein	cis only	FALSE	NA	24	0	15	0	FALSE	FALSE	3	#A52A2A	NA	NA	NA	Gorai.006G167300.1	OG0015663
Gohir.A09G154000.1	AT2G29150.1		NAD(P)-binding Rossmann-fold superfamily protein	cis only	FALSE	NA	56	0	9	0	FALSE	FALSE	2	#0000FF	NA	NA	NA	Gorai.006G170900.1	OG0015693
Gohir.A09G155000.1	AT2G37660.1		NAD(P)-binding Rossmann-fold superfamily protein	cis only	FALSE	NA	14	0	17	0	FALSE	FALSE	13	#FA8072	NA	NA	NA	Gorai.006G171900.1	OG0015701
Gohir.A09G187100.1	AT5G24650.1		Mitochondrial import inner membrane translocase subunit Tim17/Tim22/Tim23 family protein	cis only	FALSE	NA	30	0	31	0	FALSE	FALSE	1	#40E0D0	NA	NA	NA	Gorai.006G203900.1	OG0015948
Gohir.A09G198100.1	AT1G32400.3	TOM2A	tobamovirus multiplication 2A	cis only	FALSE	NA	25	0	24	0	FALSE	FALSE	7	#000000	NA	NA	NA	Gorai.006G215600.1	OG0016040
Gohir.A09G235700.1				cis only	FALSE	NA	34	0	22	0	FALSE	FALSE	4	#FFFF00	NA	NA	NA	NA	NA
Gohir.A09G243200.1	AT5G61170.1		Ribosomal protein S19e family protein	cis only	FALSE	NA	36	0	20	0	FALSE	FALSE	1	#40E0D0	NA	NA	NA	Gorai.006G267700.1	OG0016370
Gohir.A09G246000.1	AT5G63380.1		AMP-dependent synthetase and ligase family protein	cis only	FALSE	NA	35	0	24	0	FALSE	FALSE	4	#FFFF00	NA	NA	NA	Gorai.006G271000.1	OG0016392
Gohir.A10G010800.1	AT1G12000.1		Phosphofructokinase family protein	cis only	FALSE	NA	21	0	34	0	FALSE	FALSE	0	#BEBEBE	NA	NA	NA	Gorai.011G011600.1	OG0017238
Gohir.A10G033400.1	AT4G18910.1	ATNLM2,NIP1;2,NLM2	NOD26-like intrinsic protein 1;2	cis only	FALSE	NA	32	0	17	0	FALSE	FALSE	0	#BEBEBE	NA	NA	NA	Gorai.011G035800.1	OG0017405
Gohir.A10G045000.1	AT2G47110.1	UBQ6	ubiquitin 6	cis only	FALSE	NA	22	0	40	0	FALSE	FALSE	1	#40E0D0	NA	NA	NA	Gorai.011G049100.1	OG0017502
Gohir.A10G058300.1	AT1G72970.1	EDA17,HTH	Glucose-methanol-choline (GMC) oxidoreductase family protein	cis only	FALSE	NA	48	0	30	0	FALSE	FALSE	2	#0000FF	NA	NA	NA	Gorai.011G064300.1	OG0017599
Gohir.A10G061400.1	AT3G21250.2	ATMRP6,MRP6	multidrug resistance-associated protein 6	cis only	FALSE	NA	28	0	13	0	FALSE	FALSE	0	#BEBEBE	NA	NA	NA	NA	NA
Gohir.A10G080800.1	AT3G16080.1		Zinc-binding ribosomal protein family protein	cis only	FALSE	NA	46	0	39	0	FALSE	FALSE	1	#40E0D0	NA	NA	NA	Gorai.011G074900.1	OG0018237
Gohir.A10G097900.1	AT2G18040.1	PIN1AT	peptidylprolyl cis/trans isomerase, NIMA-interacting 1	cis only	FALSE	NA	32	0	16	0	FALSE	FALSE	0	#BEBEBE	NA	NA	NA	Gorai.011G099300.1	OG0018129
Gohir.A10G108200.1	AT1G65440.2	GTB1	global transcription factor group B1	cis only	FALSE	NA	13	0	13	0	FALSE	FALSE	28	#87CEEB	NA	NA	NA	NA	NA
Gohir.A10G121300.1	AT4G13710.2		Pectin lyase-like superfamily protein	cis only	FALSE	NA	23	0	29	0	FALSE	FALSE	6	#FF0000	NA	NA	NA	Gorai.011G161900.1	OG0017800
Gohir.A10G126700.1	AT2G32810.1	BGAL9	beta galactosidase 9	cis only	FALSE	NA	26	0	22	0	FALSE	FALSE	4	#FFFF00	NA	NA	NA	Gorai.011G155500.1	OG0017834
Gohir.A10G130300.1	AT4G20820.1		FAD-binding Berberine family protein	cis only	FALSE	NA	58	0	12	0	FALSE	FALSE	4	#FFFF00	NA	NA	NA	Gorai.011G150800.1	OG0017856
Gohir.A10G133100.1	AT5G26570.1	ATGWD3,OK1,PWD	catalytics;carbohydrate kinases;phosphoglucan, water dikinases	cis only	FALSE	NA	26	0	16	0	FALSE	FALSE	5	#00FF00	NA	NA	NA	Gorai.011G147600.1	OG0017868
Gohir.A10G149000.1	AT1G30700.1		FAD-binding Berberine family protein	cis only	FALSE	NA	23	0	26	0	FALSE	FALSE	0	#BEBEBE	NA	NA	NA	Gorai.011G129700.1	OG0017958
Gohir.A10G152800.1	AT3G08680.2		Leucine-rich repeat protein kinase family protein	cis only	FALSE	NA	26	0	25	0	FALSE	FALSE	6	#FF0000	NA	NA	NA	Gorai.011G125200.1	OG0017988
Gohir.A10G160000.1	AT5G40810.1		Cytochrome C1 family	cis only	FALSE	NA	13	0	31	0	FALSE	FALSE	0	#BEBEBE	NA	NA	NA	Gorai.011G092500.1	OG0017670
Gohir.A10G171100.1	AT3G06670.1		binding	cis only	FALSE	NA	26	0	15	0	FALSE	FALSE	5	#00FF00	NA	NA	NA	Gorai.011G199200.1	OG0016756
Gohir.A10G196300.1	AT5G06600.1	UBP12	ubiquitin-specific protease 12	cis only	FALSE	NA	25	0	12	0	FALSE	FALSE	47	#8B7D6B	NA	NA	NA	NA	NA
Gohir.A10G212700.1	AT5G04530.1	KCS19	3-ketoacyl-CoA synthase 19	cis only	FALSE	NA	30	0	18	0	FALSE	FALSE	1	#40E0D0	NA	NA	NA	NA	NA
Gohir.A10G216100.1	AT2G28760.3	UXS6	UDP-XYL synthase 6	cis only	FALSE	NA	19	0	20	0	FALSE	FALSE	3	#A52A2A	NA	NA	NA	Gorai.011G256100.1	OG0017004
Gohir.A11G010900.1	AT1G02260.1		Divalent ion symporter	cis only	FALSE	NA	42	0	33	0	FALSE	FALSE	2	#0000FF	NA	NA	NA	NA	NA
Gohir.A11G011400.1	AT5G23940.1	DCR,EMB3009,PEL3	HXXXD-type acyl-transferase family protein	cis only	FALSE	NA	33	0	19	0	FALSE	FALSE	2	#0000FF	NA	NA	NA	Gorai.007G012000.1	OG0019919
Gohir.A11G019100.1	AT4G24100.1		Protein kinase superfamily protein	cis only	FALSE	NA	15	0	11	0	FALSE	FALSE	0	#BEBEBE	NA	NA	NA	Gorai.007G020100.1	OG0019979
Gohir.A11G064400.1	AT3G27090.1		DCD (Development and Cell Death) domain protein	cis only	FALSE	NA	32	0	16	0	FALSE	FALSE	4	#FFFF00	NA	NA	NA	Gorai.007G073500.1	OG0018535
Gohir.A11G073800.1	AT2G44600.1			cis only	FALSE	NA	27	0	13	0	FALSE	FALSE	2	#0000FF	NA	NA	NA	Gorai.007G084000.1	OG0018604
Gohir.A11G076400.1	AT3G60380.1			cis only	FALSE	NA	29	0	31	0	FALSE	FALSE	0	#BEBEBE	NA	NA	NA	NA	NA
Gohir.A11G109400.1	AT2G16760.1		Calcium-dependent phosphotriesterase superfamily protein	cis only	FALSE	NA	21	0	18	0	FALSE	FALSE	0	#BEBEBE	NA	NA	NA	NA	NA
Gohir.A11G114200.1	AT2G47590.1	PHR2	photolyase/blue-light receptor 2	cis only	FALSE	NA	28	0	23	0	FALSE	FALSE	7	#000000	NA	NA	NA	Gorai.007G127800.1	OG0018913
Gohir.A11G131400.1	AT3G54790.1		ARM repeat superfamily protein	cis only	FALSE	NA	22	0	33	0	FALSE	FALSE	2	#0000FF	NA	NA	NA	Gorai.007G146800.1	OG0019046
Gohir.A11G139800.1	AT3G25130.1			cis only	FALSE	NA	29	0	25	0	FALSE	FALSE	2	#0000FF	NA	NA	NA	NA	NA
Gohir.A11G140300.1	AT4G13030.1		P-loop containing nucleoside triphosphate hydrolases superfamily protein	cis only	FALSE	NA	37	0	20	0	FALSE	FALSE	0	#BEBEBE	NA	NA	NA	Gorai.007G157000.1	OG0019120
Gohir.A11G141500.1	AT3G25290.1		Auxin-responsive family protein	cis only	FALSE	NA	40	0	28	0	FALSE	FALSE	4	#FFFF00	NA	NA	NA	Gorai.007G158400.1	OG0019128
Gohir.A11G151700.1	AT1G04970.1		lipid-binding serum glycoprotein family protein	cis only	FALSE	NA	22	0	15	0	FALSE	FALSE	3	#A52A2A	NA	NA	NA	Gorai.007G169100.1	OG0019208
Gohir.A11G193700.1	AT5G42940.1		RING/U-box superfamily protein	cis only	FALSE	NA	25	0	13	0	FALSE	FALSE	0	#BEBEBE	NA	NA	NA	NA	NA
Gohir.A11G219700.1	AT5G24010.1		Protein kinase superfamily protein	cis only	FALSE	NA	21	0	19	0	FALSE	FALSE	11	#ADFF2F	NA	NA	NA	NA	NA
Gohir.A11G220500.1	AT1G04945.3		HIT-type Zinc finger family protein	cis only	FALSE	NA	22	0	27	0	FALSE	FALSE	0	#BEBEBE	NA	NA	NA	NA	NA
Gohir.A11G229800.1	AT1G58030.1	CAT2	cationic amino acid transporter 2	cis only	FALSE	NA	27	0	11	0	FALSE	FALSE	6	#FF0000	NA	NA	NA	NA	NA
Gohir.A11G229900.1	AT3G03720.1	CAT4	cationic amino acid transporter 4	cis only	FALSE	NA	30	0	20	0	FALSE	FALSE	0	#BEBEBE	NA	NA	NA	NA	NA
Gohir.A11G263000.1	AT1G54790.1		GDSL-like Lipase/Acylhydrolase superfamily protein	cis only	FALSE	NA	31	0	13	0	FALSE	FALSE	4	#FFFF00	NA	NA	NA	Gorai.007G294300.1	OG0019698
Gohir.A11G281400.1	AT5G64620.1	ATC/VIF2,C/VIF2	cell wall / vacuolar inhibitor of fructosidase 2	cis only	FALSE	NA	27	0	18	0	FALSE	FALSE	4	#FFFF00	NA	NA	NA	NA	NA
Gohir.A11G293600.1	AT2G34930.1		disease resistance family protein / LRR family protein	cis only	FALSE	NA	31	0	17	0	FALSE	FALSE	2	#0000FF	NA	NA	NA	NA	NA
Gohir.A11G321000.1				cis only	FALSE	NA	10	0	16	0	FALSE	FALSE	0	#BEBEBE	NA	NA	NA	NA	NA
Gohir.A11G327000.1	AT5G02270.1	ATNAP9,NAP9	non-intrinsic ABC protein 9	cis only	FALSE	NA	19	0	28	0	FALSE	FALSE	0	#BEBEBE	NA	NA	NA	Gorai.007G376200.1	OG0020253
Gohir.A12G001800.1	AT2G47010.1			cis only	FALSE	NA	38	0	27	0	FALSE	FALSE	6	#FF0000	NA	NA	NA	Gorai.008G001000.1	OG0022152
Gohir.A12G003700.1	AT3G63240.1		DNAse I-like superfamily protein	cis only	FALSE	NA	50	0	18	0	FALSE	FALSE	4	#FFFF00	NA	NA	NA	Gorai.008G003200.1	OG0022170
Gohir.A12G007800.1	AT3G63000.1	NPL41	NPL4-like protein 1	cis only	FALSE	NA	19	0	33	0	FALSE	FALSE	6	#FF0000	NA	NA	NA	Gorai.008G007400.1	OG0022203
Gohir.A12G015900.1	AT5G65290.1		LMBR1-like membrane protein	cis only	FALSE	NA	24	0	22	0	FALSE	FALSE	0	#BEBEBE	NA	NA	NA	Gorai.008G016400.1	OG0022270
Gohir.A12G017700.1	AT1G11755.1	LEW1	Undecaprenyl pyrophosphate synthetase family protein	cis only	FALSE	NA	27	0	32	0	FALSE	FALSE	3	#A52A2A	NA	NA	NA	Gorai.008G018600.1	OG0022283
Gohir.A12G036700.1	AT1G20200.1	EMB2719,HAP15	PAM domain (PCI/PINT associated module) protein	cis only	FALSE	NA	22	0	23	0	FALSE	FALSE	0	#BEBEBE	NA	NA	NA	Gorai.008G037000.1	OG0022416
Gohir.A12G057900.1	AT5G15020.2	SNL2	SIN3-like 2	cis only	FALSE	NA	36	0	20	0	FALSE	FALSE	0	#BEBEBE	NA	NA	NA	Gorai.008G060800.1	OG0021977
Gohir.A12G074000.1	AT2G23200.1		Protein kinase superfamily protein	cis only	FALSE	NA	24	0	34	0	FALSE	FALSE	5	#00FF00	NA	NA	NA	NA	NA
Gohir.A12G078700.1	AT1G65440.2	GTB1	global transcription factor group B1	cis only	FALSE	NA	20	0	21	0	FALSE	FALSE	0	#BEBEBE	NA	NA	NA	NA	NA
Gohir.A12G082500.1	AT2G15790.1	CYP40,SQN	peptidyl-prolyl cis-trans isomerase / cyclophilin-40 (CYP40) / rotamase	cis only	FALSE	NA	39	0	36	0	FALSE	FALSE	13	#FA8072	NA	NA	NA	NA	NA
Gohir.A12G085400.1	AT5G63910.1	FCLY	farnesylcysteine lyase	cis only	FALSE	NA	28	0	30	0	FALSE	FALSE	30	#4682B4	NA	NA	NA		OG0025492
Gohir.A12G101400.1	AT2G45290.1		Transketolase	cis only	FALSE	NA	14	0	23	0	FALSE	FALSE	2	#0000FF	NA	NA	NA	NA	NA
Gohir.A12G110800.1	AT3G61650.1	TUBG1	gamma-tubulin	cis only	FALSE	NA	19	0	25	0	FALSE	FALSE	0	#BEBEBE	NA	NA	NA	Gorai.008G123600.1	OG0020632
Gohir.A12G117200.1	AT5G54160.1	ATOMT1,OMT1	O-methyltransferase 1	cis only	FALSE	NA	25	0	6	0	FALSE	FALSE	1	#40E0D0	NA	NA	NA	NA	NA
Gohir.A12G121100.1	AT4G01850.2	AtSAM2,MAT2,SAM-2,SAM2	S-adenosylmethionine synthetase 2	cis only	FALSE	NA	22	0	37	0	FALSE	FALSE	0	#BEBEBE	NA	NA	NA	Gorai.008G135900.1	OG0020711
Gohir.A12G121800.1	AT3G12410.1		Polynucleotidyl transferase, ribonuclease H-like superfamily protein	cis only	FALSE	NA	34	0	22	0	FALSE	FALSE	2	#0000FF	NA	NA	NA	Gorai.008G136400.1	OG0020716
Gohir.A12G145700.1	AT5G50260.1		Cysteine proteinases superfamily protein	cis only	FALSE	NA	50	0	18	0	FALSE	FALSE	4	#FFFF00	NA	NA	NA	Gorai.008G161800.1	OG0020906
Gohir.A12G148200.1	AT3G01810.1			cis only	FALSE	NA	21	0	24	0	FALSE	FALSE	2	#0000FF	NA	NA	NA	NA	NA
Gohir.A12G156600.1	AT3G21710.2			cis only	FALSE	NA	25	0	30	0	FALSE	FALSE	3	#A52A2A	NA	NA	NA	NA	NA
Gohir.A12G188500.1	AT5G14210.1		Leucine-rich repeat protein kinase family protein	cis only	FALSE	NA	41	0	14	0	FALSE	FALSE	2	#0000FF	NA	NA	NA	Gorai.008G205300.1	OG0021210
Gohir.A12G190200.1	AT5G63510.1	GAMMA CAL1	gamma carbonic anhydrase like 1	cis only	FALSE	NA	27	0	20	0	FALSE	FALSE	29	#8B4513	NA	NA	NA	Gorai.008G207000.1	OG0021223
Gohir.A12G196700.1	AT5G07590.1		Transducin/WD40 repeat-like superfamily protein	cis only	FALSE	NA	31	0	22	0	FALSE	FALSE	6	#FF0000	NA	NA	NA	Gorai.008G214300.1	OG0021267
Gohir.A12G199100.1	AT1G12240.1	ATBETAFRUCT4,VAC-INV	Glycosyl hydrolases family 32 protein	cis only	FALSE	NA	36	0	23	0	FALSE	FALSE	2	#0000FF	NA	NA	NA	Gorai.008G216800.1	OG0021288
Gohir.A12G205600.1	AT1G32130.1	ATIWS1,IWS1	Transcription elongation factor (TFIIS) family protein	cis only	FALSE	NA	24	0	28	0	FALSE	FALSE	3	#A52A2A	NA	NA	NA	Gorai.008G223500.1	OG0021342
Gohir.A12G236200.1	AT1G64390.1	AtGH9C2,GH9C2	glycosyl hydrolase 9C2	cis only	FALSE	NA	35	0	11	0	FALSE	FALSE	2	#0000FF	NA	NA	NA	Gorai.008G254000.1	OG0021560
Gohir.A12G259900.1	AT2G29050.1	ATRBL1,RBL1	RHOMBOID-like 1	cis only	FALSE	NA	14	0	8	0	FALSE	FALSE	0	#BEBEBE	NA	NA	NA	Gorai.008G279300.1	OG0021738
Gohir.A12G266000.1	AT3G18490.1		Eukaryotic aspartyl protease family protein	cis only	FALSE	NA	23	0	28	0	FALSE	FALSE	0	#BEBEBE	NA	NA	NA	Gorai.008G285900.1	OG0021784
Gohir.A12G268500.1	AT3G18040.1	MPK9	MAP kinase 9	cis only	FALSE	NA	20	0	28	0	FALSE	FALSE	0	#BEBEBE	NA	NA	NA	Gorai.008G289200.1	OG0021807
Gohir.A13G008600.1	AT3G10840.1		alpha/beta-Hydrolases superfamily protein	cis only	FALSE	NA	17	0	37	0	FALSE	FALSE	0	#BEBEBE	NA	NA	NA	Gorai.013G010000.1	OG0023493
Gohir.A13G028200.1	AT2G22250.3	AAT,ATAAT,MEE17	aspartate aminotransferase	cis only	FALSE	NA	35	0	15	0	FALSE	FALSE	1	#40E0D0	NA	NA	NA	Gorai.013G030300.1	OG0023637
Gohir.A13G028300.1	AT2G22250.3	AAT,ATAAT,MEE17	aspartate aminotransferase	cis only	FALSE	NA	27	0	8	0	FALSE	FALSE	1	#40E0D0	NA	NA	NA	NA	NA
Gohir.A13G029300.1	AT2G01830.2	AHK4,ATCRE1,CRE1,WOL,WOL1	CHASE domain containing histidine kinase protein	cis only	FALSE	NA	29	0	19	0	FALSE	FALSE	2	#0000FF	NA	NA	NA	Gorai.013G031500.1	OG0023638
Gohir.A13G044800.1	AT3G19540.1		Protein of unknown function (DUF620)	cis only	FALSE	NA	43	0	19	0	FALSE	FALSE	4	#FFFF00	NA	NA	NA	Gorai.013G048800.1	OG0023751
Gohir.A13G082700.1	AT1G13750.1		Purple acid phosphatases superfamily protein	cis only	FALSE	NA	31	0	18	0	FALSE	FALSE	0	#BEBEBE	NA	NA	NA	Gorai.013G094200.1	OG0023873
Gohir.A13G094100.1	AT1G05200.1	ATGLR3.4,GLR3.4,GLUR3	glutamate receptor 3.4	cis only	FALSE	NA	10	0	11	0	FALSE	FALSE	5	#00FF00	NA	NA	NA	NA	NA
Gohir.A13G182400.1	AT3G05910.1		Pectinacetylesterase family protein	cis only	FALSE	NA	19	0	18	0	FALSE	FALSE	2	#0000FF	NA	NA	NA	Gorai.013G211000.1	OG0024050
Gohir.A13G189200.1	AT3G43190.1	ATSUS4,SUS4	sucrose synthase 4	cis only	FALSE	NA	36	0	10	0	FALSE	FALSE	4	#FFFF00	NA	NA	NA	Gorai.013G222400.1	OG0023116
Gohir.A13G190600.1	AT3G45310.1		Cysteine proteinases superfamily protein	cis only	FALSE	NA	42	0	14	0	FALSE	FALSE	2	#0000FF	NA	NA	NA	NA	NA
Gohir.A13G219200.1	AT2G03120.1	ATSPP,SPP	signal peptide peptidase	cis only	FALSE	NA	14	0	25	0	FALSE	FALSE	0	#BEBEBE	NA	NA	NA	Gorai.013G254000.1	OG0023307
Gohir.A13G223300.1	AT1G08200.1	AXS2	UDP-D-apiose/UDP-D-xylose synthase 2	cis only	FALSE	NA	14	0	11	0	FALSE	FALSE	0	#BEBEBE	NA	NA	NA	NA	NA
Gohir.D01G012600.1	AT4G35300.1	TMT2	tonoplast monosaccharide transporter2	cis only	FALSE	NA	16	0	17	0	FALSE	FALSE	3	#A52A2A	NA	NA	NA	Gorai.002G014400.1	OG0003146
Gohir.D01G014300.1	AT3G13530.1	MAP3KE1,MAPKKK7	mitogen-activated protein kinase kinase kinase 7	cis only	FALSE	NA	36	0	21	0	FALSE	FALSE	0	#BEBEBE	NA	NA	NA	NA	NA
Gohir.D01G029700.1	AT1G78430.1	RIP2	ROP interactive partner 2	cis only	FALSE	NA	29	0	23	0	FALSE	FALSE	2	#0000FF	NA	NA	NA	Gorai.002G038800.1	OG0003409
Gohir.D01G034900.1	AT1G53580.1	ETHE1,GLX2-3,GLY3	glyoxalase II 3	cis only	FALSE	NA	23	0	31	0	FALSE	FALSE	3	#A52A2A	NA	NA	NA	Gorai.002G043100.1	OG0002192
Gohir.D01G036700.1	AT4G27220.1		NB-ARC domain-containing disease resistance protein	cis only	FALSE	NA	16	0	13	0	FALSE	FALSE	0	#BEBEBE	NA	NA	NA	NA	NA
Gohir.D01G068200.1	AT5G55050.1		GDSL-like Lipase/Acylhydrolase superfamily protein	cis only	FALSE	NA	29	0	28	0	FALSE	FALSE	24	#A9A9A9	NA	NA	NA	Gorai.002G090200.1	OG0002377
Gohir.D01G086900.1	AT1G76460.1		RNA-binding (RRM/RBD/RNP motifs) family protein	cis only	FALSE	NA	14	0	20	0	FALSE	FALSE	0	#BEBEBE	NA	NA	NA	Gorai.002G112500.1	OG0002503
Gohir.D01G104000.1	AT5G42765.1			cis only	FALSE	NA	24	0	25	0	FALSE	FALSE	30	#4682B4	NA	NA	NA	Gorai.002G127900.1	OG0002601
Gohir.D01G112600.1	AT5G07250.1	ATRBL3,RBL3	RHOMBOID-like protein 3	cis only	FALSE	NA	21	0	13	0	FALSE	FALSE	29	#8B4513	NA	NA	NA	NA	NA
Gohir.D01G135500.1	AT1G59960.1		NAD(P)-linked oxidoreductase superfamily protein	cis only	FALSE	NA	15	0	17	0	FALSE	FALSE	0	#BEBEBE	NA	NA	NA	NA	NA
Gohir.D01G183200.1	AT2G41010.1	ATCAMBP25,CAMBP25	calmodulin (CAM)-binding protein of 25 kDa	cis only	FALSE	NA	19	0	20	0	FALSE	FALSE	0	#BEBEBE	NA	NA	NA	Gorai.002G226300.1	OG0002793
Gohir.D01G211900.1	AT3G09390.1	ATMT-1,ATMT-K,MT2A	metallothionein 2A	cis only	FALSE	NA	23	0	31	0	FALSE	FALSE	1	#40E0D0	NA	NA	NA	Gorai.002G257700.1	OG0003001
Gohir.D01G212700.1	AT2G28780.1			cis only	FALSE	NA	43	0	38	0	FALSE	FALSE	4	#FFFF00	NA	NA	NA	Gorai.002G258600.1	OG0003007
Gohir.D01G215300.1	AT2G38080.1	ATLMCO4,IRX12,LAC4,LMCO4	Laccase/Diphenol oxidase family protein	cis only	FALSE	NA	33	0	29	0	FALSE	TRUE	18	#90EE90	NA	NA	NA	Gorai.002G261500.1	OG0003022
Gohir.D01G219900.1	AT5G01650.2		Tautomerase/MIF superfamily protein	cis only	FALSE	NA	46	0	37	0	FALSE	FALSE	1	#40E0D0	NA	NA	NA	Gorai.002G266600.1	OG0003061
Gohir.D02G007300.1	AT3G25500.1	AFH1,AHF1,ATFH1,FH1	formin homology 1	cis only	FALSE	NA	30	0	27	0	FALSE	FALSE	2	#0000FF	NA	NA	NA	Gorai.005G008700.1	OG0003641
Gohir.D02G007800.1	AT3G14460.1		LRR and NB-ARC domains-containing disease resistance protein	cis only	FALSE	NA	39	0	17	0	FALSE	FALSE	0	#BEBEBE	NA	NA	NA	NA	NA
Gohir.D02G011500.1	AT3G59540.1		Ribosomal L38e protein family	cis only	FALSE	NA	51	0	34	0	FALSE	FALSE	1	#40E0D0	NA	NA	NA	Gorai.005G014500.1	OG0003659
Gohir.D02G019600.1	AT5G44440.1		FAD-binding Berberine family protein	cis only	FALSE	NA	55	0	30	0	FALSE	FALSE	4	#FFFF00	NA	NA	NA	NA	NA
Gohir.D02G032300.1	AT5G35630.3	ATGSL1,GLN2,GS2	glutamine synthetase 2	cis only	FALSE	NA	29	0	19	0	FALSE	FALSE	0	#BEBEBE	NA	NA	NA	Gorai.005G035800.1	OG0003745
Gohir.D02G033400.1	AT3G11385.1		Cysteine/Histidine-rich C1 domain family protein	cis only	FALSE	NA	22	0	29	0	FALSE	FALSE	1	#40E0D0	NA	NA	NA	NA	NA
Gohir.D02G039500.1	AT4G10250.1	ATHSP22.0	HSP20-like chaperones superfamily protein	cis only	FALSE	NA	16	0	17	0	FALSE	FALSE	0	#BEBEBE	NA	NA	NA	NA	NA
Gohir.D02G039800.1	AT3G22600.1		Bifunctional inhibitor/lipid-transfer protein/seed storage 2S albumin superfamily protein	cis only	FALSE	NA	52	0	28	0	FALSE	FALSE	4	#FFFF00	NA	NA	NA	NA	NA
Gohir.D02G054500.1	AT4G02500.1	ATXT2,XT2,XXT2	UDP-xylosyltransferase 2	cis only	FALSE	NA	20	0	19	0	FALSE	TRUE	2	#0000FF	NA	NA	NA	Gorai.005G060400.1	OG0003881
Gohir.D02G068300.1	AT1G34030.1		Ribosomal protein S13/S18 family	cis only	FALSE	NA	45	0	37	0	FALSE	FALSE	1	#40E0D0	NA	NA	NA	Gorai.005G077200.1	OG0003978
Gohir.D02G068700.1	AT1G71695.1		Peroxidase superfamily protein	cis only	FALSE	NA	21	0	10	0	FALSE	FALSE	2	#0000FF	NA	NA	NA	Gorai.005G077600.1	OG0003980
Gohir.D02G095600.1	AT1G75380.3	ATBBD1,BBD1	bifunctional nuclease in basal defense response 1	cis only	FALSE	NA	21	0	15	0	FALSE	FALSE	0	#BEBEBE	NA	NA	NA	Gorai.005G109300.1	OG0005537
Gohir.D02G134800.1	AT1G14650.2		SWAP (Suppressor-of-White-APricot)/surp domain-containing protein / ubiquitin family protein	cis only	FALSE	NA	22	0	29	0	FALSE	FALSE	6	#FF0000	NA	NA	NA	Gorai.005G150700.1	OG0004772
Gohir.D02G141000.1	AT1G03400.1		2-oxoglutarate (2OG) and Fe(II)-dependent oxygenase superfamily protein	cis only	FALSE	NA	11	0	23	0	FALSE	FALSE	3	#A52A2A	NA	NA	NA	Gorai.005G155500.1	OG0005591
Gohir.D02G145000.1	AT1G71010.1	FAB1C	FORMS APLOID AND BINUCLEATE CELLS 1C	cis only	FALSE	NA	29	0	6	0	FALSE	FALSE	0	#BEBEBE	NA	NA	NA	Gorai.005G162400.1	OG0004821
Gohir.D02G179600.1	AT4G03560.1	ATCCH1,ATTPC1,FOU2,TPC1	two-pore channel 1	cis only	FALSE	NA	34	0	26	0	FALSE	FALSE	0	#BEBEBE	NA	NA	NA	Gorai.005G201400.1	OG0005072
Gohir.D02G200300.1				cis only	FALSE	NA	33	0	22	0	FALSE	FALSE	0	#BEBEBE	NA	NA	NA	Gorai.005G224800.1	OG0005212
Gohir.D02G200700.1				cis only	FALSE	NA	61	0	32	0	FALSE	FALSE	4	#FFFF00	NA	NA	NA	NA	NA
Gohir.D02G215000.1	AT4G34450.1		coatomer gamma-2 subunit, putative / gamma-2 coat protein, putative / gamma-2 COP, putative	cis only	FALSE	NA	24	0	4	0	FALSE	FALSE	37	#6CA6CD	NA	NA	NA	NA	NA
Gohir.D02G215900.1	AT2G21660.1	ATGRP7,CCR2,GR-RBP7,GRP7	cold, circadian rhythm, and rna binding 2	cis only	FALSE	NA	33	0	19	0	FALSE	FALSE	1	#40E0D0	NA	NA	NA	Gorai.005G243900.1	OG0005325
Gohir.D02G216300.1				cis only	FALSE	NA	46	0	12	0	FALSE	FALSE	2	#0000FF	NA	NA	NA	Gorai.005G244400.1	OG0005329
Gohir.D02G220500.1	AT2G21300.1		ATP binding microtubule motor family protein	cis only	FALSE	NA	36	0	22	0	FALSE	FALSE	0	#BEBEBE	NA	NA	NA	Gorai.005G248400.1	OG0005355
Gohir.D02G220600.1	AT4G34700.1		LYR family of Fe/S cluster biogenesis protein	cis only	FALSE	NA	37	0	25	0	FALSE	FALSE	1	#40E0D0	NA	NA	NA	Gorai.005G248500.1	OG0005356
Gohir.D02G238900.1	AT2G35100.1	ARAD1	Exostosin family protein	cis only	FALSE	NA	24	0	20	0	FALSE	TRUE	7	#000000	NA	NA	NA	Gorai.005G267400.1	OG0005479
Gohir.D02G239200.1	AT2G35100.1	ARAD1	Exostosin family protein	cis only	FALSE	NA	25	0	30	0	FALSE	FALSE	7	#000000	NA	NA	NA	NA	NA
Gohir.D03G011200.1	AT4G36250.1	ALDH3F1	aldehyde dehydrogenase 3F1	cis only	FALSE	NA	23	0	30	0	FALSE	FALSE	2	#0000FF	NA	NA	NA	Gorai.003G011600.1	OG0004503
Gohir.D03G024800.1	AT5G67200.1		Leucine-rich repeat protein kinase family protein	cis only	FALSE	NA	32	0	25	0	FALSE	FALSE	0	#BEBEBE	NA	NA	NA	Gorai.003G026300.1	OG0004419
Gohir.D03G064200.1	AT3G15990.1	SULTR3;4	sulfate transporter 3;4	cis only	FALSE	NA	50	0	19	0	FALSE	FALSE	2	#0000FF	NA	NA	NA	Gorai.002G059100.1	OG0004308
Gohir.D03G065100.1	AT1G80300.1	ATNTT1,NTT1	nucleotide transporter 1	cis only	FALSE	NA	12	0	26	0	FALSE	FALSE	19	#FFFFE0	NA	NA	NA	Gorai.002G057300.1	OG0004310
Gohir.D03G096300.1	AT5G08000.1	E13L3,PDCB2	glucan endo-1,3-beta-glucosidase-like protein 3	cis only	FALSE	NA	20	0	23	0	FALSE	FALSE	3	#A52A2A	NA	NA	NA	Gorai.003G101000.1	OG0005653
Gohir.D03G096500.1	AT5G61060.1	ATHDA5,HDA05,HDA5	histone deacetylase 5	cis only	FALSE	NA	11	0	14	0	FALSE	FALSE	2	#0000FF	NA	NA	NA	Gorai.003G101100.1	OG0005654
Gohir.D03G114800.1	AT5G50400.1	ATPAP27,PAP27	purple acid phosphatase 27	cis only	FALSE	NA	21	0	30	0	FALSE	FALSE	0	#BEBEBE	NA	NA	NA	NA	NA
Gohir.D03G126200.1	AT3G53750.1	ACT3	actin 3	cis only	FALSE	NA	29	0	28	0	FALSE	TRUE	0	#BEBEBE	NA	NA	NA	Gorai.003G132400.1	OG0005990
Gohir.D03G133400.1	AT5G23530.1	AtCXE18,CXE18	carboxyesterase 18	cis only	FALSE	NA	38	0	16	0	FALSE	FALSE	0	#BEBEBE	NA	NA	NA	Gorai.003G140500.1	OG0005932
Gohir.D03G136800.1	AT5G60760.1		P-loop containing nucleoside triphosphate hydrolases superfamily protein	cis only	FALSE	NA	28	0	22	0	FALSE	FALSE	0	#BEBEBE	NA	NA	NA	Gorai.003G143900.1	OG0005899
Gohir.D03G138200.1	AT4G05160.1		AMP-dependent synthetase and ligase family protein	cis only	FALSE	NA	33	0	19	0	FALSE	FALSE	2	#0000FF	NA	NA	NA	NA	NA
Gohir.D03G148000.1	AT4G25740.1		RNA binding Plectin/S10 domain-containing protein	cis only	FALSE	NA	23	0	7	0	FALSE	FALSE	0	#BEBEBE	NA	NA	NA	Gorai.003G155500.1	OG0005817
Gohir.D04G005300.1	AT3G26040.1		HXXXD-type acyl-transferase family protein	cis only	FALSE	NA	22	0	11	0	FALSE	FALSE	0	#BEBEBE	NA	NA	NA	NA	NA
Gohir.D04G025700.1	AT3G02790.1		zinc finger (C2H2 type) family protein	cis only	FALSE	NA	48	0	36	0	TRUE	FALSE	1	#40E0D0	NA	NA	NA	Gorai.012G028300.1	OG0007427
Gohir.D04G046400.1	AT3G01100.1	ATHYP1,HYP1	hypothetical protein 1	cis only	FALSE	NA	12	0	27	0	TRUE	FALSE	1	#40E0D0	NA	NA	NA	Gorai.012G051600.1	OG0007309
Gohir.D04G089100.1	AT2G41970.1		Protein kinase superfamily protein	cis only	FALSE	NA	25	0	29	0	FALSE	FALSE	2	#0000FF	NA	NA	NA	NA	NA
Gohir.D04G091500.1	AT3G05675.1		BTB/POZ domain-containing protein	cis only	FALSE	NA	28	0	10	0	FALSE	FALSE	0	#BEBEBE	NA	NA	NA	Gorai.009G396800.1	OG0007034
Gohir.D04G091800.1	AT2G35920.1		RNA helicase family protein	cis only	FALSE	NA	25	0	38	0	FALSE	FALSE	2	#0000FF	NA	NA	NA	Gorai.009G393800.1	OG0006185
Gohir.D04G103800.1	AT3G52930.1		Aldolase superfamily protein	cis only	FALSE	NA	21	0	34	0	FALSE	FALSE	37	#6CA6CD	NA	NA	NA	NA	NA
Gohir.D04G104000.1	AT2G36460.1		Aldolase superfamily protein	cis only	FALSE	NA	22	0	16	0	FALSE	FALSE	8	#FFC0CB	NA	NA	NA	NA	NA
Gohir.D04G115400.1	AT5G60390.3		GTP binding Elongation factor Tu family protein	cis only	FALSE	NA	22	0	11	0	FALSE	FALSE	0	#BEBEBE	NA	NA	NA	NA	NA
Gohir.D04G125700.1	AT3G53990.1		Adenine nucleotide alpha hydrolases-like superfamily protein	cis only	FALSE	NA	19	0	17	0	FALSE	FALSE	0	#BEBEBE	NA	NA	NA	Gorai.012G108900.1	OG0006372
Gohir.D04G164800.1	AT2G16600.1	ROC3	rotamase CYP 3	cis only	FALSE	NA	43	0	27	0	FALSE	FALSE	1	#40E0D0	NA	NA	NA	NA	NA
Gohir.D04G187100.1	AT1G23170.2		Protein of unknown function DUF2359, transmembrane	cis only	FALSE	NA	27	0	27	0	FALSE	FALSE	32	#EE82EE	NA	NA	NA	Gorai.012G181300.1	OG0006805
Gohir.D04G190900.1	AT1G13980.2	EMB30,GN,VAN7	sec7 domain-containing protein	cis only	FALSE	NA	23	0	40	0	FALSE	TRUE	6	#FF0000	NA	NA	NA	Gorai.012G186300.1	OG0006761
Gohir.D05G005600.1	AT5G57440.1	GPP2,GS1	Haloacid dehalogenase-like hydrolase (HAD) superfamily protein	cis only	FALSE	NA	29	0	25	0	FALSE	FALSE	15	#191970	NA	NA	NA	Gorai.009G005400.1	OG0007647
Gohir.D05G019900.1	AT5G20060.2		alpha/beta-Hydrolases superfamily protein	cis only	FALSE	NA	46	0	26	0	FALSE	FALSE	1	#40E0D0	NA	NA	NA	Gorai.009G020100.1	OG0007762
Gohir.D05G028500.1	AT2G19770.1	PRF5	profilin 5	cis only	FALSE	NA	27	0	17	0	FALSE	FALSE	3	#A52A2A	NA	NA	NA	NA	NA
Gohir.D05G044000.1	AT4G33010.1	AtGLDP1,GLDP1	glycine decarboxylase P-protein 1	cis only	FALSE	NA	15	0	27	0	FALSE	FALSE	5	#00FF00	NA	NA	NA	Gorai.009G045100.1	OG0007957
Gohir.D05G077000.1	AT2G28470.1	BGAL8	beta-galactosidase 8	cis only	FALSE	NA	37	0	32	0	FALSE	TRUE	4	#FFFF00	NA	NA	NA	Gorai.009G078400.1	OG0008190
Gohir.D05G086800.1	AT1G08200.1	AXS2	UDP-D-apiose/UDP-D-xylose synthase 2	cis only	FALSE	NA	15	0	3	0	FALSE	FALSE	2	#0000FF	NA	NA	NA	Gorai.009G088500.1	OG0008270
Gohir.D05G101500.1	AT2G27040.2	AGO4,OCP11	Argonaute family protein	cis only	FALSE	NA	13	0	31	0	FALSE	FALSE	1	#40E0D0	NA	NA	NA	Gorai.009G105600.1	OG0008393
Gohir.D05G116300.1	AT1G66950.1	ATPDR11,PDR11	pleiotropic drug resistance 11	cis only	FALSE	NA	26	0	18	0	FALSE	FALSE	2	#0000FF	NA	NA	NA	Gorai.009G120300.1	OG0008511
Gohir.D05G134500.1	AT1G52080.1	AR791	actin binding protein family	cis only	FALSE	NA	17	0	24	0	FALSE	FALSE	1	#40E0D0	NA	NA	NA	Gorai.009G138100.1	OG0008627
Gohir.D05G137400.1	AT1G17620.1		Late embryogenesis abundant (LEA) hydroxyproline-rich glycoprotein family	cis only	FALSE	NA	46	0	14	0	FALSE	FALSE	4	#FFFF00	NA	NA	NA	Gorai.009G141800.1	OG0008648
Gohir.D05G161400.1	AT1G28440.1	HSL1	HAESA-like 1	cis only	FALSE	NA	20	0	21	0	FALSE	FALSE	2	#0000FF	NA	NA	NA	Gorai.009G166500.1	OG0008828
Gohir.D05G182300.1	AT4G35090.1	CAT2	catalase 2	cis only	FALSE	NA	31	0	28	0	FALSE	FALSE	4	#FFFF00	NA	NA	NA	Gorai.009G187600.1	OG0008994
Gohir.D05G184000.1	AT1G20440.1	AtCOR47,COR47,RD17	cold-regulated 47	cis only	FALSE	NA	44	0	22	0	FALSE	FALSE	4	#FFFF00	NA	NA	NA	Gorai.009G189500.1	OG0009010
Gohir.D05G187500.1	AT1G75900.1		GDSL-like Lipase/Acylhydrolase superfamily protein	cis only	FALSE	NA	17	0	24	0	FALSE	FALSE	3	#A52A2A	NA	NA	NA	Gorai.009G192700.1	OG0009036
Gohir.D05G208700.1	AT1G60060.1		Serine/threonine-protein kinase WNK (With No Lysine)-related	cis only	FALSE	NA	29	0	21	0	FALSE	FALSE	2	#0000FF	NA	NA	NA	Gorai.009G215100.1	OG0009201
Gohir.D05G212300.1	AT1G27450.1	APT1,ATAPT1	adenine phosphoribosyl transferase 1	cis only	FALSE	NA	17	0	35	0	FALSE	FALSE	23	#00CED1	NA	NA	NA	Gorai.009G219000.1	OG0009229
Gohir.D05G224500.1	AT1G28200.1	FIP1	FH interacting protein 1	cis only	FALSE	NA	27	0	20	0	FALSE	FALSE	6	#FF0000	NA	NA	NA	Gorai.009G231900.1	OG0009312
Gohir.D05G227800.1	AT4G08950.1	EXO	Phosphate-responsive 1 family protein	cis only	FALSE	NA	31	0	36	0	FALSE	FALSE	2	#0000FF	NA	NA	NA	NA	NA
Gohir.D05G230900.1	AT1G78060.1		Glycosyl hydrolase family protein	cis only	FALSE	NA	61	0	25	0	FALSE	FALSE	4	#FFFF00	NA	NA	NA	Gorai.009G239100.1	OG0009357
Gohir.D05G236900.1	AT1G18340.1		basal transcription factor complex subunit-related	cis only	FALSE	NA	7	0	34	0	FALSE	FALSE	1	#40E0D0	NA	NA	NA	Gorai.009G245300.1	OG0009400
Gohir.D05G238400.1	AT4G08390.1	SAPX	stromal ascorbate peroxidase	cis only	FALSE	NA	15	0	20	0	FALSE	FALSE	2	#0000FF	NA	NA	NA	Gorai.009G246900.1	OG0009415
Gohir.D05G241200.1	AT2G34300.2		S-adenosyl-L-methionine-dependent methyltransferases superfamily protein	cis only	FALSE	NA	40	0	19	0	FALSE	FALSE	0	#BEBEBE	NA	NA	NA	Gorai.009G250600.1	OG0009437
Gohir.D05G243000.1	AT5G42240.1	scpl42	serine carboxypeptidase-like 42	cis only	FALSE	NA	6	0	35	0	FALSE	FALSE	0	#BEBEBE	NA	NA	NA	Gorai.009G252300.1	OG0009450
Gohir.D05G264100.1	AT5G67090.1		Subtilisin-like serine endopeptidase family protein	cis only	FALSE	NA	16	0	13	0	FALSE	FALSE	6	#FF0000	NA	NA	NA	NA	NA
Gohir.D05G264800.1	AT4G24210.1	SLY1	F-box family protein	cis only	FALSE	NA	12	0	20	0	FALSE	FALSE	0	#BEBEBE	NA	NA	NA	Gorai.009G276600.1	OG0009579
Gohir.D05G267600.1	AT1G28390.1		Protein kinase superfamily protein	cis only	FALSE	NA	37	0	37	0	FALSE	FALSE	4	#FFFF00	NA	NA	NA	Gorai.009G279700.1	OG0009599
Gohir.D05G298100.1	AT3G14460.1		LRR and NB-ARC domains-containing disease resistance protein	cis only	FALSE	NA	16	0	15	0	FALSE	FALSE	0	#BEBEBE	NA	NA	NA	NA	NA
Gohir.D05G339700.1	AT3G47570.1		Leucine-rich repeat protein kinase family protein	cis only	FALSE	NA	31	0	29	0	FALSE	FALSE	0	#BEBEBE	NA	NA	NA	NA	NA
Gohir.D05G343400.1	AT3G47570.1		Leucine-rich repeat protein kinase family protein	cis only	FALSE	NA	28	0	34	0	FALSE	FALSE	4	#FFFF00	NA	NA	NA	NA	NA
Gohir.D05G344000.1	AT3G47570.1		Leucine-rich repeat protein kinase family protein	cis only	FALSE	NA	16	0	29	0	FALSE	FALSE	0	#BEBEBE	NA	NA	NA	NA	NA
Gohir.D05G345600.1	AT4G27190.1		NB-ARC domain-containing disease resistance protein	cis only	FALSE	NA	23	0	31	0	FALSE	FALSE	0	#BEBEBE	NA	NA	NA	NA	NA
Gohir.D05G357600.1	AT3G44630.3		Disease resistance protein (TIR-NBS-LRR class) family	cis only	FALSE	NA	44	0	20	0	FALSE	FALSE	2	#0000FF	NA	NA	NA	NA	NA
Gohir.D05G364000.1	AT5G23960.2	ATTPS21,TPS21	terpene synthase 21	cis only	FALSE	NA	56	0	17	0	FALSE	FALSE	2	#0000FF	NA	NA	NA	NA	NA
Gohir.D05G367000.1	AT2G16950.2	ATTRN1,TRN1	transportin 1	cis only	FALSE	NA	18	0	22	0	FALSE	FALSE	0	#BEBEBE	NA	NA	NA	NA	NA
Gohir.D05G368600.1	AT1G28570.1		SGNH hydrolase-type esterase superfamily protein	cis only	FALSE	NA	43	0	14	0	FALSE	FALSE	4	#FFFF00	NA	NA	NA	NA	NA
Gohir.D05G371600.1	AT2G05710.1	ACO3	aconitase 3	cis only	FALSE	NA	34	0	13	0	FALSE	FALSE	1	#40E0D0	NA	NA	NA	Gorai.009G439700.1	OG0006889
Gohir.D05G372900.1	AT5G63020.1		Disease resistance protein (CC-NBS-LRR class) family	cis only	FALSE	NA	29	0	18	0	FALSE	FALSE	0	#BEBEBE	NA	NA	NA	NA	NA
Gohir.D05G377100.1	AT5G55380.1		MBOAT (membrane bound O-acyl transferase) family protein	cis only	FALSE	NA	24	0	3	0	FALSE	FALSE	1	#40E0D0	NA	NA	NA	NA	NA
Gohir.D05G388800.1	AT5G56290.1	ATPEX5,PEX5	peroxin 5	cis only	FALSE	NA	15	0	17	0	FALSE	FALSE	5	#00FF00	NA	NA	NA	Gorai.009G455200.1	OG0006809
Gohir.D06G026000.1	AT4G35120.1		Galactose oxidase/kelch repeat superfamily protein	cis only	FALSE	NA	23	0	26	0	FALSE	FALSE	0	#BEBEBE	NA	NA	NA	NA	NA
Gohir.D06G039600.1	AT1G78020.1		Protein of unknown function (DUF581)	cis only	FALSE	NA	26	0	35	0	FALSE	FALSE	3	#A52A2A	NA	NA	NA	Gorai.010G044000.1	OG0010312
Gohir.D06G041800.1	AT1G77800.2		PHD finger family protein	cis only	FALSE	NA	40	0	32	0	FALSE	FALSE	5	#00FF00	NA	NA	NA	Gorai.010G047000.1	OG0010330
Gohir.D06G050600.1	AT2G12400.1			cis only	FALSE	NA	17	0	32	0	FALSE	FALSE	2	#0000FF	NA	NA	NA	NA	NA
Gohir.D06G051800.1	AT5G34850.1	ATPAP26,PAP26	purple acid phosphatase 26	cis only	FALSE	NA	29	0	32	0	FALSE	FALSE	8	#FFC0CB	NA	NA	NA	Gorai.010G060100.1	OG0010409
Gohir.D06G054700.1	AT5G26860.1	LON1,LON_ARA_ARA	lon protease 1	cis only	FALSE	NA	16	0	41	0	FALSE	FALSE	13	#FA8072	NA	NA	NA	NA	NA
Gohir.D06G091100.1	AT5G25880.1	ATNADP-ME3,NADP-ME3	NADP-malic enzyme 3	cis only	FALSE	NA	30	0	17	0	FALSE	FALSE	4	#FFFF00	NA	NA	NA	Gorai.010G105100.1	OG0010689
Gohir.D06G093000.1				cis only	FALSE	NA	21	0	44	0	FALSE	FALSE	1	#40E0D0	NA	NA	NA		OG0024836
Gohir.D06G099100.1	AT2G26660.1	ATSPX2,SPX2	SPX domain gene 2	cis only	FALSE	NA	17	0	25	0	FALSE	FALSE	1	#40E0D0	NA	NA	NA	NA	NA
Gohir.D06G105700.1	AT5G10770.1		Eukaryotic aspartyl protease family protein	cis only	FALSE	NA	40	0	20	0	FALSE	FALSE	4	#FFFF00	NA	NA	NA	NA	NA
Gohir.D06G155300.1	AT1G11860.3		Glycine cleavage T-protein family	cis only	FALSE	NA	18	0	33	0	FALSE	FALSE	0	#BEBEBE	NA	NA	NA	Gorai.010G181500.1	OG0011012
Gohir.D06G179800.1	AT3G27500.1		Cysteine/Histidine-rich C1 domain family protein	cis only	FALSE	NA	31	0	20	0	FALSE	FALSE	4	#FFFF00	NA	NA	NA	NA	NA
Gohir.D06G190400.1	AT1G78955.1	CAMS1	camelliol C synthase 1	cis only	FALSE	NA	52	0	24	0	FALSE	FALSE	32	#EE82EE	NA	NA	NA	NA	NA
Gohir.D06G200800.1	AT5G13640.1	ATPDAT,PDAT,PDAT1	phospholipid:diacylglycerol acyltransferase	cis only	FALSE	NA	29	0	22	0	FALSE	FALSE	2	#0000FF	NA	NA	NA	Gorai.010G234300.1	OG0011276
Gohir.D06G211000.1	AT2G20760.1		Clathrin light chain protein	cis only	FALSE	NA	4	0	29	0	FALSE	FALSE	0	#BEBEBE	NA	NA	NA	Gorai.010G255300.1	OG0011419
Gohir.D07G013400.1	AT5G20490.1	ATXIK,XI-17,XIK	Myosin family protein with Dil domain	cis only	FALSE	NA	33	0	37	0	FALSE	FALSE	7	#000000	NA	NA	NA	Gorai.001G014100.1	OG0013027
Gohir.D07G028500.1	AT5G35180.1		Protein of unknown function (DUF1336)	cis only	FALSE	NA	33	0	25	0	FALSE	FALSE	0	#BEBEBE	NA	NA	NA	Gorai.001G029800.1	OG0011509
Gohir.D07G043300.1	AT2G44710.1		RNA-binding (RRM/RBD/RNP motifs) family protein	cis only	FALSE	NA	28	0	36	0	FALSE	FALSE	0	#BEBEBE	NA	NA	NA	Gorai.001G046300.1	OG0011626
Gohir.D07G057600.1	AT3G48500.1	PDE312,PTAC10	Nucleic acid-binding, OB-fold-like protein	cis only	FALSE	NA	24	0	19	0	FALSE	FALSE	0	#BEBEBE	NA	NA	NA	Gorai.001G061100.1	OG0011744
Gohir.D07G063000.1	AT2G03890.1	ATPI4K GAMMA 7,PI4K GAMMA 7,UBDK GAMMA 7	phosphoinositide 4-kinase gamma 7	cis only	FALSE	NA	16	0	25	0	FALSE	FALSE	3	#A52A2A	NA	NA	NA	Gorai.001G066500.1	OG0011783
Gohir.D07G067900.1	AT5G33320.1	ARAPPT,CUE1,PPT	Glucose-6-phosphate/phosphate translocator-related	cis only	FALSE	NA	20	0	14	0	FALSE	FALSE	2	#0000FF	NA	NA	NA	Gorai.001G071400.1	OG0011821
Gohir.D07G090000.1	AT1G05010.1	ACO4,EAT1,EFE	ethylene-forming enzyme	cis only	FALSE	NA	17	0	6	0	FALSE	FALSE	3	#A52A2A	NA	NA	NA	NA	NA
Gohir.D07G096500.1	AT4G13010.1		Oxidoreductase, zinc-binding dehydrogenase family protein	cis only	FALSE	NA	5	0	39	0	TRUE	FALSE	3	#A52A2A	NA	NA	NA	NA	NA
Gohir.D07G102200.1	AT2G28840.1	XBAT31	XB3 ortholog 1 in Arabidopsis thaliana	cis only	FALSE	NA	18	0	25	0	TRUE	FALSE	0	#BEBEBE	NA	NA	NA	Gorai.001G110100.1	OG0012068
Gohir.D07G123800.1	AT2G26870.1	NPC2	non-specific phospholipase C2	cis only	FALSE	NA	50	0	32	0	TRUE	FALSE	6	#FF0000	NA	NA	NA	Gorai.001G133800.1	OG0012227
Gohir.D07G133400.1	AT4G02010.1		Protein kinase superfamily protein	cis only	FALSE	NA	31	0	25	0	TRUE	FALSE	0	#BEBEBE	NA	NA	NA	Gorai.001G144700.1	OG0012288
Gohir.D07G133900.1	AT2G47240.1	CER8,LACS1	AMP-dependent synthetase and ligase family protein	cis only	FALSE	NA	22	0	37	0	TRUE	FALSE	0	#BEBEBE	NA	NA	NA	Gorai.001G145200.1	OG0012292
Gohir.D07G182900.1	AT5G37600.1	ATGLN1;1,ATGSR1,GLN1;1,GSR 1	glutamine synthase clone R1	cis only	FALSE	NA	20	0	12	0	TRUE	FALSE	3	#A52A2A	NA	NA	NA	Gorai.001G203300.1	OG0012567
Gohir.D07G185100.1	AT3G02360.1		6-phosphogluconate dehydrogenase family protein	cis only	FALSE	NA	22	0	22	0	TRUE	FALSE	14	#00FFFF	NA	NA	NA	Gorai.001G205600.1	OG0013119
Gohir.D07G189000.1				cis only	FALSE	NA	17	0	29	0	TRUE	FALSE	4	#FFFF00	NA	NA	NA	NA	NA
Gohir.D07G191300.1	AT2G32260.1	ATCCT1,CCT1	phosphorylcholine cytidylyltransferase	cis only	FALSE	NA	26	0	31	0	FALSE	FALSE	1	#40E0D0	NA	NA	NA	Gorai.001G213900.1	OG0012618
Gohir.D07G207200.1	AT4G13630.2		Protein of unknown function, DUF593	cis only	FALSE	NA	22	0	29	0	FALSE	FALSE	4	#FFFF00	NA	NA	NA	Gorai.001G233600.1	OG0012716
Gohir.D07G210800.1	AT5G44070.1	ARA8,ATPCS1,CAD1,PCS1	phytochelatin synthase 1 (PCS1)	cis only	FALSE	NA	20	0	19	0	FALSE	FALSE	0	#BEBEBE	NA	NA	NA	Gorai.001G238200.1	OG0012750
Gohir.D07G236300.1	AT1G28680.1		HXXXD-type acyl-transferase family protein	cis only	FALSE	NA	12	0	19	0	FALSE	FALSE	2	#0000FF	NA	NA	NA	NA	NA
Gohir.D08G022100.1	AT1G55260.2		Bifunctional inhibitor/lipid-transfer protein/seed storage 2S albumin superfamily protein	cis only	FALSE	NA	40	0	12	0	FALSE	FALSE	2	#0000FF	NA	NA	NA	Gorai.004G017400.1	OG0014257
Gohir.D08G025600.1				cis only	FALSE	NA	27	0	27	0	FALSE	FALSE	3	#A52A2A	NA	NA	NA	Gorai.004G020900.1	OG0014285
Gohir.D08G036300.1	AT1G64230.2	UBC28	ubiquitin-conjugating enzyme 28	cis only	FALSE	NA	27	0	30	0	FALSE	FALSE	1	#40E0D0	NA	NA	NA	Gorai.004G034300.1	OG0014364
Gohir.D08G039200.1	AT2G44610.1	ATRAB6A,ATRABH1B,RAB6,RAB6A	Ras-related small GTP-binding family protein	cis only	FALSE	NA	22	0	40	0	FALSE	FALSE	1	#40E0D0	NA	NA	NA	Gorai.004G037900.1	OG0014384
Gohir.D08G042200.1	AT4G00090.1		Transducin/WD40 repeat-like superfamily protein	cis only	FALSE	NA	24	0	22	0	FALSE	FALSE	32	#EE82EE	NA	NA	NA	Gorai.004G040800.1	OG0014406
Gohir.D08G073300.1	AT1G03080.1		kinase interacting (KIP1-like) family protein	cis only	FALSE	NA	15	0	17	0	FALSE	FALSE	7	#000000	NA	NA	NA	Gorai.004G077700.1	OG0014651
Gohir.D08G084300.1	AT5G27690.1		Heavy metal transport/detoxification superfamily protein	cis only	FALSE	NA	48	0	26	0	FALSE	TRUE	0	#BEBEBE	NA	NA	NA	Gorai.004G088800.1	OG0014718
Gohir.D08G089200.1	AT1G55260.2		Bifunctional inhibitor/lipid-transfer protein/seed storage 2S albumin superfamily protein	cis only	FALSE	NA	46	0	30	0	FALSE	FALSE	1	#40E0D0	NA	NA	NA	NA	NA
Gohir.D08G090400.1	AT1G79500.3	AtkdsA1	Aldolase-type TIM barrel family protein	cis only	FALSE	NA	22	0	7	0	FALSE	FALSE	1	#40E0D0	NA	NA	NA	NA	NA
Gohir.D08G092500.1	AT5G56350.1		Pyruvate kinase family protein	cis only	FALSE	NA	34	0	18	0	FALSE	FALSE	2	#0000FF	NA	NA	NA	NA	NA
Gohir.D08G110600.1	AT4G20850.1	TPP2	tripeptidyl peptidase ii	cis only	FALSE	NA	25	0	47	0	FALSE	FALSE	2	#0000FF	NA	NA	NA	Gorai.004G118300.1	OG0014830
Gohir.D08G130700.1	AT1G64390.1	AtGH9C2,GH9C2	glycosyl hydrolase 9C2	cis only	FALSE	NA	35	0	10	0	FALSE	FALSE	2	#0000FF	NA	NA	NA	Gorai.004G133700.1	OG0014911
Gohir.D08G142400.1	AT1G02500.1	AtSAM1,MAT1,SAM-1,SAM1	S-adenosylmethionine synthetase 1	cis only	FALSE	NA	32	0	19	0	FALSE	FALSE	6	#FF0000	NA	NA	NA	Gorai.004G146800.1	OG0013197
Gohir.D08G148200.1	AT2G46240.1	ATBAG6,BAG6	BCL-2-associated athanogene 6	cis only	FALSE	NA	23	0	25	0	FALSE	FALSE	0	#BEBEBE	NA	NA	NA	Gorai.004G153900.1	OG0013243
Gohir.D08G159700.1	AT3G60320.1		Protein of unknown function (DUF630 and DUF632)	cis only	FALSE	NA	33	0	24	0	FALSE	FALSE	0	#BEBEBE	NA	NA	NA	Gorai.004G165900.1	OG0013330
Gohir.D08G170800.1	AT1G31780.1			cis only	FALSE	NA	24	0	21	0	FALSE	FALSE	7	#000000	NA	NA	NA	NA	NA
Gohir.D08G174600.1	AT1G32220.1		NAD(P)-binding Rossmann-fold superfamily protein	cis only	FALSE	NA	21	0	8	0	FALSE	FALSE	0	#BEBEBE	NA	NA	NA	Gorai.004G182300.1	OG0013450
Gohir.D08G213900.1	AT5G21105.1		Plant L-ascorbate oxidase	cis only	FALSE	NA	27	0	14	0	TRUE	FALSE	2	#0000FF	NA	NA	NA	Gorai.004G227900.1	OG0013743
Gohir.D08G238700.1	AT5G52560.1	ATUSP,USP	UDP-sugar pyrophosphorylase	cis only	FALSE	NA	32	0	23	0	TRUE	FALSE	5	#00FF00	NA	NA	NA	NA	NA
Gohir.D08G241200.1	AT1G65020.1			cis only	FALSE	NA	15	0	24	0	TRUE	FALSE	0	#BEBEBE	NA	NA	NA	NA	NA
Gohir.D08G252400.1	AT3G12800.1	DECR,SDRB	short-chain dehydrogenase-reductase B	cis only	FALSE	NA	35	0	47	0	FALSE	FALSE	1	#40E0D0	NA	NA	NA	Gorai.004G269100.1	OG0014002
Gohir.D09G000300.1	AT3G19340.1		Protein of unknown function (DUF3754)	cis only	FALSE	NA	35	0	21	0	FALSE	FALSE	4	#FFFF00	NA	NA	NA	NA	NA
Gohir.D09G019100.1	AT4G08850.1		Leucine-rich repeat receptor-like protein kinase family protein	cis only	FALSE	NA	10	0	27	0	FALSE	FALSE	3	#A52A2A	NA	NA	NA	NA	NA
Gohir.D09G019300.1	AT4G08850.1		Leucine-rich repeat receptor-like protein kinase family protein	cis only	FALSE	NA	13	0	5	0	FALSE	FALSE	4	#FFFF00	NA	NA	NA	NA	NA
Gohir.D09G019400.1	AT4G08850.1		Leucine-rich repeat receptor-like protein kinase family protein	cis only	FALSE	NA	33	0	12	0	FALSE	FALSE	4	#FFFF00	NA	NA	NA	NA	NA
Gohir.D09G061900.1	AT3G06860.1	ATMFP2,MFP2	multifunctional protein 2	cis only	FALSE	NA	18	0	39	0	FALSE	FALSE	0	#BEBEBE	NA	NA	NA	Gorai.006G076600.1	OG0015330
Gohir.D09G072000.1	AT3G15390.1	SDE5	silencing defective 5	cis only	FALSE	NA	28	0	23	0	FALSE	FALSE	0	#BEBEBE	NA	NA	NA	Gorai.006G087000.1	OG0015390
Gohir.D09G076200.1	AT1G56130.1		Leucine-rich repeat transmembrane protein kinase	cis only	FALSE	NA	27	0	17	0	FALSE	FALSE	0	#BEBEBE	NA	NA	NA	Gorai.006G091400.1	OG0015422
Gohir.D09G086500.1	AT2G27880.1	AGO5	Argonaute family protein	cis only	FALSE	NA	25	0	29	0	FALSE	FALSE	6	#FF0000	NA	NA	NA	NA	NA
Gohir.D09G100600.1	AT5G20950.2		Glycosyl hydrolase family protein	cis only	FALSE	NA	37	0	20	0	FALSE	FALSE	1	#40E0D0	NA	NA	NA	Gorai.006G118100.1	OG0016417
Gohir.D09G104300.1	AT2G26980.4	CIPK3,SnRK3.17	CBL-interacting protein kinase 3	cis only	FALSE	NA	31	0	28	0	FALSE	FALSE	2	#0000FF	NA	NA	NA	Gorai.006G121600.1	OG0016446
Gohir.D09G125100.1	AT3G49080.1		Ribosomal protein S5 domain 2-like superfamily protein	cis only	FALSE	NA	18	0	16	0	FALSE	FALSE	2	#0000FF	NA	NA	NA	Gorai.006G144100.1	OG0016586
Gohir.D09G127300.1	AT2G37270.1	ATRPS5B,RPS5B	ribosomal protein 5B	cis only	FALSE	NA	20	0	36	0	FALSE	FALSE	1	#40E0D0	NA	NA	NA	NA	NA
Gohir.D09G127400.1	AT2G37270.2	ATRPS5B,RPS5B	ribosomal protein 5B	cis only	FALSE	NA	22	0	19	0	FALSE	FALSE	1	#40E0D0	NA	NA	NA	NA	NA
Gohir.D09G136300.1	AT2G27690.1	CYP94C1	cytochrome P450, family 94, subfamily C, polypeptide 1	cis only	FALSE	NA	18	0	20	0	FALSE	FALSE	7	#000000	NA	NA	NA	Gorai.006G156400.1	OG0016652
Gohir.D09G168700.1	AT2G44130.1		Galactose oxidase/kelch repeat superfamily protein	cis only	FALSE	NA	48	0	15	0	FALSE	FALSE	4	#FFFF00	NA	NA	NA	Gorai.006G190300.1	OG0015853
Gohir.D09G173500.1	AT3G18490.1		Eukaryotic aspartyl protease family protein	cis only	FALSE	NA	41	0	20	0	FALSE	FALSE	2	#0000FF	NA	NA	NA	Gorai.006G195400.1	OG0015881
Gohir.D09G198400.1	AT2G32720.1	ATCB5-B,B5 #4,CB5-B	cytochrome B5 isoform B	cis only	FALSE	NA	21	0	35	0	FALSE	FALSE	1	#40E0D0	NA	NA	NA	Gorai.006G222000.1	OG0016079
Gohir.D09G200700.1	AT5G07990.1	CYP75B1,D501,TT7	Cytochrome P450 superfamily protein	cis only	FALSE	NA	20	0	12	0	FALSE	FALSE	0	#BEBEBE	NA	NA	NA	NA	NA
Gohir.D09G214700.1	AT3G08770.1	LTP6	lipid transfer protein 6	cis only	FALSE	NA	23	0	22	0	FALSE	FALSE	1	#40E0D0	NA	NA	NA	NA	NA
Gohir.D09G216500.1	AT1G47480.1		alpha/beta-Hydrolases superfamily protein	cis only	FALSE	NA	24	0	14	0	FALSE	FALSE	1	#40E0D0	NA	NA	NA	Gorai.006G237000.1	OG0016145
Gohir.D09G217500.1	AT3G22400.1	LOX5	PLAT/LH2 domain-containing lipoxygenase family protein	cis only	FALSE	NA	18	0	38	0	FALSE	FALSE	2	#0000FF	NA	NA	NA	Gorai.006G238200.1	OG0016155
Gohir.D10G029100.1	AT1G28490.1	ATSYP61,OSM1,SYP61	syntaxin of plants 61	cis only	FALSE	NA	20	0	27	0	FALSE	FALSE	1	#40E0D0	NA	NA	NA	Gorai.011G031000.1	OG0017372
Gohir.D10G050400.1	AT1G17260.1	AHA10	autoinhibited H(+)-ATPase isoform 10	cis only	FALSE	NA	25	0	19	0	FALSE	FALSE	2	#0000FF	NA	NA	NA	Gorai.011G053900.1	OG0017533
Gohir.D10G066700.1	AT3G16500.1	IAA26,PAP1	phytochrome-associated protein 1	cis only	FALSE	NA	18	0	16	0	FALSE	FALSE	1	#40E0D0	NA	NA	NA	Gorai.011G070800.1	OG0017642
Gohir.D10G082400.1	AT3G17210.1	ATHS1,HS1	heat stable protein 1	cis only	FALSE	NA	33	0	22	0	FALSE	FALSE	1	#40E0D0	NA	NA	NA	Gorai.011G089300.1	OG0018157
Gohir.D10G119300.1	AT3G59820.1		LETM1-like protein	cis only	FALSE	NA	32	0	24	0	FALSE	FALSE	2	#0000FF	NA	NA	NA	Gorai.011G131100.1	OG0017950
Gohir.D10G122800.1	AT3G59690.1	IQD13	IQ-domain 13	cis only	FALSE	NA	29	0	27	0	FALSE	FALSE	4	#FFFF00	NA	NA	NA	Gorai.011G135300.1	OG0017931
Gohir.D10G128800.1	AT2G43290.1	MSS3	Calcium-binding EF-hand family protein	cis only	FALSE	NA	25	0	9	0	FALSE	FALSE	2	#0000FF	NA	NA	NA	Gorai.011G142200.1	OG0017899
Gohir.D10G128900.1	AT3G57880.1		Calcium-dependent lipid-binding (CaLB domain) plant phosphoribosyltransferase family protein	cis only	FALSE	NA	32	0	26	0	FALSE	FALSE	6	#FF0000	NA	NA	NA	Gorai.011G142300.1	OG0017898
Gohir.D10G134100.1	AT1G14780.1		MAC/Perforin domain-containing protein	cis only	FALSE	NA	22	0	22	0	FALSE	FALSE	5	#00FF00	NA	NA	NA	Gorai.011G147900.1	OG0017867
Gohir.D10G138700.1	AT4G13940.1	ATSAHH1,EMB1395,HOG1,MEE58,SAHH1	S-adenosyl-L-homocysteine hydrolase	cis only	FALSE	NA	18	0	29	0	FALSE	FALSE	2	#0000FF	NA	NA	NA	Gorai.011G154000.1	OG0017836
Gohir.D10G167200.1	AT5G18650.1		CHY-type/CTCHY-type/RING-type Zinc finger protein	cis only	FALSE	NA	13	0	28	0	FALSE	FALSE	4	#FFFF00	NA	NA	NA	NA	NA
Gohir.D10G199500.1	AT1G65440.2	GTB1	global transcription factor group B1	cis only	FALSE	NA	27	0	23	0	FALSE	FALSE	5	#00FF00	NA	NA	NA	Gorai.011G223600.1	OG0016873
Gohir.D10G203400.1	AT5G06600.1	UBP12	ubiquitin-specific protease 12	cis only	FALSE	NA	33	0	22	0	FALSE	FALSE	0	#BEBEBE	NA	NA	NA	NA	NA
Gohir.D10G222000.1	AT4G10720.1		Ankyrin repeat family protein	cis only	FALSE	NA	18	0	23	0	FALSE	FALSE	4	#FFFF00	NA	NA	NA	NA	NA
Gohir.D10G233500.1	AT3G11430.1	ATGPAT5,GPAT5	glycerol-3-phosphate acyltransferase 5	cis only	FALSE	NA	30	0	28	0	FALSE	FALSE	4	#FFFF00	NA	NA	NA	Gorai.011G267100.1,Gorai.011G267200.1	OG0001861
Gohir.D10G234600.1	AT3G11410.1	AHG3,ATPP2CA,PP2CA	protein phosphatase 2CA	cis only	FALSE	NA	18	0	36	0	FALSE	FALSE	11	#ADFF2F	NA	NA	NA	Gorai.011G268200.1	OG0017045
Gohir.D10G236100.1	AT4G38040.1		Exostosin family protein	cis only	FALSE	NA	36	0	24	0	FALSE	FALSE	6	#FF0000	NA	NA	NA	Gorai.011G269900.1	OG0017058
Gohir.D10G245200.1	AT2G39980.1		HXXXD-type acyl-transferase family protein	cis only	FALSE	NA	22	0	17	0	FALSE	FALSE	0	#BEBEBE	NA	NA	NA	NA	NA
Gohir.D10G252200.1	AT3G56170.1	CAN	Ca-2+ dependent nuclease	cis only	FALSE	NA	19	0	17	0	FALSE	FALSE	3	#A52A2A	NA	NA	NA	NA	NA
Gohir.D11G010100.1	AT1G02260.1		Divalent ion symporter	cis only	FALSE	NA	46	0	27	0	FALSE	FALSE	2	#0000FF	NA	NA	NA	NA	NA
Gohir.D11G013400.1	AT4G28000.1		P-loop containing nucleoside triphosphate hydrolases superfamily protein	cis only	FALSE	NA	32	0	10	0	FALSE	FALSE	0	#BEBEBE	NA	NA	NA	Gorai.007G013700.1	OG0019935
Gohir.D11G027100.1	AT1G02130.1	ARA-5,ARA5,ATRAB1B,ATRABD2A,RA-5,RABD2A	RAS 5	cis only	FALSE	NA	26	0	16	0	FALSE	FALSE	15	#191970	NA	NA	NA	Gorai.007G029600.1	OG0020045
Gohir.D11G027200.1	AT5G02890.1		HXXXD-type acyl-transferase family protein	cis only	FALSE	NA	52	0	12	0	FALSE	FALSE	2	#0000FF	NA	NA	NA	NA	NA
Gohir.D11G033100.1	AT3G47730.1	ABCA2,ATATH1,ATH1	ATP-binding cassette A2	cis only	FALSE	NA	12	0	10	0	FALSE	FALSE	32	#EE82EE	NA	NA	NA	NA	NA
Gohir.D11G069900.1	AT5G40670.1		PQ-loop repeat family protein / transmembrane family protein	cis only	FALSE	NA	17	0	29	0	FALSE	FALSE	0	#BEBEBE	NA	NA	NA	Gorai.007G075000.1	OG0018547
Gohir.D11G078600.1	AT1G44750.2	ATPUP11,PUP11	purine permease 11	cis only	FALSE	NA	21	0	35	0	FALSE	FALSE	7	#000000	NA	NA	NA	Gorai.007G084100.1	OG0018605
Gohir.D11G107200.1	AT2G46890.1		Protein of unknown function (DUF1295)	cis only	FALSE	NA	40	0	15	0	FALSE	FALSE	2	#0000FF	NA	NA	NA	Gorai.007G114800.1	OG0018831
Gohir.D11G109700.1	AT5G24010.1		Protein kinase superfamily protein	cis only	FALSE	NA	8	0	12	0	FALSE	FALSE	3	#A52A2A	NA	NA	NA	NA	NA
Gohir.D11G115400.1	AT3G62580.1		Late embryogenesis abundant protein (LEA) family protein	cis only	FALSE	NA	39	0	23	0	FALSE	FALSE	2	#0000FF	NA	NA	NA	Gorai.007G123500.1	OG0018885
Gohir.D11G131800.1	AT3G63430.1			cis only	FALSE	NA	29	0	5	0	FALSE	FALSE	2	#0000FF	NA	NA	NA	NA	NA
Gohir.D11G138200.1	AT2G23740.1		nucleic acid binding;sequence-specific DNA binding transcription factors;zinc ion binding	cis only	FALSE	NA	22	0	29	0	FALSE	FALSE	1	#40E0D0	NA	NA	NA	NA	NA
Gohir.D11G163600.1	AT1G06475.1			cis only	FALSE	NA	22	0	10	0	TRUE	FALSE	2	#0000FF	NA	NA	NA	Gorai.007G174300.1	OG0019249
Gohir.D11G177200.1	AT3G14430.1			cis only	FALSE	NA	39	0	34	0	TRUE	FALSE	1	#40E0D0	NA	NA	NA	Gorai.007G189300.1	OG0019329
Gohir.D11G188000.1	AT1G75420.1		UDP-Glycosyltransferase superfamily protein	cis only	FALSE	NA	35	0	25	0	TRUE	FALSE	5	#00FF00	NA	NA	NA	Gorai.007G199800.1	OG0019399
Gohir.D11G212200.1	AT4G37800.1	XTH7	xyloglucan endotransglucosylase/hydrolase 7	cis only	FALSE	NA	13	0	20	0	TRUE	FALSE	0	#BEBEBE	NA	NA	NA	Gorai.007G228100.1	OG0020359
Gohir.D11G214900.1	AT5G10540.1		Zincin-like metalloproteases family protein	cis only	FALSE	NA	28	0	7	0	TRUE	FALSE	1	#40E0D0	NA	NA	NA	Gorai.007G230700.1	OG0020346
Gohir.D11G219300.1	AT5G10360.1	EMB3010,RPS6B	Ribosomal protein S6e	cis only	FALSE	NA	17	0	13	0	TRUE	FALSE	1	#40E0D0	NA	NA	NA	Gorai.007G234700.1	OG0020290
Gohir.D11G221800.1	AT5G65020.1	ANNAT2	annexin 2	cis only	FALSE	NA	28	0	30	0	TRUE	FALSE	1	#40E0D0	NA	NA	NA	Gorai.007G239000.1	OG0020303
Gohir.D11G232300.1	AT4G09160.1		SEC14 cytosolic factor family protein / phosphoglyceride transfer family protein	cis only	FALSE	NA	21	0	30	0	TRUE	FALSE	4	#FFFF00	NA	NA	NA	Gorai.003G066500.1	OG0020298
Gohir.D11G245700.1	AT1G55850.1	ATCSLE1,CSLE1	cellulose synthase like E1	cis only	FALSE	NA	15	0	14	0	TRUE	FALSE	2	#0000FF	NA	NA	NA	NA	NA
Gohir.D11G273000.1	AT1G54790.1		GDSL-like Lipase/Acylhydrolase superfamily protein	cis only	FALSE	NA	29	0	22	0	TRUE	FALSE	4	#FFFF00	NA	NA	NA	Gorai.007G294300.1	OG0019698
Gohir.D11G299700.1	AT2G34930.1		disease resistance family protein / LRR family protein	cis only	FALSE	NA	26	0	24	0	FALSE	FALSE	0	#BEBEBE	NA	NA	NA	NA	NA
Gohir.D11G302500.1	AT3G14720.1	ATMPK19,MPK19	MAP kinase 19	cis only	FALSE	NA	32	0	28	0	FALSE	FALSE	4	#FFFF00	NA	NA	NA	Gorai.007G332300.1	OG0020444
Gohir.D11G307700.1	AT4G11650.1	ATOSM34,OSM34	osmotin 34	cis only	FALSE	NA	13	0	12	0	FALSE	FALSE	0	#BEBEBE	NA	NA	NA	NA	NA
Gohir.D11G321400.1	AT3G56680.1		Single-stranded nucleic acid binding R3H protein	cis only	FALSE	NA	30	0	18	0	FALSE	FALSE	4	#FFFF00	NA	NA	NA	Gorai.007G351600.1	OG0020138
Gohir.D11G330700.1	AT3G14460.1		LRR and NB-ARC domains-containing disease resistance protein	cis only	FALSE	NA	29	0	20	0	FALSE	FALSE	0	#BEBEBE	NA	NA	NA	NA	NA
Gohir.D11G333600.1	AT3G14470.1		NB-ARC domain-containing disease resistance protein	cis only	FALSE	NA	43	0	24	0	FALSE	FALSE	0	#BEBEBE	NA	NA	NA	NA	NA
Gohir.D11G337200.1	AT2G36060.1	MMZ3,UEV1C	MMS ZWEI homologue 3	cis only	FALSE	NA	18	0	24	0	FALSE	FALSE	1	#40E0D0	NA	NA	NA	NA	NA
Gohir.D11G338700.1				cis only	FALSE	NA	19	0	15	0	FALSE	FALSE	1	#40E0D0	NA	NA	NA	NA	NA
Gohir.D11G338900.1				cis only	FALSE	NA	29	0	35	0	FALSE	FALSE	2	#0000FF	NA	NA	NA	NA	NA
Gohir.D12G010700.1	AT3G62730.1			cis only	FALSE	NA	19	0	26	0	FALSE	FALSE	3	#A52A2A	NA	NA	NA	NA	NA
Gohir.D12G035500.1	AT2G16900.1		Arabidopsis phospholipase-like protein (PEARLI 4) family	cis only	FALSE	NA	19	0	22	0	FALSE	FALSE	0	#BEBEBE	NA	NA	NA	Gorai.008G036800.1	OG0022418
Gohir.D12G078400.1	AT4G37820.1			cis only	FALSE	NA	25	0	27	0	FALSE	FALSE	0	#BEBEBE	NA	NA	NA	Gorai.008G087300.1	OG0022107
Gohir.D12G123800.1	AT2G47000.1	ABCB4,ATPGP4,MDR4,PGP4	ATP binding cassette subfamily B4	cis only	FALSE	NA	26	0	12	0	FALSE	FALSE	2	#0000FF	NA	NA	NA	NA	NA
Gohir.D12G232800.1	AT2G43040.1	NPG1	tetratricopeptide repeat (TPR)-containing protein	cis only	FALSE	NA	25	0	19	0	FALSE	FALSE	32	#EE82EE	NA	NA	NA	NA	NA
Gohir.D12G265100.1	AT5G51550.1	EXL3	EXORDIUM like 3	cis only	FALSE	NA	41	0	9	0	FALSE	FALSE	2	#0000FF	NA	NA	NA	Gorai.008G284800.1	OG0021773
Gohir.D12G272800.1	AT2G02010.1	GAD4	glutamate decarboxylase 4	cis only	FALSE	NA	28	0	26	0	FALSE	FALSE	7	#000000	NA	NA	NA	Gorai.008G293200.1	OG0021838
Gohir.D13G009300.1	AT3G10840.1		alpha/beta-Hydrolases superfamily protein	cis only	FALSE	NA	24	0	18	0	FALSE	FALSE	3	#A52A2A	NA	NA	NA	Gorai.013G010000.1	OG0023493
Gohir.D13G009600.1	AT1G33400.1		Tetratricopeptide repeat (TPR)-like superfamily protein	cis only	FALSE	NA	30	0	24	0	FALSE	FALSE	5	#00FF00	NA	NA	NA	Gorai.013G010300.1	OG0023496
Gohir.D13G009700.1	AT2G21630.1		Sec23/Sec24 protein transport family protein	cis only	FALSE	NA	44	0	31	0	FALSE	FALSE	6	#FF0000	NA	NA	NA	Gorai.013G010400.1	OG0023497
Gohir.D13G009800.1	AT1G21080.1		DNAJ heat shock N-terminal domain-containing protein	cis only	FALSE	NA	26	0	22	0	FALSE	FALSE	0	#BEBEBE	NA	NA	NA	Gorai.013G010500.1	OG0023498
Gohir.D13G011000.1	AT3G54260.1	TBL36	TRICHOME BIREFRINGENCE-LIKE 36	cis only	FALSE	NA	29	0	13	0	FALSE	FALSE	1	#40E0D0	NA	NA	NA	Gorai.013G011800.1	OG0023505
Gohir.D13G011100.1	AT5G58290.1	RPT3	regulatory particle triple-A ATPase 3	cis only	FALSE	NA	19	0	23	0	FALSE	FALSE	0	#BEBEBE	NA	NA	NA	Gorai.013G011900.1	OG0023506
Gohir.D13G015800.1	AT3G11130.1		Clathrin, heavy chain	cis only	FALSE	NA	25	0	22	0	FALSE	FALSE	0	#BEBEBE	NA	NA	NA	Gorai.013G017300.1	OG0023539
Gohir.D13G020800.1	AT5G13660.1			cis only	FALSE	NA	25	0	21	0	FALSE	FALSE	2	#0000FF	NA	NA	NA	Gorai.013G023200.1	OG0023585
Gohir.D13G036800.1	AT2G26710.1	BAS1,CYP72B1,CYP734A1	Cytochrome P450 superfamily protein	cis only	FALSE	NA	32	0	22	0	FALSE	FALSE	0	#BEBEBE	NA	NA	NA	NA	NA
Gohir.D13G085000.1	AT2G26710.1	BAS1,CYP72B1,CYP734A1	Cytochrome P450 superfamily protein	cis only	FALSE	NA	16	0	19	0	FALSE	FALSE	3	#A52A2A	NA	NA	NA	NA	NA
Gohir.D13G111700.1	AT3G05470.1		Actin-binding FH2 (formin homology 2) family protein	cis only	FALSE	NA	47	0	25	0	FALSE	FALSE	4	#FFFF00	NA	NA	NA	Gorai.013G125400.1	OG0022588
Gohir.D13G131100.1	AT1G54340.1	ICDH	isocitrate dehydrogenase	cis only	FALSE	NA	31	0	31	0	FALSE	FALSE	1	#40E0D0	NA	NA	NA	Gorai.013G147100.1	OG0022710
Gohir.D13G141700.1	AT4G26850.1	VTC2	mannose-1-phosphate guanylyltransferase (GDP)s;GDP-galactose:mannose-1-phosphate guanylyltransferases;GDP-galactose:glucose-1-phosphate guanylyltransferases;GDP-galactose:myoinositol-1-phosphate guanylyltransferases;glucose-1-phosphate guanylyltransferase	cis only	FALSE	NA	26	0	24	0	FALSE	FALSE	2	#0000FF	NA	NA	NA	Gorai.013G158600.1	OG0022777
Gohir.D13G154300.1	AT3G30841.1		Cofactor-independent phosphoglycerate mutase	cis only	FALSE	NA	23	0	22	0	FALSE	FALSE	0	#BEBEBE	NA	NA	NA	Gorai.013G174300.1	OG0022863
Gohir.D13G169000.1	AT1G08830.2	CSD1	copper/zinc superoxide dismutase 1	cis only	FALSE	NA	11	0	18	0	TRUE	FALSE	0	#BEBEBE	NA	NA	NA	Gorai.013G192900.1	OG0022952
Gohir.D13G170300.1	AT5G18280.1	APY2,ATAPY2	apyrase 2	cis only	FALSE	NA	30	0	29	0	TRUE	FALSE	7	#000000	NA	NA	NA	Gorai.013G191600.1	OG0022956
Gohir.D13G181300.1	AT1G56340.1	AtCRT1a,CRT1,CRT1a	calreticulin 1a	cis only	FALSE	NA	34	0	36	0	TRUE	FALSE	15	#191970	NA	NA	NA	NA	NA
Gohir.D13G181900.1	AT5G63380.1		AMP-dependent synthetase and ligase family protein	cis only	FALSE	NA	11	0	11	0	TRUE	FALSE	0	#BEBEBE	NA	NA	NA	NA	NA
Gohir.D13G196200.1	AT3G43190.1	ATSUS4,SUS4	sucrose synthase 4	cis only	FALSE	NA	31	0	19	0	FALSE	FALSE	4	#FFFF00	NA	NA	NA	Gorai.013G222400.1	OG0023116
Gohir.D13G202800.1	AT3G14470.1		NB-ARC domain-containing disease resistance protein	cis only	FALSE	NA	22	0	21	0	FALSE	FALSE	2	#0000FF	NA	NA	NA	NA	NA
Gohir.D13G239200.1	AT5G58560.1		Phosphatidate cytidylyltransferase family protein	cis only	FALSE	NA	8	0	31	0	FALSE	FALSE	1	#40E0D0	NA	NA	NA	Gorai.013G270100.1	OG0023423
Gohir.1Z009700.1	AT5G13930.1	ATCHS,CHS,TT4	Chalcone and stilbene synthase family protein	trans only	FALSE	NA	19	0	19	0	FALSE	FALSE	0	#BEBEBE	NA	NA	NA	NA	NA
Gohir.1Z016100.1	AT5G07990.1	CYP75B1,D501,TT7	Cytochrome P450 superfamily protein	trans only	FALSE	NA	31	0	17	0	FALSE	FALSE	2	#0000FF	NA	NA	NA	NA	NA
Gohir.1Z030700.1	AT3G02060.1		DEAD/DEAH box helicase, putative	trans only	FALSE	NA	29	0	30	0	FALSE	FALSE	2	#0000FF	NA	NA	NA	NA	NA
Gohir.1Z058700.1	AT5G47870.1			trans only	FALSE	NA	35	0	25	0	FALSE	FALSE	2	#0000FF	NA	NA	NA	NA	NA
Gohir.1Z074100.1	AT5G45910.1		GDSL-like Lipase/Acylhydrolase superfamily protein	trans only	FALSE	NA	18	0	24	0	FALSE	FALSE	6	#FF0000	NA	NA	NA	NA	NA
Gohir.A01G098800.1	AT1G55790.1		Domain of unknown function (DUF2431)	trans only	FALSE	NA	34	0	28	0	FALSE	FALSE	0	#BEBEBE	NA	NA	NA	NA	NA
Gohir.A01G129900.1	AT5G22510.1	At-A/N-InvE,INV-E	alkaline/neutral invertase	trans only	FALSE	NA	26	0	39	0	FALSE	FALSE	0	#BEBEBE	NA	NA	NA	NA	NA
Gohir.A01G130000.1	AT5G22510.1	At-A/N-InvE,INV-E	alkaline/neutral invertase	trans only	FALSE	NA	17	0	32	0	FALSE	FALSE	0	#BEBEBE	NA	NA	NA	NA	NA
Gohir.A01G140600.1	AT1G09610.1		Protein of unknown function (DUF579)	trans only	FALSE	NA	53	0	23	0	FALSE	FALSE	4	#FFFF00	NA	NA	NA	Gorai.002G163200.1	OG0002731
Gohir.A01G148300.1	AT5G48810.1	ATB5-B,ATCB5-D,B5 #3,CB5-D	cytochrome B5 isoform D	trans only	FALSE	NA	28	0	21	0	FALSE	FALSE	1	#40E0D0	NA	NA	NA	NA	NA
Gohir.A01G155000.1	AT1G67490.1	GCS1,KNF	glucosidase 1	trans only	FALSE	NA	23	0	24	0	FALSE	FALSE	5	#00FF00	NA	NA	NA	Gorai.002G191800.1	OG0003494
Gohir.A01G156800.1	AT1G24460.1			trans only	FALSE	NA	32	0	24	0	FALSE	FALSE	7	#000000	NA	NA	NA	Gorai.002G190100.1	OG0003504
Gohir.A02G024200.1	AT5G13930.1	ATCHS,CHS,TT4	Chalcone and stilbene synthase family protein	trans only	FALSE	NA	15	0	27	0	FALSE	FALSE	2	#0000FF	NA	NA	NA	Gorai.005G035100.1	OG0003739
Gohir.A02G079300.1	AT1G50010.1	TUA2	tubulin alpha-2 chain	trans only	FALSE	NA	20	0	25	0	FALSE	FALSE	2	#0000FF	NA	NA	NA	NA	NA
Gohir.A02G091200.1	AT3G23640.1	HGL1	heteroglycan glucosidase 1	trans only	FALSE	NA	46	0	27	0	FALSE	FALSE	2	#0000FF	NA	NA	NA	Gorai.005G124100.1	OG0004164
Gohir.A02G132300.1	AT2G22240.1	ATIPS2,ATMIPS2,MIPS2	myo-inositol-1-phosphate synthase 2	trans only	FALSE	NA	26	0	16	0	FALSE	FALSE	2	#0000FF	NA	NA	NA	Gorai.003G044700.1	OG0004197
Gohir.A02G173600.1	AT5G42180.1		Peroxidase superfamily protein	trans only	FALSE	NA	38	0	14	0	FALSE	FALSE	0	#BEBEBE	NA	NA	NA	Gorai.003G006600.1	OG0004547
Gohir.A02G176700.1	AT3G51430.1	SSL5,YLS2	Calcium-dependent phosphotriesterase superfamily protein	trans only	FALSE	NA	28	0	19	0	FALSE	FALSE	3	#A52A2A	NA	NA	NA	NA	NA
Gohir.A03G007900.1	AT5G47490.1		RGPR-related	trans only	FALSE	NA	41	0	30	0	FALSE	FALSE	5	#00FF00	NA	NA	NA	Gorai.003G171700.1	OG0005749
Gohir.A03G009200.1	AT1G12110.1	ATNRT1,B-1,CHL1,CHL1-1,NRT1,NRT1.1	nitrate transporter 1.1	trans only	FALSE	NA	21	0	26	0	FALSE	FALSE	0	#BEBEBE	NA	NA	NA	NA	NA
Gohir.A03G027000.1	AT2G30110.1	ATUBA1,MOS5,UBA1	ubiquitin-activating enzyme 1	trans only	FALSE	NA	39	0	8	0	FALSE	FALSE	5	#00FF00	NA	NA	NA	NA	NA
Gohir.A03G054300.1	AT3G62870.1		Ribosomal protein L7Ae/L30e/S12e/Gadd45 family protein	trans only	FALSE	NA	26	0	42	0	FALSE	FALSE	1	#40E0D0	NA	NA	NA	Gorai.003G118800.1	OG0006072
Gohir.A03G065700.1	AT1G74520.1	ATHVA22A,HVA22A	HVA22 homologue A	trans only	FALSE	NA	25	0	19	0	FALSE	FALSE	3	#A52A2A	NA	NA	NA	Gorai.003G095800.1	OG0005620
Gohir.A03G144100.1	AT1G59900.1	AT-E1 ALPHA,E1 ALPHA	pyruvate dehydrogenase complex E1 alpha subunit	trans only	FALSE	NA	23	0	29	0	FALSE	FALSE	7	#000000	NA	NA	NA	Gorai.005G187700.1	OG0004976
Gohir.A03G162700.1	AT4G03210.1	XTH9	xyloglucan endotransglucosylase/hydrolase 9	trans only	FALSE	NA	26	0	13	0	FALSE	FALSE	2	#0000FF	NA	NA	NA	Gorai.005G208300.1	OG0005109
Gohir.A03G164500.1	AT4G38220.2		Peptidase M20/M25/M40 family protein	trans only	FALSE	NA	22	0	16	0	FALSE	FALSE	0	#BEBEBE	NA	NA	NA	NA	NA
Gohir.A03G175200.1	AT1G78300.1	14-3-3OMEGA,GF14 OMEGA,GRF2	general regulatory factor 2	trans only	FALSE	NA	29	0	21	0	FALSE	FALSE	0	#BEBEBE	NA	NA	NA	Gorai.005G222600.1	OG0005201
Gohir.A03G177000.1				trans only	FALSE	NA	53	0	21	0	FALSE	FALSE	4	#FFFF00	NA	NA	NA	NA	NA
Gohir.A03G178700.1	AT5G64410.1	ATOPT4,OPT4	oligopeptide transporter 4	trans only	FALSE	NA	22	0	17	0	FALSE	FALSE	37	#6CA6CD	NA	NA	NA	Gorai.005G227300.1	OG0005225
Gohir.A03G189200.1	AT3G51120.1		DNA binding;zinc ion binding;nucleic acid binding;nucleic acid binding	trans only	FALSE	NA	12	0	13	0	FALSE	FALSE	0	#BEBEBE	NA	NA	NA	NA	NA
Gohir.A04G011000.1	AT5G55380.1		MBOAT (membrane bound O-acyl transferase) family protein	trans only	FALSE	NA	30	0	11	0	FALSE	FALSE	4	#FFFF00	NA	NA	NA	NA	NA
Gohir.A04G059200.1	AT1G12910.1	ATAN11,LWD1	Transducin/WD40 repeat-like superfamily protein	trans only	FALSE	NA	34	0	33	0	FALSE	FALSE	1	#40E0D0	NA	NA	NA	NA	NA
Gohir.A04G078000.1	AT5G18520.1		Lung seven transmembrane receptor family protein	trans only	FALSE	NA	18	0	32	0	FALSE	FALSE	6	#FF0000	NA	NA	NA	Gorai.009G422200.1	OG0006312
Gohir.A04G097300.1	AT1G10360.1	ATGSTU18,GST29,GSTU18	glutathione S-transferase TAU 18	trans only	FALSE	NA	28	0	25	0	FALSE	FALSE	1	#40E0D0	NA	NA	NA	NA	NA
Gohir.A04G097700.1	AT1G69870.1	NRT1.7	nitrate transporter 1.7	trans only	FALSE	NA	57	0	17	0	FALSE	FALSE	4	#FFFF00	NA	NA	NA	Gorai.012G121800.1	OG0006452
Gohir.A04G107500.1	AT5G37600.1	ATGLN1;1,ATGSR1,GLN1;1,GSR 1	glutamine synthase clone R1	trans only	FALSE	NA	39	0	17	0	FALSE	FALSE	2	#0000FF	NA	NA	NA	Gorai.012G133400.1	OG0006513
Gohir.A05G004900.1	AT4G30210.2	AR2,ATR2	P450 reductase 2	trans only	FALSE	NA	10	0	27	0	FALSE	FALSE	0	#BEBEBE	NA	NA	NA	Gorai.009G005600.1	OG0007649
Gohir.A05G005300.1	AT4G25830.1		Uncharacterised protein family (UPF0497)	trans only	FALSE	NA	17	0	17	0	FALSE	FALSE	0	#BEBEBE	NA	NA	NA	Gorai.009G006000.1	OG0007652
Gohir.A05G023800.1	AT3G24570.1		Peroxisomal membrane 22 kDa (Mpv17/PMP22) family protein	trans only	FALSE	NA	51	0	25	0	FALSE	FALSE	0	#BEBEBE	NA	NA	NA	Gorai.009G025400.1	OG0007800
Gohir.A05G061500.1	AT2G24800.1		Peroxidase superfamily protein	trans only	FALSE	NA	30	0	17	0	FALSE	FALSE	2	#0000FF	NA	NA	NA	Gorai.009G064700.1	OG0008082
Gohir.A05G097200.1	AT2G28760.3	UXS6	UDP-XYL synthase 6	trans only	FALSE	NA	51	0	22	0	FALSE	FALSE	4	#FFFF00	NA	NA	NA	Gorai.009G100900.1	OG0008355
Gohir.A05G122900.1	AT3G15890.1		Protein kinase superfamily protein	trans only	FALSE	NA	38	0	15	0	FALSE	FALSE	6	#FF0000	NA	NA	NA	Gorai.009G127800.1	OG0008569
Gohir.A05G135500.1	AT5G56890.1		Protein kinase superfamily protein	trans only	FALSE	NA	23	0	30	0	FALSE	FALSE	7	#000000	NA	NA	NA	Gorai.009G141900.1	OG0008649
Gohir.A05G165900.1	AT1G11260.1	ATSTP1,STP1	sugar transporter 1	trans only	FALSE	NA	14	0	11	0	FALSE	FALSE	0	#BEBEBE	NA	NA	NA	Gorai.009G174100.1	OG0008891
Gohir.A05G167300.1	AT1G61720.1	BAN	NAD(P)-binding Rossmann-fold superfamily protein	trans only	FALSE	NA	27	0	21	0	FALSE	FALSE	1	#40E0D0	NA	NA	NA	Gorai.009G175500.1	OG0008903
Gohir.A05G182600.1	AT1G20330.1	CVP1,FRL1,SMT2	sterol methyltransferase 2	trans only	FALSE	NA	22	0	17	0	FALSE	FALSE	2	#0000FF	NA	NA	NA	Gorai.009G191000.1	OG0009024
Gohir.A05G188000.1	AT1G19870.1	iqd32	IQ-domain 32	trans only	FALSE	NA	57	0	23	0	FALSE	FALSE	4	#FFFF00	NA	NA	NA	Gorai.009G196200.1	OG0009065
Gohir.A05G192500.1	AT5G42800.1	DFR,M318,TT3	dihydroflavonol 4-reductase	trans only	FALSE	NA	26	0	38	0	FALSE	FALSE	2	#0000FF	NA	NA	NA	Gorai.009G200600.1	OG0009099
Gohir.A05G240500.1	AT1G21400.1		Thiamin diphosphate-binding fold (THDP-binding) superfamily protein	trans only	FALSE	NA	17	0	26	0	FALSE	FALSE	12	#D2B48C	NA	NA	NA	NA	NA
Gohir.A05G272700.1	AT4G09160.1		SEC14 cytosolic factor family protein / phosphoglyceride transfer family protein	trans only	FALSE	NA	35	0	23	0	FALSE	FALSE	7	#000000	NA	NA	NA	NA	NA
Gohir.A05G293600.1	AT3G10410.1	CPY,SCPL49	SERINE CARBOXYPEPTIDASE-LIKE 49	trans only	FALSE	NA	29	0	21	0	FALSE	FALSE	0	#BEBEBE	NA	NA	NA	Gorai.009G310800.1	OG0009789
Gohir.A05G329800.1	AT3G08510.2	ATPLC2,PLC2	phospholipase C 2	trans only	FALSE	NA	22	0	24	0	FALSE	FALSE	37	#6CA6CD	NA	NA	NA	Gorai.012G076900.1	OG0007057
Gohir.A05G411200.1	AT3G54870.1	ARK1,CAE1,MRH2	Armadillo/beta-catenin repeat family protein / kinesin motor family protein	trans only	FALSE	NA	28	0	20	0	FALSE	FALSE	1	#40E0D0	NA	NA	NA	Gorai.012G006000.1	OG0007559
Gohir.A06G001700.1	AT5G42180.1		Peroxidase superfamily protein	trans only	FALSE	NA	21	0	13	0	FALSE	FALSE	4	#FFFF00	NA	NA	NA	NA	NA
Gohir.A06G077200.1	AT5G20650.1	COPT5	copper transporter 5	trans only	FALSE	NA	22	0	13	0	TRUE	FALSE	9	#FF00FF	NA	NA	NA	Gorai.010G089200.1	OG0010609
Gohir.A06G115200.1	AT1G80460.1	GLI1,NHO1	Actin-like ATPase superfamily protein	trans only	FALSE	NA	7	0	15	0	TRUE	FALSE	0	#BEBEBE	NA	NA	NA	Gorai.010G138000.1	OG0010850
Gohir.A06G118600.1	AT2G03070.1	MED8	mediator subunit 8	trans only	FALSE	NA	35	0	16	0	TRUE	FALSE	8	#FFC0CB	NA	NA	NA	Gorai.010G142700.1	OG0010864
Gohir.A06G119400.1	AT5G44550.1		Uncharacterised protein family (UPF0497)	trans only	FALSE	NA	30	0	33	0	TRUE	FALSE	24	#A9A9A9	NA	NA	NA	Gorai.010G144000.1	OG0010868
Gohir.A06G123900.1	AT4G21620.2		glycine-rich protein	trans only	FALSE	NA	42	0	19	0	TRUE	FALSE	1	#40E0D0	NA	NA	NA	Gorai.010G150300.1	OG0010879
Gohir.A06G126200.1	AT4G27460.1		Cystathionine beta-synthase (CBS) family protein	trans only	FALSE	NA	7	0	18	0	TRUE	FALSE	1	#40E0D0	NA	NA	NA	Gorai.010G152900.1	OG0010890
Gohir.A06G145100.1	AT4G23180.1	CRK10,RLK4	cysteine-rich RLK (RECEPTOR-like protein kinase) 10	trans only	FALSE	NA	52	0	25	0	TRUE	FALSE	4	#FFFF00	NA	NA	NA	NA	NA
Gohir.A07G007500.1	AT3G24480.1		Leucine-rich repeat (LRR) family protein	trans only	FALSE	NA	24	0	23	0	FALSE	FALSE	7	#000000	NA	NA	NA	Gorai.001G004000.1	OG0013115
Gohir.A07G073200.1	AT5G14700.1		NAD(P)-binding Rossmann-fold superfamily protein	trans only	FALSE	NA	30	0	32	0	FALSE	FALSE	1	#40E0D0	NA	NA	NA	Gorai.001G082300.1	OG0011905
Gohir.A07G091700.1	AT4G13010.1		Oxidoreductase, zinc-binding dehydrogenase family protein	trans only	FALSE	NA	24	0	26	0	FALSE	FALSE	3	#A52A2A	NA	NA	NA	NA	NA
Gohir.A07G094500.1				trans only	FALSE	NA	24	0	24	0	FALSE	FALSE	1	#40E0D0	NA	NA	NA	NA	NA
Gohir.A07G116800.1	AT1G07930.1		GTP binding Elongation factor Tu family protein	trans only	FALSE	NA	38	0	30	0	FALSE	FALSE	2	#0000FF	NA	NA	NA	Gorai.001G130700.1	OG0012206
Gohir.A07G120900.1	AT5G07990.1	CYP75B1,D501,TT7	Cytochrome P450 superfamily protein	trans only	FALSE	NA	26	0	11	0	FALSE	FALSE	0	#BEBEBE	NA	NA	NA	NA	NA
Gohir.A07G134300.1	AT1G01120.1	KCS1	3-ketoacyl-CoA synthase 1	trans only	FALSE	NA	10	0	33	0	FALSE	FALSE	24	#A9A9A9	NA	NA	NA	Gorai.001G150900.1	OG0012330
Gohir.A07G176700.1	AT1G65820.1		microsomal glutathione s-transferase, putative	trans only	FALSE	NA	24	0	5	0	FALSE	FALSE	0	#BEBEBE	NA	NA	NA	Gorai.001G204400.1	OG0012576
Gohir.A07G223300.1	AT2G16890.2		UDP-Glycosyltransferase superfamily protein	trans only	FALSE	NA	36	0	27	0	FALSE	FALSE	1	#40E0D0	NA	NA	NA	Gorai.001G265200.1,Gorai.001G265300.1	OG0001768
Gohir.A07G225800.1	AT5G40760.1	G6PD6	glucose-6-phosphate dehydrogenase 6	trans only	FALSE	NA	58	0	15	0	FALSE	FALSE	0	#BEBEBE	NA	NA	NA	Gorai.001G268300.1	OG0012897
Gohir.A08G010900.1	AT4G08810.1	SUB1	calcium ion binding	trans only	FALSE	NA	20	0	13	0	FALSE	FALSE	6	#FF0000	NA	NA	NA	Gorai.004G016100.1	OG0014253
Gohir.A08G023000.1	AT5G57560.1	TCH4,XTH22	Xyloglucan endotransglucosylase/hydrolase family protein	trans only	FALSE	NA	24	0	10	0	FALSE	FALSE	0	#BEBEBE	NA	NA	NA	NA	NA
Gohir.A08G109200.1	AT1G32900.1		UDP-Glycosyltransferase superfamily protein	trans only	FALSE	NA	23	0	12	0	TRUE	FALSE	4	#FFFF00	NA	NA	NA	Gorai.004G128700.1	OG0014881
Gohir.A08G111600.1	AT1G64550.1	ATGCN3,GCN3	general control non-repressible 3	trans only	FALSE	NA	25	0	15	0	TRUE	FALSE	7	#000000	NA	NA	NA	NA	NA
Gohir.A08G118200.1	AT2G47500.1		P-loop nucleoside triphosphate hydrolases superfamily protein with CH (Calponin Homology) domain	trans only	FALSE	NA	14	0	42	0	TRUE	FALSE	7	#000000	NA	NA	NA	Gorai.004G142900.1	OG0013175
Gohir.A08G161600.1	AT4G17140.3		pleckstrin homology (PH) domain-containing protein	trans only	FALSE	NA	41	0	37	0	TRUE	FALSE	5	#00FF00	NA	NA	NA	Gorai.004G190500.1	OG0013502
Gohir.A08G176400.1	AT4G22880.1	ANS,LDOX,TDS4,TT18	leucoanthocyanidin dioxygenase	trans only	FALSE	NA	30	0	14	0	TRUE	FALSE	1	#40E0D0	NA	NA	NA	Gorai.004G205900.1	OG0013596
Gohir.A08G181300.1	AT1G63440.1	HMA5	heavy metal atpase 5	trans only	FALSE	NA	43	0	15	0	TRUE	FALSE	4	#FFFF00	NA	NA	NA	NA	NA
Gohir.A08G192800.1	AT2G20190.1	ATCLASP,CLASP	CLIP-associated protein	trans only	FALSE	NA	25	0	20	0	TRUE	FALSE	6	#FF0000	NA	NA	NA	Gorai.004G223500.1	OG0013719
Gohir.A08G201300.1	AT5G58590.1	RANBP1	RAN binding protein 1	trans only	FALSE	NA	29	0	11	0	FALSE	FALSE	0	#BEBEBE	NA	NA	NA	Gorai.004G232500.1	OG0013778
Gohir.A08G219000.1				trans only	FALSE	NA	11	0	40	0	FALSE	FALSE	2	#0000FF	NA	NA	NA	NA	NA
Gohir.A08G227100.1	AT3G03310.1	ATLCAT3,LCAT3	lecithin:cholesterol acyltransferase 3	trans only	FALSE	NA	11	0	19	0	FALSE	FALSE	1	#40E0D0	NA	NA	NA	Gorai.004G264000.1	OG0013961
Gohir.A09G019000.1	AT3G28860.1	ABCB19,ATABCB19,ATMDR1,ATMDR11,ATPGP19,MDR1,MDR11,PGP19	ATP binding cassette subfamily B19	trans only	FALSE	NA	18	0	35	0	FALSE	FALSE	7	#000000	NA	NA	NA	Gorai.006G021600.1	OG0015074
Gohir.A09G049300.1	AT1G18390.1		Protein kinase superfamily protein	trans only	FALSE	NA	21	0	20	0	FALSE	FALSE	0	#BEBEBE	NA	NA	NA	NA	NA
Gohir.A09G079500.1	AT1G72500.1			trans only	FALSE	NA	33	0	2	0	FALSE	FALSE	1	#40E0D0	NA	NA	NA	Gorai.006G094900.1	OG0015448
Gohir.A09G093300.1	AT1G08250.1	ADT6	arogenate dehydratase 6	trans only	FALSE	NA	24	0	32	0	TRUE	FALSE	2	#0000FF	NA	NA	NA	Gorai.006G109800.1	OG0015545
Gohir.A09G116200.1	AT1G71970.1			trans only	FALSE	NA	31	0	6	0	TRUE	FALSE	25	#FFA500	NA	NA	NA	Gorai.006G130800.1	OG0016502
Gohir.A09G124400.1				trans only	FALSE	NA	46	0	36	0	TRUE	FALSE	1	#40E0D0	NA	NA	NA	NA	NA
Gohir.A09G167200.1	AT5G01600.1	ATFER1,FER1	ferretin 1	trans only	FALSE	NA	19	0	19	0	FALSE	FALSE	0	#BEBEBE	NA	NA	NA	Gorai.006G184700.1	OG0015805
Gohir.A09G228300.1				trans only	FALSE	NA	20	0	12	0	FALSE	FALSE	1	#40E0D0	NA	NA	NA	Gorai.006G252100.1	OG0016240
Gohir.A10G015000.1	AT4G05320.2	UBQ10	polyubiquitin 10	trans only	FALSE	NA	24	0	17	0	FALSE	FALSE	4	#FFFF00	NA	NA	NA	NA	NA
Gohir.A10G093600.1	AT2G23540.1		GDSL-like Lipase/Acylhydrolase superfamily protein	trans only	FALSE	NA	23	0	16	0	FALSE	FALSE	0	#BEBEBE	NA	NA	NA	Gorai.011G103900.1	OG0018093
Gohir.A10G113800.1	AT3G23090.1		TPX2 (targeting protein for Xklp2) protein family	trans only	FALSE	NA	61	0	21	0	FALSE	FALSE	4	#FFFF00	NA	NA	NA	Gorai.011G171200.1	OG0017759
Gohir.A10G127700.1	AT2G44160.1	MTHFR2	methylenetetrahydrofolate reductase 2	trans only	FALSE	NA	47	0	16	0	FALSE	FALSE	2	#0000FF	NA	NA	NA	Gorai.011G153400.1	OG0017840
Gohir.A10G149800.1	AT3G51630.1	ATWNK5,WNK5,ZIK1	with no lysine (K) kinase 5	trans only	FALSE	NA	30	0	11	0	FALSE	FALSE	4	#FFFF00	NA	NA	NA	Gorai.011G128900.1	OG0017966
Gohir.A10G160200.1	AT3G27250.1			trans only	FALSE	NA	36	0	23	0	FALSE	FALSE	6	#FF0000	NA	NA	NA	NA	NA
Gohir.A10G172400.1	AT5G49460.1	ACLB-2	ATP citrate lyase subunit B 2	trans only	FALSE	NA	34	0	28	0	FALSE	FALSE	37	#6CA6CD	NA	NA	NA	NA	NA
Gohir.A10G178100.1	AT2G30490.1	ATC4H,C4H,CYP73A5,REF3	cinnamate-4-hydroxylase	trans only	FALSE	NA	25	0	21	0	FALSE	FALSE	0	#BEBEBE	NA	NA	NA	Gorai.011G207000.1	OG0016801
Gohir.A10G197700.1	AT5G04660.1	CYP77A4	cytochrome P450, family 77, subfamily A, polypeptide 4	trans only	FALSE	NA	22	0	22	0	FALSE	FALSE	22	#006400	NA	NA	NA	Gorai.011G229800.1	OG0016901
Gohir.A10G208600.1	AT3G55060.1			trans only	FALSE	NA	24	0	15	0	FALSE	FALSE	4	#FFFF00	NA	NA	NA	Gorai.011G242500.1	OG0016966
Gohir.A10G212900.1	AT5G04530.1	KCS19	3-ketoacyl-CoA synthase 19	trans only	FALSE	NA	29	0	7	0	FALSE	FALSE	1	#40E0D0	NA	NA	NA	NA	NA
Gohir.A10G228300.1	AT2G39890.1	ATPROT1,PROT1	proline transporter 1	trans only	FALSE	NA	46	0	28	0	FALSE	FALSE	6	#FF0000	NA	NA	NA	Gorai.011G278700.1	OG0017074
Gohir.A11G020900.1	AT5G64600.1		O-fucosyltransferase family protein	trans only	FALSE	NA	24	0	15	0	FALSE	FALSE	0	#BEBEBE	NA	NA	NA	Gorai.007G021900.1	OG0019996
Gohir.A11G029700.1	AT5G47040.1	LON2	lon protease 2	trans only	FALSE	NA	25	0	21	0	FALSE	FALSE	2	#0000FF	NA	NA	NA	Gorai.007G030900.1	OG0020055
Gohir.A11G049200.1	AT4G37800.1	XTH7	xyloglucan endotransglucosylase/hydrolase 7	trans only	FALSE	NA	14	0	19	0	FALSE	FALSE	6	#FF0000	NA	NA	NA	Gorai.007G057400.1	OG0018416
Gohir.A11G079800.1	AT2G45220.1		Plant invertase/pectin methylesterase inhibitor superfamily	trans only	FALSE	NA	50	0	18	0	FALSE	FALSE	4	#FFFF00	NA	NA	NA	Gorai.007G090100.1	OG0018651
Gohir.A11G090400.1	AT4G00330.1	CRCK2	calmodulin-binding receptor-like cytoplasmic kinase 2	trans only	FALSE	NA	44	0	36	0	FALSE	FALSE	5	#00FF00	NA	NA	NA		OG0025338
Gohir.A11G095800.1	AT4G01070.1	GT72B1,UGT72B1	UDP-Glycosyltransferase superfamily protein	trans only	FALSE	NA	25	0	29	0	FALSE	FALSE	0	#BEBEBE	NA	NA	NA	Gorai.007G107000.1,Gorai.007G107100.1	OG0001908
Gohir.A11G097100.1	AT1G01300.1		Eukaryotic aspartyl protease family protein	trans only	FALSE	NA	15	0	29	0	FALSE	FALSE	2	#0000FF	NA	NA	NA	Gorai.007G108800.1	OG0018786
Gohir.A11G157400.1				trans only	FALSE	NA	26	0	14	0	FALSE	FALSE	2	#0000FF	NA	NA	NA	NA	NA
Gohir.A11G157500.1	AT3G51550.1	FER	Malectin/receptor-like protein kinase family protein	trans only	FALSE	NA	23	0	22	0	FALSE	FALSE	0	#BEBEBE	NA	NA	NA	NA	NA
Gohir.A11G175300.1	AT3G51240.1	F3\'H,F3H,TT6	flavanone 3-hydroxylase	trans only	FALSE	NA	27	0	17	0	FALSE	FALSE	15	#191970	NA	NA	NA	Gorai.007G194700.1	OG0019365
Gohir.A11G199700.1	AT2G22240.1	ATIPS2,ATMIPS2,MIPS2	myo-inositol-1-phosphate synthase 2	trans only	FALSE	NA	10	0	17	0	FALSE	FALSE	0	#BEBEBE	NA	NA	NA	Gorai.007G241600.1	OG0020314
Gohir.A11G200300.1	AT5G10150.1		Domain of unknown function (DUF966)	trans only	FALSE	NA	29	0	15	0	FALSE	FALSE	11	#ADFF2F	NA	NA	NA	Gorai.007G241300.1	OG0020316
Gohir.A11G210900.1	AT5G65730.1	XTH6	xyloglucan endotransglucosylase/hydrolase 6	trans only	FALSE	NA	16	0	21	0	FALSE	FALSE	0	#BEBEBE	NA	NA	NA	Gorai.007G228100.1	OG0020359
Gohir.A11G227100.1	AT5G17770.1	ATCBR,CBR,CBR1	NADH:cytochrome B5 reductase 1	trans only	FALSE	NA	19	0	27	0	FALSE	FALSE	0	#BEBEBE	NA	NA	NA	NA	NA
Gohir.A11G234300.1	AT5G19770.1	TUA3	tubulin alpha-3	trans only	FALSE	NA	52	0	13	0	FALSE	TRUE	4	#FFFF00	NA	NA	NA	Gorai.007G261000.1	OG0019553
Gohir.A11G257700.1				trans only	FALSE	NA	41	0	12	0	FALSE	FALSE	1	#40E0D0	NA	NA	NA	NA	NA
Gohir.A11G263600.1	AT5G19090.1		Heavy metal transport/detoxification superfamily protein	trans only	FALSE	NA	27	0	30	0	FALSE	TRUE	19	#FFFFE0	NA	NA	NA	Gorai.007G295300.1	OG0019702
Gohir.A11G328800.1	AT2G38080.1	ATLMCO4,IRX12,LAC4,LMCO4	Laccase/Diphenol oxidase family protein	trans only	FALSE	NA	21	0	12	0	FALSE	TRUE	6	#FF0000	NA	NA	NA	Gorai.007G378200.1	OG0020270
Gohir.A12G019400.1	AT1G49960.1		Xanthine/uracil permease family protein	trans only	FALSE	NA	37	0	17	0	FALSE	FALSE	4	#FFFF00	NA	NA	NA	Gorai.008G019900.1	OG0022295
Gohir.A12G029000.1	AT2G21660.1	ATGRP7,CCR2,GR-RBP7,GRP7	cold, circadian rhythm, and rna binding 2	trans only	FALSE	NA	26	0	25	0	FALSE	FALSE	29	#8B4513	NA	NA	NA	Gorai.008G029100.1	OG0022361
Gohir.A12G048300.1	AT5G44790.1	HMA7,RAN1	copper-exporting ATPase / responsive-to-antagonist 1 / copper-transporting ATPase (RAN1)	trans only	FALSE	NA	33	0	30	0	FALSE	FALSE	4	#FFFF00	NA	NA	NA	Gorai.008G049700.1	OG0021905
Gohir.A12G059400.1	AT3G51240.1	F3\'H,F3H,TT6	flavanone 3-hydroxylase	trans only	FALSE	NA	34	0	24	0	FALSE	FALSE	1	#40E0D0	NA	NA	NA	Gorai.008G062900.1	OG0021992
Gohir.A12G086600.1	AT5G65280.1	GCL1	GCR2-like 1	trans only	FALSE	NA	34	0	27	0	FALSE	FALSE	0	#BEBEBE	NA	NA	NA	NA	NA
Gohir.A12G101500.1	AT2G45300.1		RNA 3\'-terminal phosphate cyclase/enolpyruvate transferase, alpha/beta	trans only	FALSE	NA	26	0	15	0	FALSE	FALSE	2	#0000FF	NA	NA	NA	Gorai.008G113600.1,Gorai.008G113700.1,Gorai.008G113800.1	OG0001364
Gohir.A12G170600.1	AT1G75290.1		NAD(P)-binding Rossmann-fold superfamily protein	trans only	FALSE	NA	19	0	18	0	FALSE	FALSE	1	#40E0D0	NA	NA	NA	Gorai.008G186500.1	OG0021084
Gohir.A12G190400.1	AT5G50740.3		Heavy metal transport/detoxification superfamily protein	trans only	FALSE	NA	23	0	19	0	FALSE	TRUE	3	#A52A2A	NA	NA	NA	Gorai.008G207300.1	OG0021225
Gohir.A12G191300.1	AT3G48710.1		DEK domain-containing chromatin associated protein	trans only	FALSE	NA	17	0	25	0	FALSE	FALSE	0	#BEBEBE	NA	NA	NA	Gorai.008G208200.1	OG0021232
Gohir.A12G192400.1	AT3G26935.1		DHHC-type zinc finger family protein	trans only	FALSE	NA	36	0	21	0	FALSE	FALSE	0	#BEBEBE	NA	NA	NA	Gorai.008G209200.1	OG0021236
Gohir.A12G202200.1	AT4G19170.1	CCD4,NCED4	nine-cis-epoxycarotenoid dioxygenase 4	trans only	FALSE	NA	30	0	21	0	FALSE	FALSE	4	#FFFF00	NA	NA	NA	Gorai.008G219800.1	OG0021315
Gohir.A12G204700.1	AT2G45550.1	CYP76C4	cytochrome P450, family 76, subfamily C, polypeptide 4	trans only	FALSE	NA	17	0	17	0	FALSE	FALSE	2	#0000FF	NA	NA	NA	NA	NA
Gohir.A12G232800.1	AT1G64090.1	RTNLB3	Reticulan like protein B3	trans only	FALSE	NA	37	0	51	0	FALSE	FALSE	29	#8B4513	NA	NA	NA	Gorai.008G250900.1	OG0022469
Gohir.A12G264900.1	AT5G51550.1	EXL3	EXORDIUM like 3	trans only	FALSE	NA	46	0	7	0	FALSE	FALSE	2	#0000FF	NA	NA	NA	Gorai.008G284800.1	OG0021773
Gohir.A13G010100.1	AT3G54260.1	TBL36	TRICHOME BIREFRINGENCE-LIKE 36	trans only	FALSE	NA	25	0	19	0	FALSE	FALSE	2	#0000FF	NA	NA	NA	Gorai.013G011800.1	OG0023505
Gohir.A13G020400.1	AT3G55120.1	A11,CFI,TT5	Chalcone-flavanone isomerase family protein	trans only	FALSE	NA	35	0	24	0	FALSE	FALSE	1	#40E0D0	NA	NA	NA	Gorai.013G023400.1	OG0023587
Gohir.A13G104700.1	AT1G60710.1	ATB2	NAD(P)-linked oxidoreductase superfamily protein	trans only	FALSE	NA	11	0	15	0	FALSE	FALSE	37	#6CA6CD	NA	NA	NA	Gorai.013G121000.1	OG0022561
Gohir.A13G192800.1	AT5G57020.1	ATNMT1,NMT1	myristoyl-CoA:protein N-myristoyltransferase	trans only	FALSE	NA	29	0	22	0	FALSE	FALSE	6	#FF0000	NA	NA	NA	NA	NA
Gohir.A13G201700.1	AT1G15690.1	ATAVP3,AtVHP1;1,AVP-3,AVP1	Inorganic H pyrophosphatase family protein	trans only	FALSE	NA	39	0	29	0	FALSE	FALSE	4	#FFFF00	NA	NA	NA	Gorai.013G236400.1	OG0023195
Gohir.A13G221200.1	AT5G60490.1	FLA12	FASCICLIN-like arabinogalactan-protein 12	trans only	FALSE	NA	36	0	23	0	FALSE	FALSE	4	#FFFF00	NA	NA	NA	Gorai.013G256000.1	OG0023320
Gohir.A13G225300.1	AT1G07350.1		RNA-binding (RRM/RBD/RNP motifs) family protein	trans only	FALSE	NA	22	0	18	0	FALSE	FALSE	0	#BEBEBE	NA	NA	NA	Gorai.013G261000.1	OG0023355
Gohir.A13G233800.1	AT2G30110.1	ATUBA1,MOS5,UBA1	ubiquitin-activating enzyme 1	trans only	FALSE	NA	23	0	33	0	FALSE	FALSE	5	#00FF00	NA	NA	NA	NA	NA
Gohir.D01G009000.1	AT1G17870.1	ATEGY3,EGY3	ethylene-dependent gravitropism-deficient and yellow-green-like 3	trans only	FALSE	NA	27	0	29	0	FALSE	FALSE	3	#A52A2A	NA	NA	NA	NA	NA
Gohir.D01G016500.1	AT1G53025.1		Ubiquitin-conjugating enzyme family protein	trans only	FALSE	NA	32	0	20	0	FALSE	FALSE	0	#BEBEBE	NA	NA	NA	NA	NA
Gohir.D01G083400.1	AT1G55790.1		Domain of unknown function (DUF2431)	trans only	FALSE	NA	23	0	13	0	FALSE	FALSE	0	#BEBEBE	NA	NA	NA	NA	NA
Gohir.D01G094700.1	AT1G76140.1		Prolyl oligopeptidase family protein	trans only	FALSE	NA	16	0	25	0	FALSE	FALSE	0	#BEBEBE	NA	NA	NA	NA	NA
Gohir.D01G099500.1	AT1G19870.1	iqd32	IQ-domain 32	trans only	FALSE	NA	35	0	19	0	FALSE	FALSE	4	#FFFF00	NA	NA	NA	Gorai.002G124800.1	OG0002583
Gohir.D01G104300.1	AT5G42740.1		Sugar isomerase (SIS) family protein	trans only	FALSE	NA	26	0	34	0	FALSE	FALSE	6	#FF0000	NA	NA	NA	Gorai.002G128400.1	OG0002604
Gohir.D01G189900.1	AT2G35880.1		TPX2 (targeting protein for Xklp2) protein family	trans only	FALSE	NA	42	0	17	0	FALSE	FALSE	4	#FFFF00	NA	NA	NA	Gorai.002G233700.1	OG0002848
Gohir.D01G194700.1	AT2G36200.1		P-loop containing nucleoside triphosphate hydrolases superfamily protein	trans only	FALSE	NA	24	0	22	0	FALSE	FALSE	0	#BEBEBE	NA	NA	NA	Gorai.002G238800.1	OG0002882
Gohir.D01G196700.1	AT2G36460.1		Aldolase superfamily protein	trans only	FALSE	NA	18	0	10	0	FALSE	FALSE	1	#40E0D0	NA	NA	NA	NA	NA
Gohir.D01G197900.1	AT2G36460.1		Aldolase superfamily protein	trans only	FALSE	NA	27	0	15	0	FALSE	FALSE	7	#000000	NA	NA	NA	Gorai.002G242100.1	OG0002908
Gohir.D01G203300.1	AT2G37040.1	ATPAL1,PAL1	PHE ammonia lyase 1	trans only	FALSE	NA	31	0	23	0	FALSE	FALSE	1	#40E0D0	NA	NA	NA	Gorai.002G248000.1	OG0002941
Gohir.D02G031600.1	AT5G13930.1	ATCHS,CHS,TT4	Chalcone and stilbene synthase family protein	trans only	FALSE	NA	13	0	19	0	FALSE	FALSE	32	#EE82EE	NA	NA	NA	Gorai.005G035100.1	OG0003739
Gohir.D02G038900.1	AT3G22440.1		FRIGIDA-like protein	trans only	FALSE	NA	31	0	38	0	FALSE	FALSE	5	#00FF00	NA	NA	NA	Gorai.005G042900.1	OG0003781
Gohir.D02G079100.1	AT1G21680.1		DPP6 N-terminal domain-like protein	trans only	FALSE	NA	23	0	15	0	FALSE	FALSE	3	#A52A2A	NA	NA	NA	Gorai.005G088400.1	OG0004036
Gohir.D02G089400.1	AT5G48810.1	ATB5-B,ATCB5-D,B5 #3,CB5-D	cytochrome B5 isoform D	trans only	FALSE	NA	34	0	25	0	FALSE	FALSE	1	#40E0D0	NA	NA	NA	NA	NA
Gohir.D02G090200.1	AT3G16150.1		N-terminal nucleophile aminohydrolases (Ntn hydrolases) superfamily protein	trans only	FALSE	NA	18	0	11	0	FALSE	FALSE	0	#BEBEBE	NA	NA	NA	NA	NA
Gohir.D02G197300.1	AT5G64210.1	AOX2	alternative oxidase 2	trans only	FALSE	NA	20	0	13	0	FALSE	FALSE	0	#BEBEBE	NA	NA	NA	NA	NA
Gohir.D02G212800.1	AT3G19130.1	ATRBP47B,RBP47B	RNA-binding protein 47B	trans only	FALSE	NA	17	0	32	0	FALSE	FALSE	0	#BEBEBE	NA	NA	NA	Gorai.005G240800.1	OG0005304
Gohir.D03G008300.1	AT2G17840.1	ERD7	Senescence/dehydration-associated protein-related	trans only	FALSE	NA	35	0	12	0	FALSE	FALSE	2	#0000FF	NA	NA	NA	Gorai.003G008500.1	OG0004532
Gohir.D03G015000.1	AT4G36640.1		Sec14p-like phosphatidylinositol transfer family protein	trans only	FALSE	NA	7	0	28	0	FALSE	FALSE	3	#A52A2A	NA	NA	NA	Gorai.003G015300.1	OG0004472
Gohir.D03G015200.1	AT5G66760.1	SDH1-1	succinate dehydrogenase 1-1	trans only	FALSE	NA	23	0	30	0	FALSE	FALSE	6	#FF0000	NA	NA	NA	Gorai.003G015500.1	OG0004470
Gohir.D03G050600.1	AT1G65060.1	4CL3	4-coumarate:CoA ligase 3	trans only	FALSE	NA	33	0	15	0	FALSE	FALSE	2	#0000FF	NA	NA	NA	Gorai.003G052100.1	OG0004246
Gohir.D03G086500.1	AT5G41990.1	ATWNK8,WNK8	with no lysine (K) kinase 8	trans only	FALSE	NA	13	0	19	0	FALSE	FALSE	0	#BEBEBE	NA	NA	NA	NA	NA
Gohir.D03G088900.1	AT1G33140.1	PGY2	Ribosomal protein L6 family	trans only	FALSE	NA	26	0	21	0	FALSE	FALSE	0	#BEBEBE	NA	NA	NA	Gorai.003G072800.1	OG0004594
Gohir.D03G113000.1	AT4G24990.1	ATGP4	Ubiquitin family protein	trans only	FALSE	NA	40	0	35	0	FALSE	FALSE	1	#40E0D0	NA	NA	NA	Gorai.003G119200.1	OG0006069
Gohir.D03G144500.1	AT5G05340.1		Peroxidase superfamily protein	trans only	FALSE	NA	42	0	26	0	FALSE	FALSE	8	#FFC0CB	NA	NA	NA	NA	NA
Gohir.D03G155400.1	AT4G11820.2	EMB2778,FKP1,HMGS,MVA1	hydroxymethylglutaryl-CoA synthase / HMG-CoA synthase / 3-hydroxy-3-methylglutaryl coenzyme A synthase	trans only	FALSE	NA	44	0	27	0	FALSE	FALSE	2	#0000FF	NA	NA	NA	NA	NA
Gohir.D04G022900.1	AT2G34260.1		transducin family protein / WD-40 repeat family protein	trans only	FALSE	NA	9	0	29	0	TRUE	FALSE	13	#FA8072	NA	NA	NA	Gorai.012G034000.1	OG0007156
Gohir.D04G035600.1	AT3G59110.1		Protein kinase superfamily protein	trans only	FALSE	NA	53	0	24	0	TRUE	FALSE	4	#FFFF00	NA	NA	NA	Gorai.012G040400.1	OG0007378
Gohir.D04G084500.1	AT1G12910.1	ATAN11,LWD1	Transducin/WD40 repeat-like superfamily protein	trans only	FALSE	NA	50	0	23	0	FALSE	FALSE	2	#0000FF	NA	NA	NA	NA	NA
Gohir.D04G086700.1	AT4G30440.1	GAE1	UDP-D-glucuronate 4-epimerase 1	trans only	FALSE	NA	13	0	30	0	FALSE	FALSE	6	#FF0000	NA	NA	NA	NA	NA
Gohir.D04G093800.1	AT2G37270.1	ATRPS5B,RPS5B	ribosomal protein 5B	trans only	FALSE	NA	18	0	25	0	FALSE	FALSE	1	#40E0D0	NA	NA	NA	Gorai.009G396400.1	OG0006196
Gohir.D04G103300.1	AT2G36430.1		Plant protein of unknown function (DUF247)	trans only	FALSE	NA	28	0	27	0	FALSE	FALSE	1	#40E0D0	NA	NA	NA	NA	NA
Gohir.D04G134800.1				trans only	FALSE	NA	30	0	29	0	FALSE	FALSE	1	#40E0D0	NA	NA	NA	NA	NA
Gohir.D04G137100.1	AT1G10360.1	ATGSTU18,GST29,GSTU18	glutathione S-transferase TAU 18	trans only	FALSE	NA	29	0	18	0	FALSE	FALSE	1	#40E0D0	NA	NA	NA	NA	NA
Gohir.D04G157700.1	AT5G10530.1		Concanavalin A-like lectin protein kinase family protein	trans only	FALSE	NA	31	0	29	0	FALSE	FALSE	7	#000000	NA	NA	NA	NA	NA
Gohir.D04G159600.1	AT1G50010.1	TUA2	tubulin alpha-2 chain	trans only	FALSE	NA	24	0	23	0	FALSE	TRUE	6	#FF0000	NA	NA	NA	Gorai.012G147000.1	OG0006585
Gohir.D04G165900.1	AT4G39050.1		Kinesin motor family protein	trans only	FALSE	NA	24	0	26	0	FALSE	FALSE	7	#000000	NA	NA	NA	Gorai.012G154300.1	OG0006622
Gohir.D04G176800.1	AT1G61580.1	ARP2,RPL3B	R-protein L3 B	trans only	FALSE	NA	14	0	24	0	FALSE	FALSE	15	#191970	NA	NA	NA	Gorai.012G169700.1	OG0006671
Gohir.D05G033900.1	AT5G20490.1	ATXIK,XI-17,XIK	Myosin family protein with Dil domain	trans only	FALSE	NA	21	0	31	0	FALSE	FALSE	6	#FF0000	NA	NA	NA	Gorai.009G034300.1	OG0007877
Gohir.D05G047300.1	AT5G25880.1	ATNADP-ME3,NADP-ME3	NADP-malic enzyme 3	trans only	FALSE	NA	31	0	21	0	FALSE	FALSE	2	#0000FF	NA	NA	NA	Gorai.009G048600.1	OG0007989
Gohir.D05G066800.1	AT5G10690.1		pentatricopeptide (PPR) repeat-containing protein / CBS domain-containing protein	trans only	FALSE	NA	56	0	25	0	FALSE	FALSE	4	#FFFF00	NA	NA	NA	Gorai.009G067600.1	OG0008103
Gohir.D05G075900.1	AT5G19390.2		Rho GTPase activation protein (RhoGAP) with PH domain	trans only	FALSE	NA	20	0	30	0	FALSE	FALSE	37	#6CA6CD	NA	NA	NA	Gorai.009G077200.1	OG0008179
Gohir.D05G102600.1	AT3G26700.1		Protein kinase superfamily protein	trans only	FALSE	NA	26	0	15	0	FALSE	FALSE	0	#BEBEBE	NA	NA	NA	Gorai.009G106900.1	OG0008404
Gohir.D05G121900.1	AT1G80640.1		Protein kinase superfamily protein	trans only	FALSE	NA	22	0	20	0	FALSE	FALSE	2	#0000FF	NA	NA	NA	Gorai.009G125400.1	OG0008552
Gohir.D05G177400.1	AT2G32300.1	UCC1	uclacyanin 1	trans only	FALSE	NA	19	0	26	0	FALSE	FALSE	15	#191970	NA	NA	NA	Gorai.009G182800.1	OG0008960
Gohir.D05G191300.1	AT5G42480.1	ARC6	Chaperone DnaJ-domain superfamily protein	trans only	FALSE	NA	35	0	32	0	FALSE	FALSE	5	#00FF00	NA	NA	NA	Gorai.009G196600.1	OG0009067
Gohir.D05G195700.1	AT5G42800.1	DFR,M318,TT3	dihydroflavonol 4-reductase	trans only	FALSE	NA	21	0	13	0	FALSE	FALSE	1	#40E0D0	NA	NA	NA	Gorai.009G200600.1	OG0009099
Gohir.D05G223600.1	AT4G24610.1			trans only	FALSE	NA	24	0	21	0	FALSE	FALSE	7	#000000	NA	NA	NA	Gorai.009G230700.1	OG0009305
Gohir.D05G269400.1	AT1G78060.1		Glycosyl hydrolase family protein	trans only	FALSE	NA	25	0	18	0	FALSE	FALSE	2	#0000FF	NA	NA	NA	Gorai.009G282000.1	OG0009614
Gohir.D05G336900.1	AT3G60740.1	CHO,EMB133,TFC D,TTN1	ARM repeat superfamily protein	trans only	FALSE	NA	33	0	23	0	FALSE	FALSE	7	#000000	NA	NA	NA	Gorai.009G361000.1	OG0007003
Gohir.D06G004300.1	AT5G42800.1	DFR,M318,TT3	dihydroflavonol 4-reductase	trans only	FALSE	NA	33	0	24	0	FALSE	FALSE	2	#0000FF	NA	NA	NA	Gorai.010G008900.1	OG0010126
Gohir.D06G033600.1	AT5G65380.1		MATE efflux family protein	trans only	FALSE	NA	37	0	20	0	FALSE	FALSE	0	#BEBEBE	NA	NA	NA	Gorai.010G037100.1	OG0010283
Gohir.D06G040700.1	AT4G01950.1	ATGPAT3,GPAT3	glycerol-3-phosphate acyltransferase 3	trans only	FALSE	NA	25	0	24	0	FALSE	FALSE	0	#BEBEBE	NA	NA	NA	Gorai.010G045500.1	OG0010320
Gohir.D06G105600.1	AT5G10780.1			trans only	FALSE	NA	24	0	17	0	FALSE	FALSE	9	#FF00FF	NA	NA	NA	NA	NA
Gohir.D06G190600.1	AT1G78955.1	CAMS1	camelliol C synthase 1	trans only	FALSE	NA	52	0	10	0	FALSE	FALSE	2	#0000FF	NA	NA	NA	NA	NA
Gohir.D06G195300.1	AT4G11820.2	EMB2778,FKP1,HMGS,MVA1	hydroxymethylglutaryl-CoA synthase / HMG-CoA synthase / 3-hydroxy-3-methylglutaryl coenzyme A synthase	trans only	FALSE	NA	37	0	11	0	FALSE	FALSE	2	#0000FF	NA	NA	NA	NA	NA
Gohir.D07G042300.1	AT5G11420.1		Protein of unknown function, DUF642	trans only	FALSE	NA	26	0	12	0	FALSE	FALSE	7	#000000	NA	NA	NA	Gorai.001G045200.1	OG0011617
Gohir.D07G052800.1	AT3G48730.1	GSA2	glutamate-1-semialdehyde 2,1-aminomutase 2	trans only	FALSE	NA	16	0	12	0	FALSE	FALSE	1	#40E0D0	NA	NA	NA	Gorai.001G055800.1	OG0011705
Gohir.D07G121200.1	AT1G07930.1		GTP binding Elongation factor Tu family protein	trans only	FALSE	NA	20	0	35	0	TRUE	FALSE	2	#0000FF	NA	NA	NA	Gorai.001G130700.1	OG0012206
Gohir.D07G125900.1	AT4G27760.1	FEY,FEY3	NAD(P)-binding Rossmann-fold superfamily protein	trans only	FALSE	NA	21	0	16	0	TRUE	FALSE	0	#BEBEBE	NA	NA	NA	Gorai.001G135800.1,Gorai.001G135900.1	OG0001756
Gohir.D07G138900.1	AT1G01120.1	KCS1	3-ketoacyl-CoA synthase 1	trans only	FALSE	NA	18	0	36	0	TRUE	FALSE	24	#A9A9A9	NA	NA	NA	Gorai.001G150900.1	OG0012330
Gohir.D07G141100.1	AT1G01225.1		NC domain-containing protein-related	trans only	FALSE	NA	21	0	19	0	TRUE	FALSE	1	#40E0D0	NA	NA	NA	NA	NA
Gohir.D07G173900.1	AT2G04780.1	FLA7	FASCICLIN-like arabinoogalactan 7	trans only	FALSE	NA	29	0	22	0	TRUE	FALSE	0	#BEBEBE	NA	NA	NA	NA	NA
Gohir.D07G176800.1	AT2G32520.1		alpha/beta-Hydrolases superfamily protein	trans only	FALSE	NA	46	0	30	0	TRUE	FALSE	4	#FFFF00	NA	NA	NA	Gorai.001G197600.1	OG0012541
Gohir.D07G202600.1	AT3G07480.1		2Fe-2S ferredoxin-like superfamily protein	trans only	FALSE	NA	26	0	21	0	FALSE	FALSE	39	#8B2500	NA	NA	NA	Gorai.001G228000.1	OG0012685
Gohir.D07G236100.1	AT5G14120.1		Major facilitator superfamily protein	trans only	FALSE	NA	26	0	27	0	FALSE	FALSE	0	#BEBEBE	NA	NA	NA	Gorai.001G272000.1	OG0012921
Gohir.D08G021200.1	AT4G08810.1	SUB1	calcium ion binding	trans only	FALSE	NA	35	0	18	0	FALSE	FALSE	0	#BEBEBE	NA	NA	NA	Gorai.004G016100.1	OG0014253
Gohir.D08G035900.1	AT5G56000.1	AtHsp90.4,Hsp81.4	HEAT SHOCK PROTEIN 81.4	trans only	FALSE	NA	12	0	17	0	FALSE	FALSE	0	#BEBEBE	NA	NA	NA	NA	NA
Gohir.D08G048800.1	AT3G03250.1	AtUGP1,UGP,UGP1	UDP-GLUCOSE PYROPHOSPHORYLASE 1	trans only	FALSE	NA	16	0	20	0	FALSE	FALSE	15	#191970	NA	NA	NA	Gorai.004G048300.1	OG0014461
Gohir.D08G056300.1	AT5G44030.1	CESA4,IRX5,NWS2	cellulose synthase A4	trans only	FALSE	NA	50	0	29	0	FALSE	FALSE	4	#FFFF00	NA	NA	NA	Gorai.004G057400.1	OG0014516
Gohir.D08G061800.1	AT3G02360.1		6-phosphogluconate dehydrogenase family protein	trans only	FALSE	NA	30	0	12	0	FALSE	FALSE	37	#6CA6CD	NA	NA	NA	Gorai.004G063900.1	OG0014562
Gohir.D08G065800.1	AT5G47030.1		ATPase, F1 complex, delta/epsilon subunit	trans only	FALSE	NA	31	0	25	0	FALSE	FALSE	1	#40E0D0	NA	NA	NA	Gorai.004G068100.1	OG0014595
Gohir.D08G079300.1	AT1G03440.1		Leucine-rich repeat (LRR) family protein	trans only	FALSE	NA	21	0	24	0	FALSE	FALSE	6	#FF0000	NA	NA	NA	Gorai.004G084400.1	OG0014688
Gohir.D08G135800.1	AT1G69230.1	SP1L2	SPIRAL1-like2	trans only	FALSE	NA	50	0	17	0	FALSE	FALSE	4	#FFFF00	NA	NA	NA	Gorai.004G139000.1	OG0013151
Gohir.D08G142300.1	AT2G47115.1			trans only	FALSE	NA	31	0	30	0	FALSE	FALSE	0	#BEBEBE	NA	NA	NA	Gorai.004G146600.1	OG0013196
Gohir.D08G176300.1	AT2G23910.1		NAD(P)-binding Rossmann-fold superfamily protein	trans only	FALSE	NA	26	0	27	0	FALSE	FALSE	2	#0000FF	NA	NA	NA	Gorai.004G184100.1	OG0013462
Gohir.D08G195100.1	AT4G22880.2	ANS,LDOX,TDS4,TT18	leucoanthocyanidin dioxygenase	trans only	FALSE	NA	31	0	24	0	FALSE	FALSE	1	#40E0D0	NA	NA	NA	Gorai.004G205900.1	OG0013596
Gohir.D08G210800.1	AT2G20190.1	ATCLASP,CLASP	CLIP-associated protein	trans only	FALSE	NA	22	0	15	0	TRUE	FALSE	6	#FF0000	NA	NA	NA	Gorai.004G223500.1	OG0013719
Gohir.D08G212500.1	AT5G48740.1		Leucine-rich repeat protein kinase family protein	trans only	FALSE	NA	38	0	22	0	TRUE	FALSE	4	#FFFF00	NA	NA	NA	Gorai.004G225900.1	OG0013735
Gohir.D08G213000.1	AT1G07890.7	APX1,ATAPX01,ATAPX1,CS1,MEE6	ascorbate peroxidase 1	trans only	FALSE	NA	31	0	22	0	TRUE	FALSE	1	#40E0D0	NA	NA	NA	NA	NA
Gohir.D08G272500.1	AT5G11490.1		adaptin family protein	trans only	FALSE	NA	39	0	24	0	FALSE	FALSE	7	#000000	NA	NA	NA	Gorai.004G290900.1	OG0014153
Gohir.D09G100300.1	AT1G08470.1	SSL3	strictosidine synthase-like 3	trans only	FALSE	NA	37	0	26	0	FALSE	FALSE	15	#191970	NA	NA	NA	Gorai.006G117500.1	OG0015603
Gohir.D09G121400.1				trans only	FALSE	NA	47	0	31	0	FALSE	FALSE	1	#40E0D0	NA	NA	NA	NA	NA
Gohir.D09G144700.1	AT2G37040.1	ATPAL1,PAL1	PHE ammonia lyase 1	trans only	FALSE	NA	22	0	25	0	FALSE	FALSE	2	#0000FF	NA	NA	NA	Gorai.006G166000.1	OG0015653
Gohir.D09G150200.1	AT5G60020.1	ATLAC17,LAC17	laccase 17	trans only	FALSE	NA	33	0	12	0	FALSE	FALSE	0	#BEBEBE	NA	NA	NA	Gorai.006G171500.1	OG0015698
Gohir.D09G172800.1	AT1G68490.1			trans only	FALSE	NA	20	0	23	0	FALSE	FALSE	3	#A52A2A	NA	NA	NA	Gorai.006G194700.1	OG0015875
Gohir.D09G183900.1	AT4G10840.1		Tetratricopeptide repeat (TPR)-like superfamily protein	trans only	FALSE	NA	36	0	12	0	FALSE	FALSE	6	#FF0000	NA	NA	NA	Gorai.006G206300.1	OG0015965
Gohir.D10G010500.1	AT1G12000.1		Phosphofructokinase family protein	trans only	FALSE	NA	11	0	18	0	FALSE	FALSE	37	#6CA6CD	NA	NA	NA	Gorai.011G011600.1	OG0017238
Gohir.D10G028600.1	AT1G28440.1	HSL1	HAESA-like 1	trans only	FALSE	NA	27	0	24	0	FALSE	FALSE	17	#999999	NA	NA	NA	Gorai.011G030400.1	OG0017367
Gohir.D10G062700.1	AT3G21250.2	ATMRP6,MRP6	multidrug resistance-associated protein 6	trans only	FALSE	NA	28	0	24	0	FALSE	FALSE	0	#BEBEBE	NA	NA	NA	NA	NA
Gohir.D10G070500.1	AT1G15240.2		Phox-associated domain;Phox-like;Sorting nexin, C-terminal	trans only	FALSE	NA	24	0	31	0	FALSE	FALSE	6	#FF0000	NA	NA	NA	Gorai.011G074800.1	OG0018238
Gohir.D10G091000.1	AT3G53210.1		nodulin MtN21 /EamA-like transporter family protein	trans only	FALSE	NA	21	0	10	0	FALSE	FALSE	2	#0000FF	NA	NA	NA	Gorai.011G100000.1	OG0018123
Gohir.D10G094500.1	AT2G23540.1		GDSL-like Lipase/Acylhydrolase superfamily protein	trans only	FALSE	NA	21	0	34	0	FALSE	FALSE	24	#A9A9A9	NA	NA	NA	Gorai.011G103900.1	OG0018093
Gohir.D10G144300.1	AT5G13930.1	ATCHS,CHS,TT4	Chalcone and stilbene synthase family protein	trans only	FALSE	NA	31	0	17	0	FALSE	FALSE	2	#0000FF	NA	NA	NA	NA	NA
Gohir.D10G144400.1	AT5G13930.1	ATCHS,CHS,TT4	Chalcone and stilbene synthase family protein	trans only	FALSE	NA	37	0	24	0	FALSE	FALSE	2	#0000FF	NA	NA	NA	NA	NA
Gohir.D10G184600.1	AT2G30490.1	ATC4H,C4H,CYP73A5,REF3	cinnamate-4-hydroxylase	trans only	FALSE	NA	23	0	26	0	FALSE	FALSE	7	#000000	NA	NA	NA	Gorai.011G207000.1	OG0016801
Gohir.D10G202900.1	AT5G06600.1	UBP12	ubiquitin-specific protease 12	trans only	FALSE	NA	22	0	29	0	FALSE	FALSE	0	#BEBEBE	NA	NA	NA	NA	NA
Gohir.D10G204800.1	AT5G04660.1	CYP77A4	cytochrome P450, family 77, subfamily A, polypeptide 4	trans only	FALSE	NA	20	0	28	0	FALSE	FALSE	2	#0000FF	NA	NA	NA	Gorai.011G229800.1	OG0016901
Gohir.D10G210200.1	AT3G26040.1		HXXXD-type acyl-transferase family protein	trans only	FALSE	NA	40	0	21	0	FALSE	FALSE	4	#FFFF00	NA	NA	NA	Gorai.011G235600.1	OG0016923
Gohir.D10G210800.1	AT3G54870.1	ARK1,CAE1,MRH2	Armadillo/beta-catenin repeat family protein / kinesin motor family protein	trans only	FALSE	NA	53	0	11	0	FALSE	FALSE	4	#FFFF00	NA	NA	NA	Gorai.011G236400.1	OG0016929
Gohir.D10G253700.1	AT1G61180.1		LRR and NB-ARC domains-containing disease resistance protein	trans only	FALSE	NA	27	0	27	0	FALSE	FALSE	2	#0000FF	NA	NA	NA	NA	NA
Gohir.D11G018600.1	AT4G24130.1		Protein of unknown function, DUF538	trans only	FALSE	NA	28	0	25	0	FALSE	FALSE	24	#A9A9A9	NA	NA	NA	Gorai.007G019900.1	OG0019977
Gohir.D11G033000.1	AT1G18840.2	IQD30	IQ-domain 30	trans only	FALSE	NA	33	0	24	0	FALSE	FALSE	4	#FFFF00	NA	NA	NA	NA	NA
Gohir.D11G056200.1	AT5G65160.1		tetratricopeptide repeat (TPR)-containing protein	trans only	FALSE	NA	21	0	33	0	FALSE	FALSE	5	#00FF00	NA	NA	NA	Gorai.007G061400.1	OG0018444
Gohir.D11G059300.1	AT3G51520.1		diacylglycerol acyltransferase family	trans only	FALSE	NA	22	0	13	0	FALSE	FALSE	4	#FFFF00	NA	NA	NA	NA	NA
Gohir.D11G068700.1	AT3G27090.1		DCD (Development and Cell Death) domain protein	trans only	FALSE	NA	26	0	14	0	FALSE	FALSE	6	#FF0000	NA	NA	NA	Gorai.007G073500.1	OG0018535
Gohir.D11G074600.1	AT5G39510.1	ATVTI11,ATVTI1A,SGR4,VTI11,VTI1A,ZIG,ZIG1	Vesicle transport v-SNARE family protein	trans only	FALSE	NA	34	0	25	0	FALSE	FALSE	1	#40E0D0	NA	NA	NA	Gorai.007G080100.1	OG0018581
Gohir.D11G103900.1	AT2G46640.2			trans only	FALSE	NA	18	0	26	0	FALSE	FALSE	0	#BEBEBE	NA	NA	NA	Gorai.007G111200.1	OG0018805
Gohir.D11G158200.1	AT5G55390.1	EDM2	ENHANCED DOWNY MILDEW 2	trans only	FALSE	NA	32	0	15	0	TRUE	FALSE	0	#BEBEBE	NA	NA	NA	Gorai.007G168700.1	OG0019204
Gohir.D11G160000.1	AT2G32990.1	AtGH9B8,GH9B8	glycosyl hydrolase 9B8	trans only	FALSE	NA	43	0	17	0	TRUE	FALSE	2	#0000FF	NA	NA	NA	Gorai.007G170600.1	OG0019220
Gohir.D11G175300.1	AT1G66150.1	TMK1	transmembrane kinase 1	trans only	FALSE	NA	39	0	19	0	TRUE	FALSE	2	#0000FF	NA	NA	NA	NA	NA
Gohir.D11G182800.1	AT3G51240.1	F3\'H,F3H,TT6	flavanone 3-hydroxylase	trans only	FALSE	NA	32	0	36	0	TRUE	FALSE	4	#FFFF00	NA	NA	NA	Gorai.007G194700.1	OG0019365
Gohir.D11G184700.1	AT2G18050.1	HIS1-3	histone H1-3	trans only	FALSE	NA	31	0	20	0	TRUE	FALSE	3	#A52A2A	NA	NA	NA	Gorai.007G196300.1	OG0019375
Gohir.D11G190400.1	AT2G18360.1		alpha/beta-Hydrolases superfamily protein	trans only	FALSE	NA	20	0	34	0	TRUE	FALSE	4	#FFFF00	NA	NA	NA	Gorai.007G202800.1	OG0019415
Gohir.D11G192600.1	AT2G18540.1		RmlC-like cupins superfamily protein	trans only	FALSE	NA	29	0	31	0	TRUE	FALSE	2	#0000FF	NA	NA	NA	Gorai.007G205600.1	OG0019431
Gohir.D11G206000.1	AT5G67360.1	ARA12	Subtilase family protein	trans only	FALSE	NA	17	0	11	0	TRUE	FALSE	2	#0000FF	NA	NA	NA	Gorai.007G221100.1	OG0020412
Gohir.D11G279600.1	AT3G05600.1		alpha/beta-Hydrolases superfamily protein	trans only	FALSE	NA	33	0	22	0	FALSE	FALSE	2	#0000FF	NA	NA	NA	Gorai.007G301800.1	OG0019749
Gohir.D11G336800.1	AT5G04820.1	ATOFP13,OFP13	ovate family protein 13	trans only	FALSE	NA	40	0	27	0	FALSE	FALSE	2	#0000FF	NA	NA	NA	NA	NA
Gohir.D11G343500.1	AT2G37040.1	ATPAL1,PAL1	PHE ammonia lyase 1	trans only	FALSE	NA	22	0	23	0	FALSE	FALSE	0	#BEBEBE	NA	NA	NA	Gorai.007G373600.1,Gorai.007G373700.1	OG0001948
Gohir.D12G104500.1	AT2G45300.1		RNA 3\'-terminal phosphate cyclase/enolpyruvate transferase, alpha/beta	trans only	FALSE	NA	32	0	10	0	FALSE	FALSE	2	#0000FF	NA	NA	NA	Gorai.008G113600.1,Gorai.008G113700.1,Gorai.008G113800.1	OG0001364
Gohir.D12G132000.1	AT2G40940.1	ERS,ERS1	ethylene response sensor 1	trans only	FALSE	NA	10	0	9	0	FALSE	TRUE	37	#6CA6CD	NA	NA	NA	Gorai.008G143100.1	OG0020771
Gohir.D12G150000.1	AT3G26320.1	CYP71B36	cytochrome P450, family 71, subfamily B, polypeptide 36	trans only	FALSE	NA	20	0	13	0	FALSE	FALSE	3	#A52A2A	NA	NA	NA	Gorai.008G161500.1	OG0020904
Gohir.D12G151800.1	AT1G24360.1		NAD(P)-binding Rossmann-fold superfamily protein	trans only	FALSE	NA	18	0	28	0	FALSE	FALSE	0	#BEBEBE	NA	NA	NA	NA	NA
Gohir.D12G173800.1	AT1G75290.1		NAD(P)-binding Rossmann-fold superfamily protein	trans only	FALSE	NA	26	0	17	0	FALSE	FALSE	0	#BEBEBE	NA	NA	NA	Gorai.008G186500.1	OG0021084
Gohir.D12G175500.1	AT1G68750.1	ATPPC4,PPC4	phosphoenolpyruvate carboxylase 4	trans only	FALSE	NA	29	0	36	0	FALSE	FALSE	7	#000000	NA	NA	NA	Gorai.008G187900.1	OG0021098
Gohir.D12G184800.1	AT5G07990.1	CYP75B1,D501,TT7	Cytochrome P450 superfamily protein	trans only	FALSE	NA	29	0	20	0	FALSE	FALSE	1	#40E0D0	NA	NA	NA	Gorai.008G198200.1	OG0021166
Gohir.D12G206300.1	AT4G19050.1		NB-ARC domain-containing disease resistance protein	trans only	FALSE	NA	21	0	19	0	FALSE	FALSE	0	#BEBEBE	NA	NA	NA	Gorai.008G221500.1	OG0021328
Gohir.D12G265700.1	AT1G75290.1		NAD(P)-binding Rossmann-fold superfamily protein	trans only	FALSE	NA	29	0	27	0	FALSE	FALSE	1	#40E0D0	NA	NA	NA	Gorai.008G285400.1	OG0021779
Gohir.D12G271600.1	AT1G31930.1	XLG3	extra-large GTP-binding protein 3	trans only	FALSE	NA	18	0	29	0	FALSE	FALSE	6	#FF0000	NA	NA	NA	Gorai.008G292000.1	OG0021831
Gohir.D13G012000.1	AT5G03960.1	IQD12	IQ-domain 12	trans only	FALSE	NA	26	0	26	0	FALSE	FALSE	2	#0000FF	NA	NA	NA	Gorai.013G013200.1	OG0023513
Gohir.D13G021000.1	AT3G55120.1	A11,CFI,TT5	Chalcone-flavanone isomerase family protein	trans only	FALSE	NA	37	0	16	0	FALSE	FALSE	1	#40E0D0	NA	NA	NA	Gorai.013G023400.1	OG0023587
Gohir.D13G036500.1	AT2G26710.1	BAS1,CYP72B1,CYP734A1	Cytochrome P450 superfamily protein	trans only	FALSE	NA	21	0	24	0	FALSE	FALSE	0	#BEBEBE	NA	NA	NA	Gorai.013G041300.1	OG0023703
Gohir.D13G070500.1	AT1G25520.1		Uncharacterized protein family (UPF0016)	trans only	FALSE	NA	18	0	31	0	FALSE	FALSE	1	#40E0D0	NA	NA	NA	NA	NA
Gohir.D13G096600.1	AT4G34710.1	ADC2,ATADC2,SPE2	arginine decarboxylase 2	trans only	FALSE	NA	28	0	31	0	FALSE	FALSE	0	#BEBEBE	NA	NA	NA	NA	NA
Gohir.D13G104700.1				trans only	FALSE	NA	38	0	16	0	FALSE	FALSE	1	#40E0D0	NA	NA	NA		OG0025586
Gohir.D13G149700.1	AT4G27430.2	CIP7	COP1-interacting protein 7	trans only	FALSE	NA	34	0	17	0	FALSE	FALSE	5	#00FF00	NA	NA	NA	Gorai.013G167500.1	OG0022835
Gohir.D13G167400.1	AT5G17920.1	ATCIMS,ATMETS,ATMS1	Cobalamin-independent synthase family protein	trans only	FALSE	NA	15	0	32	0	TRUE	FALSE	7	#000000	NA	NA	NA	Gorai.013G195000.1	OG0022944
Gohir.D13G177500.1	AT1G64760.1		O-Glycosyl hydrolases family 17 protein	trans only	FALSE	NA	17	0	24	0	TRUE	FALSE	6	#FF0000	NA	NA	NA	Gorai.013G202800.1	OG0022989
Gohir.D13G222500.1	AT5G19400.3	SMG7	Telomerase activating protein Est1	trans only	FALSE	NA	30	0	41	0	FALSE	FALSE	5	#00FF00	NA	NA	NA	Gorai.013G253600.1	OG0023303
Gohir.D13G240900.1	AT2G30490.1	ATC4H,C4H,CYP73A5,REF3	cinnamate-4-hydroxylase	trans only	FALSE	NA	26	0	29	0	FALSE	FALSE	2	#0000FF	NA	NA	NA	Gorai.013G271700.1	OG0023434
Gohir.D13G241700.1	AT3G23790.1	AAE16	AMP-dependent synthetase and ligase family protein	trans only	FALSE	NA	29	0	29	0	FALSE	FALSE	3	#A52A2A	NA	NA	NA	NA	NA
mt_rps12	NA	NA	NA	trans only	FALSE	NA	41	0	19	0	FALSE	FALSE	3	#A52A2A	NA	NA	NA	NA	NA
