# Supplementary material for: Unraveling cis and trans regulatory evolution during cotton domestication
Source: Nat Commun. 2019 Nov 27;10:5399. doi: 10.1038/s41467-019-13386-w (PMC6881400; doi:10.1038/s41467-019-13386-w)
Supplement: Supplementary file 7 — Supplementary Dataset 3 [file 41467_2019_13386_MOESM7_ESM.xlsx]

## Sheet: Suppl Data 3
Supplementary Data 3. Cross-tabulation of regulatory and inheritance categories.
Inheritance	Regulation	F1_hybrid	dpa	Gene_Number
1.Additivity	1.Cis only	M×T	10	334
2.Maxxa-dominant	1.Cis only	M×T	10	107
3.TX2094-dominant	1.Cis only	M×T	10	109
4.Transgressive Down	1.Cis only	M×T	10	1
4.Transgressive Up	1.Cis only	M×T	10	15
6.Conserved	1.Cis only	M×T	10	0
7.Other	1.Cis only	M×T	10	52
1.Additivity	2.Trans only	M×T	10	168
2.Maxxa-dominant	2.Trans only	M×T	10	41
3.TX2094-dominant	2.Trans only	M×T	10	69
4.Transgressive Down	2.Trans only	M×T	10	0
4.Transgressive Up	2.Trans only	M×T	10	7
6.Conserved	2.Trans only	M×T	10	0
7.Other	2.Trans only	M×T	10	17
1.Additivity	3.Cis+Trans: enhancing	M×T	10	18
2.Maxxa-dominant	3.Cis+Trans: enhancing	M×T	10	6
3.TX2094-dominant	3.Cis+Trans: enhancing	M×T	10	2
4.Transgressive Down	3.Cis+Trans: enhancing	M×T	10	0
4.Transgressive Up	3.Cis+Trans: enhancing	M×T	10	0
6.Conserved	3.Cis+Trans: enhancing	M×T	10	0
7.Other	3.Cis+Trans: enhancing	M×T	10	3
1.Additivity	4.Cis+Trans: compensating	M×T	10	94
2.Maxxa-dominant	4.Cis+Trans: compensating	M×T	10	34
3.TX2094-dominant	4.Cis+Trans: compensating	M×T	10	58
4.Transgressive Down	4.Cis+Trans: compensating	M×T	10	1
4.Transgressive Up	4.Cis+Trans: compensating	M×T	10	11
6.Conserved	4.Cis+Trans: compensating	M×T	10	0
7.Other	4.Cis+Trans: compensating	M×T	10	5
1.Additivity	5.Compensatory	M×T	10	0
2.Maxxa-dominant	5.Compensatory	M×T	10	0
3.TX2094-dominant	5.Compensatory	M×T	10	0
4.Transgressive Down	5.Compensatory	M×T	10	9
4.Transgressive Up	5.Compensatory	M×T	10	47
6.Conserved	5.Compensatory	M×T	10	355
7.Other	5.Compensatory	M×T	10	253
1.Additivity	6.Conserved	M×T	10	0
2.Maxxa-dominant	6.Conserved	M×T	10	0
3.TX2094-dominant	6.Conserved	M×T	10	0
4.Transgressive Down	6.Conserved	M×T	10	188
4.Transgressive Up	6.Conserved	M×T	10	315
6.Conserved	6.Conserved	M×T	10	14705
7.Other	6.Conserved	M×T	10	5672
1.Additivity	7.Ambiguous	M×T	10	2366
2.Maxxa-dominant	7.Ambiguous	M×T	10	658
3.TX2094-dominant	7.Ambiguous	M×T	10	858
4.Transgressive Down	7.Ambiguous	M×T	10	20
4.Transgressive Up	7.Ambiguous	M×T	10	74
6.Conserved	7.Ambiguous	M×T	10	752
7.Other	7.Ambiguous	M×T	10	392
1.Additivity	1.Cis only	M×T	20	244
2.Maxxa-dominant	1.Cis only	M×T	20	35
3.TX2094-dominant	1.Cis only	M×T	20	28
4.Transgressive Down	1.Cis only	M×T	20	0
4.Transgressive Up	1.Cis only	M×T	20	1
6.Conserved	1.Cis only	M×T	20	0
7.Other	1.Cis only	M×T	20	10
1.Additivity	2.Trans only	M×T	20	166
2.Maxxa-dominant	2.Trans only	M×T	20	53
3.TX2094-dominant	2.Trans only	M×T	20	20
4.Transgressive Down	2.Trans only	M×T	20	0
4.Transgressive Up	2.Trans only	M×T	20	0
6.Conserved	2.Trans only	M×T	20	0
7.Other	2.Trans only	M×T	20	7
1.Additivity	3.Cis+Trans: enhancing	M×T	20	5
2.Maxxa-dominant	3.Cis+Trans: enhancing	M×T	20	0
3.TX2094-dominant	3.Cis+Trans: enhancing	M×T	20	0
4.Transgressive Down	3.Cis+Trans: enhancing	M×T	20	0
4.Transgressive Up	3.Cis+Trans: enhancing	M×T	20	0
6.Conserved	3.Cis+Trans: enhancing	M×T	20	0
7.Other	3.Cis+Trans: enhancing	M×T	20	0
1.Additivity	4.Cis+Trans: compensating	M×T	20	59
2.Maxxa-dominant	4.Cis+Trans: compensating	M×T	20	26
3.TX2094-dominant	4.Cis+Trans: compensating	M×T	20	8
4.Transgressive Down	4.Cis+Trans: compensating	M×T	20	0
4.Transgressive Up	4.Cis+Trans: compensating	M×T	20	2
6.Conserved	4.Cis+Trans: compensating	M×T	20	0
7.Other	4.Cis+Trans: compensating	M×T	20	6
1.Additivity	5.Compensatory	M×T	20	0
2.Maxxa-dominant	5.Compensatory	M×T	20	0
3.TX2094-dominant	5.Compensatory	M×T	20	0
4.Transgressive Down	5.Compensatory	M×T	20	0
4.Transgressive Up	5.Compensatory	M×T	20	2
6.Conserved	5.Compensatory	M×T	20	400
7.Other	5.Compensatory	M×T	20	113
1.Additivity	6.Conserved	M×T	20	0
2.Maxxa-dominant	6.Conserved	M×T	20	0
3.TX2094-dominant	6.Conserved	M×T	20	0
4.Transgressive Down	6.Conserved	M×T	20	8
4.Transgressive Up	6.Conserved	M×T	20	7
6.Conserved	6.Conserved	M×T	20	20619
7.Other	6.Conserved	M×T	20	2374
1.Additivity	7.Ambiguous	M×T	20	2025
2.Maxxa-dominant	7.Ambiguous	M×T	20	543
3.TX2094-dominant	7.Ambiguous	M×T	20	93
4.Transgressive Down	7.Ambiguous	M×T	20	2
4.Transgressive Up	7.Ambiguous	M×T	20	3
6.Conserved	7.Ambiguous	M×T	20	639
7.Other	7.Ambiguous	M×T	20	318
1.Additivity	1.Cis only	T×M	10	387
2.Maxxa-dominant	1.Cis only	T×M	10	53
3.TX2094-dominant	1.Cis only	T×M	10	85
4.Transgressive Down	1.Cis only	T×M	10	0
4.Transgressive Up	1.Cis only	T×M	10	5
6.Conserved	1.Cis only	T×M	10	0
7.Other	1.Cis only	T×M	10	27
1.Additivity	2.Trans only	T×M	10	210
2.Maxxa-dominant	2.Trans only	T×M	10	31
3.TX2094-dominant	2.Trans only	T×M	10	53
4.Transgressive Down	2.Trans only	T×M	10	0
4.Transgressive Up	2.Trans only	T×M	10	2
6.Conserved	2.Trans only	T×M	10	0
7.Other	2.Trans only	T×M	10	18
1.Additivity	3.Cis+Trans: enhancing	T×M	10	11
2.Maxxa-dominant	3.Cis+Trans: enhancing	T×M	10	2
3.TX2094-dominant	3.Cis+Trans: enhancing	T×M	10	2
4.Transgressive Down	3.Cis+Trans: enhancing	T×M	10	0
4.Transgressive Up	3.Cis+Trans: enhancing	T×M	10	1
6.Conserved	3.Cis+Trans: enhancing	T×M	10	0
7.Other	3.Cis+Trans: enhancing	T×M	10	5
1.Additivity	4.Cis+Trans: compensating	T×M	10	125
2.Maxxa-dominant	4.Cis+Trans: compensating	T×M	10	23
3.TX2094-dominant	4.Cis+Trans: compensating	T×M	10	46
4.Transgressive Down	4.Cis+Trans: compensating	T×M	10	1
4.Transgressive Up	4.Cis+Trans: compensating	T×M	10	3
6.Conserved	4.Cis+Trans: compensating	T×M	10	0
7.Other	4.Cis+Trans: compensating	T×M	10	8
1.Additivity	5.Compensatory	T×M	10	0
2.Maxxa-dominant	5.Compensatory	T×M	10	0
3.TX2094-dominant	5.Compensatory	T×M	10	0
4.Transgressive Down	5.Compensatory	T×M	10	7
4.Transgressive Up	5.Compensatory	T×M	10	11
6.Conserved	5.Compensatory	T×M	10	503
7.Other	5.Compensatory	T×M	10	142
1.Additivity	6.Conserved	T×M	10	0
2.Maxxa-dominant	6.Conserved	T×M	10	0
3.TX2094-dominant	6.Conserved	T×M	10	0
4.Transgressive Down	6.Conserved	T×M	10	66
4.Transgressive Up	6.Conserved	T×M	10	98
6.Conserved	6.Conserved	T×M	10	17629
7.Other	6.Conserved	T×M	10	3351
1.Additivity	7.Ambiguous	T×M	10	2930
2.Maxxa-dominant	7.Ambiguous	T×M	10	356
3.TX2094-dominant	7.Ambiguous	T×M	10	669
4.Transgressive Down	7.Ambiguous	T×M	10	4
4.Transgressive Up	7.Ambiguous	T×M	10	19
6.Conserved	7.Ambiguous	T×M	10	682
7.Other	7.Ambiguous	T×M	10	251
1.Additivity	1.Cis only	T×M	20	172
2.Maxxa-dominant	1.Cis only	T×M	20	88
3.TX2094-dominant	1.Cis only	T×M	20	57
4.Transgressive Down	1.Cis only	T×M	20	0
4.Transgressive Up	1.Cis only	T×M	20	8
6.Conserved	1.Cis only	T×M	20	0
7.Other	1.Cis only	T×M	20	14
1.Additivity	2.Trans only	T×M	20	99
2.Maxxa-dominant	2.Trans only	T×M	20	134
3.TX2094-dominant	2.Trans only	T×M	20	32
4.Transgressive Down	2.Trans only	T×M	20	1
4.Transgressive Up	2.Trans only	T×M	20	3
6.Conserved	2.Trans only	T×M	20	0
7.Other	2.Trans only	T×M	20	8
1.Additivity	3.Cis+Trans: enhancing	T×M	20	2
2.Maxxa-dominant	3.Cis+Trans: enhancing	T×M	20	1
3.TX2094-dominant	3.Cis+Trans: enhancing	T×M	20	2
4.Transgressive Down	3.Cis+Trans: enhancing	T×M	20	0
4.Transgressive Up	3.Cis+Trans: enhancing	T×M	20	0
6.Conserved	3.Cis+Trans: enhancing	T×M	20	0
7.Other	3.Cis+Trans: enhancing	T×M	20	1
1.Additivity	4.Cis+Trans: compensating	T×M	20	35
2.Maxxa-dominant	4.Cis+Trans: compensating	T×M	20	63
3.TX2094-dominant	4.Cis+Trans: compensating	T×M	20	15
4.Transgressive Down	4.Cis+Trans: compensating	T×M	20	0
4.Transgressive Up	4.Cis+Trans: compensating	T×M	20	4
6.Conserved	4.Cis+Trans: compensating	T×M	20	0
7.Other	4.Cis+Trans: compensating	T×M	20	1
1.Additivity	5.Compensatory	T×M	20	0
2.Maxxa-dominant	5.Compensatory	T×M	20	0
3.TX2094-dominant	5.Compensatory	T×M	20	0
4.Transgressive Down	5.Compensatory	T×M	20	1
4.Transgressive Up	5.Compensatory	T×M	20	32
6.Conserved	5.Compensatory	T×M	20	263
7.Other	5.Compensatory	T×M	20	251
1.Additivity	6.Conserved	T×M	20	0
2.Maxxa-dominant	6.Conserved	T×M	20	0
3.TX2094-dominant	6.Conserved	T×M	20	0
4.Transgressive Down	6.Conserved	T×M	20	133
4.Transgressive Up	6.Conserved	T×M	20	232
6.Conserved	6.Conserved	T×M	20	15013
7.Other	6.Conserved	T×M	20	7150
1.Additivity	7.Ambiguous	T×M	20	1268
2.Maxxa-dominant	7.Ambiguous	T×M	20	1220
3.TX2094-dominant	7.Ambiguous	T×M	20	222
4.Transgressive Down	7.Ambiguous	T×M	20	16
4.Transgressive Up	7.Ambiguous	T×M	20	32
6.Conserved	7.Ambiguous	T×M	20	750
7.Other	7.Ambiguous	T×M	20	493
