# Supplementary material for: Unraveling cis and trans regulatory evolution during cotton domestication
Source: Nat Commun. 2019 Nov 27;10:5399. doi: 10.1038/s41467-019-13386-w (PMC6881400; doi:10.1038/s41467-019-13386-w)
Supplement: Supplementary file 8 — Supplementary Dataset 4 [file 41467_2019_13386_MOESM8_ESM.xlsx]

## Sheet: Suppl Data 4
Supplementary Data 4. GO enrichment analysis of 55,551 fiber expressed genes against of the universe of 66,610 cotton genes
ID	Description	GeneRatio	BgRatio	pvalue	p.adjust	qvalue	geneID	Count	ont	level2	level3	level4
GO:0016853	isomerase activity	304/26458	312/30442	5.4602e-11	2.94305e-08	2.22431e-08	Gohir.D04G132700.1/Gohir.D04G058500.1/Gohir.D04G165200.1/Gohir.D04G164700.1/Gohir.D04G016300.1/Gohir.D04G164800.1/Gohir.D04G186700.1/Gohir.D04G017700.1/Gohir.D04G087600.1/Gohir.D04G012300.1/Gohir.D04G050200.1/Gohir.D04G118600.1/Gohir.D04G057900.1/Gohir.D03G144100.1/Gohir.D03G020200.1/Gohir.D03G043600.1/Gohir.D03G108800.1/Gohir.D03G125300.1/Gohir.D03G073100.1/Gohir.D03G113100.1/Gohir.D11G264000.1/…	304	MF	FALSE	TRUE	FALSE
GO:0016874	ligase activity	295/26458	303/30442	1.54886e-10	4.17418e-08	3.15479e-08	Gohir.D04G147400.1/Gohir.D04G032800.1/Gohir.D04G165100.1/Gohir.D04G146900.1/Gohir.D04G015400.1/Gohir.D04G136000.1/Gohir.D04G108400.1/Gohir.D04G019500.1/Gohir.D04G167200.1/Gohir.D04G140800.1/Gohir.D03G141500.1/Gohir.D03G151100.1/Gohir.D03G082900.1/Gohir.D03G141600.1/Gohir.D03G112200.1/Gohir.D03G151200.1/Gohir.D03G139300.1/Gohir.D11G100400.1/Gohir.D11G220600.1/Gohir.D11G148000.1/Gohir.D11G174800.1/…	295	MF	FALSE	TRUE	FALSE
GO:0003774	motor activity	231/26458	235/30442	3.12343e-10	5.24086e-08	3.96096e-08	Gohir.D04G097300.1/Gohir.D04G165900.1/Gohir.D04G118700.1/Gohir.D04G121500.1/Gohir.D04G004800.1/Gohir.D03G000600.1/Gohir.D03G131700.1/Gohir.D03G101000.1/Gohir.D03G063300.1/Gohir.D03G100800.1/Gohir.D03G151400.1/Gohir.D03G024700.1/Gohir.D11G267000.1/Gohir.D11G275100.1/Gohir.D11G261200.1/Gohir.D11G311300.1/Gohir.D11G004700.1/Gohir.D11G154100.1/Gohir.D11G323100.1/Gohir.D11G281200.1/Gohir.D11G273200.1/…	231	MF	FALSE	FALSE	FALSE
GO:0004721	phosphoprotein phosphatase activity	287/26458	295/30442	3.88932e-10	5.24086e-08	3.96096e-08	Gohir.D04G141800.1/Gohir.D04G069000.1/Gohir.D04G021000.1/Gohir.D04G168300.1/Gohir.D04G081700.1/Gohir.D04G090200.1/Gohir.D04G061200.1/Gohir.D04G128500.1/Gohir.D04G024300.1/Gohir.D04G135500.1/Gohir.D04G155100.1/Gohir.D04G002400.1/Gohir.D04G116700.1/Gohir.D04G064400.1/Gohir.D04G144800.1/Gohir.D03G001200.1/Gohir.D03G126000.1/Gohir.D03G121800.1/Gohir.D03G139700.1/Gohir.D03G098300.1/Gohir.D11G051100.1/…	287	MF	FALSE	FALSE	TRUE
GO:0015631	tubulin binding	210/26458	213/30442	5.77608e-10	6.22662e-08	4.70599e-08	Gohir.D04G186300.1/Gohir.D04G097300.1/Gohir.D04G165900.1/Gohir.D04G118700.1/Gohir.D04G121500.1/Gohir.D04G004800.1/Gohir.D03G000600.1/Gohir.D03G025600.1/Gohir.D03G131700.1/Gohir.D03G101000.1/Gohir.D03G063300.1/Gohir.D03G151400.1/Gohir.D03G024700.1/Gohir.D03G092100.1/Gohir.D11G267000.1/Gohir.D11G275100.1/Gohir.D11G311300.1/Gohir.D11G004700.1/Gohir.D11G323100.1/Gohir.D11G281200.1/Gohir.D11G273200.1/…	210	MF	FALSE	FALSE	FALSE
GO:0008017	microtubule binding	208/26458	211/30442	7.45307e-10	6.69534e-08	5.06024e-08	Gohir.D04G186300.1/Gohir.D04G097300.1/Gohir.D04G165900.1/Gohir.D04G118700.1/Gohir.D04G121500.1/Gohir.D04G004800.1/Gohir.D03G000600.1/Gohir.D03G025600.1/Gohir.D03G131700.1/Gohir.D03G101000.1/Gohir.D03G063300.1/Gohir.D03G151400.1/Gohir.D03G024700.1/Gohir.D03G092100.1/Gohir.D11G267000.1/Gohir.D11G275100.1/Gohir.D11G311300.1/Gohir.D11G004700.1/Gohir.D11G323100.1/Gohir.D11G281200.1/Gohir.D11G273200.1/…	208	MF	FALSE	FALSE	FALSE
GO:0016791	phosphatase activity	350/26458	364/30442	1.50642e-09	1.15994e-07	8.76668e-08	Gohir.D04G141800.1/Gohir.D04G093100.1/Gohir.D04G069000.1/Gohir.D04G170800.1/Gohir.D04G021000.1/Gohir.D04G168300.1/Gohir.D04G081700.1/Gohir.D04G090200.1/Gohir.D04G061200.1/Gohir.D04G131500.1/Gohir.D04G128500.1/Gohir.D04G024300.1/Gohir.D04G135500.1/Gohir.D04G070400.1/Gohir.D04G050300.1/Gohir.D04G155100.1/Gohir.D04G131400.1/Gohir.D04G002400.1/Gohir.D04G116700.1/Gohir.D04G066400.1/Gohir.D04G064400.1/…	350	MF	FALSE	FALSE	FALSE
GO:0042578	phosphoric ester hydrolase activity	405/26458	424/30442	1.89734e-09	1.27833e-07	9.66145e-08	Gohir.D04G141800.1/Gohir.D04G093100.1/Gohir.D04G069000.1/Gohir.D04G170800.1/Gohir.D04G021000.1/Gohir.D04G168300.1/Gohir.D04G081700.1/Gohir.D04G090200.1/Gohir.D04G061200.1/Gohir.D04G131500.1/Gohir.D04G067800.1/Gohir.D04G128500.1/Gohir.D04G024300.1/Gohir.D04G135500.1/Gohir.D04G070400.1/Gohir.D04G050300.1/Gohir.D04G155100.1/Gohir.D04G131400.1/Gohir.D04G002400.1/Gohir.D04G116700.1/Gohir.D04G066400.1/…	405	MF	FALSE	FALSE	FALSE
GO:0004386	helicase activity	150/26458	151/30442	1.42903e-08	8.55829e-07	6.46823e-07	Gohir.D04G110800.1/Gohir.D04G019300.1/Gohir.D04G091800.1/Gohir.D04G034800.1/Gohir.D04G183400.1/Gohir.D03G040800.1/Gohir.D03G073400.1/Gohir.D03G091700.1/Gohir.D03G079600.1/Gohir.D03G059400.1/Gohir.D03G169400.1/Gohir.D11G007900.1/Gohir.D11G013400.1/Gohir.D11G127700.1/Gohir.D11G005100.1/Gohir.D11G060900.1/Gohir.D11G286400.1/Gohir.D11G343200.1/Gohir.D11G085300.1/Gohir.D11G209700.1/Gohir.D11G114800.1/…	150	MF	FALSE	FALSE	FALSE
GO:0140098	catalytic activity, acting on RNA	421/26458	444/30442	2.38487e-08	1.25559e-06	9.48953e-07	Gohir.D04G188400.1/Gohir.D04G098500.1/Gohir.D04G111900.1/Gohir.D04G188700.1/Gohir.D04G011500.1/Gohir.D04G016900.1/Gohir.D04G019500.1/Gohir.D04G167200.1/Gohir.D04G140800.1/Gohir.D04G161200.1/Gohir.D03G024900.1/Gohir.D03G133900.1/Gohir.D03G075400.1/Gohir.D03G070500.1/Gohir.D03G005300.1/Gohir.D03G033700.1/Gohir.D03G051300.1/Gohir.D03G046200.1/Gohir.D03G000900.1/Gohir.D03G104400.1/Gohir.D03G099500.1/…	421	MF	FALSE	TRUE	FALSE
GO:0003777	microtubule motor activity	180/26458	183/30442	2.56242e-08	1.25559e-06	9.48953e-07	Gohir.D04G097300.1/Gohir.D04G165900.1/Gohir.D04G118700.1/Gohir.D04G121500.1/Gohir.D04G004800.1/Gohir.D03G000600.1/Gohir.D03G131700.1/Gohir.D03G101000.1/Gohir.D03G063300.1/Gohir.D03G151400.1/Gohir.D03G024700.1/Gohir.D11G267000.1/Gohir.D11G275100.1/Gohir.D11G311300.1/Gohir.D11G004700.1/Gohir.D11G323100.1/Gohir.D11G281200.1/Gohir.D11G273200.1/Gohir.D11G201800.1/Gohir.D11G185200.1/Gohir.D11G213200.1/…	180	MF	FALSE	FALSE	FALSE
GO:0016779	nucleotidyltransferase activity	283/26458	295/30442	1.30212e-07	5.65532e-06	4.27421e-06	Gohir.D04G053800.1/Gohir.D04G188400.1/Gohir.D04G111900.1/Gohir.D04G018600.1/Gohir.D04G128500.1/Gohir.D04G188700.1/Gohir.D04G064800.1/Gohir.D04G011500.1/Gohir.D04G148900.1/Gohir.D04G016900.1/Gohir.D04G090500.1/Gohir.D04G125200.1/Gohir.D04G161200.1/Gohir.D03G075400.1/Gohir.D03G070500.1/Gohir.D03G005300.1/Gohir.D03G046200.1/Gohir.D03G063000.1/Gohir.D03G104400.1/Gohir.D03G099500.1/Gohir.D03G171700.1/…	283	MF	FALSE	FALSE	FALSE
GO:0004722	protein serine/threonine phosphatase activity	222/26458	229/30442	1.36399e-07	5.65532e-06	4.27421e-06	Gohir.D04G141800.1/Gohir.D04G069000.1/Gohir.D04G168300.1/Gohir.D04G081700.1/Gohir.D04G090200.1/Gohir.D04G024300.1/Gohir.D04G135500.1/Gohir.D04G155100.1/Gohir.D04G002400.1/Gohir.D04G116700.1/Gohir.D04G064400.1/Gohir.D04G144800.1/Gohir.D03G001200.1/Gohir.D03G126000.1/Gohir.D03G121800.1/Gohir.D03G139700.1/Gohir.D03G098300.1/Gohir.D11G179000.1/Gohir.D11G044300.1/Gohir.D11G348900.1/Gohir.D11G139900.1/…	222	MF	FALSE	FALSE	FALSE
GO:0003924	GTPase activity	164/26458	167/30442	1.87692e-07	7.22615e-06	5.46142e-06	Gohir.D04G181900.1/Gohir.D04G159600.1/Gohir.D04G174700.1/Gohir.D03G151700.1/Gohir.D03G066700.1/Gohir.D03G119800.1/Gohir.D03G152000.1/Gohir.D03G151900.1/Gohir.D03G019400.1/Gohir.D11G151100.1/Gohir.D11G132000.1/Gohir.D11G253600.1/Gohir.D11G099800.1/Gohir.D11G321700.1/Gohir.D11G245300.1/Gohir.D11G152900.1/Gohir.D11G338600.1/Gohir.D11G080600.1/Gohir.D11G314800.1/Gohir.A11G076100.1/Gohir.A11G249400.1/…	164	MF	FALSE	FALSE	FALSE
GO:0140097	catalytic activity, acting on DNA	190/26458	195/30442	2.57915e-07	9.26775e-06	7.00443e-06	Gohir.D04G110800.1/Gohir.D04G089300.1/Gohir.D04G018600.1/Gohir.D04G017700.1/Gohir.D04G090500.1/Gohir.D04G072700.1/Gohir.D04G133000.1/Gohir.D03G073400.1/Gohir.D03G091700.1/Gohir.D03G079600.1/Gohir.D03G059400.1/Gohir.D03G073100.1/Gohir.D03G158300.1/Gohir.D03G139300.1/Gohir.D11G235500.1/Gohir.D11G013400.1/Gohir.D11G288000.1/Gohir.D11G127700.1/Gohir.D11G060900.1/Gohir.D11G343200.1/Gohir.D11G085300.1/…	190	MF	FALSE	TRUE	FALSE
GO:0016616	oxidoreductase activity, acting on the CH-OH group of donors, NAD or NADP as acceptor	270/26458	282/30442	4.78778e-07	1.61288e-05	1.21899e-05	Gohir.D04G151400.1/Gohir.D04G006100.1/Gohir.D04G161100.1/Gohir.D04G072100.1/Gohir.D04G079700.1/Gohir.D04G055400.1/Gohir.D04G117900.1/Gohir.D04G012900.1/Gohir.D04G107200.1/Gohir.D04G060000.1/Gohir.D04G170300.1/Gohir.D03G058000.1/Gohir.D03G032700.1/Gohir.D03G154900.1/Gohir.D03G127900.1/Gohir.D03G053400.1/Gohir.D03G093400.1/Gohir.D03G156500.1/Gohir.D11G285000.1/Gohir.D11G123100.1/Gohir.D11G168700.1/…	270	MF	FALSE	FALSE	FALSE
GO:0008135	translation factor activity, RNA binding	169/26458	173/30442	5.99533e-07	1.90087e-05	1.43665e-05	Gohir.D03G093100.1/Gohir.D03G158100.1/Gohir.D03G094500.1/Gohir.D03G121600.1/Gohir.D11G108300.1/Gohir.D11G323600.1/Gohir.D11G035900.1/Gohir.D11G034200.1/Gohir.D11G108700.1/Gohir.D11G290500.1/Gohir.D11G158500.1/Gohir.D11G325000.1/Gohir.D11G324900.1/Gohir.D11G290400.1/Gohir.D11G089500.1/Gohir.A11G309600.1/Gohir.A11G217200.1/Gohir.A11G308200.1/Gohir.A11G151500.1/Gohir.A11G032600.1/Gohir.A11G309500.1/…	169	MF	FALSE	FALSE	FALSE
GO:0016614	oxidoreductase activity, acting on CH-OH group of donors	304/26458	321/30442	3.10765e-06	9.30568e-05	7.0331e-05	Gohir.D04G151400.1/Gohir.D04G006100.1/Gohir.D04G161100.1/Gohir.D04G072100.1/Gohir.D04G079700.1/Gohir.D04G055400.1/Gohir.D04G117900.1/Gohir.D04G012900.1/Gohir.D04G107200.1/Gohir.D04G060000.1/Gohir.D04G170300.1/Gohir.D03G058000.1/Gohir.D03G094600.1/Gohir.D03G032700.1/Gohir.D03G154900.1/Gohir.D03G127900.1/Gohir.D03G053400.1/Gohir.D03G093400.1/Gohir.D03G090300.1/Gohir.D03G156500.1/Gohir.D11G285000.1/…	304	MF	FALSE	FALSE	TRUE
GO:0003854	3-beta-hydroxy-delta5-steroid dehydrogenase activity	83/26458	83/30442	8.64238e-06	0.000221821	0.000167649	Gohir.D04G055400.1/Gohir.D04G117900.1/Gohir.D03G127900.1/Gohir.D03G053400.1/Gohir.D03G093400.1/Gohir.D11G302800.1/Gohir.D11G119700.1/Gohir.D11G084900.1/Gohir.A11G289600.1/Gohir.A11G114600.1/Gohir.A11G080200.1/Gohir.A02G019300.1/Gohir.A02G050000.1/Gohir.A02G127600.1/Gohir.A02G099900.1/Gohir.D02G055100.1/Gohir.D02G022600.1/Gohir.A10G127600.1/Gohir.A10G005700.1/Gohir.A10G216100.1/Gohir.A10G182900.1/…	83	MF	FALSE	FALSE	FALSE
GO:0016229	steroid dehydrogenase activity	83/26458	83/30442	8.64238e-06	0.000221821	0.000167649	Gohir.D04G055400.1/Gohir.D04G117900.1/Gohir.D03G127900.1/Gohir.D03G053400.1/Gohir.D03G093400.1/Gohir.D11G302800.1/Gohir.D11G119700.1/Gohir.D11G084900.1/Gohir.A11G289600.1/Gohir.A11G114600.1/Gohir.A11G080200.1/Gohir.A02G019300.1/Gohir.A02G050000.1/Gohir.A02G127600.1/Gohir.A02G099900.1/Gohir.D02G055100.1/Gohir.D02G022600.1/Gohir.A10G127600.1/Gohir.A10G005700.1/Gohir.A10G216100.1/Gohir.A10G182900.1/…	83	MF	FALSE	FALSE	TRUE
GO:0033764	steroid dehydrogenase activity, acting on the CH-OH group of donors, NAD or NADP as acceptor	83/26458	83/30442	8.64238e-06	0.000221821	0.000167649	Gohir.D04G055400.1/Gohir.D04G117900.1/Gohir.D03G127900.1/Gohir.D03G053400.1/Gohir.D03G093400.1/Gohir.D11G302800.1/Gohir.D11G119700.1/Gohir.D11G084900.1/Gohir.A11G289600.1/Gohir.A11G114600.1/Gohir.A11G080200.1/Gohir.A02G019300.1/Gohir.A02G050000.1/Gohir.A02G127600.1/Gohir.A02G099900.1/Gohir.D02G055100.1/Gohir.D02G022600.1/Gohir.A10G127600.1/Gohir.A10G005700.1/Gohir.A10G216100.1/Gohir.A10G182900.1/…	83	MF	FALSE	FALSE	FALSE
GO:0003678	DNA helicase activity	99/26458	100/30442	1.27332e-05	0.000311964	0.000235778	Gohir.D04G110800.1/Gohir.D03G073400.1/Gohir.D03G091700.1/Gohir.D03G079600.1/Gohir.D03G059400.1/Gohir.D11G013400.1/Gohir.D11G127700.1/Gohir.D11G060900.1/Gohir.D11G343200.1/Gohir.D11G085300.1/Gohir.D11G209700.1/Gohir.D11G114800.1/Gohir.A11G115000.1/Gohir.A11G324100.1/Gohir.A11G213500.1/Gohir.A11G056700.1/Gohir.A11G013100.1/Gohir.A11G122400.1/Gohir.A11G080700.1/Gohir.A11G109800.1/Gohir.A02G118800.1/…	99	MF	FALSE	FALSE	TRUE
GO:0008092	cytoskeletal protein binding	266/26458	281/30442	1.44791e-05	0.000339314	0.000256449	Gohir.D04G186300.1/Gohir.D04G097300.1/Gohir.D04G165900.1/Gohir.D04G118700.1/Gohir.D04G121500.1/Gohir.D04G004800.1/Gohir.D03G000600.1/Gohir.D03G025600.1/Gohir.D03G131700.1/Gohir.D03G101000.1/Gohir.D03G041100.1/Gohir.D03G063300.1/Gohir.D03G043100.1/Gohir.D03G128900.1/Gohir.D03G069500.1/Gohir.D03G043200.1/Gohir.D03G151400.1/Gohir.D03G024700.1/Gohir.D03G092100.1/Gohir.D11G267000.1/Gohir.D11G275100.1/…	266	MF	FALSE	FALSE	TRUE
GO:0004812	aminoacyl-tRNA ligase activity	111/26458	113/30442	2.06234e-05	0.00044464	0.000336052	Gohir.D04G019500.1/Gohir.D04G167200.1/Gohir.D04G140800.1/Gohir.D11G148000.1/Gohir.D11G247600.1/Gohir.A11G141700.1/Gohir.A11G237100.1/Gohir.A02G091100.1/Gohir.A02G091000.1/Gohir.D02G109500.1/Gohir.D02G229700.1/Gohir.D02G092200.1/Gohir.D02G187500.1/Gohir.D02G234200.1/Gohir.D02G104200.1/Gohir.A10G193600.1/Gohir.A10G216000.1/Gohir.A10G243100.1/Gohir.A10G243000.1/Gohir.A10G140300.1/Gohir.A10G142700.1/…	111	MF	FALSE	FALSE	FALSE
GO:0016875	ligase activity, forming carbon-oxygen bonds	111/26458	113/30442	2.06234e-05	0.00044464	0.000336052	Gohir.D04G019500.1/Gohir.D04G167200.1/Gohir.D04G140800.1/Gohir.D11G148000.1/Gohir.D11G247600.1/Gohir.A11G141700.1/Gohir.A11G237100.1/Gohir.A02G091100.1/Gohir.A02G091000.1/Gohir.D02G109500.1/Gohir.D02G229700.1/Gohir.D02G092200.1/Gohir.D02G187500.1/Gohir.D02G234200.1/Gohir.D02G104200.1/Gohir.A10G193600.1/Gohir.A10G216000.1/Gohir.A10G243100.1/Gohir.A10G243000.1/Gohir.A10G140300.1/Gohir.A10G142700.1/…	111	MF	FALSE	FALSE	TRUE
GO:0140101	catalytic activity, acting on a tRNA	186/26458	194/30442	2.26912e-05	0.000470406	0.000355526	Gohir.D04G098500.1/Gohir.D04G019500.1/Gohir.D04G167200.1/Gohir.D04G140800.1/Gohir.D03G024900.1/Gohir.D03G033700.1/Gohir.D03G051300.1/Gohir.D11G165800.1/Gohir.D11G112900.1/Gohir.D11G148000.1/Gohir.D11G176600.1/Gohir.D11G247600.1/Gohir.D11G037500.1/Gohir.A11G141700.1/Gohir.A11G237100.1/Gohir.A11G034100.1/Gohir.A11G108400.1/Gohir.A11G159700.1/Gohir.A02G073700.1/Gohir.A02G146800.1/Gohir.A02G155700.1/…	186	MF	FALSE	FALSE	TRUE
GO:0008047	enzyme activator activity	75/26458	75/30442	2.66266e-05	0.000531546	0.000401735	Gohir.D04G089500.1/Gohir.D04G120100.1/Gohir.D03G171600.1/Gohir.D03G141700.1/Gohir.D03G110100.1/Gohir.D11G315300.1/Gohir.D11G237800.1/Gohir.D11G029300.1/Gohir.A11G030600.1/Gohir.A11G300500.1/Gohir.D02G136000.1/Gohir.D02G175100.1/Gohir.A10G004100.1/Gohir.A10G020100.1/Gohir.A10G183400.1/Gohir.D12G158200.1/Gohir.D12G210700.1/Gohir.D06G219900.1/Gohir.D06G059300.1/Gohir.D06G035500.1/Gohir.D06G048300.1/…	75	MF	FALSE	FALSE	TRUE
GO:0005096	GTPase activator activity	64/26458	64/30442	0.000125034	0.0024069	0.0018191	Gohir.D04G120100.1/Gohir.D03G171600.1/Gohir.D03G141700.1/Gohir.D03G110100.1/Gohir.D11G315300.1/Gohir.D11G237800.1/Gohir.D11G029300.1/Gohir.A11G030600.1/Gohir.A11G300500.1/Gohir.D02G136000.1/Gohir.D02G175100.1/Gohir.A10G004100.1/Gohir.A10G020100.1/Gohir.A10G183400.1/Gohir.D12G158200.1/Gohir.D12G210700.1/Gohir.D06G219900.1/Gohir.D06G059300.1/Gohir.D06G048300.1/Gohir.A03G000600.1/Gohir.A03G151900.1/…	64	MF	FALSE	FALSE	FALSE
GO:0051082	unfolded protein binding	96/26458	98/30442	0.000130197	0.00241988	0.00182891	Gohir.D03G071800.1/Gohir.D03G148100.1/Gohir.D03G038000.1/Gohir.D11G042300.1/Gohir.D11G229500.1/Gohir.D11G317800.1/Gohir.D11G081300.1/Gohir.D11G283000.1/Gohir.A11G272800.1/Gohir.A11G302200.1/Gohir.A11G039000.1/Gohir.A11G076900.1/Gohir.A11G230300.1/Gohir.A02G106200.1/Gohir.A02G142400.1/Gohir.A02G011200.1/Gohir.D02G120900.1/Gohir.D02G132200.1/Gohir.D02G012000.1/Gohir.A10G210600.1/Gohir.A10G040300.1/…	96	MF	FALSE	FALSE	TRUE
GO:0003690	double-stranded DNA binding	106/26458	109/30442	0.000195185	0.00350682	0.0026504	Gohir.D04G188500.1/Gohir.D04G096600.1/Gohir.D04G159400.1/Gohir.1Z061800.1/Gohir.D11G330400.1/Gohir.1Z004300.1/Gohir.A02G048100.1/Gohir.A02G060400.1/Gohir.A02G048000.1/Gohir.D02G053600.1/Gohir.D02G053100.1/Gohir.D02G126500.1/Gohir.D02G053200.1/Gohir.A10G079000.1/Gohir.A10G242100.1/Gohir.A10G024900.1/Gohir.A10G079300.1/Gohir.A10G162600.1/Gohir.A10G043700.1/Gohir.A10G191600.1/Gohir.D12G259600.1/Gohi…	106	MF	FALSE	FALSE	FALSE
GO:0003682	chromatin binding	60/26458	60/30442	0.000219393	0.0036954	0.00279293	Gohir.D04G042500.1/Gohir.D11G022000.1/Gohir.D11G000300.1/Gohir.A11G022300.1/Gohir.A11G224000.1/Gohir.A11G000700.1/Gohir.A02G047300.1/Gohir.D02G218700.1/Gohir.D02G052600.1/Gohir.A10G161000.1/Gohir.D12G171500.1/Gohir.D06G157100.1/Gohir.A03G197400.1/Gohir.D05G079700.1/Gohir.D05G175900.1/Gohir.D05G125300.1/Gohir.D05G050800.1/Gohir.D10G167400.1/Gohir.A05G172900.1/Gohir.A05G048900.1/Gohir.A05G076900.1/…	60	MF	FALSE	TRUE	FALSE
GO:0009378	four-way junction helicase activity	60/26458	60/30442	0.000219393	0.0036954	0.00279293	Gohir.D04G110800.1/Gohir.D03G073400.1/Gohir.D03G079600.1/Gohir.D03G059400.1/Gohir.D11G013400.1/Gohir.D11G060900.1/Gohir.D11G343200.1/Gohir.A11G115000.1/Gohir.A11G324100.1/Gohir.A11G056700.1/Gohir.A11G013100.1/Gohir.A02G118800.1/Gohir.A02G104100.1/Gohir.A02G123000.1/Gohir.D02G096200.1/Gohir.A10G040800.1/Gohir.D12G240800.1/Gohir.D12G137800.1/Gohir.D06G142900.1/Gohir.A03G080100.1/Gohir.D05G259800.1/…	60	MF	FALSE	FALSE	FALSE
GO:0051287	NAD binding	115/26458	119/30442	0.000287129	0.00468978	0.00354446	Gohir.D04G161100.1/Gohir.D04G072100.1/Gohir.D04G033900.1/Gohir.D04G107200.1/Gohir.D04G060000.1/Gohir.D04G170300.1/Gohir.D03G058000.1/Gohir.D03G103000.1/Gohir.D03G156500.1/Gohir.D11G096700.1/Gohir.D11G152100.1/Gohir.D11G076100.1/Gohir.D11G256700.1/Gohir.D11G091100.1/Gohir.A11G072100.1/Gohir.A11G091900.1/Gohir.A11G146000.1/Gohir.A11G082400.1/Gohir.1Z064600.1/Gohir.A02G019000.1/Gohir.A02G117500.1/Go…	115	MF	FALSE	FALSE	FALSE
GO:0042623	ATPase activity, coupled	265/26458	284/30442	0.000379302	0.00601305	0.00454458	Gohir.D04G098800.1/Gohir.D04G055300.1/Gohir.D04G051900.1/Gohir.D04G034400.1/Gohir.D04G019200.1/Gohir.D04G017700.1/Gohir.D04G061700.1/Gohir.D04G008500.1/Gohir.D04G019400.1/Gohir.D04G181300.1/Gohir.D04G038000.1/Gohir.D04G072700.1/Gohir.D03G053800.1/Gohir.D03G081100.1/Gohir.D03G096600.1/Gohir.D03G037100.1/Gohir.D03G100600.1/Gohir.D03G145900.1/Gohir.D03G091700.1/Gohir.D03G173400.1/Gohir.D03G173100.1/…	265	MF	FALSE	FALSE	FALSE
GO:0003743	translation initiation factor activity	110/26458	114/30442	0.000493141	0.00759437	0.00573971	Gohir.D03G121600.1/Gohir.D11G323600.1/Gohir.D11G290500.1/Gohir.D11G158500.1/Gohir.D11G325000.1/Gohir.D11G324900.1/Gohir.D11G290400.1/Gohir.D11G089500.1/Gohir.A11G309600.1/Gohir.A11G217200.1/Gohir.A11G308200.1/Gohir.A11G151500.1/Gohir.A11G309500.1/Gohir.A11G280100.1/Gohir.A02G051600.1/Gohir.A02G042300.1/Gohir.D02G056500.1/Gohir.D02G227000.1/Gohir.D02G238500.1/Gohir.D02G047900.1/Gohir.A10G177600.1/…	110	MF	FALSE	FALSE	FALSE
GO:0016830	carbon-carbon lyase activity	142/26458	149/30442	0.0005806	0.00869287	0.00656995	Gohir.D04G103800.1/Gohir.D04G165600.1/Gohir.D04G156000.1/Gohir.D04G154300.1/Gohir.D04G165700.1/Gohir.D04G104000.1/Gohir.D03G163500.1/Gohir.D03G130200.1/Gohir.D03G077600.1/Gohir.D03G033600.1/Gohir.D03G158300.1/Gohir.D11G213400.1/Gohir.D11G155000.1/Gohir.D11G261000.1/Gohir.A11G145500.1/Gohir.A11G158600.1/Gohir.A11G209600.1/Gohir.A11G148200.1/Gohir.A11G158100.1/Gohir.A02G072100.1/Gohir.A02G044600.1/…	142	MF	FALSE	FALSE	TRUE
GO:0004298	threonine-type endopeptidase activity	68/26458	69/30442	0.000706767	0.0100249	0.0075767	Gohir.D04G059100.1/Gohir.D04G181800.1/Gohir.D03G008100.1/Gohir.D11G307500.1/Gohir.D11G063100.1/Gohir.D11G181200.1/Gohir.D11G284100.1/Gohir.A11G058900.1/Gohir.A11G174100.1/Gohir.A11G292900.1/Gohir.A11G273900.1/Gohir.A11G253500.1/Gohir.1Z088600.1/Gohir.A02G072200.1/Gohir.A02G172000.1/Gohir.A02G032700.1/Gohir.D02G079400.1/Gohir.D02G226000.1/Gohir.D02G039400.1/Gohir.A10G044600.1/Gohir.1Z036100.1/Gohi…	68	MF	FALSE	FALSE	FALSE
GO:0070003	threonine-type peptidase activity	68/26458	69/30442	0.000706767	0.0100249	0.0075767	Gohir.D04G059100.1/Gohir.D04G181800.1/Gohir.D03G008100.1/Gohir.D11G307500.1/Gohir.D11G063100.1/Gohir.D11G181200.1/Gohir.D11G284100.1/Gohir.A11G058900.1/Gohir.A11G174100.1/Gohir.A11G292900.1/Gohir.A11G273900.1/Gohir.A11G253500.1/Gohir.1Z088600.1/Gohir.A02G072200.1/Gohir.A02G172000.1/Gohir.A02G032700.1/Gohir.D02G079400.1/Gohir.D02G226000.1/Gohir.D02G039400.1/Gohir.A10G044600.1/Gohir.1Z036100.1/Gohi…	68	MF	FALSE	FALSE	FALSE
GO:0034062	5'-3' RNA polymerase activity	149/26458	157/30442	0.000807089	0.0108755	0.00821956	Gohir.D04G188400.1/Gohir.D04G111900.1/Gohir.D04G188700.1/Gohir.D04G011500.1/Gohir.D04G016900.1/Gohir.D04G161200.1/Gohir.D03G075400.1/Gohir.D03G070500.1/Gohir.D03G005300.1/Gohir.D03G046200.1/Gohir.D03G104400.1/Gohir.D03G099500.1/Gohir.D03G171700.1/Gohir.D03G132200.1/Gohir.1Z015400.1/Gohir.D11G233400.1/Gohir.D11G192200.1/Gohir.D11G020900.1/Gohir.D11G001400.1/Gohir.D11G009000.1/Gohir.D11G178600.1/Go…	149	MF	FALSE	FALSE	FALSE
GO:0097747	RNA polymerase activity	149/26458	157/30442	0.000807089	0.0108755	0.00821956	Gohir.D04G188400.1/Gohir.D04G111900.1/Gohir.D04G188700.1/Gohir.D04G011500.1/Gohir.D04G016900.1/Gohir.D04G161200.1/Gohir.D03G075400.1/Gohir.D03G070500.1/Gohir.D03G005300.1/Gohir.D03G046200.1/Gohir.D03G104400.1/Gohir.D03G099500.1/Gohir.D03G171700.1/Gohir.D03G132200.1/Gohir.1Z015400.1/Gohir.D11G233400.1/Gohir.D11G192200.1/Gohir.D11G020900.1/Gohir.D11G001400.1/Gohir.D11G009000.1/Gohir.D11G178600.1/Go…	149	MF	FALSE	FALSE	TRUE
GO:0003755	peptidyl-prolyl cis-trans isomerase activity	80/26458	82/30442	0.00088661	0.0113782	0.00859945	Gohir.D04G164700.1/Gohir.D04G016300.1/Gohir.D04G164800.1/Gohir.D03G020200.1/Gohir.D03G108800.1/Gohir.D11G079500.1/Gohir.D11G293200.1/Gohir.D11G113000.1/Gohir.D11G296300.1/Gohir.A11G074800.1/Gohir.A11G108500.1/Gohir.A02G054200.1/Gohir.D02G059200.1/Gohir.D02G212200.1/Gohir.D02G124600.1/Gohir.A10G203100.1/Gohir.A10G236300.1/Gohir.A10G188300.1/Gohir.A10G187700.1/Gohir.A10G187900.1/Gohir.A10G092800.1/…	80	MF	FALSE	FALSE	TRUE
GO:0016859	cis-trans isomerase activity	80/26458	82/30442	0.00088661	0.0113782	0.00859945	Gohir.D04G164700.1/Gohir.D04G016300.1/Gohir.D04G164800.1/Gohir.D03G020200.1/Gohir.D03G108800.1/Gohir.D11G079500.1/Gohir.D11G293200.1/Gohir.D11G113000.1/Gohir.D11G296300.1/Gohir.A11G074800.1/Gohir.A11G108500.1/Gohir.A02G054200.1/Gohir.D02G059200.1/Gohir.D02G212200.1/Gohir.D02G124600.1/Gohir.A10G203100.1/Gohir.A10G236300.1/Gohir.A10G188300.1/Gohir.A10G187700.1/Gohir.A10G187900.1/Gohir.A10G092800.1/…	80	MF	FALSE	FALSE	TRUE
GO:0016866	intramolecular transferase activity	92/26458	95/30442	0.000949551	0.0119025	0.00899575	Gohir.D04G058500.1/Gohir.D04G186700.1/Gohir.D04G087600.1/Gohir.D03G144100.1/Gohir.D03G113100.1/Gohir.D11G264000.1/Gohir.D11G075200.1/Gohir.D11G074800.1/Gohir.D11G165700.1/Gohir.D11G037000.1/Gohir.A11G071200.1/Gohir.A11G254200.1/Gohir.A11G159600.1/Gohir.A11G033600.1/Gohir.A11G070900.1/Gohir.A02G029900.1/Gohir.A02G010300.1/Gohir.A02G058800.1/Gohir.A02G061800.1/Gohir.A02G092100.1/Gohir.D02G064500.1/…	92	MF	FALSE	FALSE	TRUE
GO:0005516	calmodulin binding	63/26458	64/30442	0.00133286	0.0163276	0.0123401	Gohir.D04G045100.1/Gohir.D04G031100.1/Gohir.D04G071300.1/Gohir.D03G095200.1/Gohir.D03G028400.1/Gohir.D03G104100.1/Gohir.D11G230800.1/Gohir.A11G226800.1/Gohir.A11G130500.1/Gohir.A02G152000.1/Gohir.A10G089800.1/Gohir.A10G020700.1/Gohir.A10G157400.1/Gohir.A10G242500.1/Gohir.A10G241200.1/Gohir.D12G187600.1/Gohir.D12G187400.1/Gohir.D12G277300.1/Gohir.D12G267500.1/Gohir.D06G211900.1/Gohir.D06G020900.1/…	63	MF	FALSE	FALSE	TRUE
GO:0016860	intramolecular oxidoreductase activity	47/26458	47/30442	0.00136337	0.0163302	0.0123421	Gohir.D04G132700.1/Gohir.D04G165200.1/Gohir.D03G125300.1/Gohir.D11G170000.1/Gohir.D11G263700.1/Gohir.A11G163700.1/Gohir.A11G253800.1/Gohir.D02G145800.1/Gohir.A10G219700.1/Gohir.A10G237500.1/Gohir.D12G153700.1/Gohir.D12G052200.1/Gohir.D06G032300.1/Gohir.D06G143800.1/Gohir.D06G121900.1/Gohir.A03G123200.1/Gohir.A03G042300.1/Gohir.D05G149400.1/Gohir.D05G095800.1/Gohir.D05G223700.1/Gohir.D10G249200.1/…	47	MF	FALSE	FALSE	TRUE
GO:0016879	ligase activity, forming carbon-nitrogen bonds	122/26458	128/30442	0.00141971	0.0166353	0.0125727	Gohir.D04G147400.1/Gohir.D04G032800.1/Gohir.D04G165100.1/Gohir.D04G146900.1/Gohir.D04G015400.1/Gohir.D04G136000.1/Gohir.D04G108400.1/Gohir.D03G082900.1/Gohir.D03G151200.1/Gohir.D11G100400.1/Gohir.D11G174800.1/Gohir.D11G274200.1/Gohir.D11G002700.1/Gohir.D11G232600.1/Gohir.D11G062200.1/Gohir.D11G116400.1/Gohir.D11G274100.1/Gohir.D11G100300.1/Gohir.A11G058000.1/Gohir.A11G168500.1/Gohir.A11G264000.1/…	122	MF	FALSE	FALSE	TRUE
GO:0047262	polygalacturonate 4-alpha-galacturonosyltransferase activity	46/26458	46/30442	0.00156903	0.017748	0.0134137	Gohir.D04G044700.1/Gohir.D04G145300.1/Gohir.D04G037600.1/Gohir.D11G037200.1/Gohir.D11G133200.1/Gohir.D11G075800.1/Gohir.D11G087500.1/Gohir.A11G071800.1/Gohir.A11G083400.1/Gohir.A11G127800.1/Gohir.A11G033800.1/Gohir.A02G089300.1/Gohir.D02G112200.1/Gohir.D12G056800.1/Gohir.D06G163700.1/Gohir.D05G180400.1/Gohir.A04G105500.1/Gohir.A05G378000.1/Gohir.A05G370900.1/Gohir.A05G177000.1/Gohir.D09G211200.1/…	46	MF	FALSE	FALSE	FALSE
GO:0016810	hydrolase activity, acting on carbon-nitrogen (but not peptide) bonds	99/26458	103/30442	0.00158052	0.017748	0.0134137	Gohir.D04G096000.1/Gohir.D04G131900.1/Gohir.D04G064100.1/Gohir.D04G156000.1/Gohir.D03G130200.1/Gohir.D03G101100.1/Gohir.D11G207000.1/Gohir.D11G228700.1/Gohir.D11G251900.1/Gohir.D11G064100.1/Gohir.A11G216400.1/Gohir.A11G060000.1/Gohir.D02G024400.1/Gohir.D02G199200.1/Gohir.D02G127900.1/Gohir.A10G075700.1/Gohir.A10G103100.1/Gohir.A10G208500.1/Gohir.A10G126300.1/Gohir.D12G079400.1/Gohir.D12G109300.1/…	99	MF	FALSE	FALSE	TRUE
GO:0042393	histone binding	60/26458	61/30442	0.00194553	0.0214009	0.0161745	Gohir.D04G130800.1/Gohir.D04G017800.1/Gohir.D04G073300.1/Gohir.D03G105500.1/Gohir.D11G320700.1/Gohir.D11G003600.1/Gohir.A11G305300.1/Gohir.A11G004100.1/Gohir.D02G106000.1/Gohir.D02G175300.1/Gohir.A10G118000.1/Gohir.A10G052300.1/Gohir.A10G237200.1/Gohir.D12G268500.1/Gohir.D12G215900.1/Gohir.D06G073700.1/Gohir.D06G168500.1/Gohir.D06G123300.1/Gohir.D06G084000.1/Gohir.A03G152200.1/Gohir.A03G211600.1/…	60	MF	FALSE	FALSE	TRUE
GO:0000155	phosphorelay sensor kinase activity	44/26458	44/30442	0.00207804	0.0215397	0.0162794	Gohir.D03G008200.1/Gohir.D11G156400.1/Gohir.D11G045900.1/Gohir.D11G117900.1/Gohir.A11G112900.1/Gohir.A11G149900.1/Gohir.A11G042400.1/Gohir.A02G171900.1/Gohir.D02G147800.1/Gohir.D02G137000.1/Gohir.A10G037800.1/Gohir.A10G172500.1/Gohir.D12G153100.1/Gohir.D12G157400.1/Gohir.D12G132000.1/Gohir.D12G128900.1/Gohir.A03G114500.1/Gohir.A03G112400.1/Gohir.D05G333100.1/Gohir.D05G065500.1/Gohir.D05G065200.1/…	44	MF	FALSE	FALSE	FALSE
GO:0004673	protein histidine kinase activity	44/26458	44/30442	0.00207804	0.0215397	0.0162794	Gohir.D03G008200.1/Gohir.D11G156400.1/Gohir.D11G045900.1/Gohir.D11G117900.1/Gohir.A11G112900.1/Gohir.A11G149900.1/Gohir.A11G042400.1/Gohir.A02G171900.1/Gohir.D02G147800.1/Gohir.D02G137000.1/Gohir.A10G037800.1/Gohir.A10G172500.1/Gohir.D12G153100.1/Gohir.D12G157400.1/Gohir.D12G132000.1/Gohir.D12G128900.1/Gohir.A03G114500.1/Gohir.A03G112400.1/Gohir.D05G333100.1/Gohir.D05G065500.1/Gohir.D05G065200.1/…	44	MF	FALSE	FALSE	FALSE
GO:0016775	phosphotransferase activity, nitrogenous group as acceptor	44/26458	44/30442	0.00207804	0.0215397	0.0162794	Gohir.D03G008200.1/Gohir.D11G156400.1/Gohir.D11G045900.1/Gohir.D11G117900.1/Gohir.A11G112900.1/Gohir.A11G149900.1/Gohir.A11G042400.1/Gohir.A02G171900.1/Gohir.D02G147800.1/Gohir.D02G137000.1/Gohir.A10G037800.1/Gohir.A10G172500.1/Gohir.D12G153100.1/Gohir.D12G157400.1/Gohir.D12G132000.1/Gohir.D12G128900.1/Gohir.A03G114500.1/Gohir.A03G112400.1/Gohir.D05G333100.1/Gohir.D05G065500.1/Gohir.D05G065200.1/…	44	MF	FALSE	FALSE	FALSE
GO:0003899	DNA-directed 5'-3' RNA polymerase activity	138/26458	146/30442	0.00217092	0.0220779	0.0166861	Gohir.D04G111900.1/Gohir.D04G011500.1/Gohir.D04G016900.1/Gohir.D04G161200.1/Gohir.D03G075400.1/Gohir.D03G070500.1/Gohir.D03G005300.1/Gohir.D03G046200.1/Gohir.D03G104400.1/Gohir.D03G099500.1/Gohir.D03G171700.1/Gohir.D03G132200.1/Gohir.1Z015400.1/Gohir.D11G233400.1/Gohir.D11G192200.1/Gohir.D11G020900.1/Gohir.D11G001400.1/Gohir.D11G009000.1/Gohir.D11G178600.1/Gohir.D11G167000.1/Gohir.D11G004000.1/Go…	138	MF	FALSE	FALSE	FALSE
GO:0051087	chaperone binding	42/26458	42/30442	0.00275213	0.0274704	0.0207617	Gohir.D04G089500.1/Gohir.D04G133700.1/Gohir.D03G107500.1/Gohir.D11G008800.1/Gohir.D11G237900.1/Gohir.D11G288200.1/Gohir.A11G009500.1/Gohir.A11G278100.1/Gohir.D02G173100.1/Gohir.D12G261400.1/Gohir.D06G215900.1/Gohir.A03G150100.1/Gohir.D05G374700.1/Gohir.D05G107800.1/Gohir.D05G233700.1/Gohir.D05G318500.1/Gohir.D10G147300.1/Gohir.A04G051900.1/Gohir.A04G094300.1/Gohir.A04G011900.1/Gohir.A05G231200.1/…	42	MF	FALSE	FALSE	TRUE
GO:0008514	organic anion transmembrane transporter activity	57/26458	58/30442	0.00283412	0.0277743	0.0209914	Gohir.D04G177600.1/Gohir.D04G160600.1/Gohir.D04G168400.1/Gohir.D04G138900.1/Gohir.D03G065100.1/Gohir.D11G241700.1/Gohir.D11G241600.1/Gohir.A11G229900.1/Gohir.A11G029100.1/Gohir.A11G229800.1/Gohir.A02G124300.1/Gohir.D02G239000.1/Gohir.D02G238100.1/Gohir.D02G238000.1/Gohir.A10G197600.1/Gohir.A10G067600.1/Gohir.A10G077800.1/Gohir.A10G180300.1/Gohir.D12G048200.1/Gohir.D12G007400.1/Gohir.D12G215100.1/…	57	MF	FALSE	FALSE	FALSE
GO:0060589	nucleoside-triphosphatase regulator activity	91/26458	95/30442	0.00359647	0.034616	0.0261623	Gohir.D04G089500.1/Gohir.D04G120100.1/Gohir.D03G171600.1/Gohir.D03G141700.1/Gohir.D03G110100.1/Gohir.D11G237900.1/Gohir.D11G315300.1/Gohir.D11G138500.1/Gohir.D11G237800.1/Gohir.D11G288200.1/Gohir.D11G029300.1/Gohir.A11G030600.1/Gohir.A11G132400.1/Gohir.A11G300500.1/Gohir.A11G278100.1/Gohir.A02G015700.1/Gohir.D02G017100.1/Gohir.D02G136000.1/Gohir.D02G175100.1/Gohir.A10G004100.1/Gohir.A10G020100.1/…	91	MF	FALSE	FALSE	TRUE
GO:0016861	intramolecular oxidoreductase activity, interconverting aldoses and ketoses	39/26458	39/30442	0.00419446	0.0396634	0.029977	Gohir.D04G132700.1/Gohir.D04G165200.1/Gohir.D03G125300.1/Gohir.D11G170000.1/Gohir.D11G263700.1/Gohir.A11G163700.1/Gohir.A11G253800.1/Gohir.D02G145800.1/Gohir.A10G219700.1/Gohir.A10G237500.1/Gohir.D12G153700.1/Gohir.D12G052200.1/Gohir.D06G032300.1/Gohir.D06G121900.1/Gohir.A03G123200.1/Gohir.A03G042300.1/Gohir.D05G095800.1/Gohir.D05G223700.1/Gohir.D10G249200.1/Gohir.D10G229200.1/Gohir.A04G093400.1/…	39	MF	FALSE	FALSE	FALSE
GO:0008138	protein tyrosine/serine/threonine phosphatase activity	53/26458	54/30442	0.00466395	0.0433425	0.0327577	Gohir.D04G021000.1/Gohir.D04G061200.1/Gohir.D04G128500.1/Gohir.D11G051100.1/Gohir.D11G026900.1/Gohir.D11G158900.1/Gohir.D11G075400.1/Gohir.D11G080500.1/Gohir.D11G347600.1/Gohir.D11G322300.1/Gohir.A11G047500.1/Gohir.A11G151900.1/Gohir.A11G071400.1/Gohir.A11G328600.1/Gohir.A11G306800.1/Gohir.A11G076000.1/Gohir.A11G027700.1/Gohir.D02G157300.1/Gohir.A10G195100.1/Gohir.A10G211900.1/Gohir.D06G183000.1/…	53	MF	FALSE	FALSE	FALSE
GO:0044877	protein-containing complex binding	52/26458	53/30442	0.00527893	0.0482262	0.0364487	Gohir.D04G174700.1/Gohir.D03G094500.1/Gohir.D03G041100.1/Gohir.D03G043100.1/Gohir.D03G043200.1/Gohir.D03G019400.1/Gohir.D11G035900.1/Gohir.A11G032600.1/Gohir.A02G161100.1/Gohir.A02G131700.1/Gohir.A02G130200.1/Gohir.A02G047300.1/Gohir.A02G131900.1/Gohir.D02G128100.1/Gohir.D02G052600.1/Gohir.A10G200500.1/Gohir.A10G087200.1/Gohir.A10G161000.1/Gohir.D12G182600.1/Gohir.D12G166000.1/Gohir.D12G271600.1/…	52	MF	FALSE	TRUE	FALSE
GO:0006520	cellular amino acid metabolic process	395/19495	403/22824	2.12355e-18	1.99826e-15	1.28754e-15	Gohir.D04G147400.1/Gohir.D04G132700.1/Gohir.D04G165600.1/Gohir.D04G064100.1/Gohir.D04G146900.1/Gohir.D04G099600.1/Gohir.D04G175800.1/Gohir.D04G118600.1/Gohir.D04G019500.1/Gohir.D04G165700.1/Gohir.D04G167200.1/Gohir.D04G140800.1/Gohir.D03G132900.1/Gohir.D03G002900.1/Gohir.D03G151200.1/Gohir.D03G104800.1/Gohir.D11G314900.1/Gohir.D11G269700.1/Gohir.D11G174200.1/Gohir.D11G058200.1/Gohir.D11G174300.1/…	395	BP	FALSE	FALSE	TRUE
GO:0051186	cofactor metabolic process	345/19495	352/22824	3.34904e-16	1.57572e-13	1.01529e-13	Gohir.D04G151400.1/Gohir.D04G130400.1/Gohir.D04G103800.1/Gohir.D04G110400.1/Gohir.D04G104700.1/Gohir.D04G176400.1/Gohir.D04G064100.1/Gohir.D04G015400.1/Gohir.D04G154300.1/Gohir.D04G040200.1/Gohir.D04G003400.1/Gohir.D04G104000.1/Gohir.D03G077800.1/Gohir.D03G100000.1/Gohir.D03G042200.1/Gohir.D03G146800.1/Gohir.D03G045100.1/Gohir.D11G160300.1/Gohir.D11G111300.1/Gohir.D11G000700.1/Gohir.D11G343000.1/…	345	BP	FALSE	FALSE	TRUE
GO:0051188	cofactor biosynthetic process	269/19495	272/22824	3.30853e-15	8.38303e-13	5.40145e-13	Gohir.D04G130400.1/Gohir.D04G103800.1/Gohir.D04G110400.1/Gohir.D04G104700.1/Gohir.D04G064100.1/Gohir.D04G015400.1/Gohir.D04G040200.1/Gohir.D04G003400.1/Gohir.D04G104000.1/Gohir.D03G100000.1/Gohir.D03G042200.1/Gohir.D03G146800.1/Gohir.D11G160300.1/Gohir.D11G111300.1/Gohir.D11G000700.1/Gohir.D11G343000.1/Gohir.D11G168100.1/Gohir.D11G102000.1/Gohir.D11G232500.1/Gohir.D11G232400.1/Gohir.D11G232600.1/…	269	BP	FALSE	FALSE	FALSE
GO:0006259	DNA metabolic process	426/19495	441/22824	4.42434e-15	8.38303e-13	5.40145e-13	Gohir.1Z026000.1/Gohir.D04G110800.1/Gohir.D04G089300.1/Gohir.D04G019200.1/Gohir.D04G017700.1/Gohir.D04G177700.1/Gohir.D04G135300.1/Gohir.D04G090400.1/Gohir.D04G090500.1/Gohir.D04G072700.1/Gohir.D04G116300.1/Gohir.D04G133000.1/Gohir.D03G133200.1/Gohir.D03G013900.1/Gohir.D03G096700.1/Gohir.D03G090200.1/Gohir.D03G074900.1/Gohir.D03G001700.1/Gohir.D03G104900.1/Gohir.D03G073400.1/Gohir.D03G047800.1/Go…	426	BP	FALSE	FALSE	FALSE
GO:0006732	coenzyme metabolic process	267/19495	270/22824	4.45432e-15	8.38303e-13	5.40145e-13	Gohir.D04G151400.1/Gohir.D04G130400.1/Gohir.D04G103800.1/Gohir.D04G110400.1/Gohir.D04G104700.1/Gohir.D04G015400.1/Gohir.D04G154300.1/Gohir.D04G003400.1/Gohir.D04G104000.1/Gohir.D03G100000.1/Gohir.D03G042200.1/Gohir.D03G146800.1/Gohir.D11G160300.1/Gohir.D11G111300.1/Gohir.D11G000700.1/Gohir.D11G343000.1/Gohir.D11G168100.1/Gohir.D11G102000.1/Gohir.D11G092700.1/Gohir.D11G028300.1/Gohir.D11G263700.1/…	267	BP	FALSE	FALSE	FALSE
GO:0009108	coenzyme biosynthetic process	224/19495	227/22824	2.53343e-12	3.97326e-10	2.56009e-10	Gohir.D04G130400.1/Gohir.D04G103800.1/Gohir.D04G110400.1/Gohir.D04G104700.1/Gohir.D04G015400.1/Gohir.D04G003400.1/Gohir.D04G104000.1/Gohir.D03G100000.1/Gohir.D03G042200.1/Gohir.D03G146800.1/Gohir.D11G160300.1/Gohir.D11G111300.1/Gohir.D11G000700.1/Gohir.D11G343000.1/Gohir.D11G168100.1/Gohir.D11G102000.1/Gohir.D11G028300.1/Gohir.D11G239000.1/Gohir.A11G153500.1/Gohir.A11G323900.1/Gohir.A11G001100.1/…	224	BP	FALSE	FALSE	FALSE
GO:0034613	cellular protein localization	409/19495	428/22824	6.83323e-12	8.03758e-10	5.17887e-10	Gohir.D04G058400.1/Gohir.D04G076900.1/Gohir.D04G078200.1/Gohir.D04G046600.1/Gohir.D04G134400.1/Gohir.D04G166100.1/Gohir.D04G180400.1/Gohir.D04G067300.1/Gohir.D04G054100.1/Gohir.D04G076600.1/Gohir.D04G068800.1/Gohir.D04G098700.1/Gohir.D04G132800.1/Gohir.D04G102900.1/Gohir.D03G051200.1/Gohir.D03G074500.1/Gohir.D03G014800.1/Gohir.D03G083100.1/Gohir.D03G059600.1/Gohir.D03G149700.1/Gohir.D03G074400.1/…	409	BP	FALSE	FALSE	FALSE
GO:0070727	cellular macromolecule localization	409/19495	428/22824	6.83323e-12	8.03758e-10	5.17887e-10	Gohir.D04G058400.1/Gohir.D04G076900.1/Gohir.D04G078200.1/Gohir.D04G046600.1/Gohir.D04G134400.1/Gohir.D04G166100.1/Gohir.D04G180400.1/Gohir.D04G067300.1/Gohir.D04G054100.1/Gohir.D04G076600.1/Gohir.D04G068800.1/Gohir.D04G098700.1/Gohir.D04G132800.1/Gohir.D04G102900.1/Gohir.D03G051200.1/Gohir.D03G074500.1/Gohir.D03G014800.1/Gohir.D03G083100.1/Gohir.D03G059600.1/Gohir.D03G149700.1/Gohir.D03G074400.1/…	409	BP	FALSE	FALSE	TRUE
GO:0006974	cellular response to DNA damage stimulus	282/19495	290/22824	1.09729e-11	1.14728e-09	7.39229e-10	Gohir.1Z026000.1/Gohir.D04G110800.1/Gohir.D04G089300.1/Gohir.D04G135300.1/Gohir.D04G090400.1/Gohir.D04G133000.1/Gohir.D03G133200.1/Gohir.D03G013900.1/Gohir.D03G090200.1/Gohir.D03G074900.1/Gohir.D03G001700.1/Gohir.D03G104900.1/Gohir.D03G073400.1/Gohir.D03G079600.1/Gohir.D03G059400.1/Gohir.D03G118900.1/Gohir.D03G158300.1/Gohir.D03G139300.1/Gohir.D03G032000.1/Gohir.D11G013400.1/Gohir.D11G182500.1/Go…	282	BP	FALSE	FALSE	FALSE
GO:0051276	chromosome organization	209/19495	212/22824	2.25689e-11	2.07078e-09	1.33427e-09	Gohir.D04G190500.1/Gohir.D04G017700.1/Gohir.D04G069900.1/Gohir.D04G187300.1/Gohir.D04G017800.1/Gohir.D04G073300.1/Gohir.D03G092500.1/Gohir.D03G029100.1/Gohir.D03G107000.1/Gohir.D03G018300.1/Gohir.D03G057900.1/Gohir.D03G056200.1/Gohir.D03G092600.1/Gohir.D03G018200.1/Gohir.D03G105500.1/Gohir.D03G073100.1/Gohir.D11G209000.1/Gohir.D11G184700.1/Gohir.D11G133800.1/Gohir.D11G288000.1/Gohir.D11G323700.1/…	209	BP	FALSE	FALSE	FALSE
GO:0006281	DNA repair	276/19495	284/22824	2.42068e-11	2.07078e-09	1.33427e-09	Gohir.1Z026000.1/Gohir.D04G110800.1/Gohir.D04G089300.1/Gohir.D04G135300.1/Gohir.D04G090400.1/Gohir.D04G133000.1/Gohir.D03G133200.1/Gohir.D03G013900.1/Gohir.D03G090200.1/Gohir.D03G074900.1/Gohir.D03G001700.1/Gohir.D03G104900.1/Gohir.D03G073400.1/Gohir.D03G079600.1/Gohir.D03G059400.1/Gohir.D03G158300.1/Gohir.D03G139300.1/Gohir.D03G032000.1/Gohir.D11G013400.1/Gohir.D11G182500.1/Gohir.D11G060900.1/Go…	276	BP	FALSE	FALSE	FALSE
GO:0007049	cell cycle	221/19495	225/22824	3.34349e-11	2.62185e-09	1.68934e-09	Gohir.1Z026000.1/Gohir.D04G016500.1/Gohir.D04G069900.1/Gohir.D04G044300.1/Gohir.D04G016400.1/Gohir.D03G107000.1/Gohir.D03G009200.1/Gohir.D03G001700.1/Gohir.D03G156800.1/Gohir.D03G118900.1/Gohir.D11G323700.1/Gohir.D11G150400.1/Gohir.D11G038000.1/Gohir.D11G079600.1/Gohir.D11G174900.1/Gohir.D11G277600.1/Gohir.D11G069300.1/Gohir.D11G276400.1/Gohir.D11G311600.1/Gohir.D11G146500.1/Gohir.D11G197900.1/Go…	221	BP	FALSE	TRUE	FALSE
GO:0006470	protein dephosphorylation	283/19495	292/22824	4.70815e-11	3.16455e-09	2.03902e-09	Gohir.D04G141800.1/Gohir.D04G069000.1/Gohir.D04G021000.1/Gohir.D04G168300.1/Gohir.D04G081700.1/Gohir.D04G090200.1/Gohir.D04G061200.1/Gohir.D04G128500.1/Gohir.D04G024300.1/Gohir.D04G135500.1/Gohir.D04G155100.1/Gohir.D04G002400.1/Gohir.D04G116700.1/Gohir.D04G064400.1/Gohir.D04G144800.1/Gohir.D03G001200.1/Gohir.D03G126000.1/Gohir.D03G121800.1/Gohir.D03G139700.1/Gohir.D03G098300.1/Gohir.D11G051100.1/…	283	BP	FALSE	FALSE	FALSE
GO:0016311	dephosphorylation	283/19495	292/22824	4.70815e-11	3.16455e-09	2.03902e-09	Gohir.D04G141800.1/Gohir.D04G069000.1/Gohir.D04G021000.1/Gohir.D04G168300.1/Gohir.D04G081700.1/Gohir.D04G090200.1/Gohir.D04G061200.1/Gohir.D04G128500.1/Gohir.D04G024300.1/Gohir.D04G135500.1/Gohir.D04G155100.1/Gohir.D04G002400.1/Gohir.D04G116700.1/Gohir.D04G064400.1/Gohir.D04G144800.1/Gohir.D03G001200.1/Gohir.D03G126000.1/Gohir.D03G121800.1/Gohir.D03G139700.1/Gohir.D03G098300.1/Gohir.D11G051100.1/…	283	BP	FALSE	FALSE	FALSE
GO:0006886	intracellular protein transport	366/19495	383/22824	8.92216e-11	5.59717e-09	3.60643e-09	Gohir.D04G058400.1/Gohir.D04G076900.1/Gohir.D04G078200.1/Gohir.D04G046600.1/Gohir.D04G134400.1/Gohir.D04G166100.1/Gohir.D04G180400.1/Gohir.D04G067300.1/Gohir.D04G076600.1/Gohir.D04G068800.1/Gohir.D04G098700.1/Gohir.D04G132800.1/Gohir.D04G102900.1/Gohir.D03G051200.1/Gohir.D03G074500.1/Gohir.D03G014800.1/Gohir.D03G059600.1/Gohir.D03G149700.1/Gohir.D03G074400.1/Gohir.D03G120000.1/Gohir.1Z015200.1/Go…	366	BP	FALSE	FALSE	FALSE
GO:0033554	cellular response to stress	299/19495	310/22824	1.17059e-10	6.88454e-09	4.43592e-09	Gohir.1Z026000.1/Gohir.D04G110800.1/Gohir.D04G089300.1/Gohir.D04G135300.1/Gohir.D04G090400.1/Gohir.D04G133000.1/Gohir.D03G133200.1/Gohir.D03G013900.1/Gohir.D03G090200.1/Gohir.D03G074900.1/Gohir.D03G001700.1/Gohir.D03G104900.1/Gohir.D03G073400.1/Gohir.D03G079600.1/Gohir.D03G059400.1/Gohir.D03G118900.1/Gohir.D03G158300.1/Gohir.D03G139300.1/Gohir.D03G032000.1/Gohir.D11G013400.1/Gohir.D11G182500.1/Go…	299	BP	FALSE	FALSE	TRUE
GO:0045184	establishment of protein localization	455/19495	482/22824	2.45077e-10	1.35657e-08	8.74083e-09	Gohir.D04G058400.1/Gohir.D04G076900.1/Gohir.D04G078200.1/Gohir.D04G046600.1/Gohir.D04G134400.1/Gohir.D04G166100.1/Gohir.D04G180400.1/Gohir.D04G067300.1/Gohir.D04G145000.1/Gohir.D04G054100.1/Gohir.D04G001800.1/Gohir.D04G076600.1/Gohir.D04G068800.1/Gohir.D04G098700.1/Gohir.D04G132800.1/Gohir.D04G102900.1/Gohir.D03G051200.1/Gohir.D03G069000.1/Gohir.D03G074500.1/Gohir.D03G014800.1/Gohir.D03G083100.1/…	455	BP	FALSE	FALSE	TRUE
GO:0016053	organic acid biosynthetic process	438/19495	464/22824	5.38233e-10	2.81376e-08	1.81299e-08	Gohir.D04G147400.1/Gohir.D04G103800.1/Gohir.D04G104700.1/Gohir.D04G061000.1/Gohir.D04G064100.1/Gohir.D04G146900.1/Gohir.D04G015400.1/Gohir.D04G099600.1/Gohir.D04G175800.1/Gohir.D04G118600.1/Gohir.D04G072300.1/Gohir.D04G104000.1/Gohir.D03G121700.1/Gohir.D03G100000.1/Gohir.D03G002900.1/Gohir.D03G042200.1/Gohir.D03G146800.1/Gohir.D11G314900.1/Gohir.D11G025800.1/Gohir.D11G160300.1/Gohir.D11G174300.1/…	438	BP	FALSE	FALSE	FALSE
GO:0046394	carboxylic acid biosynthetic process	436/19495	462/22824	6.61675e-10	3.13736e-08	2.0215e-08	Gohir.D04G147400.1/Gohir.D04G103800.1/Gohir.D04G104700.1/Gohir.D04G061000.1/Gohir.D04G064100.1/Gohir.D04G146900.1/Gohir.D04G015400.1/Gohir.D04G099600.1/Gohir.D04G175800.1/Gohir.D04G118600.1/Gohir.D04G072300.1/Gohir.D04G104000.1/Gohir.D03G121700.1/Gohir.D03G100000.1/Gohir.D03G002900.1/Gohir.D03G042200.1/Gohir.D03G146800.1/Gohir.D11G314900.1/Gohir.D11G025800.1/Gohir.D11G160300.1/Gohir.D11G174300.1/…	436	BP	FALSE	FALSE	FALSE
GO:0015031	protein transport	435/19495	461/22824	7.33496e-10	3.13736e-08	2.0215e-08	Gohir.D04G058400.1/Gohir.D04G076900.1/Gohir.D04G078200.1/Gohir.D04G046600.1/Gohir.D04G134400.1/Gohir.D04G166100.1/Gohir.D04G180400.1/Gohir.D04G067300.1/Gohir.D04G145000.1/Gohir.D04G001800.1/Gohir.D04G076600.1/Gohir.D04G068800.1/Gohir.D04G098700.1/Gohir.D04G132800.1/Gohir.D04G102900.1/Gohir.D03G051200.1/Gohir.D03G069000.1/Gohir.D03G074500.1/Gohir.D03G014800.1/Gohir.D03G059600.1/Gohir.D03G149700.1/…	435	BP	FALSE	FALSE	FALSE
GO:0015833	peptide transport	435/19495	461/22824	7.33496e-10	3.13736e-08	2.0215e-08	Gohir.D04G058400.1/Gohir.D04G076900.1/Gohir.D04G078200.1/Gohir.D04G046600.1/Gohir.D04G134400.1/Gohir.D04G166100.1/Gohir.D04G180400.1/Gohir.D04G067300.1/Gohir.D04G145000.1/Gohir.D04G001800.1/Gohir.D04G076600.1/Gohir.D04G068800.1/Gohir.D04G098700.1/Gohir.D04G132800.1/Gohir.D04G102900.1/Gohir.D03G051200.1/Gohir.D03G069000.1/Gohir.D03G074500.1/Gohir.D03G014800.1/Gohir.D03G059600.1/Gohir.D03G149700.1/…	435	BP	FALSE	FALSE	FALSE
GO:0042886	amide transport	435/19495	461/22824	7.33496e-10	3.13736e-08	2.0215e-08	Gohir.D04G058400.1/Gohir.D04G076900.1/Gohir.D04G078200.1/Gohir.D04G046600.1/Gohir.D04G134400.1/Gohir.D04G166100.1/Gohir.D04G180400.1/Gohir.D04G067300.1/Gohir.D04G145000.1/Gohir.D04G001800.1/Gohir.D04G076600.1/Gohir.D04G068800.1/Gohir.D04G098700.1/Gohir.D04G132800.1/Gohir.D04G102900.1/Gohir.D03G051200.1/Gohir.D03G069000.1/Gohir.D03G074500.1/Gohir.D03G014800.1/Gohir.D03G059600.1/Gohir.D03G149700.1/…	435	BP	FALSE	FALSE	FALSE
GO:0006457	protein folding	234/19495	241/22824	1.19896e-09	4.90532e-08	3.16065e-08	Gohir.D04G164700.1/Gohir.D04G016300.1/Gohir.D04G164800.1/Gohir.D04G141000.1/Gohir.D03G071800.1/Gohir.D03G020200.1/Gohir.D03G108800.1/Gohir.D03G148100.1/Gohir.D11G147100.1/Gohir.D11G147200.1/Gohir.D11G079500.1/Gohir.D11G220800.1/Gohir.D11G042300.1/Gohir.D11G224900.1/Gohir.D11G237900.1/Gohir.D11G229500.1/Gohir.D11G293200.1/Gohir.D11G113000.1/Gohir.D11G296300.1/Gohir.D11G288200.1/Gohir.D11G283000.1/…	234	BP	FALSE	TRUE	FALSE
GO:0006928	movement of cell or subcellular component	180/19495	183/22824	1.47645e-09	5.55737e-08	3.58079e-08	Gohir.D04G097300.1/Gohir.D04G165900.1/Gohir.D04G118700.1/Gohir.D04G121500.1/Gohir.D04G004800.1/Gohir.D03G000600.1/Gohir.D03G131700.1/Gohir.D03G101000.1/Gohir.D03G063300.1/Gohir.D03G151400.1/Gohir.D03G024700.1/Gohir.D11G267000.1/Gohir.D11G275100.1/Gohir.D11G311300.1/Gohir.D11G004700.1/Gohir.D11G323100.1/Gohir.D11G281200.1/Gohir.D11G273200.1/Gohir.D11G201800.1/Gohir.D11G185200.1/Gohir.D11G213200.1/…	180	BP	FALSE	TRUE	FALSE
GO:0007018	microtubule-based movement	180/19495	183/22824	1.47645e-09	5.55737e-08	3.58079e-08	Gohir.D04G097300.1/Gohir.D04G165900.1/Gohir.D04G118700.1/Gohir.D04G121500.1/Gohir.D04G004800.1/Gohir.D03G000600.1/Gohir.D03G131700.1/Gohir.D03G101000.1/Gohir.D03G063300.1/Gohir.D03G151400.1/Gohir.D03G024700.1/Gohir.D11G267000.1/Gohir.D11G275100.1/Gohir.D11G311300.1/Gohir.D11G004700.1/Gohir.D11G323100.1/Gohir.D11G281200.1/Gohir.D11G273200.1/Gohir.D11G201800.1/Gohir.D11G185200.1/Gohir.D11G213200.1/…	180	BP	FALSE	FALSE	TRUE
GO:0022402	cell cycle process	126/19495	126/22824	2.22473e-09	8.0518e-08	5.18802e-08	Gohir.D04G069900.1/Gohir.D04G044300.1/Gohir.D03G107000.1/Gohir.D03G009200.1/Gohir.D03G001700.1/Gohir.D03G156800.1/Gohir.D11G323700.1/Gohir.D11G174900.1/Gohir.D11G069300.1/Gohir.D11G197900.1/Gohir.A11G308300.1/Gohir.A11G065000.1/Gohir.A11G168700.1/Gohir.A11G191100.1/Gohir.A02G178100.1/Gohir.A02G178200.1/Gohir.D02G210900.1/Gohir.D02G178600.1/Gohir.D02G155000.1/Gohir.D02G150100.1/Gohir.D02G153400.1/…	126	BP	FALSE	TRUE	TRUE
GO:0072524	pyridine-containing compound metabolic process	158/19495	160/22824	4.08726e-09	1.42449e-07	9.1784e-08	Gohir.D04G130400.1/Gohir.D04G103800.1/Gohir.D04G104700.1/Gohir.D04G104000.1/Gohir.D03G100000.1/Gohir.D03G042200.1/Gohir.D03G146800.1/Gohir.D11G160300.1/Gohir.D11G168100.1/Gohir.D11G028300.1/Gohir.D11G263700.1/Gohir.D11G239000.1/Gohir.A11G153500.1/Gohir.A11G253800.1/Gohir.A11G161800.1/Gohir.A11G029800.1/Gohir.A02G087100.1/Gohir.A02G110300.1/Gohir.A02G130900.1/Gohir.D02G101900.1/Gohir.D02G145800.1/…	158	BP	FALSE	FALSE	FALSE
GO:0032787	monocarboxylic acid metabolic process	344/19495	363/22824	9.56005e-09	3.21286e-07	2.07015e-07	Gohir.D04G103800.1/Gohir.D04G104700.1/Gohir.D04G061000.1/Gohir.D04G072300.1/Gohir.D04G104000.1/Gohir.D03G060500.1/Gohir.D03G121700.1/Gohir.D03G100000.1/Gohir.D03G042200.1/Gohir.D03G146800.1/Gohir.1Z003300.1/Gohir.D11G025800.1/Gohir.D11G160300.1/Gohir.D11G100400.1/Gohir.D11G026600.1/Gohir.D11G028300.1/Gohir.D11G223300.1/Gohir.D11G100300.1/Gohir.A11G153500.1/Gohir.A11G200400.1/Gohir.A11G027400.1/Go…	344	BP	FALSE	FALSE	FALSE
GO:0006396	RNA processing	399/19495	424/22824	1.1094e-08	3.59982e-07	2.31947e-07	Gohir.D04G058500.1/Gohir.D04G098500.1/Gohir.D04G137900.1/Gohir.D04G148200.1/Gohir.D04G128500.1/Gohir.D04G050600.1/Gohir.D03G091900.1/Gohir.D03G052000.1/Gohir.D03G100900.1/Gohir.D03G024900.1/Gohir.D03G133900.1/Gohir.D03G143600.1/Gohir.D03G033700.1/Gohir.D03G097100.1/Gohir.D03G000900.1/Gohir.D03G078000.1/Gohir.D11G165800.1/Gohir.D11G127000.1/Gohir.D11G075300.1/Gohir.D11G010700.1/Gohir.D11G176300.1/…	399	BP	FALSE	FALSE	FALSE
GO:0006733	oxidoreduction coenzyme metabolic process	144/19495	146/22824	3.15961e-08	9.91065e-07	6.38574e-07	Gohir.D04G103800.1/Gohir.D04G104700.1/Gohir.D04G104000.1/Gohir.D03G100000.1/Gohir.D03G042200.1/Gohir.D03G146800.1/Gohir.D11G160300.1/Gohir.D11G028300.1/Gohir.D11G263700.1/Gohir.D11G239000.1/Gohir.A11G153500.1/Gohir.A11G253800.1/Gohir.A11G029800.1/Gohir.A02G087100.1/Gohir.A02G110300.1/Gohir.A02G130900.1/Gohir.D02G101900.1/Gohir.D02G145800.1/Gohir.D02G129900.1/Gohir.D02G191200.1/Gohir.A10G199200.1/…	144	BP	FALSE	FALSE	FALSE
GO:0019362	pyridine nucleotide metabolic process	142/19495	144/22824	4.22565e-08	1.2426e-06	8.00649e-07	Gohir.D04G103800.1/Gohir.D04G104700.1/Gohir.D04G104000.1/Gohir.D03G100000.1/Gohir.D03G042200.1/Gohir.D03G146800.1/Gohir.D11G160300.1/Gohir.D11G028300.1/Gohir.D11G263700.1/Gohir.D11G239000.1/Gohir.A11G153500.1/Gohir.A11G253800.1/Gohir.A11G029800.1/Gohir.A02G087100.1/Gohir.A02G110300.1/Gohir.A02G130900.1/Gohir.D02G101900.1/Gohir.D02G145800.1/Gohir.D02G191200.1/Gohir.A10G199200.1/Gohir.A10G117200.1/…	142	BP	FALSE	FALSE	FALSE
GO:0046496	nicotinamide nucleotide metabolic process	142/19495	144/22824	4.22565e-08	1.2426e-06	8.00649e-07	Gohir.D04G103800.1/Gohir.D04G104700.1/Gohir.D04G104000.1/Gohir.D03G100000.1/Gohir.D03G042200.1/Gohir.D03G146800.1/Gohir.D11G160300.1/Gohir.D11G028300.1/Gohir.D11G263700.1/Gohir.D11G239000.1/Gohir.A11G153500.1/Gohir.A11G253800.1/Gohir.A11G029800.1/Gohir.A02G087100.1/Gohir.A02G110300.1/Gohir.A02G130900.1/Gohir.D02G101900.1/Gohir.D02G145800.1/Gohir.D02G191200.1/Gohir.A10G199200.1/Gohir.A10G117200.1/…	142	BP	FALSE	FALSE	FALSE
GO:0072525	pyridine-containing compound biosynthetic process	141/19495	143/22824	4.88607e-08	1.39327e-06	8.97728e-07	Gohir.D04G130400.1/Gohir.D04G103800.1/Gohir.D04G104700.1/Gohir.D04G104000.1/Gohir.D03G100000.1/Gohir.D03G042200.1/Gohir.D03G146800.1/Gohir.D11G160300.1/Gohir.D11G168100.1/Gohir.D11G028300.1/Gohir.D11G239000.1/Gohir.A11G153500.1/Gohir.A11G161800.1/Gohir.A11G029800.1/Gohir.A02G087100.1/Gohir.A02G110300.1/Gohir.A02G130900.1/Gohir.D02G101900.1/Gohir.D02G191200.1/Gohir.A10G080400.1/Gohir.A10G199200.1/…	141	BP	FALSE	FALSE	FALSE
GO:1901605	alpha-amino acid metabolic process	193/19495	199/22824	5.1814e-08	1.43403e-06	9.2399e-07	Gohir.D04G147400.1/Gohir.D04G132700.1/Gohir.D04G165600.1/Gohir.D04G064100.1/Gohir.D04G146900.1/Gohir.D04G099600.1/Gohir.D04G175800.1/Gohir.D04G118600.1/Gohir.D04G165700.1/Gohir.D03G002900.1/Gohir.D03G151200.1/Gohir.D11G314900.1/Gohir.D11G174200.1/Gohir.D11G058200.1/Gohir.D11G174300.1/Gohir.D11G071500.1/Gohir.D11G174800.1/Gohir.D11G317300.1/Gohir.D11G243100.1/Gohir.D11G316700.1/Gohir.D11G116400.1/…	193	BP	FALSE	FALSE	FALSE
GO:0006325	chromatin organization	137/19495	139/22824	8.72563e-08	2.34595e-06	1.51157e-06	Gohir.D04G190500.1/Gohir.D04G187300.1/Gohir.D04G017800.1/Gohir.D04G073300.1/Gohir.D03G092500.1/Gohir.D03G029100.1/Gohir.D03G018300.1/Gohir.D03G057900.1/Gohir.D03G056200.1/Gohir.D03G092600.1/Gohir.D03G018200.1/Gohir.D03G105500.1/Gohir.D11G209000.1/Gohir.D11G184700.1/Gohir.D11G133800.1/Gohir.D11G320700.1/Gohir.D11G173100.1/Gohir.D11G242100.1/Gohir.D11G139300.1/Gohir.D11G117000.1/Gohir.D11G305900.1/…	137	BP	FALSE	FALSE	TRUE
GO:0008652	cellular amino acid biosynthetic process	164/19495	168/22824	9.19822e-08	2.40431e-06	1.54917e-06	Gohir.D04G147400.1/Gohir.D04G064100.1/Gohir.D04G146900.1/Gohir.D04G099600.1/Gohir.D04G175800.1/Gohir.D04G118600.1/Gohir.D03G002900.1/Gohir.D11G314900.1/Gohir.D11G174300.1/Gohir.D11G071500.1/Gohir.D11G075200.1/Gohir.D11G174800.1/Gohir.D11G317300.1/Gohir.D11G074800.1/Gohir.D11G243100.1/Gohir.D11G316700.1/Gohir.A11G071200.1/Gohir.A11G067600.1/Gohir.A11G168500.1/Gohir.A11G231800.1/Gohir.A11G300000.1/…	164	BP	FALSE	FALSE	FALSE
GO:0046907	intracellular transport	423/19495	454/22824	1.79981e-07	4.45689e-06	2.87171e-06	Gohir.D04G058400.1/Gohir.D04G076900.1/Gohir.D04G078200.1/Gohir.D04G046600.1/Gohir.D04G134400.1/Gohir.D04G166100.1/Gohir.D04G180400.1/Gohir.D04G067300.1/Gohir.D04G076600.1/Gohir.D04G068800.1/Gohir.D04G098700.1/Gohir.D04G132800.1/Gohir.D04G102900.1/Gohir.D03G051200.1/Gohir.D03G163100.1/Gohir.D03G074500.1/Gohir.D03G014800.1/Gohir.D03G059600.1/Gohir.D03G074300.1/Gohir.D03G149700.1/Gohir.D03G074400.1/…	423	BP	FALSE	FALSE	TRUE
GO:0051649	establishment of localization in cell	423/19495	454/22824	1.79981e-07	4.45689e-06	2.87171e-06	Gohir.D04G058400.1/Gohir.D04G076900.1/Gohir.D04G078200.1/Gohir.D04G046600.1/Gohir.D04G134400.1/Gohir.D04G166100.1/Gohir.D04G180400.1/Gohir.D04G067300.1/Gohir.D04G076600.1/Gohir.D04G068800.1/Gohir.D04G098700.1/Gohir.D04G132800.1/Gohir.D04G102900.1/Gohir.D03G051200.1/Gohir.D03G163100.1/Gohir.D03G074500.1/Gohir.D03G014800.1/Gohir.D03G059600.1/Gohir.D03G074300.1/Gohir.D03G149700.1/Gohir.D03G074400.1/…	423	BP	FALSE	FALSE	TRUE
GO:0008610	lipid biosynthetic process	412/19495	442/22824	2.23676e-07	5.3969e-06	3.47739e-06	Gohir.D04G081800.1/Gohir.D04G055400.1/Gohir.D04G189400.1/Gohir.D04G142400.1/Gohir.D04G061000.1/Gohir.D04G117900.1/Gohir.D04G072300.1/Gohir.D04G142300.1/Gohir.D03G163500.1/Gohir.D03G155400.1/Gohir.D03G043600.1/Gohir.D03G121700.1/Gohir.D03G078300.1/Gohir.D03G127900.1/Gohir.D03G172700.1/Gohir.D03G053400.1/Gohir.D03G093400.1/Gohir.D11G025800.1/Gohir.D11G261300.1/Gohir.D11G224000.1/Gohir.D11G302800.1/…	412	BP	FALSE	FALSE	FALSE
GO:0016052	carbohydrate catabolic process	153/19495	157/22824	4.05199e-07	9.5323e-06	6.14196e-06	Gohir.D04G103800.1/Gohir.D04G104700.1/Gohir.D04G104000.1/Gohir.D03G100000.1/Gohir.D03G172500.1/Gohir.D03G042200.1/Gohir.D03G146800.1/Gohir.D11G160300.1/Gohir.D11G092800.1/Gohir.D11G092900.1/Gohir.D11G319200.1/Gohir.D11G028000.1/Gohir.D11G028300.1/Gohir.A11G153500.1/Gohir.A11G029500.1/Gohir.A11G088600.1/Gohir.A11G088500.1/Gohir.A11G029800.1/Gohir.A02G010300.1/Gohir.A02G087100.1/Gohir.A02G092100.1/…	153	BP	FALSE	FALSE	FALSE
GO:0008202	steroid metabolic process	92/19495	92/22824	4.86693e-07	1.07641e-05	6.93564e-06	Gohir.D04G055400.1/Gohir.D04G117900.1/Gohir.D03G127900.1/Gohir.D03G053400.1/Gohir.D03G093400.1/Gohir.D11G302800.1/Gohir.D11G119700.1/Gohir.D11G084900.1/Gohir.A11G289600.1/Gohir.A11G114600.1/Gohir.A11G080200.1/Gohir.A02G019300.1/Gohir.A02G050000.1/Gohir.A02G127600.1/Gohir.A02G099900.1/Gohir.D02G055100.1/Gohir.D02G022600.1/Gohir.A10G127600.1/Gohir.A10G005700.1/Gohir.A10G216100.1/Gohir.A10G182900.1/…	92	BP	FALSE	FALSE	FALSE
GO:0019359	nicotinamide nucleotide biosynthetic process	125/19495	127/22824	4.91877e-07	1.07641e-05	6.93564e-06	Gohir.D04G103800.1/Gohir.D04G104700.1/Gohir.D04G104000.1/Gohir.D03G100000.1/Gohir.D03G042200.1/Gohir.D03G146800.1/Gohir.D11G160300.1/Gohir.D11G028300.1/Gohir.D11G239000.1/Gohir.A11G153500.1/Gohir.A11G029800.1/Gohir.A02G087100.1/Gohir.A02G110300.1/Gohir.A02G130900.1/Gohir.D02G101900.1/Gohir.D02G191200.1/Gohir.A10G199200.1/Gohir.A10G117200.1/Gohir.A10G010800.1/Gohir.D12G254500.1/Gohir.D12G018900.1/…	125	BP	FALSE	FALSE	FALSE
GO:0019363	pyridine nucleotide biosynthetic process	125/19495	127/22824	4.91877e-07	1.07641e-05	6.93564e-06	Gohir.D04G103800.1/Gohir.D04G104700.1/Gohir.D04G104000.1/Gohir.D03G100000.1/Gohir.D03G042200.1/Gohir.D03G146800.1/Gohir.D11G160300.1/Gohir.D11G028300.1/Gohir.D11G239000.1/Gohir.A11G153500.1/Gohir.A11G029800.1/Gohir.A02G087100.1/Gohir.A02G110300.1/Gohir.A02G130900.1/Gohir.D02G101900.1/Gohir.D02G191200.1/Gohir.A10G199200.1/Gohir.A10G117200.1/Gohir.A10G010800.1/Gohir.D12G254500.1/Gohir.D12G018900.1/…	125	BP	FALSE	FALSE	FALSE
GO:0006694	steroid biosynthetic process	90/19495	90/22824	6.6801e-07	1.42863e-05	9.20511e-06	Gohir.D04G055400.1/Gohir.D04G117900.1/Gohir.D03G127900.1/Gohir.D03G053400.1/Gohir.D03G093400.1/Gohir.D11G302800.1/Gohir.D11G119700.1/Gohir.D11G084900.1/Gohir.A11G289600.1/Gohir.A11G114600.1/Gohir.A11G080200.1/Gohir.A02G019300.1/Gohir.A02G050000.1/Gohir.A02G127600.1/Gohir.A02G099900.1/Gohir.D02G055100.1/Gohir.D02G022600.1/Gohir.A10G127600.1/Gohir.A10G005700.1/Gohir.A10G216100.1/Gohir.A10G182900.1/…	90	BP	FALSE	FALSE	FALSE
GO:0006090	pyruvate metabolic process	122/19495	124/22824	7.55937e-07	1.58075e-05	1.01853e-05	Gohir.D04G103800.1/Gohir.D04G104700.1/Gohir.D04G104000.1/Gohir.D03G100000.1/Gohir.D03G042200.1/Gohir.D03G146800.1/Gohir.D11G160300.1/Gohir.D11G028300.1/Gohir.A11G153500.1/Gohir.A11G029800.1/Gohir.A02G087100.1/Gohir.A02G130900.1/Gohir.D02G101900.1/Gohir.D02G191200.1/Gohir.D02G173900.1/Gohir.A10G199200.1/Gohir.A10G105700.1/Gohir.A10G117200.1/Gohir.A10G010800.1/Gohir.D12G145300.1/Gohir.D12G254500.1/…	122	BP	FALSE	FALSE	FALSE
GO:0007017	microtubule-based process	354/19495	379/22824	8.60251e-07	1.73417e-05	1.11738e-05	Gohir.D04G159600.1/Gohir.D04G097300.1/Gohir.D04G165900.1/Gohir.D04G095600.1/Gohir.D04G044300.1/Gohir.D04G118700.1/Gohir.D04G089200.1/Gohir.D04G121500.1/Gohir.D04G004800.1/Gohir.D03G000600.1/Gohir.D03G131700.1/Gohir.D03G060600.1/Gohir.D03G101000.1/Gohir.D03G063300.1/Gohir.D03G151700.1/Gohir.D03G071200.1/Gohir.D03G119800.1/Gohir.D03G156800.1/Gohir.D03G152000.1/Gohir.D03G151400.1/Gohir.D03G151900.1/…	354	BP	FALSE	TRUE	FALSE
GO:0006260	DNA replication	106/19495	107/22824	8.76073e-07	1.73417e-05	1.11738e-05	Gohir.D04G019200.1/Gohir.D04G177700.1/Gohir.D04G090500.1/Gohir.D04G072700.1/Gohir.D03G096700.1/Gohir.D03G047800.1/Gohir.D03G118900.1/Gohir.D03G055100.1/Gohir.D11G226900.1/Gohir.D11G145500.1/Gohir.D11G094000.1/Gohir.D11G345100.1/Gohir.D11G114800.1/Gohir.D11G200300.1/Gohir.D11G338500.1/Gohir.D11G234500.1/Gohir.A11G139300.1/Gohir.A11G223600.1/Gohir.A11G089700.1/Gohir.A11G319200.1/Gohir.A11G326200.1/…	106	BP	FALSE	FALSE	FALSE
GO:0072330	monocarboxylic acid biosynthetic process	263/19495	278/22824	8.84591e-07	1.73417e-05	1.11738e-05	Gohir.D04G103800.1/Gohir.D04G104700.1/Gohir.D04G061000.1/Gohir.D04G072300.1/Gohir.D04G104000.1/Gohir.D03G121700.1/Gohir.D03G100000.1/Gohir.D03G042200.1/Gohir.D03G146800.1/Gohir.D11G025800.1/Gohir.D11G160300.1/Gohir.D11G028300.1/Gohir.A11G153500.1/Gohir.A11G026500.1/Gohir.A11G029800.1/Gohir.A02G089900.1/Gohir.A02G087100.1/Gohir.A02G130900.1/Gohir.D02G125100.1/Gohir.D02G101900.1/Gohir.D02G094700.1/…	263	BP	FALSE	FALSE	FALSE
GO:0006310	DNA recombination	88/19495	88/22824	9.16848e-07	1.76072e-05	1.13449e-05	Gohir.D04G110800.1/Gohir.D04G135300.1/Gohir.D03G001700.1/Gohir.D03G073400.1/Gohir.D03G079600.1/Gohir.D03G059400.1/Gohir.D03G139300.1/Gohir.D11G013400.1/Gohir.D11G060900.1/Gohir.D11G343200.1/Gohir.D11G173200.1/Gohir.D11G338500.1/Gohir.A11G115000.1/Gohir.A11G319200.1/Gohir.A11G324100.1/Gohir.A11G056700.1/Gohir.A11G013100.1/Gohir.A11G166900.1/Gohir.A02G178100.1/Gohir.A02G118800.1/Gohir.A02G178200.1/…	88	BP	FALSE	FALSE	FALSE
GO:0046434	organophosphate catabolic process	120/19495	122/22824	1.00608e-06	1.89344e-05	1.22e-05	Gohir.D04G103800.1/Gohir.D04G104700.1/Gohir.D04G060000.1/Gohir.D04G104000.1/Gohir.D03G100000.1/Gohir.D03G042200.1/Gohir.D03G146800.1/Gohir.D11G160300.1/Gohir.D11G028300.1/Gohir.A11G153500.1/Gohir.A11G029800.1/Gohir.A02G087100.1/Gohir.A02G130900.1/Gohir.D02G101900.1/Gohir.D02G191200.1/Gohir.A10G199200.1/Gohir.A10G117200.1/Gohir.A10G010800.1/Gohir.D12G254500.1/Gohir.D12G018900.1/Gohir.D12G061100.1/…	120	BP	FALSE	FALSE	FALSE
GO:0018193	peptidyl-amino acid modification	143/19495	147/22824	1.53412e-06	2.83059e-05	1.82384e-05	Gohir.D04G164700.1/Gohir.D04G016300.1/Gohir.D04G164800.1/Gohir.D04G017800.1/Gohir.D04G159100.1/Gohir.D04G073300.1/Gohir.D03G020200.1/Gohir.D03G018300.1/Gohir.D03G108800.1/Gohir.D03G018200.1/Gohir.D03G105500.1/Gohir.D11G320700.1/Gohir.D11G079500.1/Gohir.D11G242100.1/Gohir.D11G139300.1/Gohir.D11G293200.1/Gohir.D11G305900.1/Gohir.D11G113000.1/Gohir.D11G296300.1/Gohir.A11G133200.1/Gohir.A11G288100.1/…	143	BP	FALSE	FALSE	FALSE
GO:0009100	glycoprotein metabolic process	130/19495	133/22824	1.6337e-06	2.90059e-05	1.86894e-05	Gohir.D04G066900.1/Gohir.D04G068500.1/Gohir.D04G058300.1/Gohir.D04G163800.1/Gohir.D04G159100.1/Gohir.D04G137000.1/Gohir.D03G148900.1/Gohir.D03G090100.1/Gohir.D11G013900.1/Gohir.A11G131600.1/Gohir.A11G013700.1/Gohir.A02G056700.1/Gohir.A02G085700.1/Gohir.D02G168600.1/Gohir.D02G061900.1/Gohir.D02G101500.1/Gohir.D02G116500.1/Gohir.A10G205100.1/Gohir.A10G044200.1/Gohir.A10G012600.1/Gohir.A10G188600.1/…	130	BP	FALSE	FALSE	FALSE
GO:0034404	nucleobase-containing small molecule biosynthetic process	130/19495	133/22824	1.6337e-06	2.90059e-05	1.86894e-05	Gohir.D04G103800.1/Gohir.D04G104700.1/Gohir.D04G104000.1/Gohir.D03G100000.1/Gohir.D03G151200.1/Gohir.D03G042200.1/Gohir.D03G146800.1/Gohir.D11G160300.1/Gohir.D11G028300.1/Gohir.A11G153500.1/Gohir.A11G029800.1/Gohir.A02G087100.1/Gohir.A02G130900.1/Gohir.D02G101900.1/Gohir.D02G191200.1/Gohir.A10G199200.1/Gohir.A10G117200.1/Gohir.A10G010800.1/Gohir.D12G254500.1/Gohir.D12G018900.1/Gohir.D12G238000.1/…	130	BP	FALSE	FALSE	FALSE
GO:0043038	amino acid activation	116/19495	118/22824	1.77927e-06	3.04417e-05	1.96145e-05	Gohir.D04G019500.1/Gohir.D04G167200.1/Gohir.D04G140800.1/Gohir.D11G148000.1/Gohir.D11G247600.1/Gohir.A11G141700.1/Gohir.A11G237100.1/Gohir.A02G091100.1/Gohir.A02G091000.1/Gohir.D02G109500.1/Gohir.D02G229700.1/Gohir.D02G092200.1/Gohir.D02G187500.1/Gohir.D02G234200.1/Gohir.D02G104200.1/Gohir.A10G193600.1/Gohir.A10G216000.1/Gohir.A10G193500.1/Gohir.A10G243100.1/Gohir.A10G243000.1/Gohir.A10G140300.1/…	116	BP	FALSE	FALSE	FALSE
GO:0043039	tRNA aminoacylation	116/19495	118/22824	1.77927e-06	3.04417e-05	1.96145e-05	Gohir.D04G019500.1/Gohir.D04G167200.1/Gohir.D04G140800.1/Gohir.D11G148000.1/Gohir.D11G247600.1/Gohir.A11G141700.1/Gohir.A11G237100.1/Gohir.A02G091100.1/Gohir.A02G091000.1/Gohir.D02G109500.1/Gohir.D02G229700.1/Gohir.D02G092200.1/Gohir.D02G187500.1/Gohir.D02G234200.1/Gohir.D02G104200.1/Gohir.A10G193600.1/Gohir.A10G216000.1/Gohir.A10G193500.1/Gohir.A10G243100.1/Gohir.A10G243000.1/Gohir.A10G140300.1/…	116	BP	FALSE	FALSE	FALSE
GO:0070085	glycosylation	128/19495	131/22824	2.14723e-06	3.60812e-05	2.32483e-05	Gohir.D04G058300.1/Gohir.D04G163800.1/Gohir.D04G159100.1/Gohir.D04G137000.1/Gohir.D03G148900.1/Gohir.D03G090100.1/Gohir.D11G013900.1/Gohir.A11G131600.1/Gohir.A11G013700.1/Gohir.A02G056700.1/Gohir.A02G085700.1/Gohir.D02G168600.1/Gohir.D02G061900.1/Gohir.D02G101500.1/Gohir.D02G116500.1/Gohir.A10G205100.1/Gohir.A10G044200.1/Gohir.A10G012600.1/Gohir.A10G188600.1/Gohir.D12G024600.1/Gohir.D12G195100.1/…	128	BP	FALSE	TRUE	FALSE
GO:0034660	ncRNA metabolic process	263/19495	279/22824	2.33958e-06	3.84525e-05	2.47761e-05	Gohir.D04G098500.1/Gohir.D04G137900.1/Gohir.D04G019500.1/Gohir.D04G167200.1/Gohir.D04G140800.1/Gohir.D03G091900.1/Gohir.D03G024900.1/Gohir.D03G033700.1/Gohir.D11G165800.1/Gohir.D11G010700.1/Gohir.D11G112900.1/Gohir.D11G148000.1/Gohir.D11G176600.1/Gohir.D11G088500.1/Gohir.D11G137400.1/Gohir.D11G247600.1/Gohir.A11G141700.1/Gohir.A11G237100.1/Gohir.A11G286400.1/Gohir.A11G108400.1/Gohir.A11G011500.1/…	263	BP	FALSE	FALSE	FALSE
GO:0071103	DNA conformation change	82/19495	82/22824	2.37008e-06	3.84525e-05	2.47761e-05	Gohir.D04G190500.1/Gohir.D04G017700.1/Gohir.D04G187300.1/Gohir.D03G092500.1/Gohir.D03G029100.1/Gohir.D03G107000.1/Gohir.D03G056200.1/Gohir.D03G092600.1/Gohir.D03G073100.1/Gohir.D11G209000.1/Gohir.D11G184700.1/Gohir.D11G133800.1/Gohir.D11G288000.1/Gohir.D11G323700.1/Gohir.D11G174900.1/Gohir.D11G117000.1/Gohir.D11G034100.1/Gohir.D11G061900.1/Gohir.A11G308300.1/Gohir.A11G214400.1/Gohir.A11G111900.1/…	82	BP	FALSE	FALSE	FALSE
GO:0009166	nucleotide catabolic process	112/19495	114/22824	3.13973e-06	4.92414e-05	3.17278e-05	Gohir.D04G103800.1/Gohir.D04G104700.1/Gohir.D04G104000.1/Gohir.D03G100000.1/Gohir.D03G042200.1/Gohir.D03G146800.1/Gohir.D11G160300.1/Gohir.D11G028300.1/Gohir.A11G153500.1/Gohir.A11G029800.1/Gohir.A02G087100.1/Gohir.A02G130900.1/Gohir.D02G101900.1/Gohir.D02G191200.1/Gohir.A10G199200.1/Gohir.A10G117200.1/Gohir.A10G010800.1/Gohir.D12G254500.1/Gohir.D12G018900.1/Gohir.D12G061100.1/Gohir.D06G032300.1/…	112	BP	FALSE	FALSE	FALSE
GO:1901292	nucleoside phosphate catabolic process	112/19495	114/22824	3.13973e-06	4.92414e-05	3.17278e-05	Gohir.D04G103800.1/Gohir.D04G104700.1/Gohir.D04G104000.1/Gohir.D03G100000.1/Gohir.D03G042200.1/Gohir.D03G146800.1/Gohir.D11G160300.1/Gohir.D11G028300.1/Gohir.A11G153500.1/Gohir.A11G029800.1/Gohir.A02G087100.1/Gohir.A02G130900.1/Gohir.D02G101900.1/Gohir.D02G191200.1/Gohir.A10G199200.1/Gohir.A10G117200.1/Gohir.A10G010800.1/Gohir.D12G254500.1/Gohir.D12G018900.1/Gohir.D12G061100.1/Gohir.D06G032300.1/…	112	BP	FALSE	FALSE	FALSE
GO:0009101	glycoprotein biosynthetic process	125/19495	128/22824	3.23139e-06	4.98482e-05	3.21188e-05	Gohir.D04G066900.1/Gohir.D04G068500.1/Gohir.D04G058300.1/Gohir.D04G163800.1/Gohir.D04G159100.1/Gohir.D04G137000.1/Gohir.D03G148900.1/Gohir.D03G090100.1/Gohir.D11G013900.1/Gohir.A11G131600.1/Gohir.A11G013700.1/Gohir.A02G056700.1/Gohir.A02G085700.1/Gohir.D02G168600.1/Gohir.D02G061900.1/Gohir.D02G101500.1/Gohir.D02G116500.1/Gohir.A10G205100.1/Gohir.A10G044200.1/Gohir.A10G012600.1/Gohir.A10G188600.1/…	125	BP	FALSE	FALSE	FALSE
GO:0030163	protein catabolic process	212/19495	223/22824	3.33117e-06	5.05585e-05	3.25764e-05	Gohir.D04G192200.1/Gohir.D04G059100.1/Gohir.D04G181800.1/Gohir.D04G165800.1/Gohir.D04G167600.1/Gohir.D03G008100.1/Gohir.D03G008500.1/Gohir.D03G007000.1/Gohir.D03G073200.1/Gohir.D11G283300.1/Gohir.D11G121500.1/Gohir.D11G167700.1/Gohir.D11G307500.1/Gohir.D11G063100.1/Gohir.D11G093500.1/Gohir.D11G181200.1/Gohir.D11G101700.1/Gohir.D11G015200.1/Gohir.D11G028200.1/Gohir.D11G284100.1/Gohir.A11G058900.1/…	212	BP	FALSE	FALSE	FALSE
GO:0006418	tRNA aminoacylation for protein translation	111/19495	113/22824	3.61741e-06	5.40314e-05	3.48141e-05	Gohir.D04G019500.1/Gohir.D04G140800.1/Gohir.D11G148000.1/Gohir.D11G247600.1/Gohir.A11G141700.1/Gohir.A11G237100.1/Gohir.A02G091100.1/Gohir.A02G091000.1/Gohir.D02G109500.1/Gohir.D02G229700.1/Gohir.D02G092200.1/Gohir.D02G187500.1/Gohir.D02G234200.1/Gohir.D02G104200.1/Gohir.A10G193600.1/Gohir.A10G216000.1/Gohir.A10G243100.1/Gohir.A10G243000.1/Gohir.A10G140300.1/Gohir.A10G142700.1/Gohir.A10G126900.1/…	111	BP	FALSE	FALSE	FALSE
GO:0009132	nucleoside diphosphate metabolic process	124/19495	127/22824	3.70177e-06	5.44275e-05	3.50694e-05	Gohir.D04G103800.1/Gohir.D04G104700.1/Gohir.D04G104000.1/Gohir.D03G100000.1/Gohir.D03G042200.1/Gohir.D03G146800.1/Gohir.D11G160300.1/Gohir.D11G028300.1/Gohir.A11G153500.1/Gohir.A11G029800.1/Gohir.A02G028500.1/Gohir.A02G087100.1/Gohir.A02G130900.1/Gohir.D02G101900.1/Gohir.D02G191200.1/Gohir.D02G036200.1/Gohir.A10G199200.1/Gohir.A10G072000.1/Gohir.A10G117200.1/Gohir.A10G010800.1/Gohir.D12G254500.1/…	124	BP	FALSE	FALSE	FALSE
GO:0044085	cellular component biogenesis	380/19495	410/22824	3.76054e-06	5.4441e-05	3.5078e-05	Gohir.D04G190500.1/Gohir.D04G009800.1/Gohir.D04G068400.1/Gohir.D04G176400.1/Gohir.D04G067000.1/Gohir.D04G187300.1/Gohir.D04G089200.1/Gohir.D04G146200.1/Gohir.D03G077800.1/Gohir.D03G040700.1/Gohir.D03G092500.1/Gohir.D03G097400.1/Gohir.D03G163100.1/Gohir.D03G029100.1/Gohir.D03G009200.1/Gohir.D03G056200.1/Gohir.D03G062600.1/Gohir.D03G092600.1/Gohir.D03G126900.1/Gohir.D03G117000.1/Gohir.D03G162100.1/…	380	BP	FALSE	TRUE	FALSE
GO:0006352	DNA-templated transcription, initiation	78/19495	78/22824	4.46348e-06	6.36385e-05	4.10043e-05	Gohir.D04G111200.1/Gohir.D11G268300.1/Gohir.D11G317500.1/Gohir.D11G191800.1/Gohir.D11G234800.1/Gohir.D11G170800.1/Gohir.D11G163900.1/Gohir.D11G021500.1/Gohir.A11G021800.1/Gohir.A11G221400.1/Gohir.A11G156900.1/Gohir.A11G258300.1/Gohir.A11G185300.1/Gohir.A11G164500.1/Gohir.A11G301900.1/Gohir.A10G207300.1/Gohir.A10G053200.1/Gohir.A10G168600.1/Gohir.D12G252400.1/Gohir.D06G146200.1/Gohir.D06G089600.1/…	78	BP	FALSE	FALSE	FALSE
GO:0006096	glycolytic process	108/19495	110/22824	5.52741e-06	7.12506e-05	4.5909e-05	Gohir.D04G103800.1/Gohir.D04G104700.1/Gohir.D04G104000.1/Gohir.D03G100000.1/Gohir.D03G042200.1/Gohir.D03G146800.1/Gohir.D11G160300.1/Gohir.D11G028300.1/Gohir.A11G153500.1/Gohir.A11G029800.1/Gohir.A02G087100.1/Gohir.A02G130900.1/Gohir.D02G101900.1/Gohir.D02G191200.1/Gohir.A10G199200.1/Gohir.A10G117200.1/Gohir.A10G010800.1/Gohir.D12G254500.1/Gohir.D12G018900.1/Gohir.D12G061100.1/Gohir.D06G032300.1/…	108	BP	FALSE	FALSE	FALSE
GO:0006757	ATP generation from ADP	108/19495	110/22824	5.52741e-06	7.12506e-05	4.5909e-05	Gohir.D04G103800.1/Gohir.D04G104700.1/Gohir.D04G104000.1/Gohir.D03G100000.1/Gohir.D03G042200.1/Gohir.D03G146800.1/Gohir.D11G160300.1/Gohir.D11G028300.1/Gohir.A11G153500.1/Gohir.A11G029800.1/Gohir.A02G087100.1/Gohir.A02G130900.1/Gohir.D02G101900.1/Gohir.D02G191200.1/Gohir.A10G199200.1/Gohir.A10G117200.1/Gohir.A10G010800.1/Gohir.D12G254500.1/Gohir.D12G018900.1/Gohir.D12G061100.1/Gohir.D06G032300.1/…	108	BP	FALSE	FALSE	FALSE
GO:0009135	purine nucleoside diphosphate metabolic process	108/19495	110/22824	5.52741e-06	7.12506e-05	4.5909e-05	Gohir.D04G103800.1/Gohir.D04G104700.1/Gohir.D04G104000.1/Gohir.D03G100000.1/Gohir.D03G042200.1/Gohir.D03G146800.1/Gohir.D11G160300.1/Gohir.D11G028300.1/Gohir.A11G153500.1/Gohir.A11G029800.1/Gohir.A02G087100.1/Gohir.A02G130900.1/Gohir.D02G101900.1/Gohir.D02G191200.1/Gohir.A10G199200.1/Gohir.A10G117200.1/Gohir.A10G010800.1/Gohir.D12G254500.1/Gohir.D12G018900.1/Gohir.D12G061100.1/Gohir.D06G032300.1/…	108	BP	FALSE	FALSE	FALSE
GO:0009179	purine ribonucleoside diphosphate metabolic process	108/19495	110/22824	5.52741e-06	7.12506e-05	4.5909e-05	Gohir.D04G103800.1/Gohir.D04G104700.1/Gohir.D04G104000.1/Gohir.D03G100000.1/Gohir.D03G042200.1/Gohir.D03G146800.1/Gohir.D11G160300.1/Gohir.D11G028300.1/Gohir.A11G153500.1/Gohir.A11G029800.1/Gohir.A02G087100.1/Gohir.A02G130900.1/Gohir.D02G101900.1/Gohir.D02G191200.1/Gohir.A10G199200.1/Gohir.A10G117200.1/Gohir.A10G010800.1/Gohir.D12G254500.1/Gohir.D12G018900.1/Gohir.D12G061100.1/Gohir.D06G032300.1/…	108	BP	FALSE	FALSE	FALSE
GO:0009185	ribonucleoside diphosphate metabolic process	108/19495	110/22824	5.52741e-06	7.12506e-05	4.5909e-05	Gohir.D04G103800.1/Gohir.D04G104700.1/Gohir.D04G104000.1/Gohir.D03G100000.1/Gohir.D03G042200.1/Gohir.D03G146800.1/Gohir.D11G160300.1/Gohir.D11G028300.1/Gohir.A11G153500.1/Gohir.A11G029800.1/Gohir.A02G087100.1/Gohir.A02G130900.1/Gohir.D02G101900.1/Gohir.D02G191200.1/Gohir.A10G199200.1/Gohir.A10G117200.1/Gohir.A10G010800.1/Gohir.D12G254500.1/Gohir.D12G018900.1/Gohir.D12G061100.1/Gohir.D06G032300.1/…	108	BP	FALSE	FALSE	FALSE
GO:0042866	pyruvate biosynthetic process	108/19495	110/22824	5.52741e-06	7.12506e-05	4.5909e-05	Gohir.D04G103800.1/Gohir.D04G104700.1/Gohir.D04G104000.1/Gohir.D03G100000.1/Gohir.D03G042200.1/Gohir.D03G146800.1/Gohir.D11G160300.1/Gohir.D11G028300.1/Gohir.A11G153500.1/Gohir.A11G029800.1/Gohir.A02G087100.1/Gohir.A02G130900.1/Gohir.D02G101900.1/Gohir.D02G191200.1/Gohir.A10G199200.1/Gohir.A10G117200.1/Gohir.A10G010800.1/Gohir.D12G254500.1/Gohir.D12G018900.1/Gohir.D12G061100.1/Gohir.D06G032300.1/…	108	BP	FALSE	FALSE	FALSE
GO:0046031	ADP metabolic process	108/19495	110/22824	5.52741e-06	7.12506e-05	4.5909e-05	Gohir.D04G103800.1/Gohir.D04G104700.1/Gohir.D04G104000.1/Gohir.D03G100000.1/Gohir.D03G042200.1/Gohir.D03G146800.1/Gohir.D11G160300.1/Gohir.D11G028300.1/Gohir.A11G153500.1/Gohir.A11G029800.1/Gohir.A02G087100.1/Gohir.A02G130900.1/Gohir.D02G101900.1/Gohir.D02G191200.1/Gohir.A10G199200.1/Gohir.A10G117200.1/Gohir.A10G010800.1/Gohir.D12G254500.1/Gohir.D12G018900.1/Gohir.D12G061100.1/Gohir.D06G032300.1/…	108	BP	FALSE	FALSE	FALSE
GO:0006366	transcription by RNA polymerase II	93/19495	94/22824	6.07344e-06	7.72312e-05	4.97625e-05	Gohir.D04G016500.1/Gohir.D04G016400.1/Gohir.D03G005300.1/Gohir.D03G057900.1/Gohir.D03G102900.1/Gohir.D11G178600.1/Gohir.D11G093200.1/Gohir.D11G331900.1/Gohir.D11G021500.1/Gohir.A11G171700.1/Gohir.A11G088900.1/Gohir.A11G021800.1/Gohir.A11G138500.1/Gohir.A11G314900.1/Gohir.A02G061100.1/Gohir.A02G117400.1/Gohir.A02G061000.1/Gohir.A02G033400.1/Gohir.A02G174500.1/Gohir.D02G039900.1/Gohir.D02G066500.1/…	93	BP	FALSE	FALSE	FALSE
GO:0006165	nucleoside diphosphate phosphorylation	118/19495	121/22824	8.33423e-06	0.000100545	6.47843e-05	Gohir.D04G103800.1/Gohir.D04G104700.1/Gohir.D04G104000.1/Gohir.D03G100000.1/Gohir.D03G042200.1/Gohir.D03G146800.1/Gohir.D11G160300.1/Gohir.D11G028300.1/Gohir.A11G153500.1/Gohir.A11G029800.1/Gohir.A02G087100.1/Gohir.A02G130900.1/Gohir.D02G101900.1/Gohir.D02G191200.1/Gohir.A10G199200.1/Gohir.A10G117200.1/Gohir.A10G010800.1/Gohir.D12G254500.1/Gohir.D12G018900.1/Gohir.D12G238000.1/Gohir.D12G061100.1/…	118	BP	FALSE	FALSE	FALSE
GO:0006486	protein glycosylation	118/19495	121/22824	8.33423e-06	0.000100545	6.47843e-05	Gohir.D04G058300.1/Gohir.D04G163800.1/Gohir.D04G159100.1/Gohir.D04G137000.1/Gohir.D03G148900.1/Gohir.D03G090100.1/Gohir.D11G013900.1/Gohir.A11G131600.1/Gohir.A11G013700.1/Gohir.A02G056700.1/Gohir.A02G085700.1/Gohir.D02G168600.1/Gohir.D02G061900.1/Gohir.D02G101500.1/Gohir.D02G116500.1/Gohir.A10G205100.1/Gohir.A10G044200.1/Gohir.A10G012600.1/Gohir.A10G188600.1/Gohir.D12G024600.1/Gohir.D12G195100.1/…	118	BP	FALSE	FALSE	FALSE
GO:0043413	macromolecule glycosylation	118/19495	121/22824	8.33423e-06	0.000100545	6.47843e-05	Gohir.D04G058300.1/Gohir.D04G163800.1/Gohir.D04G159100.1/Gohir.D04G137000.1/Gohir.D03G148900.1/Gohir.D03G090100.1/Gohir.D11G013900.1/Gohir.A11G131600.1/Gohir.A11G013700.1/Gohir.A02G056700.1/Gohir.A02G085700.1/Gohir.D02G168600.1/Gohir.D02G061900.1/Gohir.D02G101500.1/Gohir.D02G116500.1/Gohir.A10G205100.1/Gohir.A10G044200.1/Gohir.A10G012600.1/Gohir.A10G188600.1/Gohir.D12G024600.1/Gohir.D12G195100.1/…	118	BP	FALSE	FALSE	TRUE
GO:0046939	nucleotide phosphorylation	118/19495	121/22824	8.33423e-06	0.000100545	6.47843e-05	Gohir.D04G103800.1/Gohir.D04G104700.1/Gohir.D04G104000.1/Gohir.D03G100000.1/Gohir.D03G042200.1/Gohir.D03G146800.1/Gohir.D11G160300.1/Gohir.D11G028300.1/Gohir.A11G153500.1/Gohir.A11G029800.1/Gohir.A02G087100.1/Gohir.A02G130900.1/Gohir.D02G101900.1/Gohir.D02G191200.1/Gohir.A10G199200.1/Gohir.A10G117200.1/Gohir.A10G010800.1/Gohir.D12G254500.1/Gohir.D12G018900.1/Gohir.D12G238000.1/Gohir.D12G061100.1/…	118	BP	FALSE	FALSE	FALSE
GO:0016192	vesicle-mediated transport	366/19495	396/22824	1.21935e-05	0.000145241	9.35835e-05	Gohir.D04G043700.1/Gohir.D04G058400.1/Gohir.D04G117700.1/Gohir.D04G068000.1/Gohir.D04G004600.1/Gohir.D04G166100.1/Gohir.D04G067300.1/Gohir.D04G001800.1/Gohir.D04G068800.1/Gohir.D04G074500.1/Gohir.D03G163100.1/Gohir.D03G074500.1/Gohir.D03G061100.1/Gohir.D03G014800.1/Gohir.D03G059600.1/Gohir.D03G149700.1/Gohir.D03G074400.1/Gohir.D03G143200.1/Gohir.D03G114600.1/Gohir.1Z015200.1/Gohir.D11G144800.1/Go…	366	BP	FALSE	FALSE	FALSE
GO:1901607	alpha-amino acid biosynthetic process	126/19495	130/22824	1.41358e-05	0.000165681	0.000106753	Gohir.D04G147400.1/Gohir.D04G064100.1/Gohir.D04G146900.1/Gohir.D04G099600.1/Gohir.D04G175800.1/Gohir.D04G118600.1/Gohir.D03G002900.1/Gohir.D11G314900.1/Gohir.D11G174300.1/Gohir.D11G071500.1/Gohir.D11G174800.1/Gohir.D11G317300.1/Gohir.D11G243100.1/Gohir.D11G316700.1/Gohir.A11G067600.1/Gohir.A11G168500.1/Gohir.A11G300000.1/Gohir.A11G301700.1/Gohir.A11G231900.1/Gohir.A11G168000.1/Gohir.A02G098700.1/…	126	BP	FALSE	FALSE	FALSE
GO:0006790	sulfur compound metabolic process	114/19495	117/22824	1.42616e-05	0.000165681	0.000106753	Gohir.D04G110400.1/Gohir.D04G176400.1/Gohir.D03G077800.1/Gohir.D03G028600.1/Gohir.D03G002900.1/Gohir.D03G117800.1/Gohir.D03G045100.1/Gohir.D11G314900.1/Gohir.D11G208200.1/Gohir.D11G111300.1/Gohir.D11G343000.1/Gohir.D11G092700.1/Gohir.D11G056700.1/Gohir.D11G310600.1/Gohir.D11G243100.1/Gohir.D11G232600.1/Gohir.D11G129900.1/Gohir.A11G323900.1/Gohir.A11G088400.1/Gohir.A11G300000.1/Gohir.A11G296300.1/…	114	BP	FALSE	FALSE	TRUE
GO:0006399	tRNA metabolic process	217/19495	230/22824	1.5e-05	0.000172134	0.000110911	Gohir.D04G098500.1/Gohir.D04G137900.1/Gohir.D04G019500.1/Gohir.D04G167200.1/Gohir.D04G140800.1/Gohir.D03G091900.1/Gohir.D03G024900.1/Gohir.D03G033700.1/Gohir.D11G165800.1/Gohir.D11G010700.1/Gohir.D11G112900.1/Gohir.D11G148000.1/Gohir.D11G176600.1/Gohir.D11G088500.1/Gohir.D11G137400.1/Gohir.D11G247600.1/Gohir.A11G141700.1/Gohir.A11G237100.1/Gohir.A11G286400.1/Gohir.A11G108400.1/Gohir.A11G011500.1/…	217	BP	FALSE	FALSE	FALSE
GO:0030258	lipid modification	70/19495	70/22824	1.58248e-05	0.000177276	0.000114224	Gohir.D04G158600.1/Gohir.D04G158700.1/Gohir.D11G026600.1/Gohir.D11G223300.1/Gohir.A11G200400.1/Gohir.A11G027400.1/Gohir.D02G218100.1/Gohir.D02G176600.1/Gohir.A10G058300.1/Gohir.A10G156800.1/Gohir.A10G022200.1/Gohir.A10G085600.1/Gohir.A10G008700.1/Gohir.A10G021800.1/Gohir.D12G084000.1/Gohir.D12G218000.1/Gohir.D12G144200.1/Gohir.D06G128700.1/Gohir.A03G179500.1/Gohir.A03G196800.1/Gohir.D05G137600.1/…	70	BP	FALSE	FALSE	FALSE
GO:0044272	sulfur compound biosynthetic process	70/19495	70/22824	1.58248e-05	0.000177276	0.000114224	Gohir.D04G110400.1/Gohir.D03G002900.1/Gohir.D03G117800.1/Gohir.D11G314900.1/Gohir.D11G111300.1/Gohir.D11G343000.1/Gohir.D11G243100.1/Gohir.D11G232600.1/Gohir.A11G323900.1/Gohir.A11G300000.1/Gohir.A11G231900.1/Gohir.A11G106400.1/Gohir.A02G098700.1/Gohir.A02G177000.1/Gohir.A02G057600.1/Gohir.D02G191100.1/Gohir.D02G191500.1/Gohir.D02G173900.1/Gohir.D02G063400.1/Gohir.A10G017000.1/Gohir.A10G120500.1/…	70	BP	FALSE	FALSE	FALSE
GO:0007264	small GTPase mediated signal transduction	147/19495	153/22824	1.64867e-05	0.000182517	0.000117602	Gohir.D04G190900.1/Gohir.D04G046500.1/Gohir.D04G151500.1/Gohir.D03G029000.1/Gohir.D03G000700.1/Gohir.D03G014100.1/Gohir.D03G007800.1/Gohir.D11G085900.1/Gohir.D11G319000.1/Gohir.D11G057400.1/Gohir.D11G078700.1/Gohir.D11G208700.1/Gohir.D11G311200.1/Gohir.D11G232000.1/Gohir.D11G190700.1/Gohir.D11G282000.1/Gohir.D11G180400.1/Gohir.A11G271800.1/Gohir.A11G214700.1/Gohir.A11G081300.1/Gohir.A11G173400.1/…	147	BP	FALSE	FALSE	FALSE
GO:1901137	carbohydrate derivative biosynthetic process	406/19495	442/22824	2.34598e-05	0.000256694	0.000165396	Gohir.D04G138700.1/Gohir.D04G066500.1/Gohir.D04G103800.1/Gohir.D04G104700.1/Gohir.D04G022000.1/Gohir.D04G138800.1/Gohir.D04G131900.1/Gohir.D04G066900.1/Gohir.D04G068500.1/Gohir.D04G165300.1/Gohir.D04G058300.1/Gohir.D04G163800.1/Gohir.D04G159100.1/Gohir.D04G137000.1/Gohir.D04G003400.1/Gohir.D04G104000.1/Gohir.D03G096600.1/Gohir.D03G148900.1/Gohir.D03G100000.1/Gohir.D03G172700.1/Gohir.D03G090100.1/…	406	BP	FALSE	FALSE	FALSE
GO:0051128	regulation of cellular component organization	95/19495	97/22824	3.41116e-05	0.000368954	0.000237729	Gohir.D04G069900.1/Gohir.D04G044300.1/Gohir.D03G094500.1/Gohir.D03G156800.1/Gohir.D11G277900.1/Gohir.D11G035900.1/Gohir.D11G309300.1/Gohir.D11G035800.1/Gohir.D11G020200.1/Gohir.A11G032500.1/Gohir.A11G032600.1/Gohir.A11G020500.1/Gohir.A11G268000.1/Gohir.A11G294600.1/Gohir.A02G020900.1/Gohir.D02G178600.1/Gohir.D02G155000.1/Gohir.D02G128100.1/Gohir.D02G153400.1/Gohir.D02G024900.1/Gohir.A10G215100.1/…	95	BP	FALSE	FALSE	TRUE
GO:0022613	ribonucleoprotein complex biogenesis	130/19495	135/22824	3.51082e-05	0.000375419	0.000241894	Gohir.D04G068400.1/Gohir.D04G067000.1/Gohir.D03G040700.1/Gohir.D03G062600.1/Gohir.D03G126900.1/Gohir.D03G117000.1/Gohir.D03G078000.1/Gohir.D11G010700.1/Gohir.D11G043300.1/Gohir.D11G116600.1/Gohir.D11G269200.1/Gohir.D11G310400.1/Gohir.D11G123300.1/Gohir.A11G118400.1/Gohir.A11G040000.1/Gohir.A11G296500.1/Gohir.A11G011500.1/Gohir.A11G259100.1/Gohir.A02G052500.1/Gohir.A02G068100.1/Gohir.A02G105800.1/…	130	BP	FALSE	FALSE	TRUE
GO:0044257	cellular protein catabolic process	189/19495	200/22824	3.94182e-05	0.000412139	0.000265554	Gohir.D04G192200.1/Gohir.D04G059100.1/Gohir.D04G181800.1/Gohir.D04G165800.1/Gohir.D04G167600.1/Gohir.D03G008100.1/Gohir.D03G008500.1/Gohir.D03G007000.1/Gohir.D03G073200.1/Gohir.D11G121500.1/Gohir.D11G167700.1/Gohir.D11G307500.1/Gohir.D11G063100.1/Gohir.D11G093500.1/Gohir.D11G181200.1/Gohir.D11G101700.1/Gohir.D11G015200.1/Gohir.D11G284100.1/Gohir.A11G058900.1/Gohir.A11G161500.1/Gohir.A11G116400.1/…	189	BP	FALSE	FALSE	FALSE
GO:0051603	proteolysis involved in cellular protein catabolic process	189/19495	200/22824	3.94182e-05	0.000412139	0.000265554	Gohir.D04G192200.1/Gohir.D04G059100.1/Gohir.D04G181800.1/Gohir.D04G165800.1/Gohir.D04G167600.1/Gohir.D03G008100.1/Gohir.D03G008500.1/Gohir.D03G007000.1/Gohir.D03G073200.1/Gohir.D11G121500.1/Gohir.D11G167700.1/Gohir.D11G307500.1/Gohir.D11G063100.1/Gohir.D11G093500.1/Gohir.D11G181200.1/Gohir.D11G101700.1/Gohir.D11G015200.1/Gohir.D11G284100.1/Gohir.A11G058900.1/Gohir.A11G161500.1/Gohir.A11G116400.1/…	189	BP	FALSE	FALSE	FALSE
GO:0006323	DNA packaging	63/19495	63/22824	4.78768e-05	0.000495077	0.000318994	Gohir.D04G190500.1/Gohir.D04G187300.1/Gohir.D03G092500.1/Gohir.D03G029100.1/Gohir.D03G107000.1/Gohir.D03G056200.1/Gohir.D03G092600.1/Gohir.D11G209000.1/Gohir.D11G184700.1/Gohir.D11G133800.1/Gohir.D11G323700.1/Gohir.D11G174900.1/Gohir.D11G117000.1/Gohir.D11G034100.1/Gohir.A11G308300.1/Gohir.A11G214400.1/Gohir.A11G111900.1/Gohir.A11G168700.1/Gohir.A11G127900.1/Gohir.A11G176800.1/Gohir.A02G151200.1/…	63	BP	FALSE	FALSE	FALSE
GO:0090407	organophosphate biosynthetic process	388/19495	423/22824	5.06366e-05	0.000512832	0.000330433	Gohir.D04G138700.1/Gohir.D04G066500.1/Gohir.D04G130400.1/Gohir.D04G072900.1/Gohir.D04G103800.1/Gohir.D04G081800.1/Gohir.D04G104700.1/Gohir.D04G189400.1/Gohir.D04G138800.1/Gohir.D04G131900.1/Gohir.D04G165300.1/Gohir.D04G179600.1/Gohir.D04G003400.1/Gohir.D04G104000.1/Gohir.D03G163500.1/Gohir.D03G096600.1/Gohir.D03G043600.1/Gohir.D03G100000.1/Gohir.D03G172700.1/Gohir.D03G151200.1/Gohir.D03G042200.1/…	388	BP	FALSE	FALSE	FALSE
GO:0051726	regulation of cell cycle	116/19495	120/22824	5.06837e-05	0.000512832	0.000330433	Gohir.D04G016500.1/Gohir.D04G069900.1/Gohir.D04G044300.1/Gohir.D04G016400.1/Gohir.D03G156800.1/Gohir.D03G118900.1/Gohir.D11G079600.1/Gohir.D11G277600.1/Gohir.D11G276400.1/Gohir.D11G146500.1/Gohir.D11G197900.1/Gohir.D11G146300.1/Gohir.A11G267700.1/Gohir.A11G140100.1/Gohir.A11G191100.1/Gohir.A11G266100.1/Gohir.D02G184400.1/Gohir.D02G210900.1/Gohir.D02G178600.1/Gohir.D02G155000.1/Gohir.D02G153400.1/…	116	BP	FALSE	FALSE	TRUE
GO:0000278	mitotic cell cycle	62/19495	62/22824	5.60784e-05	0.00056138	0.000361715	Gohir.D04G069900.1/Gohir.D04G044300.1/Gohir.D03G107000.1/Gohir.D03G009200.1/Gohir.D03G156800.1/Gohir.D11G323700.1/Gohir.D11G174900.1/Gohir.A11G308300.1/Gohir.A11G168700.1/Gohir.D02G178600.1/Gohir.D02G155000.1/Gohir.D02G153400.1/Gohir.A10G164700.1/Gohir.A10G215100.1/Gohir.A10G020800.1/Gohir.D12G085300.1/Gohir.D12G225500.1/Gohir.D12G165500.1/Gohir.1Z038700.1/Gohir.D06G150100.1/Gohir.D06G042700.1/Go…	62	BP	FALSE	FALSE	TRUE
GO:0006644	phospholipid metabolic process	175/19495	185/22824	6.38338e-05	0.000628806	0.000405159	Gohir.D04G108600.1/Gohir.D04G172200.1/Gohir.D04G081800.1/Gohir.D04G158600.1/Gohir.D04G189400.1/Gohir.D04G015500.1/Gohir.D04G158700.1/Gohir.D03G163500.1/Gohir.D03G043600.1/Gohir.D03G067500.1/Gohir.D03G172700.1/Gohir.D11G261300.1/Gohir.D11G224000.1/Gohir.D11G145300.1/Gohir.D11G146800.1/Gohir.D11G237100.1/Gohir.D11G228700.1/Gohir.D11G251900.1/Gohir.A11G139100.1/Gohir.A11G250600.1/Gohir.A11G199700.1/…	175	BP	FALSE	FALSE	FALSE
GO:0006605	protein targeting	77/19495	78/22824	6.41502e-05	0.000628806	0.000405159	Gohir.D04G076900.1/Gohir.D04G078200.1/Gohir.D04G076600.1/Gohir.D04G098700.1/Gohir.D04G102900.1/Gohir.D03G120000.1/Gohir.D11G068600.1/Gohir.D11G256500.1/Gohir.D11G090500.1/Gohir.D11G133500.1/Gohir.A11G064300.1/Gohir.A11G086300.1/Gohir.A11G246300.1/Gohir.A02G091400.1/Gohir.D02G162200.1/Gohir.D02G228100.1/Gohir.D02G109200.1/Gohir.D02G149900.1/Gohir.D02G227300.1/Gohir.A10G187300.1/Gohir.A10G166200.1/…	77	BP	FALSE	FALSE	FALSE
GO:1903047	mitotic cell cycle process	60/19495	60/22824	7.69355e-05	0.000746354	0.000480899	Gohir.D04G069900.1/Gohir.D04G044300.1/Gohir.D03G107000.1/Gohir.D03G009200.1/Gohir.D03G156800.1/Gohir.D11G323700.1/Gohir.D11G174900.1/Gohir.A11G308300.1/Gohir.A11G168700.1/Gohir.D02G178600.1/Gohir.D02G155000.1/Gohir.D02G153400.1/Gohir.A10G164700.1/Gohir.A10G215100.1/Gohir.A10G020800.1/Gohir.D12G085300.1/Gohir.D12G225500.1/Gohir.D12G165500.1/Gohir.1Z038700.1/Gohir.D06G150100.1/Gohir.D06G042700.1/Go…	60	BP	FALSE	FALSE	TRUE
GO:1901565	organonitrogen compound catabolic process	291/19495	315/22824	0.000104363	0.0010021	0.000645685	Gohir.D04G181700.1/Gohir.D04G192200.1/Gohir.D04G165600.1/Gohir.D04G059100.1/Gohir.D04G181800.1/Gohir.D04G165700.1/Gohir.D04G165800.1/Gohir.D04G167600.1/Gohir.D03G008100.1/Gohir.D03G008500.1/Gohir.D03G007000.1/Gohir.D03G073200.1/Gohir.D11G283300.1/Gohir.D11G174200.1/Gohir.D11G121500.1/Gohir.D11G167700.1/Gohir.D11G110000.1/Gohir.D11G307500.1/Gohir.D11G063100.1/Gohir.D11G093500.1/Gohir.D11G181200.1/…	291	BP	FALSE	FALSE	FALSE
GO:0019439	aromatic compound catabolic process	179/19495	190/22824	0.000110589	0.00105115	0.000677291	Gohir.D04G006800.1/Gohir.D04G103800.1/Gohir.D04G104700.1/Gohir.D04G116300.1/Gohir.D04G104000.1/Gohir.D03G100000.1/Gohir.D03G169400.1/Gohir.D03G042200.1/Gohir.D03G146800.1/Gohir.D11G160300.1/Gohir.D11G028300.1/Gohir.D11G241200.1/Gohir.A11G153500.1/Gohir.A11G229100.1/Gohir.A11G029800.1/Gohir.A02G087100.1/Gohir.A02G130900.1/Gohir.D02G101900.1/Gohir.D02G191200.1/Gohir.A10G199200.1/Gohir.A10G124100.1/…	179	BP	FALSE	FALSE	FALSE
GO:0044270	cellular nitrogen compound catabolic process	175/19495	186/22824	0.000165729	0.00155951	0.00100484	Gohir.D04G181700.1/Gohir.D04G103800.1/Gohir.D04G104700.1/Gohir.D04G116300.1/Gohir.D04G104000.1/Gohir.D03G100000.1/Gohir.D03G169400.1/Gohir.D03G042200.1/Gohir.D03G146800.1/Gohir.D11G160300.1/Gohir.D11G028300.1/Gohir.D11G241200.1/Gohir.A11G153500.1/Gohir.A11G229100.1/Gohir.A11G029800.1/Gohir.A02G087100.1/Gohir.A02G130900.1/Gohir.D02G101900.1/Gohir.D02G191200.1/Gohir.A10G199200.1/Gohir.A10G124100.1/…	175	BP	FALSE	FALSE	FALSE
GO:0033014	tetrapyrrole biosynthetic process	55/19495	55/22824	0.000169589	0.00158003	0.00101806	Gohir.D04G064100.1/Gohir.D04G148100.1/Gohir.D04G040200.1/Gohir.D11G232500.1/Gohir.D11G232400.1/Gohir.D11G161800.1/Gohir.A11G226500.1/Gohir.A11G154900.1/Gohir.A11G158100.1/Gohir.1Z018200.1/Gohir.D02G127900.1/Gohir.D02G188300.1/Gohir.A10G030400.1/Gohir.D06G088500.1/Gohir.D06G208200.1/Gohir.D06G208700.1/Gohir.D06G096200.1/Gohir.A03G165100.1/Gohir.D05G341200.1/Gohir.D05G203500.1/Gohir.D05G281100.1/Go…	55	BP	FALSE	FALSE	FALSE
GO:0000226	microtubule cytoskeleton organization	83/19495	85/22824	0.0001777	0.00163937	0.0010563	Gohir.D04G044300.1/Gohir.D04G089200.1/Gohir.D03G071200.1/Gohir.D03G156800.1/Gohir.D11G099800.1/Gohir.D11G069300.1/Gohir.D11G119200.1/Gohir.A11G065000.1/Gohir.A11G094800.1/Gohir.A11G114100.1/Gohir.D02G191600.1/Gohir.D02G178600.1/Gohir.D02G150100.1/Gohir.D02G137500.1/Gohir.A10G190200.1/Gohir.A10G194100.1/Gohir.A10G160600.1/Gohir.D12G114100.1/Gohir.D12G085300.1/Gohir.D12G225500.1/Gohir.D12G011900.1/…	83	BP	FALSE	FALSE	TRUE
GO:0034655	nucleobase-containing compound catabolic process	155/19495	164/22824	0.000194945	0.001781	0.00114756	Gohir.D04G103800.1/Gohir.D04G104700.1/Gohir.D04G116300.1/Gohir.D04G104000.1/Gohir.D03G100000.1/Gohir.D03G169400.1/Gohir.D03G042200.1/Gohir.D03G146800.1/Gohir.D11G160300.1/Gohir.D11G028300.1/Gohir.D11G241200.1/Gohir.A11G153500.1/Gohir.A11G229100.1/Gohir.A11G029800.1/Gohir.A02G087100.1/Gohir.A02G130900.1/Gohir.D02G101900.1/Gohir.D02G191200.1/Gohir.A10G199200.1/Gohir.A10G019700.1/Gohir.A10G117200.1/…	155	BP	FALSE	FALSE	FALSE
GO:0033365	protein localization to organelle	105/19495	109/22824	0.000200329	0.00181259	0.00116791	Gohir.D04G076900.1/Gohir.D04G098700.1/Gohir.D04G102900.1/Gohir.D03G120000.1/Gohir.D11G256500.1/Gohir.D11G090500.1/Gohir.D11G116800.1/Gohir.D11G133500.1/Gohir.A11G111600.1/Gohir.A11G086300.1/Gohir.A11G246300.1/Gohir.A02G053100.1/Gohir.A02G091400.1/Gohir.A02G021500.1/Gohir.D02G224200.1/Gohir.D02G162200.1/Gohir.D02G228100.1/Gohir.D02G028000.1/Gohir.D02G109200.1/Gohir.D02G057900.1/Gohir.D02G149900.1/…	105	BP	FALSE	FALSE	FALSE
GO:0009057	macromolecule catabolic process	305/19495	332/22824	0.000232829	0.00208659	0.00134445	Gohir.D04G192200.1/Gohir.D04G059100.1/Gohir.D04G181800.1/Gohir.D04G116300.1/Gohir.D04G165800.1/Gohir.D04G167600.1/Gohir.D03G008100.1/Gohir.D03G008500.1/Gohir.D03G007000.1/Gohir.D03G169400.1/Gohir.D03G073200.1/Gohir.D11G283300.1/Gohir.D11G092800.1/Gohir.D11G092900.1/Gohir.D11G121500.1/Gohir.D11G319200.1/Gohir.D11G167700.1/Gohir.D11G110000.1/Gohir.D11G307500.1/Gohir.D11G028000.1/Gohir.D11G063100.1/…	305	BP	FALSE	FALSE	FALSE
GO:0006333	chromatin assembly or disassembly	52/19495	52/22824	0.000272472	0.00241592	0.00155665	Gohir.D04G190500.1/Gohir.D04G187300.1/Gohir.D03G092500.1/Gohir.D03G029100.1/Gohir.D03G056200.1/Gohir.D03G092600.1/Gohir.D11G209000.1/Gohir.D11G184700.1/Gohir.D11G133800.1/Gohir.D11G173100.1/Gohir.D11G117000.1/Gohir.D11G034100.1/Gohir.A11G214400.1/Gohir.A11G111900.1/Gohir.A11G127900.1/Gohir.A11G176800.1/Gohir.A11G166800.1/Gohir.A02G151200.1/Gohir.A02G115100.1/Gohir.D02G203700.1/Gohir.D12G155000.1/…	52	BP	FALSE	FALSE	FALSE
GO:0009072	aromatic amino acid family metabolic process	67/19495	68/22824	0.000274711	0.00241592	0.00155665	Gohir.D04G132700.1/Gohir.D11G174300.1/Gohir.D11G075200.1/Gohir.D11G074800.1/Gohir.A11G071200.1/Gohir.A11G168000.1/Gohir.A11G070900.1/Gohir.A10G206500.1/Gohir.A10G206400.1/Gohir.A10G237500.1/Gohir.D12G022900.1/Gohir.D06G051400.1/Gohir.D06G215900.1/Gohir.D06G154600.1/Gohir.D06G103700.1/Gohir.D05G227300.1/Gohir.D05G061600.1/Gohir.D05G177500.1/Gohir.D05G297000.1/Gohir.D05G123100.1/Gohir.D10G249200.1/…	67	BP	FALSE	FALSE	FALSE
GO:0042254	ribosome biogenesis	112/19495	117/22824	0.000305494	0.00266175	0.00171505	Gohir.D04G068400.1/Gohir.D04G067000.1/Gohir.D03G040700.1/Gohir.D03G062600.1/Gohir.D03G126900.1/Gohir.D03G117000.1/Gohir.D11G010700.1/Gohir.D11G116600.1/Gohir.D11G310400.1/Gohir.A11G296500.1/Gohir.A11G011500.1/Gohir.A02G052500.1/Gohir.A02G068100.1/Gohir.D02G216500.1/Gohir.D02G204200.1/Gohir.D02G074100.1/Gohir.A10G233700.1/Gohir.A10G110400.1/Gohir.A10G200500.1/Gohir.A10G037600.1/Gohir.A10G043300.1/…	112	BP	FALSE	FALSE	FALSE
GO:0034728	nucleosome organization	51/19495	51/22824	0.000319122	0.00275498	0.00177512	Gohir.D04G190500.1/Gohir.D04G187300.1/Gohir.D03G092500.1/Gohir.D03G029100.1/Gohir.D03G056200.1/Gohir.D03G092600.1/Gohir.D11G209000.1/Gohir.D11G184700.1/Gohir.D11G133800.1/Gohir.D11G117000.1/Gohir.D11G034100.1/Gohir.A11G214400.1/Gohir.A11G111900.1/Gohir.A11G127900.1/Gohir.A11G176800.1/Gohir.A02G151200.1/Gohir.A02G115100.1/Gohir.D02G203700.1/Gohir.D12G155000.1/Gohir.D12G164800.1/Gohir.D12G154900.1/…	51	BP	FALSE	FALSE	FALSE
GO:0006334	nucleosome assembly	50/19495	50/22824	0.000373755	0.0031685	0.00204157	Gohir.D04G190500.1/Gohir.D04G187300.1/Gohir.D03G092500.1/Gohir.D03G029100.1/Gohir.D03G056200.1/Gohir.D03G092600.1/Gohir.D11G209000.1/Gohir.D11G184700.1/Gohir.D11G133800.1/Gohir.D11G117000.1/Gohir.D11G034100.1/Gohir.A11G214400.1/Gohir.A11G111900.1/Gohir.A11G127900.1/Gohir.A11G176800.1/Gohir.A02G151200.1/Gohir.A02G115100.1/Gohir.D02G203700.1/Gohir.D12G155000.1/Gohir.D12G164800.1/Gohir.D12G154900.1/…	50	BP	FALSE	FALSE	FALSE
GO:0031497	chromatin assembly	50/19495	50/22824	0.000373755	0.0031685	0.00204157	Gohir.D04G190500.1/Gohir.D04G187300.1/Gohir.D03G092500.1/Gohir.D03G029100.1/Gohir.D03G056200.1/Gohir.D03G092600.1/Gohir.D11G209000.1/Gohir.D11G184700.1/Gohir.D11G133800.1/Gohir.D11G117000.1/Gohir.D11G034100.1/Gohir.A11G214400.1/Gohir.A11G111900.1/Gohir.A11G127900.1/Gohir.A11G176800.1/Gohir.A02G151200.1/Gohir.A02G115100.1/Gohir.D02G203700.1/Gohir.D12G155000.1/Gohir.D12G164800.1/Gohir.D12G154900.1/…	50	BP	FALSE	FALSE	FALSE
GO:0016071	mRNA metabolic process	166/19495	177/22824	0.000404366	0.00339739	0.00218905	Gohir.D04G148200.1/Gohir.D04G128500.1/Gohir.D04G050600.1/Gohir.D03G052000.1/Gohir.D03G143600.1/Gohir.D03G000900.1/Gohir.D03G169400.1/Gohir.D03G078000.1/Gohir.D11G176300.1/Gohir.D11G176400.1/Gohir.D11G012600.1/Gohir.D11G043300.1/Gohir.D11G125000.1/Gohir.D11G269200.1/Gohir.D11G241200.1/Gohir.D11G015600.1/Gohir.D11G347600.1/Gohir.D11G123300.1/Gohir.A11G118400.1/Gohir.A11G179900.1/Gohir.A11G229100.1/…	166	BP	FALSE	FALSE	FALSE
GO:0044265	cellular macromolecule catabolic process	225/19495	243/22824	0.000428073	0.00356475	0.00229688	Gohir.D04G192200.1/Gohir.D04G059100.1/Gohir.D04G181800.1/Gohir.D04G116300.1/Gohir.D04G165800.1/Gohir.D04G167600.1/Gohir.D03G008100.1/Gohir.D03G008500.1/Gohir.D03G007000.1/Gohir.D03G169400.1/Gohir.D03G073200.1/Gohir.D11G121500.1/Gohir.D11G167700.1/Gohir.D11G307500.1/Gohir.D11G063100.1/Gohir.D11G241200.1/Gohir.D11G093500.1/Gohir.D11G181200.1/Gohir.D11G101700.1/Gohir.D11G015200.1/Gohir.D11G284100.1/…	225	BP	FALSE	FALSE	FALSE
GO:0046486	glycerolipid metabolic process	147/19495	156/22824	0.000446746	0.00368761	0.00237604	Gohir.D04G108600.1/Gohir.D04G172200.1/Gohir.D04G158600.1/Gohir.D04G142400.1/Gohir.D04G015500.1/Gohir.D04G158700.1/Gohir.D04G142300.1/Gohir.D03G067500.1/Gohir.D03G172700.1/Gohir.D11G261300.1/Gohir.D11G145300.1/Gohir.D11G237100.1/Gohir.A11G139100.1/Gohir.A11G250600.1/Gohir.A11G320400.1/Gohir.D02G218100.1/Gohir.D02G209000.1/Gohir.D02G145000.1/Gohir.D02G233500.1/Gohir.D02G208800.1/Gohir.A10G156800.1/…	147	BP	FALSE	FALSE	FALSE
GO:0000413	protein peptidyl-prolyl isomerization	76/19495	78/22824	0.000457968	0.00371507	0.00239373	Gohir.D04G164700.1/Gohir.D04G016300.1/Gohir.D04G164800.1/Gohir.D03G020200.1/Gohir.D03G108800.1/Gohir.D11G079500.1/Gohir.D11G293200.1/Gohir.D11G113000.1/Gohir.D11G296300.1/Gohir.A11G074800.1/Gohir.A11G108500.1/Gohir.A02G054200.1/Gohir.D02G059200.1/Gohir.D02G212200.1/Gohir.D02G124600.1/Gohir.A10G203100.1/Gohir.A10G236300.1/Gohir.A10G188300.1/Gohir.A10G187700.1/Gohir.A10G187900.1/Gohir.A10G092800.1/…	76	BP	FALSE	FALSE	FALSE
GO:0018208	peptidyl-proline modification	76/19495	78/22824	0.000457968	0.00371507	0.00239373	Gohir.D04G164700.1/Gohir.D04G016300.1/Gohir.D04G164800.1/Gohir.D03G020200.1/Gohir.D03G108800.1/Gohir.D11G079500.1/Gohir.D11G293200.1/Gohir.D11G113000.1/Gohir.D11G296300.1/Gohir.A11G074800.1/Gohir.A11G108500.1/Gohir.A02G054200.1/Gohir.D02G059200.1/Gohir.D02G212200.1/Gohir.D02G124600.1/Gohir.A10G203100.1/Gohir.A10G236300.1/Gohir.A10G188300.1/Gohir.A10G187700.1/Gohir.A10G187900.1/Gohir.A10G092800.1/…	76	BP	FALSE	FALSE	FALSE
GO:0035556	intracellular signal transduction	333/19495	365/22824	0.000514975	0.00414181	0.0026687	Gohir.D04G015100.1/Gohir.D04G190900.1/Gohir.D04G046500.1/Gohir.D04G158600.1/Gohir.D04G000100.1/Gohir.D04G067800.1/Gohir.D04G082000.1/Gohir.D04G158700.1/Gohir.D04G138500.1/Gohir.D04G151500.1/Gohir.D03G094200.1/Gohir.D03G169800.1/Gohir.D03G029000.1/Gohir.D03G000700.1/Gohir.D03G014100.1/Gohir.D03G158400.1/Gohir.D03G007800.1/Gohir.D03G008200.1/Gohir.D11G271200.1/Gohir.D11G105700.1/Gohir.D11G117400.1/…	333	BP	FALSE	FALSE	TRUE
GO:0033043	regulation of organelle organization	75/19495	77/22824	0.000523706	0.00417633	0.00269094	Gohir.D04G069900.1/Gohir.D04G044300.1/Gohir.D03G156800.1/Gohir.D11G277900.1/Gohir.D11G309300.1/Gohir.D11G035800.1/Gohir.D11G020200.1/Gohir.A11G032500.1/Gohir.A11G020500.1/Gohir.A11G268000.1/Gohir.A11G294600.1/Gohir.A02G020900.1/Gohir.D02G178600.1/Gohir.D02G155000.1/Gohir.D02G153400.1/Gohir.D02G024900.1/Gohir.A10G215100.1/Gohir.A10G154500.1/Gohir.A10G020800.1/Gohir.D12G150700.1/Gohir.D12G085300.1/…	75	BP	FALSE	FALSE	FALSE
GO:0006511	ubiquitin-dependent protein catabolic process	154/19495	164/22824	0.000548234	0.00426354	0.00274713	Gohir.D04G192200.1/Gohir.D04G165800.1/Gohir.D04G167600.1/Gohir.D03G008100.1/Gohir.D03G008500.1/Gohir.D03G007000.1/Gohir.D03G073200.1/Gohir.D11G121500.1/Gohir.D11G167700.1/Gohir.D11G063100.1/Gohir.D11G093500.1/Gohir.D11G181200.1/Gohir.D11G101700.1/Gohir.D11G015200.1/Gohir.A11G058900.1/Gohir.A11G161500.1/Gohir.A11G116400.1/Gohir.A11G097000.1/Gohir.A11G089200.1/Gohir.A11G174100.1/Gohir.A11G015100.1/…	154	BP	FALSE	FALSE	FALSE
GO:0019941	modification-dependent protein catabolic process	154/19495	164/22824	0.000548234	0.00426354	0.00274713	Gohir.D04G192200.1/Gohir.D04G165800.1/Gohir.D04G167600.1/Gohir.D03G008100.1/Gohir.D03G008500.1/Gohir.D03G007000.1/Gohir.D03G073200.1/Gohir.D11G121500.1/Gohir.D11G167700.1/Gohir.D11G063100.1/Gohir.D11G093500.1/Gohir.D11G181200.1/Gohir.D11G101700.1/Gohir.D11G015200.1/Gohir.A11G058900.1/Gohir.A11G161500.1/Gohir.A11G116400.1/Gohir.A11G097000.1/Gohir.A11G089200.1/Gohir.A11G174100.1/Gohir.A11G015100.1/…	154	BP	FALSE	FALSE	FALSE
GO:0043632	modification-dependent macromolecule catabolic process	154/19495	164/22824	0.000548234	0.00426354	0.00274713	Gohir.D04G192200.1/Gohir.D04G165800.1/Gohir.D04G167600.1/Gohir.D03G008100.1/Gohir.D03G008500.1/Gohir.D03G007000.1/Gohir.D03G073200.1/Gohir.D11G121500.1/Gohir.D11G167700.1/Gohir.D11G063100.1/Gohir.D11G093500.1/Gohir.D11G181200.1/Gohir.D11G101700.1/Gohir.D11G015200.1/Gohir.A11G058900.1/Gohir.A11G161500.1/Gohir.A11G116400.1/Gohir.A11G097000.1/Gohir.A11G089200.1/Gohir.A11G174100.1/Gohir.A11G015100.1/…	154	BP	FALSE	FALSE	FALSE
GO:1901361	organic cyclic compound catabolic process	179/19495	192/22824	0.00061442	0.00473909	0.00305354	Gohir.D04G103800.1/Gohir.D04G104700.1/Gohir.D04G116300.1/Gohir.D04G104000.1/Gohir.D03G100000.1/Gohir.D03G169400.1/Gohir.D03G042200.1/Gohir.D03G146800.1/Gohir.D11G160300.1/Gohir.D11G174200.1/Gohir.D11G028300.1/Gohir.D11G241200.1/Gohir.A11G153500.1/Gohir.A11G229100.1/Gohir.A11G167900.1/Gohir.A11G029800.1/Gohir.A02G087100.1/Gohir.A02G130900.1/Gohir.D02G101900.1/Gohir.D02G191200.1/Gohir.A10G199200.1/…	179	BP	FALSE	FALSE	FALSE
GO:0045786	negative regulation of cell cycle	46/19495	46/22824	0.000703202	0.00537978	0.00346636	Gohir.D04G069900.1/Gohir.D03G118900.1/Gohir.D11G277600.1/Gohir.D11G197900.1/Gohir.A11G267700.1/Gohir.A11G191100.1/Gohir.D02G210900.1/Gohir.D02G155000.1/Gohir.D02G153400.1/Gohir.A10G092200.1/Gohir.D12G088300.1/Gohir.D06G150100.1/Gohir.D06G120300.1/Gohir.D06G042700.1/Gohir.A03G129700.1/Gohir.A03G190200.1/Gohir.A03G048100.1/Gohir.D05G283800.1/Gohir.D05G234800.1/Gohir.D05G316900.1/Gohir.D10G096200.1/…	46	BP	FALSE	FALSE	TRUE
GO:0046700	heterocycle catabolic process	177/19495	190/22824	0.000737965	0.0056002	0.00360839	Gohir.D04G103800.1/Gohir.D04G104700.1/Gohir.D04G116300.1/Gohir.D04G104000.1/Gohir.D03G100000.1/Gohir.D03G169400.1/Gohir.D03G042200.1/Gohir.D03G146800.1/Gohir.D11G160300.1/Gohir.D11G174200.1/Gohir.D11G028300.1/Gohir.D11G241200.1/Gohir.A11G153500.1/Gohir.A11G229100.1/Gohir.A11G167900.1/Gohir.A11G029800.1/Gohir.A02G087100.1/Gohir.A02G130900.1/Gohir.D02G101900.1/Gohir.D02G191200.1/Gohir.A10G199200.1/…	177	BP	FALSE	FALSE	FALSE
GO:0048523	negative regulation of cellular process	72/19495	74/22824	0.000781733	0.00588488	0.00379182	Gohir.D04G069900.1/Gohir.D03G118900.1/Gohir.D11G277900.1/Gohir.D11G309300.1/Gohir.D11G277600.1/Gohir.D11G197900.1/Gohir.D11G133500.1/Gohir.D11G085800.1/Gohir.A11G267700.1/Gohir.A11G050300.1/Gohir.A11G191100.1/Gohir.A11G268000.1/Gohir.A11G294600.1/Gohir.D02G210900.1/Gohir.D02G155000.1/Gohir.D02G135500.1/Gohir.D02G153400.1/Gohir.A10G024900.1/Gohir.A10G092200.1/Gohir.D12G088300.1/Gohir.D12G057200.1/…	72	BP	FALSE	TRUE	TRUE
GO:0006631	fatty acid metabolic process	184/19495	198/22824	0.000840833	0.00627956	0.00404612	Gohir.D04G061000.1/Gohir.D04G072300.1/Gohir.D03G060500.1/Gohir.D03G121700.1/Gohir.D11G025800.1/Gohir.D11G026600.1/Gohir.D11G223300.1/Gohir.A11G200400.1/Gohir.A11G027400.1/Gohir.A11G026500.1/Gohir.A02G089900.1/Gohir.A02G089100.1/Gohir.A02G107100.1/Gohir.D02G125100.1/Gohir.D02G094700.1/Gohir.D02G172500.1/Gohir.D02G191100.1/Gohir.D02G216100.1/Gohir.D02G110000.1/Gohir.D02G169600.1/Gohir.D02G176600.1/…	184	BP	FALSE	FALSE	FALSE
GO:0071824	protein-DNA complex subunit organization	59/19495	60/22824	0.000867587	0.00642834	0.00414198	Gohir.D04G190500.1/Gohir.D04G187300.1/Gohir.D03G092500.1/Gohir.D03G029100.1/Gohir.D03G056200.1/Gohir.D03G092600.1/Gohir.D11G209000.1/Gohir.D11G184700.1/Gohir.D11G133800.1/Gohir.D11G117000.1/Gohir.D11G034100.1/Gohir.A11G214400.1/Gohir.A11G111900.1/Gohir.A11G127900.1/Gohir.A11G176800.1/Gohir.A02G151200.1/Gohir.A02G115100.1/Gohir.D02G203700.1/Gohir.A10G079000.1/Gohir.D12G189600.1/Gohir.D12G155000.1/…	59	BP	FALSE	FALSE	FALSE
GO:0007059	chromosome segregation	44/19495	44/22824	0.000964511	0.0070357	0.00453332	Gohir.D04G069900.1/Gohir.D03G107000.1/Gohir.D11G323700.1/Gohir.D11G174900.1/Gohir.A11G308300.1/Gohir.A11G168700.1/Gohir.D02G155000.1/Gohir.D02G153400.1/Gohir.A10G164700.1/Gohir.A10G215100.1/Gohir.A10G020800.1/Gohir.D06G150100.1/Gohir.D06G042700.1/Gohir.A03G059100.1/Gohir.A03G129700.1/Gohir.D05G079700.1/Gohir.D05G283800.1/Gohir.D05G293300.1/Gohir.D05G107200.1/Gohir.D05G234800.1/Gohir.D10G224100.1/…	44	BP	FALSE	TRUE	FALSE
GO:0007346	regulation of mitotic cell cycle	44/19495	44/22824	0.000964511	0.0070357	0.00453332	Gohir.D04G069900.1/Gohir.D04G044300.1/Gohir.D03G156800.1/Gohir.D02G178600.1/Gohir.D02G155000.1/Gohir.D02G153400.1/Gohir.A10G215100.1/Gohir.A10G020800.1/Gohir.D12G085300.1/Gohir.D12G225500.1/Gohir.D12G165500.1/Gohir.1Z038700.1/Gohir.D06G150100.1/Gohir.D06G042700.1/Gohir.A03G129700.1/Gohir.A03G155500.1/Gohir.A03G012700.1/Gohir.D05G283800.1/Gohir.D05G234800.1/Gohir.D10G224100.1/Gohir.D10G021600.1/Go…	44	BP	FALSE	FALSE	FALSE
GO:0065004	protein-DNA complex assembly	58/19495	59/22824	0.00100071	0.00718828	0.00463163	Gohir.D04G190500.1/Gohir.D04G187300.1/Gohir.D03G092500.1/Gohir.D03G029100.1/Gohir.D03G056200.1/Gohir.D03G092600.1/Gohir.D11G209000.1/Gohir.D11G184700.1/Gohir.D11G133800.1/Gohir.D11G117000.1/Gohir.D11G034100.1/Gohir.A11G214400.1/Gohir.A11G111900.1/Gohir.A11G127900.1/Gohir.A11G176800.1/Gohir.A02G151200.1/Gohir.A02G115100.1/Gohir.D02G203700.1/Gohir.A10G079000.1/Gohir.D12G189600.1/Gohir.D12G155000.1/…	58	BP	FALSE	FALSE	FALSE
GO:0072527	pyrimidine-containing compound metabolic process	58/19495	59/22824	0.00100071	0.00718828	0.00463163	Gohir.D03G117800.1/Gohir.D11G234100.1/Gohir.D11G116400.1/Gohir.D11G064100.1/Gohir.A11G222900.1/Gohir.A11G060000.1/Gohir.A11G111200.1/Gohir.D02G155500.1/Gohir.D02G217400.1/Gohir.A10G120500.1/Gohir.D12G238000.1/Gohir.D12G135400.1/Gohir.D12G001000.1/Gohir.D12G100500.1/Gohir.D12G049500.1/Gohir.D06G104200.1/Gohir.D06G149600.1/Gohir.A03G049500.1/Gohir.A03G196200.1/Gohir.D05G198000.1/Gohir.D05G360100.1/…	58	BP	FALSE	FALSE	FALSE
GO:0006643	membrane lipid metabolic process	70/19495	72/22824	0.00101942	0.00721256	0.00464728	Gohir.D03G172700.1/Gohir.D11G261300.1/Gohir.D11G145300.1/Gohir.D11G237100.1/Gohir.D11G228700.1/Gohir.D11G251900.1/Gohir.A11G139100.1/Gohir.A11G250600.1/Gohir.A11G320400.1/Gohir.D02G024400.1/Gohir.A10G002400.1/Gohir.A10G122500.1/Gohir.A10G126300.1/Gohir.A10G160700.1/Gohir.A10G158900.1/Gohir.1Z067800.1/Gohir.D12G044400.1/Gohir.D06G215700.1/Gohir.D06G086800.1/Gohir.A03G116100.1/Gohir.D05G014700.1/Go…	70	BP	FALSE	FALSE	FALSE
GO:0050790	regulation of catalytic activity	70/19495	72/22824	0.00101942	0.00721256	0.00464728	Gohir.D04G186000.1/Gohir.D04G044300.1/Gohir.D03G156800.1/Gohir.D11G051000.1/Gohir.D11G079600.1/Gohir.D11G276400.1/Gohir.D11G146500.1/Gohir.D11G146300.1/Gohir.A11G140100.1/Gohir.A11G047400.1/Gohir.A11G103300.1/Gohir.A11G266100.1/Gohir.A02G015200.1/Gohir.D02G178600.1/Gohir.D02G016700.1/Gohir.A10G082600.1/Gohir.A10G046900.1/Gohir.A10G019000.1/Gohir.D12G085300.1/Gohir.D12G225500.1/Gohir.1Z038700.1/Go…	70	BP	FALSE	FALSE	TRUE
GO:0007010	cytoskeleton organization	198/19495	214/22824	0.00105057	0.0073775	0.00475355	Gohir.D04G186300.1/Gohir.D04G044300.1/Gohir.D04G089200.1/Gohir.D03G041100.1/Gohir.D03G043100.1/Gohir.D03G071200.1/Gohir.D03G156800.1/Gohir.D03G128900.1/Gohir.D03G069500.1/Gohir.D03G043200.1/Gohir.D11G277900.1/Gohir.D11G136400.1/Gohir.D11G309300.1/Gohir.D11G092000.1/Gohir.D11G099800.1/Gohir.D11G069300.1/Gohir.D11G035800.1/Gohir.D11G119200.1/Gohir.D11G020200.1/Gohir.A11G130800.1/Gohir.A11G032500.1/…	198	BP	FALSE	FALSE	FALSE
GO:0055086	nucleobase-containing small molecule metabolic process	425/19495	471/22824	0.00109684	0.00764541	0.00492617	Gohir.D04G151400.1/Gohir.D04G138700.1/Gohir.D04G066500.1/Gohir.D04G072900.1/Gohir.D04G103800.1/Gohir.D04G036400.1/Gohir.D04G104700.1/Gohir.D04G138800.1/Gohir.D04G131900.1/Gohir.D04G165300.1/Gohir.D04G179600.1/Gohir.D04G003400.1/Gohir.D04G104000.1/Gohir.D03G096600.1/Gohir.D03G071300.1/Gohir.D03G100000.1/Gohir.D03G151200.1/Gohir.D03G042200.1/Gohir.D03G146800.1/Gohir.D11G160300.1/Gohir.D11G000700.1/…	425	BP	FALSE	FALSE	TRUE
GO:0006650	glycerophospholipid metabolic process	129/19495	137/22824	0.0011085	0.00766984	0.00494192	Gohir.D04G108600.1/Gohir.D04G172200.1/Gohir.D04G158600.1/Gohir.D04G015500.1/Gohir.D04G158700.1/Gohir.D03G067500.1/Gohir.D03G172700.1/Gohir.D11G261300.1/Gohir.D11G145300.1/Gohir.D11G237100.1/Gohir.A11G139100.1/Gohir.A11G250600.1/Gohir.A11G320400.1/Gohir.D02G218100.1/Gohir.D02G145000.1/Gohir.D02G233500.1/Gohir.A10G156800.1/Gohir.A10G022200.1/Gohir.A10G002400.1/Gohir.A10G051300.1/Gohir.A10G008700.1/…	129	BP	FALSE	FALSE	FALSE
GO:0001522	pseudouridine synthesis	43/19495	43/22824	0.00112958	0.00775862	0.00499912	Gohir.D04G058500.1/Gohir.D04G087600.1/Gohir.D03G144100.1/Gohir.D03G113100.1/Gohir.D11G264000.1/Gohir.D11G310400.1/Gohir.A11G254200.1/Gohir.A11G296500.1/Gohir.A02G058800.1/Gohir.A02G061800.1/Gohir.D02G064500.1/Gohir.D02G067400.1/Gohir.A10G043300.1/Gohir.A10G203300.1/Gohir.D06G176900.1/Gohir.D06G144100.1/Gohir.D06G176200.1/Gohir.A03G024400.1/Gohir.A03G053900.1/Gohir.D05G171800.1/Gohir.D05G186100.1/…	43	BP	FALSE	FALSE	FALSE
GO:0072594	establishment of protein localization to organelle	80/19495	83/22824	0.00116959	0.00797528	0.00513872	Gohir.D04G076900.1/Gohir.D04G098700.1/Gohir.D04G102900.1/Gohir.D03G120000.1/Gohir.D11G256500.1/Gohir.D11G090500.1/Gohir.D11G116800.1/Gohir.D11G133500.1/Gohir.A11G111600.1/Gohir.A11G086300.1/Gohir.A11G246300.1/Gohir.A02G053100.1/Gohir.A02G091400.1/Gohir.D02G162200.1/Gohir.D02G228100.1/Gohir.D02G109200.1/Gohir.D02G057900.1/Gohir.D02G149900.1/Gohir.A10G187300.1/Gohir.A10G166200.1/Gohir.A10G073000.1/…	80	BP	FALSE	FALSE	FALSE
GO:0007034	vacuolar transport	42/19495	42/22824	0.00132288	0.00875435	0.0056407	Gohir.D04G032400.1/Gohir.D04G005200.1/Gohir.D03G138700.1/Gohir.A10G004800.1/Gohir.A10G196700.1/Gohir.A10G062500.1/Gohir.A10G202200.1/Gohir.D12G123000.1/Gohir.D06G074300.1/Gohir.D06G068600.1/Gohir.D06G198500.1/Gohir.A03G029800.1/Gohir.D05G029300.1/Gohir.D05G288200.1/Gohir.D05G135200.1/Gohir.D10G004800.1/Gohir.D10G203800.1/Gohir.D10G064200.1/Gohir.D10G210400.1/Gohir.A05G382900.1/Gohir.A05G133300.1/…	42	BP	FALSE	FALSE	FALSE
GO:0010564	regulation of cell cycle process	42/19495	42/22824	0.00132288	0.00875435	0.0056407	Gohir.D04G069900.1/Gohir.D04G044300.1/Gohir.D03G156800.1/Gohir.D02G178600.1/Gohir.D02G155000.1/Gohir.D02G153400.1/Gohir.A10G215100.1/Gohir.A10G020800.1/Gohir.D12G085300.1/Gohir.D12G225500.1/Gohir.D12G165500.1/Gohir.1Z038700.1/Gohir.D06G150100.1/Gohir.A03G129700.1/Gohir.A03G155500.1/Gohir.A03G012700.1/Gohir.D05G283800.1/Gohir.D10G224100.1/Gohir.D10G021600.1/Gohir.A05G371400.1/Gohir.A05G282600.1/Go…	42	BP	FALSE	FALSE	TRUE
GO:0042325	regulation of phosphorylation	56/19495	57/22824	0.00133036	0.00875435	0.0056407	Gohir.D04G186000.1/Gohir.D04G044300.1/Gohir.D03G156800.1/Gohir.D11G079600.1/Gohir.D11G276400.1/Gohir.D11G146500.1/Gohir.D11G146300.1/Gohir.A11G140100.1/Gohir.A11G266100.1/Gohir.D02G178600.1/Gohir.A10G082600.1/Gohir.A10G046900.1/Gohir.D12G085300.1/Gohir.D12G225500.1/Gohir.1Z038700.1/Gohir.A03G155500.1/Gohir.A03G012700.1/Gohir.D05G194600.1/Gohir.D05G309600.1/Gohir.D10G048200.1/Gohir.D10G225900.1/Go…	56	BP	FALSE	FALSE	FALSE
GO:0043549	regulation of kinase activity	56/19495	57/22824	0.00133036	0.00875435	0.0056407	Gohir.D04G186000.1/Gohir.D04G044300.1/Gohir.D03G156800.1/Gohir.D11G079600.1/Gohir.D11G276400.1/Gohir.D11G146500.1/Gohir.D11G146300.1/Gohir.A11G140100.1/Gohir.A11G266100.1/Gohir.D02G178600.1/Gohir.A10G082600.1/Gohir.A10G046900.1/Gohir.D12G085300.1/Gohir.D12G225500.1/Gohir.1Z038700.1/Gohir.A03G155500.1/Gohir.A03G012700.1/Gohir.D05G194600.1/Gohir.D05G309600.1/Gohir.D10G048200.1/Gohir.D10G225900.1/Go…	56	BP	FALSE	FALSE	FALSE
GO:0051338	regulation of transferase activity	56/19495	57/22824	0.00133036	0.00875435	0.0056407	Gohir.D04G186000.1/Gohir.D04G044300.1/Gohir.D03G156800.1/Gohir.D11G079600.1/Gohir.D11G276400.1/Gohir.D11G146500.1/Gohir.D11G146300.1/Gohir.A11G140100.1/Gohir.A11G266100.1/Gohir.D02G178600.1/Gohir.A10G082600.1/Gohir.A10G046900.1/Gohir.D12G085300.1/Gohir.D12G225500.1/Gohir.1Z038700.1/Gohir.A03G155500.1/Gohir.A03G012700.1/Gohir.D05G194600.1/Gohir.D05G309600.1/Gohir.D10G048200.1/Gohir.D10G225900.1/Go…	56	BP	FALSE	FALSE	FALSE
GO:0022607	cellular component assembly	265/19495	290/22824	0.00144782	0.00946111	0.00609609	Gohir.D04G190500.1/Gohir.D04G009800.1/Gohir.D04G176400.1/Gohir.D04G187300.1/Gohir.D04G089200.1/Gohir.D04G146200.1/Gohir.D03G077800.1/Gohir.D03G092500.1/Gohir.D03G097400.1/Gohir.D03G163100.1/Gohir.D03G029100.1/Gohir.D03G009200.1/Gohir.D03G056200.1/Gohir.D03G092600.1/Gohir.D03G162100.1/Gohir.D03G150400.1/Gohir.D03G097600.1/Gohir.D03G078000.1/Gohir.D11G209000.1/Gohir.D11G184700.1/Gohir.D11G133800.1/…	265	BP	FALSE	FALSE	TRUE
GO:0048522	positive regulation of cellular process	78/19495	81/22824	0.00149866	0.00972579	0.00626663	Gohir.D04G044300.1/Gohir.D04G011900.1/Gohir.D03G094500.1/Gohir.D03G156800.1/Gohir.D11G035900.1/Gohir.D11G035800.1/Gohir.D11G020200.1/Gohir.A11G032500.1/Gohir.A11G032600.1/Gohir.A11G020500.1/Gohir.A02G075400.1/Gohir.A02G020900.1/Gohir.D02G082500.1/Gohir.D02G178600.1/Gohir.D02G128100.1/Gohir.D02G024900.1/Gohir.A10G154500.1/Gohir.D12G150700.1/Gohir.D12G085300.1/Gohir.D12G182600.1/Gohir.D12G099300.1/…	78	BP	FALSE	TRUE	TRUE
GO:0033865	nucleoside bisphosphate metabolic process	41/19495	41/22824	0.00154925	0.00985033	0.00634688	Gohir.D04G151400.1/Gohir.D04G003400.1/Gohir.D11G000700.1/Gohir.A11G001100.1/Gohir.D02G193000.1/Gohir.D02G192700.1/Gohir.D02G192800.1/Gohir.D02G192900.1/Gohir.A10G053700.1/Gohir.A10G176700.1/Gohir.D12G012800.1/Gohir.D12G010300.1/Gohir.D12G274900.1/Gohir.D12G148200.1/Gohir.D12G132300.1/Gohir.A03G169800.1/Gohir.A03G169900.1/Gohir.A03G169700.1/Gohir.A03G169600.1/Gohir.D05G142200.1/Gohir.D05G142300.1/…	41	BP	FALSE	FALSE	FALSE
GO:0033875	ribonucleoside bisphosphate metabolic process	41/19495	41/22824	0.00154925	0.00985033	0.00634688	Gohir.D04G151400.1/Gohir.D04G003400.1/Gohir.D11G000700.1/Gohir.A11G001100.1/Gohir.D02G193000.1/Gohir.D02G192700.1/Gohir.D02G192800.1/Gohir.D02G192900.1/Gohir.A10G053700.1/Gohir.A10G176700.1/Gohir.D12G012800.1/Gohir.D12G010300.1/Gohir.D12G274900.1/Gohir.D12G148200.1/Gohir.D12G132300.1/Gohir.A03G169800.1/Gohir.A03G169900.1/Gohir.A03G169700.1/Gohir.A03G169600.1/Gohir.D05G142200.1/Gohir.D05G142300.1/…	41	BP	FALSE	FALSE	FALSE
GO:0034032	purine nucleoside bisphosphate metabolic process	41/19495	41/22824	0.00154925	0.00985033	0.00634688	Gohir.D04G151400.1/Gohir.D04G003400.1/Gohir.D11G000700.1/Gohir.A11G001100.1/Gohir.D02G193000.1/Gohir.D02G192700.1/Gohir.D02G192800.1/Gohir.D02G192900.1/Gohir.A10G053700.1/Gohir.A10G176700.1/Gohir.D12G012800.1/Gohir.D12G010300.1/Gohir.D12G274900.1/Gohir.D12G148200.1/Gohir.D12G132300.1/Gohir.A03G169800.1/Gohir.A03G169900.1/Gohir.A03G169700.1/Gohir.A03G169600.1/Gohir.D05G142200.1/Gohir.D05G142300.1/…	41	BP	FALSE	FALSE	FALSE
GO:0048519	negative regulation of biological process	134/19495	143/22824	0.00163746	0.0103413	0.00666321	Gohir.D04G019900.1/Gohir.D04G069900.1/Gohir.D04G063500.1/Gohir.D03G118900.1/Gohir.D03G111200.1/Gohir.D03G169400.1/Gohir.D11G277900.1/Gohir.D11G309300.1/Gohir.D11G277600.1/Gohir.D11G042400.1/Gohir.D11G197900.1/Gohir.D11G241200.1/Gohir.D11G133500.1/Gohir.D11G085800.1/Gohir.A11G267700.1/Gohir.A11G050300.1/Gohir.A11G229100.1/Gohir.A11G191100.1/Gohir.A11G039100.1/Gohir.A11G268000.1/Gohir.A11G294600.1/…	134	BP	TRUE	TRUE	TRUE
GO:0046488	phosphatidylinositol metabolic process	125/19495	133/22824	0.00166115	0.010421	0.00671456	Gohir.D04G108600.1/Gohir.D04G172200.1/Gohir.D04G158600.1/Gohir.D04G015500.1/Gohir.D04G158700.1/Gohir.D03G067500.1/Gohir.D03G172700.1/Gohir.D11G261300.1/Gohir.D11G145300.1/Gohir.D11G237100.1/Gohir.A11G139100.1/Gohir.A11G250600.1/Gohir.A11G320400.1/Gohir.D02G218100.1/Gohir.D02G145000.1/Gohir.D02G233500.1/Gohir.A10G156800.1/Gohir.A10G022200.1/Gohir.A10G002400.1/Gohir.A10G051300.1/Gohir.A10G008700.1/…	125	BP	FALSE	FALSE	FALSE
GO:0016569	covalent chromatin modification	66/19495	68/22824	0.00172647	0.0106882	0.00688676	Gohir.D04G017800.1/Gohir.D04G073300.1/Gohir.D03G018300.1/Gohir.D03G057900.1/Gohir.D03G018200.1/Gohir.D03G105500.1/Gohir.D11G320700.1/Gohir.D11G242100.1/Gohir.D11G139300.1/Gohir.D11G305900.1/Gohir.A11G133200.1/Gohir.A11G288100.1/Gohir.A11G287200.1/Gohir.A11G305300.1/Gohir.A11G230700.1/Gohir.A02G162200.1/Gohir.A02G117400.1/Gohir.A02G033400.1/Gohir.A02G162100.1/Gohir.D02G039900.1/Gohir.D02G175300.1/…	66	BP	FALSE	FALSE	FALSE
GO:0016570	histone modification	66/19495	68/22824	0.00172647	0.0106882	0.00688676	Gohir.D04G017800.1/Gohir.D04G073300.1/Gohir.D03G018300.1/Gohir.D03G057900.1/Gohir.D03G018200.1/Gohir.D03G105500.1/Gohir.D11G320700.1/Gohir.D11G242100.1/Gohir.D11G139300.1/Gohir.D11G305900.1/Gohir.A11G133200.1/Gohir.A11G288100.1/Gohir.A11G287200.1/Gohir.A11G305300.1/Gohir.A11G230700.1/Gohir.A02G162200.1/Gohir.A02G117400.1/Gohir.A02G033400.1/Gohir.A02G162100.1/Gohir.D02G039900.1/Gohir.D02G175300.1/…	66	BP	FALSE	FALSE	FALSE
GO:0000280	nuclear division	40/19495	40/22824	0.00181435	0.0109443	0.00705173	Gohir.D04G069900.1/Gohir.D03G107000.1/Gohir.D03G001700.1/Gohir.D11G323700.1/Gohir.D11G174900.1/Gohir.A11G308300.1/Gohir.A11G168700.1/Gohir.A02G178100.1/Gohir.A02G178200.1/Gohir.D02G155000.1/Gohir.D02G153400.1/Gohir.A10G164700.1/Gohir.A10G215100.1/Gohir.A10G020800.1/Gohir.D06G150100.1/Gohir.A03G059100.1/Gohir.A03G129700.1/Gohir.D05G079700.1/Gohir.D05G283800.1/Gohir.D05G293300.1/Gohir.D05G107200.1/…	40	BP	FALSE	FALSE	FALSE
GO:0006497	protein lipidation	40/19495	40/22824	0.00181435	0.0109443	0.00705173	Gohir.D03G172700.1/Gohir.D11G261300.1/Gohir.D11G145300.1/Gohir.A11G139100.1/Gohir.A11G250600.1/Gohir.A11G320400.1/Gohir.A10G002400.1/Gohir.A10G158900.1/Gohir.1Z067800.1/Gohir.D06G072600.1/Gohir.A03G116100.1/Gohir.D05G138600.1/Gohir.D05G032600.1/Gohir.D05G118400.1/Gohir.D10G002400.1/Gohir.A05G136600.1/Gohir.A05G283800.1/Gohir.A05G031200.1/Gohir.A05G117500.1/Gohir.D09G228000.1/Gohir.D09G195600.1/Go…	40	BP	FALSE	FALSE	FALSE
GO:0042157	lipoprotein metabolic process	40/19495	40/22824	0.00181435	0.0109443	0.00705173	Gohir.D03G172700.1/Gohir.D11G261300.1/Gohir.D11G145300.1/Gohir.A11G139100.1/Gohir.A11G250600.1/Gohir.A11G320400.1/Gohir.A10G002400.1/Gohir.A10G158900.1/Gohir.1Z067800.1/Gohir.D06G072600.1/Gohir.A03G116100.1/Gohir.D05G138600.1/Gohir.D05G032600.1/Gohir.D05G118400.1/Gohir.D10G002400.1/Gohir.A05G136600.1/Gohir.A05G283800.1/Gohir.A05G031200.1/Gohir.A05G117500.1/Gohir.D09G228000.1/Gohir.D09G195600.1/Go…	40	BP	FALSE	FALSE	FALSE
GO:0042158	lipoprotein biosynthetic process	40/19495	40/22824	0.00181435	0.0109443	0.00705173	Gohir.D03G172700.1/Gohir.D11G261300.1/Gohir.D11G145300.1/Gohir.A11G139100.1/Gohir.A11G250600.1/Gohir.A11G320400.1/Gohir.A10G002400.1/Gohir.A10G158900.1/Gohir.1Z067800.1/Gohir.D06G072600.1/Gohir.A03G116100.1/Gohir.D05G138600.1/Gohir.D05G032600.1/Gohir.D05G118400.1/Gohir.D10G002400.1/Gohir.A05G136600.1/Gohir.A05G283800.1/Gohir.A05G031200.1/Gohir.A05G117500.1/Gohir.D09G228000.1/Gohir.D09G195600.1/Go…	40	BP	FALSE	FALSE	FALSE
GO:0070647	protein modification by small protein conjugation or removal	215/19495	234/22824	0.00186738	0.0111924	0.0072116	Gohir.D04G031500.1/Gohir.D04G012600.1/Gohir.D04G173900.1/Gohir.D03G126600.1/Gohir.D03G090700.1/Gohir.D03G037500.1/Gohir.D03G026400.1/Gohir.D03G013700.1/Gohir.D11G093300.1/Gohir.D11G032100.1/Gohir.D11G189900.1/Gohir.D11G320500.1/Gohir.D11G205000.1/Gohir.D11G234400.1/Gohir.D11G137100.1/Gohir.D11G147500.1/Gohir.D11G175200.1/Gohir.D11G060000.1/Gohir.A11G218700.1/Gohir.A11G141100.1/Gohir.A11G131400.1/…	215	BP	FALSE	FALSE	FALSE
GO:0006505	GPI anchor metabolic process	39/19495	39/22824	0.0021248	0.0126546	0.00815378	Gohir.D03G172700.1/Gohir.D11G261300.1/Gohir.D11G145300.1/Gohir.D11G237100.1/Gohir.A11G139100.1/Gohir.A11G250600.1/Gohir.A11G320400.1/Gohir.A10G002400.1/Gohir.A10G160700.1/Gohir.A10G158900.1/Gohir.1Z067800.1/Gohir.A03G116100.1/Gohir.D05G118400.1/Gohir.D10G002400.1/Gohir.D10G085400.1/Gohir.A05G283800.1/Gohir.A05G117500.1/Gohir.D09G228000.1/Gohir.D09G195600.1/Gohir.D09G032800.1/Gohir.A06G130400.1/Go…	39	BP	FALSE	FALSE	FALSE
GO:0009451	RNA modification	85/19495	89/22824	0.00220191	0.01295	0.00834407	Gohir.D04G058500.1/Gohir.D04G064000.1/Gohir.D04G087600.1/Gohir.D03G144100.1/Gohir.D03G113100.1/Gohir.D11G264000.1/Gohir.D11G187400.1/Gohir.D11G176600.1/Gohir.D11G088500.1/Gohir.D11G310400.1/Gohir.A11G254200.1/Gohir.A11G296500.1/Gohir.A11G084400.1/Gohir.A02G058800.1/Gohir.A02G061800.1/Gohir.D02G216500.1/Gohir.D02G064500.1/Gohir.D02G067400.1/Gohir.A10G096800.1/Gohir.A10G243400.1/Gohir.A10G043300.1/…	85	BP	FALSE	FALSE	FALSE
GO:0048518	positive regulation of biological process	85/19495	89/22824	0.00220191	0.01295	0.00834407	Gohir.D04G044300.1/Gohir.D04G011900.1/Gohir.D03G094500.1/Gohir.D03G156800.1/Gohir.D11G100400.1/Gohir.D11G035900.1/Gohir.D11G035800.1/Gohir.D11G100300.1/Gohir.D11G020200.1/Gohir.A11G032500.1/Gohir.A11G032600.1/Gohir.A11G020500.1/Gohir.A11G095500.1/Gohir.A02G075400.1/Gohir.A02G020900.1/Gohir.D02G082500.1/Gohir.D02G178600.1/Gohir.D02G128100.1/Gohir.D02G024900.1/Gohir.A10G154500.1/Gohir.D12G150700.1/…	85	BP	TRUE	TRUE	TRUE
GO:0072657	protein localization to membrane	64/19495	66/22824	0.00224188	0.0130223	0.00839068	Gohir.D04G076900.1/Gohir.D04G054100.1/Gohir.D04G098700.1/Gohir.D04G102900.1/Gohir.D03G083100.1/Gohir.D03G120000.1/Gohir.D03G127400.1/Gohir.D11G258800.1/Gohir.D11G024800.1/Gohir.D11G090500.1/Gohir.D11G024700.1/Gohir.D11G133500.1/Gohir.A11G086300.1/Gohir.A11G025200.1/Gohir.A02G101200.1/Gohir.A02G091400.1/Gohir.D02G228100.1/Gohir.D02G109200.1/Gohir.D02G149900.1/Gohir.A10G187300.1/Gohir.A10G166200.1/…	64	BP	FALSE	FALSE	FALSE
GO:0090150	establishment of protein localization to membrane	64/19495	66/22824	0.00224188	0.0130223	0.00839068	Gohir.D04G076900.1/Gohir.D04G054100.1/Gohir.D04G098700.1/Gohir.D04G102900.1/Gohir.D03G083100.1/Gohir.D03G120000.1/Gohir.D03G127400.1/Gohir.D11G258800.1/Gohir.D11G024800.1/Gohir.D11G090500.1/Gohir.D11G024700.1/Gohir.D11G133500.1/Gohir.A11G086300.1/Gohir.A11G025200.1/Gohir.A02G101200.1/Gohir.A02G091400.1/Gohir.D02G228100.1/Gohir.D02G109200.1/Gohir.D02G149900.1/Gohir.A10G187300.1/Gohir.A10G166200.1/…	64	BP	FALSE	FALSE	FALSE
GO:0005996	monosaccharide metabolic process	52/19495	53/22824	0.00234375	0.0135305	0.0087181	Gohir.D04G079700.1/Gohir.D04G073400.1/Gohir.D03G140100.1/Gohir.D03G008400.1/Gohir.D03G110200.1/Gohir.D03G033600.1/Gohir.D11G285000.1/Gohir.D11G213400.1/Gohir.D11G269500.1/Gohir.D11G156300.1/Gohir.A11G149300.1/Gohir.A11G209600.1/Gohir.A11G259300.1/Gohir.A11G274800.1/Gohir.A02G010300.1/Gohir.A02G171700.1/Gohir.A02G092100.1/Gohir.A02G146900.1/Gohir.D02G108700.1/Gohir.D02G010600.1/Gohir.D02G172300.1/…	52	BP	FALSE	FALSE	TRUE
GO:0008654	phospholipid biosynthetic process	84/19495	88/22824	0.00247199	0.0136931	0.00882292	Gohir.D04G081800.1/Gohir.D04G189400.1/Gohir.D03G163500.1/Gohir.D03G043600.1/Gohir.D03G172700.1/Gohir.D11G261300.1/Gohir.D11G224000.1/Gohir.D11G145300.1/Gohir.D11G146800.1/Gohir.D11G228700.1/Gohir.D11G251900.1/Gohir.A11G139100.1/Gohir.A11G250600.1/Gohir.A11G199700.1/Gohir.A11G320400.1/Gohir.A02G132300.1/Gohir.A10G002400.1/Gohir.A10G051300.1/Gohir.A10G158900.1/Gohir.1Z067800.1/Gohir.D12G084000.1/Go…	84	BP	FALSE	FALSE	FALSE
GO:0044282	small molecule catabolic process	84/19495	88/22824	0.00247199	0.0136931	0.00882292	Gohir.D04G181700.1/Gohir.D04G165600.1/Gohir.D04G165700.1/Gohir.D03G172500.1/Gohir.1Z003300.1/Gohir.D11G174200.1/Gohir.D11G026600.1/Gohir.D11G223300.1/Gohir.A11G200400.1/Gohir.A11G027400.1/Gohir.A11G167900.1/Gohir.A02G010300.1/Gohir.A02G011300.1/Gohir.A02G092100.1/Gohir.D02G220800.1/Gohir.D02G176600.1/Gohir.D02G108700.1/Gohir.D02G010600.1/Gohir.D02G012100.1/Gohir.A10G140100.1/Gohir.A10G063900.1/Go…	84	BP	FALSE	FALSE	TRUE
GO:0051246	regulation of protein metabolic process	84/19495	88/22824	0.00247199	0.0136931	0.00882292	Gohir.D04G044300.1/Gohir.D03G094500.1/Gohir.D03G156800.1/Gohir.D11G035900.1/Gohir.D11G079600.1/Gohir.D11G276400.1/Gohir.D11G146500.1/Gohir.D11G146300.1/Gohir.D11G133500.1/Gohir.A11G050300.1/Gohir.A11G032600.1/Gohir.A11G140100.1/Gohir.A11G266100.1/Gohir.D02G178600.1/Gohir.D02G128100.1/Gohir.A10G082600.1/Gohir.A10G046900.1/Gohir.D12G085300.1/Gohir.D12G182600.1/Gohir.D12G225500.1/Gohir.D12G166000.1/…	84	BP	FALSE	FALSE	FALSE
GO:0006415	translational termination	38/19495	38/22824	0.00248834	0.0136931	0.00882292	Gohir.D03G093100.1/Gohir.D03G158100.1/Gohir.D03G094500.1/Gohir.D11G108300.1/Gohir.D11G035900.1/Gohir.D11G034200.1/Gohir.D11G108700.1/Gohir.A11G032600.1/Gohir.A11G103900.1/Gohir.D02G128100.1/Gohir.D12G182600.1/Gohir.D12G166000.1/Gohir.A03G068000.1/Gohir.A03G102900.1/Gohir.A03G066500.1/Gohir.A03G011800.1/Gohir.D10G119800.1/Gohir.D09G243600.1/Gohir.D08G247600.1/Gohir.D08G222900.1/Gohir.D08G137900.1/…	38	BP	FALSE	FALSE	FALSE
GO:0006914	autophagy	38/19495	38/22824	0.00248834	0.0136931	0.00882292	Gohir.D04G009800.1/Gohir.D03G162100.1/Gohir.D11G176000.1/Gohir.D11G111400.1/Gohir.A11G169800.1/Gohir.A11G106500.1/Gohir.A02G057500.1/Gohir.A02G075400.1/Gohir.D02G082500.1/Gohir.D02G210500.1/Gohir.A10G012500.1/Gohir.D12G160600.1/Gohir.A03G190000.1/Gohir.A03G008800.1/Gohir.A03G189900.1/Gohir.D05G008900.1/Gohir.D05G269900.1/Gohir.D05G173800.1/Gohir.D05G158500.1/Gohir.D10G012000.1/Gohir.A05G268300.1/…	38	BP	FALSE	FALSE	TRUE
GO:0046834	lipid phosphorylation	38/19495	38/22824	0.00248834	0.0136931	0.00882292	Gohir.D04G158600.1/Gohir.D04G158700.1/Gohir.D02G218100.1/Gohir.A10G156800.1/Gohir.A10G022200.1/Gohir.A10G008700.1/Gohir.A10G021800.1/Gohir.D12G084000.1/Gohir.D06G128700.1/Gohir.A03G179500.1/Gohir.A03G196800.1/Gohir.D05G169200.1/Gohir.D05G147300.1/Gohir.D05G178000.1/Gohir.D05G147200.1/Gohir.D10G108800.1/Gohir.D10G023000.1/Gohir.D10G108700.1/Gohir.D10G022600.1/Gohir.D10G008400.1/Gohir.A04G117000.1/…	38	BP	FALSE	FALSE	FALSE
GO:0046854	phosphatidylinositol phosphorylation	38/19495	38/22824	0.00248834	0.0136931	0.00882292	Gohir.D04G158600.1/Gohir.D04G158700.1/Gohir.D02G218100.1/Gohir.A10G156800.1/Gohir.A10G022200.1/Gohir.A10G008700.1/Gohir.A10G021800.1/Gohir.D12G084000.1/Gohir.D06G128700.1/Gohir.A03G179500.1/Gohir.A03G196800.1/Gohir.D05G169200.1/Gohir.D05G147300.1/Gohir.D05G178000.1/Gohir.D05G147200.1/Gohir.D10G108800.1/Gohir.D10G023000.1/Gohir.D10G108700.1/Gohir.D10G022600.1/Gohir.D10G008400.1/Gohir.A04G117000.1/…	38	BP	FALSE	FALSE	FALSE
GO:0061919	process utilizing autophagic mechanism	38/19495	38/22824	0.00248834	0.0136931	0.00882292	Gohir.D04G009800.1/Gohir.D03G162100.1/Gohir.D11G176000.1/Gohir.D11G111400.1/Gohir.A11G169800.1/Gohir.A11G106500.1/Gohir.A02G057500.1/Gohir.A02G075400.1/Gohir.D02G082500.1/Gohir.D02G210500.1/Gohir.A10G012500.1/Gohir.D12G160600.1/Gohir.A03G190000.1/Gohir.A03G008800.1/Gohir.A03G189900.1/Gohir.D05G008900.1/Gohir.D05G269900.1/Gohir.D05G173800.1/Gohir.D05G158500.1/Gohir.D10G012000.1/Gohir.A05G268300.1/…	38	BP	FALSE	TRUE	FALSE
GO:0006397	mRNA processing	138/19495	148/22824	0.00254614	0.0139297	0.00897536	Gohir.D04G148200.1/Gohir.D04G128500.1/Gohir.D04G050600.1/Gohir.D03G052000.1/Gohir.D03G143600.1/Gohir.D03G000900.1/Gohir.D03G078000.1/Gohir.D11G176300.1/Gohir.D11G176400.1/Gohir.D11G012600.1/Gohir.D11G043300.1/Gohir.D11G125000.1/Gohir.D11G269200.1/Gohir.D11G015600.1/Gohir.D11G347600.1/Gohir.D11G123300.1/Gohir.A11G118400.1/Gohir.A11G179900.1/Gohir.A11G040000.1/Gohir.A11G328600.1/Gohir.A11G259100.1/…	138	BP	FALSE	FALSE	FALSE
GO:0048285	organelle fission	51/19495	52/22824	0.00269826	0.0146767	0.00945664	Gohir.D04G069900.1/Gohir.D03G107000.1/Gohir.D03G001700.1/Gohir.D11G323700.1/Gohir.D11G174900.1/Gohir.D11G089300.1/Gohir.A11G308300.1/Gohir.A11G168700.1/Gohir.A11G085200.1/Gohir.A02G178100.1/Gohir.A02G178200.1/Gohir.D02G155000.1/Gohir.D02G153400.1/Gohir.A10G164700.1/Gohir.A10G215100.1/Gohir.A10G020800.1/Gohir.D06G150100.1/Gohir.A03G059100.1/Gohir.A03G129700.1/Gohir.D05G079700.1/Gohir.D05G283800.1/…	51	BP	FALSE	FALSE	FALSE
GO:0033013	tetrapyrrole metabolic process	62/19495	64/22824	0.00290661	0.0155803	0.0100389	Gohir.D04G064100.1/Gohir.D04G148100.1/Gohir.D04G040200.1/Gohir.D11G232500.1/Gohir.D11G232400.1/Gohir.D11G161800.1/Gohir.A11G226500.1/Gohir.A11G154900.1/Gohir.A11G158100.1/Gohir.1Z018200.1/Gohir.D02G127900.1/Gohir.D02G188300.1/Gohir.A10G030400.1/Gohir.A10G124100.1/Gohir.D06G088500.1/Gohir.D06G208200.1/Gohir.D06G208700.1/Gohir.D06G096200.1/Gohir.A03G165100.1/Gohir.D05G341200.1/Gohir.D05G203500.1/Go…	62	BP	FALSE	FALSE	FALSE
GO:0006541	glutamine metabolic process	37/19495	37/22824	0.00291406	0.0155803	0.0100389	Gohir.D04G147400.1/Gohir.D04G146900.1/Gohir.D03G151200.1/Gohir.D11G058200.1/Gohir.D11G174800.1/Gohir.D11G116400.1/Gohir.A11G168500.1/Gohir.A11G054600.1/Gohir.A11G111200.1/Gohir.A02G025100.1/Gohir.D02G032300.1/Gohir.D12G157100.1/Gohir.D12G049500.1/Gohir.A03G016700.1/Gohir.A03G112800.1/Gohir.A03G105700.1/Gohir.A04G107500.1/Gohir.D09G194700.1/Gohir.D08G201400.1/Gohir.D08G051100.1/Gohir.A07G175800.1/…	37	BP	FALSE	FALSE	FALSE
GO:0098813	nuclear chromosome segregation	37/19495	37/22824	0.00291406	0.0155803	0.0100389	Gohir.D04G069900.1/Gohir.D03G107000.1/Gohir.D11G323700.1/Gohir.D11G174900.1/Gohir.A11G308300.1/Gohir.A11G168700.1/Gohir.D02G155000.1/Gohir.D02G153400.1/Gohir.A10G164700.1/Gohir.A10G215100.1/Gohir.A10G020800.1/Gohir.D06G150100.1/Gohir.A03G059100.1/Gohir.A03G129700.1/Gohir.D05G079700.1/Gohir.D05G283800.1/Gohir.D05G293300.1/Gohir.D05G107200.1/Gohir.D10G224100.1/Gohir.D10G021600.1/Gohir.D10G170900.1/…	37	BP	FALSE	FALSE	TRUE
GO:0006766	vitamin metabolic process	50/19495	51/22824	0.00310545	0.0159987	0.0103085	Gohir.D04G130400.1/Gohir.D04G156000.1/Gohir.D04G148900.1/Gohir.D04G178800.1/Gohir.D03G130200.1/Gohir.D03G117800.1/Gohir.D11G168100.1/Gohir.D11G011300.1/Gohir.A11G012100.1/Gohir.A11G161800.1/Gohir.D02G199200.1/Gohir.A10G080400.1/Gohir.A10G120500.1/Gohir.A03G038200.1/Gohir.A03G049500.1/Gohir.A03G175500.1/Gohir.D05G168500.1/Gohir.D05G130200.1/Gohir.D05G076900.1/Gohir.D10G070900.1/Gohir.D10G145900.1/…	50	BP	FALSE	FALSE	TRUE
GO:0006767	water-soluble vitamin metabolic process	50/19495	51/22824	0.00310545	0.0159987	0.0103085	Gohir.D04G130400.1/Gohir.D04G156000.1/Gohir.D04G148900.1/Gohir.D04G178800.1/Gohir.D03G130200.1/Gohir.D03G117800.1/Gohir.D11G168100.1/Gohir.D11G011300.1/Gohir.A11G012100.1/Gohir.A11G161800.1/Gohir.D02G199200.1/Gohir.A10G080400.1/Gohir.A10G120500.1/Gohir.A03G038200.1/Gohir.A03G049500.1/Gohir.A03G175500.1/Gohir.D05G168500.1/Gohir.D05G130200.1/Gohir.D05G076900.1/Gohir.D10G070900.1/Gohir.D10G145900.1/…	50	BP	FALSE	FALSE	FALSE
GO:0009110	vitamin biosynthetic process	50/19495	51/22824	0.00310545	0.0159987	0.0103085	Gohir.D04G130400.1/Gohir.D04G156000.1/Gohir.D04G148900.1/Gohir.D04G178800.1/Gohir.D03G130200.1/Gohir.D03G117800.1/Gohir.D11G168100.1/Gohir.D11G011300.1/Gohir.A11G012100.1/Gohir.A11G161800.1/Gohir.D02G199200.1/Gohir.A10G080400.1/Gohir.A10G120500.1/Gohir.A03G038200.1/Gohir.A03G049500.1/Gohir.A03G175500.1/Gohir.D05G168500.1/Gohir.D05G130200.1/Gohir.D05G076900.1/Gohir.D10G070900.1/Gohir.D10G145900.1/…	50	BP	FALSE	FALSE	FALSE
GO:0019318	hexose metabolic process	50/19495	51/22824	0.00310545	0.0159987	0.0103085	Gohir.D04G079700.1/Gohir.D04G073400.1/Gohir.D03G140100.1/Gohir.D03G008400.1/Gohir.D03G110200.1/Gohir.D03G033600.1/Gohir.D11G285000.1/Gohir.D11G213400.1/Gohir.D11G269500.1/Gohir.D11G156300.1/Gohir.A11G149300.1/Gohir.A11G209600.1/Gohir.A11G259300.1/Gohir.A11G274800.1/Gohir.A02G010300.1/Gohir.A02G171700.1/Gohir.A02G092100.1/Gohir.A02G146900.1/Gohir.D02G108700.1/Gohir.D02G010600.1/Gohir.D02G172300.1/…	50	BP	FALSE	FALSE	FALSE
GO:0042364	water-soluble vitamin biosynthetic process	50/19495	51/22824	0.00310545	0.0159987	0.0103085	Gohir.D04G130400.1/Gohir.D04G156000.1/Gohir.D04G148900.1/Gohir.D04G178800.1/Gohir.D03G130200.1/Gohir.D03G117800.1/Gohir.D11G168100.1/Gohir.D11G011300.1/Gohir.A11G012100.1/Gohir.A11G161800.1/Gohir.D02G199200.1/Gohir.A10G080400.1/Gohir.A10G120500.1/Gohir.A03G038200.1/Gohir.A03G049500.1/Gohir.A03G175500.1/Gohir.D05G168500.1/Gohir.D05G130200.1/Gohir.D05G076900.1/Gohir.D10G070900.1/Gohir.D10G145900.1/…	50	BP	FALSE	FALSE	FALSE
GO:0009892	negative regulation of metabolic process	82/19495	86/22824	0.00311134	0.0159987	0.0103085	Gohir.D04G019900.1/Gohir.D04G063500.1/Gohir.D03G111200.1/Gohir.D03G169400.1/Gohir.D11G042400.1/Gohir.D11G241200.1/Gohir.D11G133500.1/Gohir.D11G085800.1/Gohir.A11G050300.1/Gohir.A11G229100.1/Gohir.A11G039100.1/Gohir.1Z042600.1/Gohir.D02G135500.1/Gohir.D02G232600.1/Gohir.A10G158600.1/Gohir.A10G024900.1/Gohir.A10G158700.1/Gohir.D12G197100.1/Gohir.D12G057200.1/Gohir.D06G069100.1/Gohir.D06G172500.1/Go…	82	BP	FALSE	TRUE	TRUE
GO:0010605	negative regulation of macromolecule metabolic process	82/19495	86/22824	0.00311134	0.0159987	0.0103085	Gohir.D04G019900.1/Gohir.D04G063500.1/Gohir.D03G111200.1/Gohir.D03G169400.1/Gohir.D11G042400.1/Gohir.D11G241200.1/Gohir.D11G133500.1/Gohir.D11G085800.1/Gohir.A11G050300.1/Gohir.A11G229100.1/Gohir.A11G039100.1/Gohir.1Z042600.1/Gohir.D02G135500.1/Gohir.D02G232600.1/Gohir.A10G158600.1/Gohir.A10G024900.1/Gohir.A10G158700.1/Gohir.D12G197100.1/Gohir.D12G057200.1/Gohir.D06G069100.1/Gohir.D06G172500.1/Go…	82	BP	FALSE	FALSE	TRUE
GO:0048193	Golgi vesicle transport	109/19495	116/22824	0.00338554	0.0173141	0.011156	Gohir.D04G058400.1/Gohir.D03G163100.1/Gohir.1Z015200.1/Gohir.D11G230500.1/Gohir.D11G013200.1/Gohir.D11G109400.1/Gohir.D11G345800.1/Gohir.D11G084200.1/Gohir.A11G277500.1/Gohir.A11G104600.1/Gohir.A11G079500.1/Gohir.A11G012900.1/Gohir.A11G326900.1/Gohir.A02G088700.1/Gohir.A02G016800.1/Gohir.A02G092800.1/Gohir.A02G064300.1/Gohir.A02G090600.1/Gohir.D02G104900.1/Gohir.D02G107800.1/Gohir.D02G089300.1/Go…	109	BP	FALSE	FALSE	FALSE
GO:0007051	spindle organization	36/19495	36/22824	0.00341259	0.0173581	0.0111844	Gohir.D04G044300.1/Gohir.D03G156800.1/Gohir.D11G069300.1/Gohir.A11G065000.1/Gohir.D02G178600.1/Gohir.A10G160600.1/Gohir.D12G085300.1/Gohir.D12G225500.1/Gohir.1Z038700.1/Gohir.A03G155500.1/Gohir.A03G012700.1/Gohir.D05G370300.1/Gohir.D05G369700.1/Gohir.D05G369900.1/Gohir.D10G162700.1/Gohir.D10G085200.1/Gohir.A04G016500.1/Gohir.A05G371400.1/Gohir.D09G009600.1/Gohir.D09G033600.1/Gohir.D09G174100.1/Go…	36	BP	FALSE	FALSE	TRUE
GO:0006662	glycerol ether metabolic process	81/19495	85/22824	0.00348812	0.0174205	0.0112245	Gohir.D04G089600.1/Gohir.D04G148500.1/Gohir.D04G143700.1/Gohir.D04G110300.1/Gohir.D04G050400.1/Gohir.D03G061600.1/Gohir.D11G249500.1/Gohir.D11G186900.1/Gohir.A11G179200.1/Gohir.A11G240000.1/Gohir.A02G126100.1/Gohir.A02G067900.1/Gohir.D02G151400.1/Gohir.D02G141600.1/Gohir.D02G073900.1/Gohir.D02G142200.1/Gohir.D02G209200.1/Gohir.D02G096300.1/Gohir.A10G186600.1/Gohir.A10G096900.1/Gohir.A10G153000.1/…	81	BP	FALSE	FALSE	FALSE
GO:0018904	ether metabolic process	81/19495	85/22824	0.00348812	0.0174205	0.0112245	Gohir.D04G089600.1/Gohir.D04G148500.1/Gohir.D04G143700.1/Gohir.D04G110300.1/Gohir.D04G050400.1/Gohir.D03G061600.1/Gohir.D11G249500.1/Gohir.D11G186900.1/Gohir.A11G179200.1/Gohir.A11G240000.1/Gohir.A02G126100.1/Gohir.A02G067900.1/Gohir.D02G151400.1/Gohir.D02G141600.1/Gohir.D02G073900.1/Gohir.D02G142200.1/Gohir.D02G209200.1/Gohir.D02G096300.1/Gohir.A10G186600.1/Gohir.A10G096900.1/Gohir.A10G153000.1/…	81	BP	FALSE	FALSE	TRUE
GO:0006753	nucleoside phosphate metabolic process	369/19495	410/22824	0.00355549	0.0174205	0.0112245	Gohir.D04G151400.1/Gohir.D04G138700.1/Gohir.D04G066500.1/Gohir.D04G072900.1/Gohir.D04G103800.1/Gohir.D04G104700.1/Gohir.D04G138800.1/Gohir.D04G131900.1/Gohir.D04G165300.1/Gohir.D04G179600.1/Gohir.D04G003400.1/Gohir.D04G104000.1/Gohir.D03G096600.1/Gohir.D03G071300.1/Gohir.D03G100000.1/Gohir.D03G151200.1/Gohir.D03G042200.1/Gohir.D03G146800.1/Gohir.D11G160300.1/Gohir.D11G000700.1/Gohir.D11G234100.1/…	369	BP	FALSE	FALSE	FALSE
GO:0001932	regulation of protein phosphorylation	49/19495	50/22824	0.00357295	0.0174205	0.0112245	Gohir.D04G044300.1/Gohir.D03G156800.1/Gohir.D11G079600.1/Gohir.D11G276400.1/Gohir.D11G146500.1/Gohir.D11G146300.1/Gohir.A11G140100.1/Gohir.A11G266100.1/Gohir.D02G178600.1/Gohir.A10G082600.1/Gohir.A10G046900.1/Gohir.D12G085300.1/Gohir.D12G225500.1/Gohir.1Z038700.1/Gohir.A03G155500.1/Gohir.A03G012700.1/Gohir.D05G194600.1/Gohir.D10G048200.1/Gohir.D10G225900.1/Gohir.D10G161900.1/Gohir.A04G121400.1/Go…	49	BP	FALSE	FALSE	FALSE
GO:0006357	regulation of transcription by RNA polymerase II	49/19495	50/22824	0.00357295	0.0174205	0.0112245	Gohir.D04G016500.1/Gohir.D04G016400.1/Gohir.D03G102900.1/Gohir.D11G093200.1/Gohir.D11G331900.1/Gohir.A11G088900.1/Gohir.A11G138500.1/Gohir.A11G314900.1/Gohir.A02G061100.1/Gohir.A02G061000.1/Gohir.D02G066500.1/Gohir.A10G191700.1/Gohir.A10G198200.1/Gohir.A10G108200.1/Gohir.A10G000800.1/Gohir.A10G063800.1/Gohir.D12G111900.1/Gohir.D12G241500.1/Gohir.D06G181500.1/Gohir.D06G159100.1/Gohir.D06G159600.1/…	49	BP	FALSE	FALSE	FALSE
GO:0045859	regulation of protein kinase activity	49/19495	50/22824	0.00357295	0.0174205	0.0112245	Gohir.D04G044300.1/Gohir.D03G156800.1/Gohir.D11G079600.1/Gohir.D11G276400.1/Gohir.D11G146500.1/Gohir.D11G146300.1/Gohir.A11G140100.1/Gohir.A11G266100.1/Gohir.D02G178600.1/Gohir.A10G082600.1/Gohir.A10G046900.1/Gohir.D12G085300.1/Gohir.D12G225500.1/Gohir.1Z038700.1/Gohir.A03G155500.1/Gohir.A03G012700.1/Gohir.D05G194600.1/Gohir.D10G048200.1/Gohir.D10G225900.1/Gohir.D10G161900.1/Gohir.A04G121400.1/Go…	49	BP	FALSE	FALSE	FALSE
GO:0070925	organelle assembly	49/19495	50/22824	0.00357295	0.0174205	0.0112245	Gohir.D04G009800.1/Gohir.D03G162100.1/Gohir.D11G111400.1/Gohir.D11G069300.1/Gohir.A11G065000.1/Gohir.A11G106500.1/Gohir.A02G057500.1/Gohir.A10G200500.1/Gohir.A10G079000.1/Gohir.A10G012500.1/Gohir.A10G160600.1/Gohir.D12G189600.1/Gohir.D12G160600.1/Gohir.A03G008800.1/Gohir.D05G370300.1/Gohir.D05G369700.1/Gohir.D05G292700.1/Gohir.D05G173800.1/Gohir.D05G369900.1/Gohir.D10G162700.1/Gohir.D10G085200.1/…	49	BP	FALSE	FALSE	FALSE
GO:0072528	pyrimidine-containing compound biosynthetic process	49/19495	50/22824	0.00357295	0.0174205	0.0112245	Gohir.D03G117800.1/Gohir.D11G234100.1/Gohir.D11G116400.1/Gohir.D11G064100.1/Gohir.A11G222900.1/Gohir.A11G060000.1/Gohir.A11G111200.1/Gohir.D02G155500.1/Gohir.D02G217400.1/Gohir.A10G120500.1/Gohir.D12G238000.1/Gohir.D12G135400.1/Gohir.D12G001000.1/Gohir.D12G100500.1/Gohir.D12G049500.1/Gohir.D06G104200.1/Gohir.D06G149600.1/Gohir.A03G049500.1/Gohir.A03G196200.1/Gohir.D05G360100.1/Gohir.D10G145900.1/…	49	BP	FALSE	FALSE	FALSE
GO:0019220	regulation of phosphate metabolic process	60/19495	62/22824	0.00376221	0.0181551	0.0116979	Gohir.D04G186000.1/Gohir.D04G044300.1/Gohir.D03G156800.1/Gohir.D11G079600.1/Gohir.D11G276400.1/Gohir.D11G146500.1/Gohir.D11G146300.1/Gohir.A11G140100.1/Gohir.A11G266100.1/Gohir.D02G178600.1/Gohir.A10G082600.1/Gohir.A10G046900.1/Gohir.D12G085300.1/Gohir.D12G225500.1/Gohir.1Z038700.1/Gohir.A03G155500.1/Gohir.A03G012700.1/Gohir.D05G194600.1/Gohir.D05G309600.1/Gohir.D10G048200.1/Gohir.D10G225900.1/Go…	60	BP	FALSE	FALSE	FALSE
GO:0051174	regulation of phosphorus metabolic process	60/19495	62/22824	0.00376221	0.0181551	0.0116979	Gohir.D04G186000.1/Gohir.D04G044300.1/Gohir.D03G156800.1/Gohir.D11G079600.1/Gohir.D11G276400.1/Gohir.D11G146500.1/Gohir.D11G146300.1/Gohir.A11G140100.1/Gohir.A11G266100.1/Gohir.D02G178600.1/Gohir.A10G082600.1/Gohir.A10G046900.1/Gohir.D12G085300.1/Gohir.D12G225500.1/Gohir.1Z038700.1/Gohir.A03G155500.1/Gohir.A03G012700.1/Gohir.D05G194600.1/Gohir.D05G309600.1/Gohir.D10G048200.1/Gohir.D10G225900.1/Go…	60	BP	FALSE	FALSE	FALSE
GO:0006869	lipid transport	47/19495	48/22824	0.00472498	0.0225696	0.0145423	Gohir.D04G055300.1/Gohir.D04G008500.1/Gohir.D04G019400.1/Gohir.D03G100600.1/Gohir.A02G002900.1/Gohir.A02G040200.1/Gohir.A02G040700.1/Gohir.D02G046300.1/Gohir.D02G003300.1/Gohir.D02G115500.1/Gohir.A10G129500.1/Gohir.A10G109800.1/Gohir.A10G046600.1/Gohir.A10G057800.1/Gohir.A10G194400.1/Gohir.D12G044600.1/Gohir.D12G200100.1/Gohir.D12G171400.1/Gohir.D12G176100.1/Gohir.D12G143400.1/Gohir.A03G100600.1/…	47	BP	FALSE	FALSE	FALSE
GO:0010876	lipid localization	47/19495	48/22824	0.00472498	0.0225696	0.0145423	Gohir.D04G055300.1/Gohir.D04G008500.1/Gohir.D04G019400.1/Gohir.D03G100600.1/Gohir.A02G002900.1/Gohir.A02G040200.1/Gohir.A02G040700.1/Gohir.D02G046300.1/Gohir.D02G003300.1/Gohir.D02G115500.1/Gohir.A10G129500.1/Gohir.A10G109800.1/Gohir.A10G046600.1/Gohir.A10G057800.1/Gohir.A10G194400.1/Gohir.D12G044600.1/Gohir.D12G200100.1/Gohir.D12G171400.1/Gohir.D12G176100.1/Gohir.D12G143400.1/Gohir.A03G100600.1/…	47	BP	FALSE	FALSE	TRUE
GO:0018205	peptidyl-lysine modification	58/19495	60/22824	0.00486115	0.0229867	0.014811	Gohir.D04G017800.1/Gohir.D04G073300.1/Gohir.D03G018300.1/Gohir.D03G018200.1/Gohir.D03G105500.1/Gohir.D11G320700.1/Gohir.D11G242100.1/Gohir.D11G139300.1/Gohir.D11G305900.1/Gohir.A11G133200.1/Gohir.A11G288100.1/Gohir.A11G287200.1/Gohir.A11G305300.1/Gohir.A11G230700.1/Gohir.A02G162200.1/Gohir.A02G162100.1/Gohir.D02G175300.1/Gohir.A10G194500.1/Gohir.A10G000900.1/Gohir.A10G194600.1/Gohir.D12G215900.1/…	58	BP	FALSE	FALSE	FALSE
GO:0051493	regulation of cytoskeleton organization	58/19495	60/22824	0.00486115	0.0229867	0.014811	Gohir.D04G044300.1/Gohir.D03G156800.1/Gohir.D11G277900.1/Gohir.D11G309300.1/Gohir.D11G035800.1/Gohir.D11G020200.1/Gohir.A11G032500.1/Gohir.A11G020500.1/Gohir.A11G268000.1/Gohir.A11G294600.1/Gohir.A02G020900.1/Gohir.D02G178600.1/Gohir.D02G024900.1/Gohir.A10G154500.1/Gohir.D12G150700.1/Gohir.D12G085300.1/Gohir.D12G099300.1/Gohir.D12G049400.1/Gohir.D12G225500.1/Gohir.D12G182300.1/Gohir.1Z038700.1/Go…	58	BP	FALSE	FALSE	FALSE
GO:0010629	negative regulation of gene expression	78/19495	82/22824	0.0049006	0.0230573	0.0148565	Gohir.D04G019900.1/Gohir.D04G063500.1/Gohir.D03G111200.1/Gohir.D03G169400.1/Gohir.D11G042400.1/Gohir.D11G241200.1/Gohir.D11G133500.1/Gohir.D11G085800.1/Gohir.A11G050300.1/Gohir.A11G229100.1/Gohir.A11G039100.1/Gohir.1Z042600.1/Gohir.D02G232600.1/Gohir.A10G158600.1/Gohir.A10G158700.1/Gohir.D12G197100.1/Gohir.D12G057200.1/Gohir.D06G069100.1/Gohir.D06G172500.1/Gohir.D06G172400.1/Gohir.D06G112700.1/Go…	78	BP	FALSE	FALSE	FALSE
GO:0009117	nucleotide metabolic process	363/19495	404/22824	0.00499724	0.023395	0.0150742	Gohir.D04G151400.1/Gohir.D04G138700.1/Gohir.D04G066500.1/Gohir.D04G072900.1/Gohir.D04G103800.1/Gohir.D04G104700.1/Gohir.D04G138800.1/Gohir.D04G131900.1/Gohir.D04G165300.1/Gohir.D04G179600.1/Gohir.D04G003400.1/Gohir.D04G104000.1/Gohir.D03G096600.1/Gohir.D03G071300.1/Gohir.D03G100000.1/Gohir.D03G151200.1/Gohir.D03G042200.1/Gohir.D03G146800.1/Gohir.D11G160300.1/Gohir.D11G000700.1/Gohir.D11G234100.1/…	363	BP	FALSE	FALSE	FALSE
GO:0006506	GPI anchor biosynthetic process	33/19495	33/22824	0.00548052	0.0249257	0.0160604	Gohir.D03G172700.1/Gohir.D11G261300.1/Gohir.D11G145300.1/Gohir.A11G139100.1/Gohir.A11G250600.1/Gohir.A11G320400.1/Gohir.A10G002400.1/Gohir.A10G158900.1/Gohir.1Z067800.1/Gohir.A03G116100.1/Gohir.D05G118400.1/Gohir.D10G002400.1/Gohir.A05G283800.1/Gohir.A05G117500.1/Gohir.D09G228000.1/Gohir.D09G195600.1/Gohir.A06G130400.1/Gohir.A07G200000.1/Gohir.A07G077700.1/Gohir.A07G218100.1/Gohir.A07G158000.1/Go…	33	BP	FALSE	FALSE	FALSE
GO:0006779	porphyrin-containing compound biosynthetic process	33/19495	33/22824	0.00548052	0.0249257	0.0160604	Gohir.D04G064100.1/Gohir.D04G040200.1/Gohir.D11G232500.1/Gohir.D11G232400.1/Gohir.D11G161800.1/Gohir.A11G226500.1/Gohir.A11G154900.1/Gohir.A11G158100.1/Gohir.D02G127900.1/Gohir.A10G030400.1/Gohir.D06G088500.1/Gohir.D06G208200.1/Gohir.D06G208700.1/Gohir.D05G341200.1/Gohir.D05G281100.1/Gohir.D10G031300.1/Gohir.A04G042000.1/Gohir.A05G375600.1/Gohir.A05G279500.1/Gohir.A06G200700.1/Gohir.D08G269600.1/…	33	BP	FALSE	FALSE	FALSE
GO:0032270	positive regulation of cellular protein metabolic process	33/19495	33/22824	0.00548052	0.0249257	0.0160604	Gohir.D04G044300.1/Gohir.D03G094500.1/Gohir.D03G156800.1/Gohir.D11G035900.1/Gohir.A11G032600.1/Gohir.D02G178600.1/Gohir.D02G128100.1/Gohir.D12G085300.1/Gohir.D12G182600.1/Gohir.D12G225500.1/Gohir.D12G166000.1/Gohir.1Z038700.1/Gohir.A03G068000.1/Gohir.A03G102900.1/Gohir.A03G155500.1/Gohir.A03G012700.1/Gohir.A05G371400.1/Gohir.D09G009600.1/Gohir.D09G174100.1/Gohir.D09G243600.1/Gohir.D08G049000.1/Go…	33	BP	FALSE	FALSE	FALSE
GO:0051247	positive regulation of protein metabolic process	33/19495	33/22824	0.00548052	0.0249257	0.0160604	Gohir.D04G044300.1/Gohir.D03G094500.1/Gohir.D03G156800.1/Gohir.D11G035900.1/Gohir.A11G032600.1/Gohir.D02G178600.1/Gohir.D02G128100.1/Gohir.D12G085300.1/Gohir.D12G182600.1/Gohir.D12G225500.1/Gohir.D12G166000.1/Gohir.1Z038700.1/Gohir.A03G068000.1/Gohir.A03G102900.1/Gohir.A03G155500.1/Gohir.A03G012700.1/Gohir.A05G371400.1/Gohir.D09G009600.1/Gohir.D09G174100.1/Gohir.D09G243600.1/Gohir.D08G049000.1/Go…	33	BP	FALSE	FALSE	FALSE
GO:0032268	regulation of cellular protein metabolic process	77/19495	81/22824	0.00548312	0.0249257	0.0160604	Gohir.D04G044300.1/Gohir.D03G094500.1/Gohir.D03G156800.1/Gohir.D11G035900.1/Gohir.D11G079600.1/Gohir.D11G276400.1/Gohir.D11G146500.1/Gohir.D11G146300.1/Gohir.D11G133500.1/Gohir.A11G050300.1/Gohir.A11G032600.1/Gohir.A11G140100.1/Gohir.A11G266100.1/Gohir.D02G178600.1/Gohir.D02G128100.1/Gohir.A10G082600.1/Gohir.A10G046900.1/Gohir.D12G085300.1/Gohir.D12G182600.1/Gohir.D12G225500.1/Gohir.D12G166000.1/…	77	BP	FALSE	FALSE	FALSE
GO:0065009	regulation of molecular function	77/19495	81/22824	0.00548312	0.0249257	0.0160604	Gohir.D04G186000.1/Gohir.D04G044300.1/Gohir.D03G156800.1/Gohir.D11G051000.1/Gohir.D11G079600.1/Gohir.D11G276400.1/Gohir.D11G146500.1/Gohir.D11G146300.1/Gohir.A11G140100.1/Gohir.A11G047400.1/Gohir.A11G103300.1/Gohir.A11G266100.1/Gohir.A02G015200.1/Gohir.D02G178600.1/Gohir.D02G016700.1/Gohir.A10G082600.1/Gohir.A10G046900.1/Gohir.A10G019000.1/Gohir.D12G085300.1/Gohir.D12G225500.1/Gohir.1Z038700.1/Go…	77	BP	FALSE	TRUE	FALSE
GO:0000070	mitotic sister chromatid segregation	32/19495	32/22824	0.00641792	0.0287584	0.0185299	Gohir.D04G069900.1/Gohir.D03G107000.1/Gohir.D11G323700.1/Gohir.D11G174900.1/Gohir.A11G308300.1/Gohir.A11G168700.1/Gohir.D02G155000.1/Gohir.D02G153400.1/Gohir.A10G164700.1/Gohir.A10G215100.1/Gohir.A10G020800.1/Gohir.D06G150100.1/Gohir.A03G059100.1/Gohir.A03G129700.1/Gohir.D05G079700.1/Gohir.D05G283800.1/Gohir.D10G224100.1/Gohir.D10G021600.1/Gohir.D10G170900.1/Gohir.A05G282600.1/Gohir.A05G076900.1/…	32	BP	FALSE	FALSE	FALSE
GO:0000819	sister chromatid segregation	32/19495	32/22824	0.00641792	0.0287584	0.0185299	Gohir.D04G069900.1/Gohir.D03G107000.1/Gohir.D11G323700.1/Gohir.D11G174900.1/Gohir.A11G308300.1/Gohir.A11G168700.1/Gohir.D02G155000.1/Gohir.D02G153400.1/Gohir.A10G164700.1/Gohir.A10G215100.1/Gohir.A10G020800.1/Gohir.D06G150100.1/Gohir.A03G059100.1/Gohir.A03G129700.1/Gohir.D05G079700.1/Gohir.D05G283800.1/Gohir.D10G224100.1/Gohir.D10G021600.1/Gohir.D10G170900.1/Gohir.A05G282600.1/Gohir.A05G076900.1/…	32	BP	FALSE	FALSE	FALSE
GO:0140014	mitotic nuclear division	32/19495	32/22824	0.00641792	0.0287584	0.0185299	Gohir.D04G069900.1/Gohir.D03G107000.1/Gohir.D11G323700.1/Gohir.D11G174900.1/Gohir.A11G308300.1/Gohir.A11G168700.1/Gohir.D02G155000.1/Gohir.D02G153400.1/Gohir.A10G164700.1/Gohir.A10G215100.1/Gohir.A10G020800.1/Gohir.D06G150100.1/Gohir.A03G059100.1/Gohir.A03G129700.1/Gohir.D05G079700.1/Gohir.D05G283800.1/Gohir.D10G224100.1/Gohir.D10G021600.1/Gohir.D10G170900.1/Gohir.A05G282600.1/Gohir.A05G076900.1/…	32	BP	FALSE	FALSE	FALSE
GO:0032446	protein modification by small protein conjugation	198/19495	217/22824	0.00668609	0.029818	0.0192127	Gohir.D04G031500.1/Gohir.D04G012600.1/Gohir.D04G173900.1/Gohir.D03G126600.1/Gohir.D03G026400.1/Gohir.D03G013700.1/Gohir.D11G093300.1/Gohir.D11G189900.1/Gohir.D11G320500.1/Gohir.D11G205000.1/Gohir.D11G234400.1/Gohir.D11G137100.1/Gohir.D11G147500.1/Gohir.D11G175200.1/Gohir.D11G060000.1/Gohir.A11G218700.1/Gohir.A11G141100.1/Gohir.A11G131400.1/Gohir.A11G141000.1/Gohir.A11G305100.1/Gohir.A11G055900.1/…	198	BP	FALSE	FALSE	FALSE
GO:0009311	oligosaccharide metabolic process	93/19495	99/22824	0.00695632	0.0308769	0.0198949	Gohir.D04G093100.1/Gohir.D03G036500.1/Gohir.D03G160800.1/Gohir.D03G086900.1/Gohir.D11G030300.1/Gohir.D11G228700.1/Gohir.D11G251900.1/Gohir.D11G043700.1/Gohir.D11G019200.1/Gohir.D11G156100.1/Gohir.D11G222900.1/Gohir.A11G019500.1/Gohir.A11G031600.1/Gohir.A11G149000.1/Gohir.A11G040500.1/Gohir.A02G144100.1/Gohir.A02G096900.1/Gohir.D02G136400.1/Gohir.D02G163800.1/Gohir.A10G034500.1/Gohir.A10G126400.1/…	93	BP	FALSE	FALSE	FALSE
GO:0006413	translational initiation	65/19495	68/22824	0.00719535	0.0317644	0.0204668	Gohir.D11G323600.1/Gohir.D11G290500.1/Gohir.D11G158500.1/Gohir.D11G290400.1/Gohir.A11G308200.1/Gohir.A11G151500.1/Gohir.A11G280100.1/Gohir.A02G042300.1/Gohir.D02G227000.1/Gohir.D02G238500.1/Gohir.D02G047900.1/Gohir.A10G177600.1/Gohir.A10G108600.1/Gohir.D12G045200.1/Gohir.D12G113400.1/Gohir.D12G235100.1/Gohir.D06G086500.1/Gohir.D06G041300.1/Gohir.D06G205700.1/Gohir.A03G205700.1/Gohir.A03G216900.1/…	65	BP	FALSE	FALSE	TRUE
GO:0065003	protein-containing complex assembly	174/19495	190/22824	0.00722378	0.0317644	0.0204668	Gohir.D04G190500.1/Gohir.D04G187300.1/Gohir.D04G089200.1/Gohir.D04G146200.1/Gohir.D03G092500.1/Gohir.D03G163100.1/Gohir.D03G029100.1/Gohir.D03G056200.1/Gohir.D03G092600.1/Gohir.D03G150400.1/Gohir.D03G078000.1/Gohir.D11G209000.1/Gohir.D11G184700.1/Gohir.D11G133800.1/Gohir.D11G277900.1/Gohir.D11G043300.1/Gohir.D11G309300.1/Gohir.D11G099800.1/Gohir.D11G035800.1/Gohir.D11G269200.1/Gohir.D11G117000.1/…	174	BP	FALSE	FALSE	FALSE
GO:0061024	membrane organization	43/19495	44/22824	0.0082274	0.0360092	0.0232019	Gohir.D04G058400.1/Gohir.D04G076900.1/Gohir.D04G054100.1/Gohir.D03G163100.1/Gohir.D03G083100.1/Gohir.D03G120000.1/Gohir.D03G127400.1/Gohir.D11G258800.1/Gohir.D11G024800.1/Gohir.D11G024700.1/Gohir.A11G025200.1/Gohir.A02G101200.1/Gohir.D02G149900.1/Gohir.A10G166200.1/Gohir.A10G157600.1/Gohir.D12G151100.1/Gohir.D12G237500.1/Gohir.D12G162000.1/Gohir.D06G180900.1/Gohir.A03G126500.1/Gohir.A03G047200.1/…	43	BP	FALSE	FALSE	TRUE
GO:0065002	intracellular protein transmembrane transport	30/19495	30/22824	0.00880095	0.0381645	0.0245906	Gohir.D04G102900.1/Gohir.D03G120000.1/Gohir.D02G162200.1/Gohir.D02G228100.1/Gohir.A10G187300.1/Gohir.A10G135500.1/Gohir.D12G196200.1/Gohir.D12G255700.1/Gohir.D12G274700.1/Gohir.D12G184900.1/Gohir.A03G047200.1/Gohir.A03G139300.1/Gohir.A03G092500.1/Gohir.A03G206700.1/Gohir.D05G092200.1/Gohir.D10G194400.1/Gohir.D10G131200.1/Gohir.A05G091300.1/Gohir.D09G203800.1/Gohir.D08G068700.1/Gohir.A07G020300.1/…	30	BP	FALSE	FALSE	FALSE
GO:0071806	protein transmembrane transport	30/19495	30/22824	0.00880095	0.0381645	0.0245906	Gohir.D04G102900.1/Gohir.D03G120000.1/Gohir.D02G162200.1/Gohir.D02G228100.1/Gohir.A10G187300.1/Gohir.A10G135500.1/Gohir.D12G196200.1/Gohir.D12G255700.1/Gohir.D12G274700.1/Gohir.D12G184900.1/Gohir.A03G047200.1/Gohir.A03G139300.1/Gohir.A03G092500.1/Gohir.A03G206700.1/Gohir.D05G092200.1/Gohir.D10G194400.1/Gohir.D10G131200.1/Gohir.A05G091300.1/Gohir.D09G203800.1/Gohir.D08G068700.1/Gohir.A07G020300.1/…	30	BP	FALSE	FALSE	FALSE
GO:0045017	glycerolipid biosynthetic process	63/19495	66/22824	0.00909115	0.0392421	0.0252849	Gohir.D04G142400.1/Gohir.D04G142300.1/Gohir.D03G172700.1/Gohir.D11G261300.1/Gohir.D11G145300.1/Gohir.A11G139100.1/Gohir.A11G250600.1/Gohir.A11G320400.1/Gohir.D02G209000.1/Gohir.D02G208800.1/Gohir.A10G002400.1/Gohir.A10G051300.1/Gohir.A10G158900.1/Gohir.1Z067800.1/Gohir.D12G084000.1/Gohir.D12G146300.1/Gohir.D06G202100.1/Gohir.A03G116100.1/Gohir.A03G188000.1/Gohir.A03G188200.1/Gohir.D05G139800.1/Go…	63	BP	FALSE	FALSE	FALSE
GO:0031399	regulation of protein modification process	53/19495	55/22824	0.00914857	0.0393096	0.0253284	Gohir.D04G044300.1/Gohir.D03G156800.1/Gohir.D11G079600.1/Gohir.D11G276400.1/Gohir.D11G146500.1/Gohir.D11G146300.1/Gohir.A11G140100.1/Gohir.A11G266100.1/Gohir.D02G178600.1/Gohir.A10G082600.1/Gohir.A10G046900.1/Gohir.D12G085300.1/Gohir.D12G225500.1/Gohir.1Z038700.1/Gohir.A03G155500.1/Gohir.A03G012700.1/Gohir.D05G194600.1/Gohir.D10G048200.1/Gohir.D10G225900.1/Gohir.D10G161900.1/Gohir.A04G121400.1/Go…	53	BP	FALSE	FALSE	FALSE
GO:0006414	translational elongation	42/19495	43/22824	0.00944169	0.0396635	0.0255564	Gohir.D03G094500.1/Gohir.D11G035900.1/Gohir.D11G133500.1/Gohir.A11G032600.1/Gohir.D02G128100.1/Gohir.D12G191200.1/Gohir.D12G043900.1/Gohir.D12G182600.1/Gohir.D12G166000.1/Gohir.D12G043800.1/Gohir.D06G063300.1/Gohir.A03G068000.1/Gohir.A03G102900.1/Gohir.D05G074700.1/Gohir.D05G110400.1/Gohir.A04G073000.1/Gohir.A05G071900.1/Gohir.A05G110100.1/Gohir.D09G210600.1/Gohir.D09G215000.1/Gohir.D09G171900.1/…	42	BP	FALSE	FALSE	FALSE
GO:0009066	aspartate family amino acid metabolic process	42/19495	43/22824	0.00944169	0.0396635	0.0255564	Gohir.D04G118600.1/Gohir.D11G314900.1/Gohir.D11G317300.1/Gohir.D11G243100.1/Gohir.D11G316700.1/Gohir.A11G300000.1/Gohir.A11G301700.1/Gohir.A11G231900.1/Gohir.A02G098700.1/Gohir.A10G127700.1/Gohir.D12G164000.1/Gohir.D12G086000.1/Gohir.D05G088300.1/Gohir.D10G138300.1/Gohir.A04G079400.1/Gohir.A05G087300.1/Gohir.A05G087200.1/Gohir.D09G088800.1/Gohir.D09G199900.1/Gohir.D09G089100.1/Gohir.D08G236300.1/…	42	BP	FALSE	FALSE	FALSE
GO:0009073	aromatic amino acid family biosynthetic process	42/19495	43/22824	0.00944169	0.0396635	0.0255564	Gohir.D11G174300.1/Gohir.D11G075200.1/Gohir.D11G074800.1/Gohir.A11G071200.1/Gohir.A11G168000.1/Gohir.A11G070900.1/Gohir.A10G206500.1/Gohir.A10G206400.1/Gohir.D06G051400.1/Gohir.D06G154600.1/Gohir.D06G103700.1/Gohir.D05G227300.1/Gohir.D05G061600.1/Gohir.D05G297000.1/Gohir.D05G123100.1/Gohir.D10G214600.1/Gohir.D10G214500.1/Gohir.A05G224800.1/Gohir.A05G297100.1/Gohir.A05G122200.1/Gohir.D09G093100.1/…	42	BP	FALSE	FALSE	FALSE
GO:0009893	positive regulation of metabolic process	42/19495	43/22824	0.00944169	0.0396635	0.0255564	Gohir.D04G044300.1/Gohir.D04G011900.1/Gohir.D03G094500.1/Gohir.D03G156800.1/Gohir.D11G035900.1/Gohir.A11G032600.1/Gohir.A02G075400.1/Gohir.D02G082500.1/Gohir.D02G178600.1/Gohir.D02G128100.1/Gohir.D12G085300.1/Gohir.D12G182600.1/Gohir.D12G225500.1/Gohir.D12G166000.1/Gohir.1Z038700.1/Gohir.D06G159600.1/Gohir.A03G068000.1/Gohir.A03G102900.1/Gohir.A03G155500.1/Gohir.A03G012700.1/Gohir.D05G269900.1/Go…	42	BP	FALSE	TRUE	TRUE
GO:0031325	positive regulation of cellular metabolic process	42/19495	43/22824	0.00944169	0.0396635	0.0255564	Gohir.D04G044300.1/Gohir.D04G011900.1/Gohir.D03G094500.1/Gohir.D03G156800.1/Gohir.D11G035900.1/Gohir.A11G032600.1/Gohir.A02G075400.1/Gohir.D02G082500.1/Gohir.D02G178600.1/Gohir.D02G128100.1/Gohir.D12G085300.1/Gohir.D12G182600.1/Gohir.D12G225500.1/Gohir.D12G166000.1/Gohir.1Z038700.1/Gohir.D06G159600.1/Gohir.A03G068000.1/Gohir.A03G102900.1/Gohir.A03G155500.1/Gohir.A03G012700.1/Gohir.D05G269900.1/Go…	42	BP	FALSE	FALSE	TRUE
GO:0009064	glutamine family amino acid metabolic process	62/19495	65/22824	0.0102101	0.0423775	0.0273052	Gohir.D04G147400.1/Gohir.D04G165600.1/Gohir.D04G146900.1/Gohir.D04G165700.1/Gohir.D03G151200.1/Gohir.D11G174200.1/Gohir.D11G058200.1/Gohir.D11G174800.1/Gohir.D11G116400.1/Gohir.A11G168500.1/Gohir.A11G054600.1/Gohir.A11G111200.1/Gohir.A11G167900.1/Gohir.A02G025100.1/Gohir.D02G220800.1/Gohir.D02G032300.1/Gohir.D12G157100.1/Gohir.D12G251500.1/Gohir.D12G049500.1/Gohir.A03G016700.1/Gohir.A03G112800.1/…	62	BP	FALSE	FALSE	FALSE
GO:1901615	organic hydroxy compound metabolic process	62/19495	65/22824	0.0102101	0.0423775	0.0273052	Gohir.D04G130400.1/Gohir.D03G052500.1/Gohir.D03G043600.1/Gohir.D03G172500.1/Gohir.1Z003300.1/Gohir.D11G168100.1/Gohir.D11G224000.1/Gohir.D11G030200.1/Gohir.A11G031500.1/Gohir.A11G199700.1/Gohir.A11G161800.1/Gohir.A02G132300.1/Gohir.A02G011300.1/Gohir.D02G120000.1/Gohir.D02G012100.1/Gohir.A10G140100.1/Gohir.A10G080400.1/Gohir.A10G063900.1/Gohir.A10G192500.1/Gohir.1Z068000.1/Gohir.D12G210500.1/Gohi…	62	BP	FALSE	FALSE	TRUE
GO:0016567	protein ubiquitination	192/19495	211/22824	0.0102228	0.0423775	0.0273052	Gohir.D04G031500.1/Gohir.D04G012600.1/Gohir.D04G173900.1/Gohir.D03G126600.1/Gohir.D03G026400.1/Gohir.D03G013700.1/Gohir.D11G093300.1/Gohir.D11G189900.1/Gohir.D11G320500.1/Gohir.D11G205000.1/Gohir.D11G234400.1/Gohir.D11G137100.1/Gohir.D11G147500.1/Gohir.D11G175200.1/Gohir.D11G060000.1/Gohir.A11G218700.1/Gohir.A11G141100.1/Gohir.A11G131400.1/Gohir.A11G141000.1/Gohir.A11G305100.1/Gohir.A11G055900.1/…	192	BP	FALSE	FALSE	FALSE
GO:0016054	organic acid catabolic process	52/19495	54/22824	0.0103658	0.0424096	0.0273258	Gohir.D04G165600.1/Gohir.D04G165700.1/Gohir.D11G174200.1/Gohir.D11G026600.1/Gohir.D11G223300.1/Gohir.A11G200400.1/Gohir.A11G027400.1/Gohir.A11G167900.1/Gohir.D02G220800.1/Gohir.D02G176600.1/Gohir.A10G029300.1/Gohir.A10G085600.1/Gohir.D12G218000.1/Gohir.D12G022900.1/Gohir.D12G144200.1/Gohir.D06G155300.1/Gohir.D06G087600.1/Gohir.A03G199500.1/Gohir.D05G174600.1/Gohir.D05G044000.1/Gohir.D10G029800.1/…	52	BP	FALSE	FALSE	FALSE
GO:0017038	protein import	52/19495	54/22824	0.0103658	0.0424096	0.0273258	Gohir.D04G076900.1/Gohir.D03G069000.1/Gohir.D03G120000.1/Gohir.D11G116800.1/Gohir.A11G111600.1/Gohir.A02G053100.1/Gohir.A02G110100.1/Gohir.D02G162200.1/Gohir.D02G228100.1/Gohir.D02G057900.1/Gohir.D02G149900.1/Gohir.A10G166200.1/Gohir.A10G157600.1/Gohir.A10G135500.1/Gohir.D12G196200.1/Gohir.D12G130700.1/Gohir.D12G123500.1/Gohir.D12G274700.1/Gohir.A03G126500.1/Gohir.A03G047200.1/Gohir.A03G139300.1/…	52	BP	FALSE	FALSE	FALSE
GO:0046395	carboxylic acid catabolic process	52/19495	54/22824	0.0103658	0.0424096	0.0273258	Gohir.D04G165600.1/Gohir.D04G165700.1/Gohir.D11G174200.1/Gohir.D11G026600.1/Gohir.D11G223300.1/Gohir.A11G200400.1/Gohir.A11G027400.1/Gohir.A11G167900.1/Gohir.D02G220800.1/Gohir.D02G176600.1/Gohir.A10G029300.1/Gohir.A10G085600.1/Gohir.D12G218000.1/Gohir.D12G022900.1/Gohir.D12G144200.1/Gohir.D06G155300.1/Gohir.D06G087600.1/Gohir.A03G199500.1/Gohir.D05G174600.1/Gohir.D05G044000.1/Gohir.D10G029800.1/…	52	BP	FALSE	FALSE	FALSE
GO:0009119	ribonucleoside metabolic process	41/19495	42/22824	0.0108306	0.0441193	0.0284275	Gohir.D03G151200.1/Gohir.A10G053700.1/Gohir.A10G176700.1/Gohir.D12G238000.1/Gohir.D12G100500.1/Gohir.D12G132300.1/Gohir.D06G149600.1/Gohir.A03G016700.1/Gohir.D05G078700.1/Gohir.D05G254100.1/Gohir.D05G030900.1/Gohir.D05G142200.1/Gohir.D05G142300.1/Gohir.D10G055500.1/Gohir.D10G183400.1/Gohir.A05G076000.1/Gohir.A05G140000.1/Gohir.A05G252300.1/Gohir.A05G029400.1/Gohir.D09G246200.1/Gohir.D08G201400.1/…	41	BP	FALSE	FALSE	FALSE
GO:0006664	glycolipid metabolic process	51/19495	53/22824	0.0117384	0.0472044	0.0304153	Gohir.D03G172700.1/Gohir.D11G261300.1/Gohir.D11G145300.1/Gohir.D11G237100.1/Gohir.D11G228700.1/Gohir.D11G251900.1/Gohir.A11G139100.1/Gohir.A11G250600.1/Gohir.A11G320400.1/Gohir.A10G002400.1/Gohir.A10G160700.1/Gohir.A10G158900.1/Gohir.1Z067800.1/Gohir.A03G116100.1/Gohir.D05G014700.1/Gohir.D05G118400.1/Gohir.D10G002400.1/Gohir.D10G085400.1/Gohir.D10G193800.1/Gohir.A05G283800.1/Gohir.A05G117500.1/Go…	51	BP	FALSE	FALSE	FALSE
GO:0070972	protein localization to endoplasmic reticulum	51/19495	53/22824	0.0117384	0.0472044	0.0304153	Gohir.D04G098700.1/Gohir.D04G102900.1/Gohir.D11G090500.1/Gohir.D11G133500.1/Gohir.A11G086300.1/Gohir.A02G091400.1/Gohir.A02G021500.1/Gohir.D02G224200.1/Gohir.D02G028000.1/Gohir.D02G109200.1/Gohir.A10G125700.1/Gohir.A10G187300.1/Gohir.A10G073000.1/Gohir.A10G034300.1/Gohir.D12G032700.1/Gohir.D12G255700.1/Gohir.D12G140200.1/Gohir.D12G184900.1/Gohir.D06G098500.1/Gohir.D06G202900.1/Gohir.D06G007000.1/…	51	BP	FALSE	FALSE	FALSE
GO:1903509	liposaccharide metabolic process	51/19495	53/22824	0.0117384	0.0472044	0.0304153	Gohir.D03G172700.1/Gohir.D11G261300.1/Gohir.D11G145300.1/Gohir.D11G237100.1/Gohir.D11G228700.1/Gohir.D11G251900.1/Gohir.A11G139100.1/Gohir.A11G250600.1/Gohir.A11G320400.1/Gohir.A10G002400.1/Gohir.A10G160700.1/Gohir.A10G158900.1/Gohir.1Z067800.1/Gohir.A03G116100.1/Gohir.D05G014700.1/Gohir.D05G118400.1/Gohir.D10G002400.1/Gohir.D10G085400.1/Gohir.D10G193800.1/Gohir.A05G283800.1/Gohir.A05G117500.1/Go…	51	BP	FALSE	FALSE	FALSE
GO:0000096	sulfur amino acid metabolic process	28/19495	28/22824	0.0120685	0.0479174	0.0308747	Gohir.D03G002900.1/Gohir.D11G314900.1/Gohir.D11G243100.1/Gohir.A11G300000.1/Gohir.A11G231900.1/Gohir.A02G098700.1/Gohir.A02G177000.1/Gohir.A10G127700.1/Gohir.D10G138300.1/Gohir.D09G199900.1/Gohir.D08G236300.1/Gohir.A07G114900.1/Gohir.D07G119200.1/Gohir.D13G137600.1/Gohir.D13G199500.1/Gohir.D13G167400.1/Gohir.D13G102200.1/Gohir.D01G075200.1/Gohir.D01G049400.1/Gohir.1Z034100.1/Gohir.A01G089900.1/Go…	28	BP	FALSE	FALSE	FALSE
GO:0005985	sucrose metabolic process	28/19495	28/22824	0.0120685	0.0479174	0.0308747	Gohir.D04G093100.1/Gohir.D11G043700.1/Gohir.A11G040500.1/Gohir.A10G126400.1/Gohir.D06G079200.1/Gohir.D06G078800.1/Gohir.D06G101200.1/Gohir.D05G037500.1/Gohir.D05G286900.1/Gohir.D05G250700.1/Gohir.D10G140200.1/Gohir.A04G055800.1/Gohir.A05G036000.1/Gohir.A05G285800.1/Gohir.A06G099000.1/Gohir.A06G079600.1/Gohir.D08G139000.1/Gohir.D08G274300.1/Gohir.A07G017100.1/Gohir.A07G074200.1/Gohir.D07G078900.1/…	28	BP	FALSE	FALSE	FALSE
GO:0006739	NADP metabolic process	28/19495	28/22824	0.0120685	0.0479174	0.0308747	Gohir.D11G263700.1/Gohir.D11G239000.1/Gohir.A11G253800.1/Gohir.A02G110300.1/Gohir.D02G145800.1/Gohir.D12G153700.1/Gohir.D06G121900.1/Gohir.A03G123200.1/Gohir.D05G072700.1/Gohir.D05G239900.1/Gohir.A05G237900.1/Gohir.A05G069800.1/Gohir.D09G109500.1/Gohir.A06G118100.1/Gohir.D08G231700.1/Gohir.D08G061800.1/Gohir.A07G178100.1/Gohir.D07G185100.1/Gohir.D01G038300.1/Gohir.D01G100100.1/Gohir.A01G153700.1/…	28	BP	FALSE	FALSE	FALSE
GO:0031974	membrane-enclosed lumen	245/8409	246/9589	2.18142e-13	1.86148e-11	1.25527e-11	Gohir.D04G064900.1/Gohir.D03G072400.1/Gohir.D03G096100.1/Gohir.D03G005300.1/Gohir.D03G131800.1/Gohir.D03G057900.1/Gohir.D03G102900.1/Gohir.D03G027400.1/Gohir.D03G118900.1/Gohir.D03G055100.1/Gohir.D03G032000.1/Gohir.D11G297800.1/Gohir.D11G242700.1/Gohir.D11G277600.1/Gohir.D11G276400.1/Gohir.D11G146500.1/Gohir.D11G068200.1/Gohir.D11G178600.1/Gohir.D11G283900.1/Gohir.D11G310400.1/Gohir.D11G093200.1/…	245	CC	TRUE	FALSE	FALSE
GO:0043233	organelle lumen	245/8409	246/9589	2.18142e-13	1.86148e-11	1.25527e-11	Gohir.D04G064900.1/Gohir.D03G072400.1/Gohir.D03G096100.1/Gohir.D03G005300.1/Gohir.D03G131800.1/Gohir.D03G057900.1/Gohir.D03G102900.1/Gohir.D03G027400.1/Gohir.D03G118900.1/Gohir.D03G055100.1/Gohir.D03G032000.1/Gohir.D11G297800.1/Gohir.D11G242700.1/Gohir.D11G277600.1/Gohir.D11G276400.1/Gohir.D11G146500.1/Gohir.D11G068200.1/Gohir.D11G178600.1/Gohir.D11G283900.1/Gohir.D11G310400.1/Gohir.D11G093200.1/…	245	CC	FALSE	TRUE	TRUE
GO:0070013	intracellular organelle lumen	245/8409	246/9589	2.18142e-13	1.86148e-11	1.25527e-11	Gohir.D04G064900.1/Gohir.D03G072400.1/Gohir.D03G096100.1/Gohir.D03G005300.1/Gohir.D03G131800.1/Gohir.D03G057900.1/Gohir.D03G102900.1/Gohir.D03G027400.1/Gohir.D03G118900.1/Gohir.D03G055100.1/Gohir.D03G032000.1/Gohir.D11G297800.1/Gohir.D11G242700.1/Gohir.D11G277600.1/Gohir.D11G276400.1/Gohir.D11G146500.1/Gohir.D11G068200.1/Gohir.D11G178600.1/Gohir.D11G283900.1/Gohir.D11G310400.1/Gohir.D11G093200.1/…	245	CC	FALSE	FALSE	TRUE
GO:0031981	nuclear lumen	225/8409	226/9589	2.97341e-12	1.90298e-10	1.28326e-10	Gohir.D03G005300.1/Gohir.D03G131800.1/Gohir.D03G057900.1/Gohir.D03G102900.1/Gohir.D03G027400.1/Gohir.D03G118900.1/Gohir.D03G055100.1/Gohir.D03G032000.1/Gohir.D11G242700.1/Gohir.D11G277600.1/Gohir.D11G276400.1/Gohir.D11G146500.1/Gohir.D11G068200.1/Gohir.D11G178600.1/Gohir.D11G283900.1/Gohir.D11G310400.1/Gohir.D11G093200.1/Gohir.D11G107600.1/Gohir.D11G206600.1/Gohir.D11G146300.1/Gohir.D11G173500.1/…	225	CC	FALSE	FALSE	FALSE
GO:0044428	nuclear part	339/8409	351/9589	2.75208e-09	1.40906e-07	9.50192e-08	Gohir.D04G148200.1/Gohir.D04G180400.1/Gohir.D03G169700.1/Gohir.D03G052000.1/Gohir.D03G005300.1/Gohir.D03G074300.1/Gohir.D03G088800.1/Gohir.D03G131800.1/Gohir.D03G057900.1/Gohir.D03G102900.1/Gohir.D03G027400.1/Gohir.D03G118900.1/Gohir.D03G055100.1/Gohir.D03G032000.1/Gohir.D03G078000.1/Gohir.D11G326700.1/Gohir.D11G043300.1/Gohir.D11G242700.1/Gohir.D11G145600.1/Gohir.D11G277600.1/Gohir.D11G276400.1/…	339	CC	FALSE	FALSE	TRUE
GO:0005694	chromosome	232/8409	237/9589	8.71515e-09	3.71846e-07	2.50752e-07	Gohir.D04G119300.1/Gohir.D04G190500.1/Gohir.D04G019200.1/Gohir.D04G017700.1/Gohir.D04G187300.1/Gohir.D04G116300.1/Gohir.D03G040400.1/Gohir.D03G133200.1/Gohir.D03G029100.1/Gohir.D03G107000.1/Gohir.D03G040300.1/Gohir.D03G128700.1/Gohir.D03G131800.1/Gohir.D03G090200.1/Gohir.D03G129300.1/Gohir.D03G118900.1/Gohir.D03G055100.1/Gohir.D11G209000.1/Gohir.D11G184700.1/Gohir.D11G133800.1/Gohir.D11G288000.1/…	232	CC	FALSE	FALSE	FALSE
GO:0044427	chromosomal part	198/8409	201/9589	1.12277e-08	4.10615e-07	2.76895e-07	Gohir.D04G119300.1/Gohir.D04G190500.1/Gohir.D04G019200.1/Gohir.D04G187300.1/Gohir.D03G040400.1/Gohir.D03G133200.1/Gohir.D03G029100.1/Gohir.D03G107000.1/Gohir.D03G040300.1/Gohir.D03G128700.1/Gohir.D03G131800.1/Gohir.D03G090200.1/Gohir.D03G129300.1/Gohir.D03G118900.1/Gohir.D03G055100.1/Gohir.D11G209000.1/Gohir.D11G184700.1/Gohir.D11G133800.1/Gohir.D11G038000.1/Gohir.D11G094000.1/Gohir.D11G174900.1/…	198	CC	FALSE	FALSE	TRUE
GO:0005783	endoplasmic reticulum	248/8409	255/9589	3.63418e-08	1.16294e-06	7.84218e-07	Gohir.D04G073700.1/Gohir.D04G057600.1/Gohir.D04G165000.1/Gohir.D04G159100.1/Gohir.D03G071800.1/Gohir.D03G167700.1/Gohir.D03G058500.1/Gohir.D03G172700.1/Gohir.D03G134300.1/Gohir.D03G162300.1/Gohir.D03G174700.1/Gohir.D03G176200.1/Gohir.D11G083400.1/Gohir.D11G261300.1/Gohir.D11G082500.1/Gohir.D11G248100.1/Gohir.D11G116000.1/Gohir.D11G001900.1/Gohir.D11G042300.1/Gohir.D11G145300.1/Gohir.D11G025900.1/…	248	CC	FALSE	FALSE	TRUE
GO:0005654	nucleoplasm	147/8409	148/9589	6.83822e-08	1.75058e-06	1.18049e-06	Gohir.D03G005300.1/Gohir.D03G057900.1/Gohir.D03G102900.1/Gohir.D03G027400.1/Gohir.D03G032000.1/Gohir.D11G276400.1/Gohir.D11G146500.1/Gohir.D11G178600.1/Gohir.D11G093200.1/Gohir.D11G206600.1/Gohir.D11G146300.1/Gohir.D11G173500.1/Gohir.D11G331900.1/Gohir.A11G171700.1/Gohir.A11G088900.1/Gohir.A11G216700.1/Gohir.A11G314900.1/Gohir.A11G140100.1/Gohir.A11G167200.1/Gohir.A11G266100.1/Gohir.A02G061100.1/…	147	CC	FALSE	FALSE	FALSE
GO:0044451	nucleoplasm part	147/8409	148/9589	6.83822e-08	1.75058e-06	1.18049e-06	Gohir.D03G005300.1/Gohir.D03G057900.1/Gohir.D03G102900.1/Gohir.D03G027400.1/Gohir.D03G032000.1/Gohir.D11G276400.1/Gohir.D11G146500.1/Gohir.D11G178600.1/Gohir.D11G093200.1/Gohir.D11G206600.1/Gohir.D11G146300.1/Gohir.D11G173500.1/Gohir.D11G331900.1/Gohir.A11G171700.1/Gohir.A11G088900.1/Gohir.A11G216700.1/Gohir.A11G314900.1/Gohir.A11G140100.1/Gohir.A11G167200.1/Gohir.A11G266100.1/Gohir.A02G061100.1/…	147	CC	FALSE	FALSE	FALSE
GO:0005871	kinesin complex	180/8409	183/9589	9.5118e-08	2.21366e-06	1.49276e-06	Gohir.D04G097300.1/Gohir.D04G165900.1/Gohir.D04G118700.1/Gohir.D04G121500.1/Gohir.D04G004800.1/Gohir.D03G000600.1/Gohir.D03G131700.1/Gohir.D03G101000.1/Gohir.D03G063300.1/Gohir.D03G151400.1/Gohir.D03G024700.1/Gohir.D11G267000.1/Gohir.D11G275100.1/Gohir.D11G311300.1/Gohir.D11G004700.1/Gohir.D11G323100.1/Gohir.D11G281200.1/Gohir.D11G273200.1/Gohir.D11G201800.1/Gohir.D11G185200.1/Gohir.D11G213200.1/…	180	CC	FALSE	FALSE	TRUE
GO:0012505	endomembrane system	436/8409	462/9589	7.26352e-07	1.54955e-05	1.04493e-05	Gohir.D04G152000.1/Gohir.D04G058400.1/Gohir.D04G166100.1/Gohir.D04G073700.1/Gohir.D04G057600.1/Gohir.D04G180400.1/Gohir.D04G067300.1/Gohir.D04G165000.1/Gohir.D04G068800.1/Gohir.D04G159100.1/Gohir.D03G071800.1/Gohir.D03G169700.1/Gohir.D03G167700.1/Gohir.D03G074300.1/Gohir.D03G088800.1/Gohir.D03G058500.1/Gohir.D03G172700.1/Gohir.D03G134300.1/Gohir.D03G162300.1/Gohir.D03G174700.1/Gohir.D03G176200.1/…	436	CC	FALSE	TRUE	TRUE
GO:0031984	organelle subcompartment	171/8409	175/9589	1.56531e-06	2.96104e-05	1.99676e-05	Gohir.D04G152000.1/Gohir.D04G058400.1/Gohir.D04G057600.1/Gohir.D04G165000.1/Gohir.D04G159100.1/Gohir.D03G167700.1/Gohir.D03G058500.1/Gohir.D03G172700.1/Gohir.D03G134300.1/Gohir.D03G162300.1/Gohir.D03G174700.1/Gohir.D03G176200.1/Gohir.D11G083400.1/Gohir.D11G261300.1/Gohir.D11G082500.1/Gohir.D11G248100.1/Gohir.D11G099900.1/Gohir.D11G349000.1/Gohir.D11G145300.1/Gohir.D11G025900.1/Gohir.D11G084200.1/…	171	CC	FALSE	FALSE	TRUE
GO:0005789	endoplasmic reticulum membrane	138/8409	140/9589	1.96632e-06	2.96104e-05	1.99676e-05	Gohir.D04G057600.1/Gohir.D04G165000.1/Gohir.D04G159100.1/Gohir.D03G167700.1/Gohir.D03G058500.1/Gohir.D03G172700.1/Gohir.D03G134300.1/Gohir.D03G162300.1/Gohir.D03G174700.1/Gohir.D03G176200.1/Gohir.D11G083400.1/Gohir.D11G261300.1/Gohir.D11G082500.1/Gohir.D11G248100.1/Gohir.D11G145300.1/Gohir.D11G025900.1/Gohir.A11G078100.1/Gohir.A11G139100.1/Gohir.A11G078800.1/Gohir.A11G250600.1/Gohir.A11G131600.1/…	138	CC	FALSE	TRUE	TRUE
GO:0042175	nuclear outer membrane-endoplasmic reticulum membrane network	138/8409	140/9589	1.96632e-06	2.96104e-05	1.99676e-05	Gohir.D04G057600.1/Gohir.D04G165000.1/Gohir.D04G159100.1/Gohir.D03G167700.1/Gohir.D03G058500.1/Gohir.D03G172700.1/Gohir.D03G134300.1/Gohir.D03G162300.1/Gohir.D03G174700.1/Gohir.D03G176200.1/Gohir.D11G083400.1/Gohir.D11G261300.1/Gohir.D11G082500.1/Gohir.D11G248100.1/Gohir.D11G145300.1/Gohir.D11G025900.1/Gohir.A11G078100.1/Gohir.A11G139100.1/Gohir.A11G078800.1/Gohir.A11G250600.1/Gohir.A11G131600.1/…	138	CC	FALSE	TRUE	TRUE
GO:0044432	endoplasmic reticulum part	138/8409	140/9589	1.96632e-06	2.96104e-05	1.99676e-05	Gohir.D04G057600.1/Gohir.D04G165000.1/Gohir.D04G159100.1/Gohir.D03G167700.1/Gohir.D03G058500.1/Gohir.D03G172700.1/Gohir.D03G134300.1/Gohir.D03G162300.1/Gohir.D03G174700.1/Gohir.D03G176200.1/Gohir.D11G083400.1/Gohir.D11G261300.1/Gohir.D11G082500.1/Gohir.D11G248100.1/Gohir.D11G145300.1/Gohir.D11G025900.1/Gohir.A11G078100.1/Gohir.A11G139100.1/Gohir.A11G078800.1/Gohir.A11G250600.1/Gohir.A11G131600.1/…	138	CC	FALSE	FALSE	TRUE
GO:0098827	endoplasmic reticulum subcompartment	138/8409	140/9589	1.96632e-06	2.96104e-05	1.99676e-05	Gohir.D04G057600.1/Gohir.D04G165000.1/Gohir.D04G159100.1/Gohir.D03G167700.1/Gohir.D03G058500.1/Gohir.D03G172700.1/Gohir.D03G134300.1/Gohir.D03G162300.1/Gohir.D03G174700.1/Gohir.D03G176200.1/Gohir.D11G083400.1/Gohir.D11G261300.1/Gohir.D11G082500.1/Gohir.D11G248100.1/Gohir.D11G145300.1/Gohir.D11G025900.1/Gohir.A11G078100.1/Gohir.A11G139100.1/Gohir.A11G078800.1/Gohir.A11G250600.1/Gohir.A11G131600.1/…	138	CC	FALSE	FALSE	FALSE
GO:0044430	cytoskeletal part	416/8409	444/9589	1.49808e-05	0.000213061	0.000143676	Gohir.D04G159600.1/Gohir.D04G097300.1/Gohir.D04G165900.1/Gohir.D04G095600.1/Gohir.D04G044300.1/Gohir.D04G118700.1/Gohir.D04G089200.1/Gohir.D04G121500.1/Gohir.D04G004800.1/Gohir.D03G000600.1/Gohir.D03G131700.1/Gohir.D03G060600.1/Gohir.D03G101000.1/Gohir.D03G063300.1/Gohir.D03G100800.1/Gohir.D03G151700.1/Gohir.D03G071200.1/Gohir.D03G119800.1/Gohir.D03G156800.1/Gohir.D03G152000.1/Gohir.D03G151400.1/…	416	CC	FALSE	FALSE	TRUE
GO:1905368	peptidase complex	103/8409	104/9589	1.70863e-05	0.000230216	0.000155244	Gohir.D04G059100.1/Gohir.D04G181800.1/Gohir.D04G167600.1/Gohir.D03G008100.1/Gohir.D03G008500.1/Gohir.D03G134300.1/Gohir.D11G307500.1/Gohir.D11G063100.1/Gohir.D11G181200.1/Gohir.D11G284100.1/Gohir.A11G058900.1/Gohir.A11G174100.1/Gohir.A11G292900.1/Gohir.A11G273900.1/Gohir.A11G253500.1/Gohir.1Z088600.1/Gohir.A02G072200.1/Gohir.A02G172000.1/Gohir.A02G171600.1/Gohir.A02G032700.1/Gohir.D02G079400.1/Go…	103	CC	FALSE	FALSE	TRUE
GO:1990234	transferase complex	183/8409	190/9589	2.92736e-05	0.000363611	0.000245198	Gohir.D04G186000.1/Gohir.D04G192000.1/Gohir.D04G143100.1/Gohir.D04G035500.1/Gohir.D04G178800.1/Gohir.D03G133200.1/Gohir.D03G103400.1/Gohir.D03G005300.1/Gohir.D03G057900.1/Gohir.D03G090200.1/Gohir.D03G027400.1/Gohir.D03G174700.1/Gohir.D03G176200.1/Gohir.D11G301900.1/Gohir.D11G276400.1/Gohir.D11G176600.1/Gohir.D11G178600.1/Gohir.D11G011300.1/Gohir.D11G206600.1/Gohir.D11G219800.1/Gohir.A11G171700.1/…	183	CC	FALSE	FALSE	TRUE
GO:0000785	chromatin	130/8409	133/9589	2.98275e-05	0.000363611	0.000245198	Gohir.D04G119300.1/Gohir.D04G190500.1/Gohir.D04G187300.1/Gohir.D03G040400.1/Gohir.D03G029100.1/Gohir.D03G040300.1/Gohir.D03G128700.1/Gohir.D03G131800.1/Gohir.D03G129300.1/Gohir.D11G209000.1/Gohir.D11G184700.1/Gohir.D11G133800.1/Gohir.D11G068200.1/Gohir.D11G283900.1/Gohir.D11G107600.1/Gohir.D11G117000.1/Gohir.D11G106300.1/Gohir.A11G214400.1/Gohir.A11G111900.1/Gohir.A11G176900.1/Gohir.A11G063900.1/…	130	CC	FALSE	FALSE	FALSE
GO:0098588	bounding membrane of organelle	205/8409	215/9589	9.93095e-05	0.0011556	0.000779271	Gohir.D04G152000.1/Gohir.D04G058400.1/Gohir.D04G076900.1/Gohir.D04G113400.1/Gohir.D04G186000.1/Gohir.D04G166100.1/Gohir.D04G149200.1/Gohir.D04G067300.1/Gohir.D04G068800.1/Gohir.D03G053800.1/Gohir.1Z015200.1/Gohir.D11G082500.1/Gohir.D11G222200.1/Gohir.D11G099900.1/Gohir.D11G208000.1/Gohir.D11G256500.1/Gohir.D11G349000.1/Gohir.D11G089300.1/Gohir.D11G109400.1/Gohir.D11G084200.1/Gohir.D11G055600.1/Go…	205	CC	FALSE	FALSE	TRUE
GO:0000502	proteasome complex	85/8409	86/9589	0.000155746	0.00166129	0.00112028	Gohir.D04G059100.1/Gohir.D04G181800.1/Gohir.D04G167600.1/Gohir.D03G008100.1/Gohir.D03G008500.1/Gohir.D11G307500.1/Gohir.D11G063100.1/Gohir.D11G181200.1/Gohir.D11G284100.1/Gohir.A11G058900.1/Gohir.A11G174100.1/Gohir.A11G292900.1/Gohir.A11G273900.1/Gohir.A11G253500.1/Gohir.1Z088600.1/Gohir.A02G072200.1/Gohir.A02G172000.1/Gohir.A02G171600.1/Gohir.A02G032700.1/Gohir.D02G079400.1/Gohir.D02G225800.1/Go…	85	CC	FALSE	FALSE	TRUE
GO:1905369	endopeptidase complex	85/8409	86/9589	0.000155746	0.00166129	0.00112028	Gohir.D04G059100.1/Gohir.D04G181800.1/Gohir.D04G167600.1/Gohir.D03G008100.1/Gohir.D03G008500.1/Gohir.D11G307500.1/Gohir.D11G063100.1/Gohir.D11G181200.1/Gohir.D11G284100.1/Gohir.A11G058900.1/Gohir.A11G174100.1/Gohir.A11G292900.1/Gohir.A11G273900.1/Gohir.A11G253500.1/Gohir.1Z088600.1/Gohir.A02G072200.1/Gohir.A02G172000.1/Gohir.A02G171600.1/Gohir.A02G032700.1/Gohir.D02G079400.1/Gohir.D02G225800.1/Go…	85	CC	FALSE	FALSE	FALSE
GO:0061695	transferase complex, transferring phosphorus-containing groups	65/8409	65/9589	0.000190473	0.00195045	0.00131527	Gohir.D04G186000.1/Gohir.D03G005300.1/Gohir.D03G057900.1/Gohir.D11G276400.1/Gohir.D11G178600.1/Gohir.A11G171700.1/Gohir.A11G266100.1/Gohir.A02G117400.1/Gohir.A02G033400.1/Gohir.A02G174500.1/Gohir.D02G039900.1/Gohir.A10G207300.1/Gohir.A10G053200.1/Gohir.A10G023800.1/Gohir.D12G184700.1/Gohir.D12G082100.1/Gohir.D06G185500.1/Gohir.D06G201400.1/Gohir.D05G220900.1/Gohir.D05G259400.1/Gohir.D05G265200.1/…	65	CC	FALSE	FALSE	FALSE
GO:0000228	nuclear chromosome	63/8409	63/9589	0.000248145	0.00244327	0.0016476	Gohir.D03G131800.1/Gohir.D03G118900.1/Gohir.D03G055100.1/Gohir.D11G277600.1/Gohir.D11G068200.1/Gohir.D11G283900.1/Gohir.D11G107600.1/Gohir.A11G267700.1/Gohir.A11G063900.1/Gohir.A11G103100.1/Gohir.A11G273800.1/Gohir.A02G054000.1/Gohir.A02G125300.1/Gohir.D02G058700.1/Gohir.A10G069900.1/Gohir.A10G220800.1/Gohir.D12G193100.1/Gohir.D06G053300.1/Gohir.D06G120300.1/Gohir.A03G048100.1/Gohir.A03G036400.1/…	63	CC	FALSE	FALSE	FALSE
GO:0044815	DNA packaging complex	107/8409	110/9589	0.000368936	0.00349806	0.00235889	Gohir.D04G119300.1/Gohir.D04G190500.1/Gohir.D04G187300.1/Gohir.D03G040400.1/Gohir.D03G029100.1/Gohir.D03G107000.1/Gohir.D03G040300.1/Gohir.D03G128700.1/Gohir.D03G129300.1/Gohir.D11G209000.1/Gohir.D11G184700.1/Gohir.D11G133800.1/Gohir.D11G174900.1/Gohir.D11G117000.1/Gohir.D11G106300.1/Gohir.A11G214400.1/Gohir.A11G111900.1/Gohir.A11G176900.1/Gohir.A11G168700.1/Gohir.A11G127900.1/Gohir.A11G176800.1/…	107	CC	FALSE	TRUE	FALSE
GO:0098805	whole membrane	163/8409	171/9589	0.000557865	0.00510048	0.00343947	Gohir.D04G076900.1/Gohir.D04G113400.1/Gohir.D04G186000.1/Gohir.D04G166100.1/Gohir.D04G149200.1/Gohir.D04G067300.1/Gohir.D04G068800.1/Gohir.D03G053800.1/Gohir.1Z015200.1/Gohir.D11G222200.1/Gohir.D11G208000.1/Gohir.D11G256500.1/Gohir.D11G089300.1/Gohir.D11G109400.1/Gohir.A11G277500.1/Gohir.A11G104600.1/Gohir.A11G215300.1/Gohir.A11G085200.1/Gohir.A11G246300.1/Gohir.A02G016800.1/Gohir.A02G127200.1/Go…	163	CC	FALSE	TRUE	FALSE
GO:0000428	DNA-directed RNA polymerase complex	56/8409	56/9589	0.000625965	0.00516926	0.00348585	Gohir.D03G005300.1/Gohir.D03G057900.1/Gohir.D11G276400.1/Gohir.D11G178600.1/Gohir.A11G171700.1/Gohir.A11G266100.1/Gohir.A02G117400.1/Gohir.A02G033400.1/Gohir.A02G174500.1/Gohir.D02G039900.1/Gohir.A10G207300.1/Gohir.A10G053200.1/Gohir.A10G023800.1/Gohir.D12G184700.1/Gohir.D12G082100.1/Gohir.D06G185500.1/Gohir.D06G201400.1/Gohir.D05G220900.1/Gohir.D05G259400.1/Gohir.D05G265200.1/Gohir.D05G266700.1/…	56	CC	FALSE	FALSE	FALSE
GO:0030880	RNA polymerase complex	56/8409	56/9589	0.000625965	0.00516926	0.00348585	Gohir.D03G005300.1/Gohir.D03G057900.1/Gohir.D11G276400.1/Gohir.D11G178600.1/Gohir.A11G171700.1/Gohir.A11G266100.1/Gohir.A02G117400.1/Gohir.A02G033400.1/Gohir.A02G174500.1/Gohir.D02G039900.1/Gohir.A10G207300.1/Gohir.A10G053200.1/Gohir.A10G023800.1/Gohir.D12G184700.1/Gohir.D12G082100.1/Gohir.D06G185500.1/Gohir.D06G201400.1/Gohir.D05G220900.1/Gohir.D05G259400.1/Gohir.D05G265200.1/Gohir.D05G266700.1/…	56	CC	FALSE	FALSE	TRUE
GO:0055029	nuclear DNA-directed RNA polymerase complex	56/8409	56/9589	0.000625965	0.00516926	0.00348585	Gohir.D03G005300.1/Gohir.D03G057900.1/Gohir.D11G276400.1/Gohir.D11G178600.1/Gohir.A11G171700.1/Gohir.A11G266100.1/Gohir.A02G117400.1/Gohir.A02G033400.1/Gohir.A02G174500.1/Gohir.D02G039900.1/Gohir.A10G207300.1/Gohir.A10G053200.1/Gohir.A10G023800.1/Gohir.D12G184700.1/Gohir.D12G082100.1/Gohir.D06G185500.1/Gohir.D06G201400.1/Gohir.D05G220900.1/Gohir.D05G259400.1/Gohir.D05G265200.1/Gohir.D05G266700.1/…	56	CC	FALSE	FALSE	FALSE
GO:0015630	microtubule cytoskeleton	327/8409	352/9589	0.000872447	0.00697958	0.00470662	Gohir.D04G159600.1/Gohir.D04G097300.1/Gohir.D04G165900.1/Gohir.D04G095600.1/Gohir.D04G044300.1/Gohir.D04G118700.1/Gohir.D04G089200.1/Gohir.D04G121500.1/Gohir.D04G004800.1/Gohir.D03G000600.1/Gohir.D03G131700.1/Gohir.D03G060600.1/Gohir.D03G101000.1/Gohir.D03G063300.1/Gohir.D03G151700.1/Gohir.D03G071200.1/Gohir.D03G119800.1/Gohir.D03G156800.1/Gohir.D03G152000.1/Gohir.D03G151400.1/Gohir.D03G151900.1/…	327	CC	FALSE	FALSE	FALSE
GO:0000786	nucleosome	98/8409	101/9589	0.000956775	0.00711873	0.00480046	Gohir.D04G119300.1/Gohir.D04G190500.1/Gohir.D04G187300.1/Gohir.D03G040400.1/Gohir.D03G029100.1/Gohir.D03G040300.1/Gohir.D03G128700.1/Gohir.D03G129300.1/Gohir.D11G209000.1/Gohir.D11G184700.1/Gohir.D11G133800.1/Gohir.D11G117000.1/Gohir.D11G106300.1/Gohir.A11G214400.1/Gohir.A11G111900.1/Gohir.A11G176900.1/Gohir.A11G127900.1/Gohir.A11G176800.1/Gohir.A02G151200.1/Gohir.A02G088400.1/Gohir.A02G129600.1/…	98	CC	FALSE	FALSE	TRUE
GO:0032993	protein-DNA complex	98/8409	101/9589	0.000956775	0.00711873	0.00480046	Gohir.D04G119300.1/Gohir.D04G190500.1/Gohir.D04G187300.1/Gohir.D03G040400.1/Gohir.D03G029100.1/Gohir.D03G040300.1/Gohir.D03G128700.1/Gohir.D03G129300.1/Gohir.D11G209000.1/Gohir.D11G184700.1/Gohir.D11G133800.1/Gohir.D11G117000.1/Gohir.D11G106300.1/Gohir.A11G214400.1/Gohir.A11G111900.1/Gohir.A11G176900.1/Gohir.A11G127900.1/Gohir.A11G176800.1/Gohir.A02G151200.1/Gohir.A02G088400.1/Gohir.A02G129600.1/…	98	CC	FALSE	TRUE	FALSE
GO:0005856	cytoskeleton	452/8409	491/9589	0.000973265	0.00711873	0.00480046	Gohir.D04G159600.1/Gohir.D04G097300.1/Gohir.D04G165900.1/Gohir.D04G095600.1/Gohir.D04G044300.1/Gohir.D04G118700.1/Gohir.D04G089200.1/Gohir.D04G121500.1/Gohir.D04G004800.1/Gohir.D03G000600.1/Gohir.D03G131700.1/Gohir.D03G060600.1/Gohir.D03G101000.1/Gohir.D03G063300.1/Gohir.D03G100800.1/Gohir.D03G151700.1/Gohir.D03G071200.1/Gohir.D03G119800.1/Gohir.D03G156800.1/Gohir.D03G128900.1/Gohir.D03G152000.1/…	452	CC	FALSE	FALSE	FALSE
GO:0005667	transcription factor complex	52/8409	52/9589	0.00106178	0.00755043	0.00509157	Gohir.D11G336600.1/Gohir.D11G276400.1/Gohir.D11G345400.1/Gohir.D11G170800.1/Gohir.A11G164500.1/Gohir.A11G326500.1/Gohir.A11G266100.1/Gohir.A10G207300.1/Gohir.A10G053200.1/Gohir.D06G201400.1/Gohir.D05G220900.1/Gohir.D05G259400.1/Gohir.D05G265200.1/Gohir.D05G266700.1/Gohir.D10G215400.1/Gohir.D10G055000.1/Gohir.D10G161900.1/Gohir.A05G264200.1/Gohir.A05G258000.1/Gohir.A05G263000.1/Gohir.A05G216500.1/…	52	CC	FALSE	TRUE	TRUE
GO:0005839	proteasome core complex	68/8409	69/9589	0.00120749	0.00835454	0.00563382	Gohir.D04G059100.1/Gohir.D04G181800.1/Gohir.D03G008100.1/Gohir.D11G307500.1/Gohir.D11G063100.1/Gohir.D11G181200.1/Gohir.D11G284100.1/Gohir.A11G058900.1/Gohir.A11G174100.1/Gohir.A11G292900.1/Gohir.A11G273900.1/Gohir.A11G253500.1/Gohir.1Z088600.1/Gohir.A02G072200.1/Gohir.A02G172000.1/Gohir.A02G032700.1/Gohir.D02G079400.1/Gohir.D02G226000.1/Gohir.D02G039400.1/Gohir.A10G044600.1/Gohir.1Z036100.1/Gohi…	68	CC	FALSE	TRUE	TRUE
GO:0016591	DNA-directed RNA polymerase II, holoenzyme	50/8409	50/9589	0.00138273	0.00931523	0.00628165	Gohir.D03G005300.1/Gohir.D03G057900.1/Gohir.D11G276400.1/Gohir.D11G178600.1/Gohir.A11G171700.1/Gohir.A11G266100.1/Gohir.A02G117400.1/Gohir.A02G033400.1/Gohir.A02G174500.1/Gohir.D02G039900.1/Gohir.A10G207300.1/Gohir.A10G053200.1/Gohir.A10G023800.1/Gohir.D12G184700.1/Gohir.D12G082100.1/Gohir.D06G185500.1/Gohir.D06G201400.1/Gohir.D05G220900.1/Gohir.D05G259400.1/Gohir.D05G265200.1/Gohir.D05G266700.1/…	50	CC	FALSE	FALSE	FALSE
GO:0044454	nuclear chromosome part	48/8409	48/9589	0.00180059	0.0113023	0.00762159	Gohir.D03G131800.1/Gohir.D03G118900.1/Gohir.D03G055100.1/Gohir.D11G277600.1/Gohir.D11G068200.1/Gohir.D11G283900.1/Gohir.D11G107600.1/Gohir.A11G267700.1/Gohir.A11G063900.1/Gohir.A11G103100.1/Gohir.A11G273800.1/Gohir.A02G054000.1/Gohir.A02G125300.1/Gohir.D02G058700.1/Gohir.A10G069900.1/Gohir.A10G220800.1/Gohir.D12G193100.1/Gohir.D06G053300.1/Gohir.D06G120300.1/Gohir.A03G048100.1/Gohir.A03G036400.1/…	48	CC	FALSE	FALSE	FALSE
GO:0005798	Golgi-associated vesicle	77/8409	79/9589	0.00220747	0.0113023	0.00762159	Gohir.D04G166100.1/Gohir.D04G067300.1/Gohir.D04G068800.1/Gohir.1Z015200.1/Gohir.D11G109400.1/Gohir.A11G277500.1/Gohir.A11G104600.1/Gohir.A02G016800.1/Gohir.D02G219200.1/Gohir.D02G219300.1/Gohir.D02G075500.1/Gohir.D02G215000.1/Gohir.D02G018400.1/Gohir.D02G180700.1/Gohir.D02G113300.1/Gohir.A10G130500.1/Gohir.A10G239800.1/Gohir.A10G024000.1/Gohir.A10G177100.1/Gohir.A10G162400.1/Gohir.D12G123700.1/Go…	77	CC	FALSE	FALSE	FALSE
GO:0012506	vesicle membrane	77/8409	79/9589	0.00220747	0.0113023	0.00762159	Gohir.D04G166100.1/Gohir.D04G067300.1/Gohir.D04G068800.1/Gohir.1Z015200.1/Gohir.D11G109400.1/Gohir.A11G277500.1/Gohir.A11G104600.1/Gohir.A02G016800.1/Gohir.D02G219200.1/Gohir.D02G219300.1/Gohir.D02G075500.1/Gohir.D02G215000.1/Gohir.D02G018400.1/Gohir.D02G180700.1/Gohir.D02G113300.1/Gohir.A10G130500.1/Gohir.A10G239800.1/Gohir.A10G024000.1/Gohir.A10G177100.1/Gohir.A10G162400.1/Gohir.D12G123700.1/Go…	77	CC	FALSE	FALSE	TRUE
GO:0030120	vesicle coat	77/8409	79/9589	0.00220747	0.0113023	0.00762159	Gohir.D04G166100.1/Gohir.D04G067300.1/Gohir.D04G068800.1/Gohir.1Z015200.1/Gohir.D11G109400.1/Gohir.A11G277500.1/Gohir.A11G104600.1/Gohir.A02G016800.1/Gohir.D02G219200.1/Gohir.D02G219300.1/Gohir.D02G075500.1/Gohir.D02G215000.1/Gohir.D02G018400.1/Gohir.D02G180700.1/Gohir.D02G113300.1/Gohir.A10G130500.1/Gohir.A10G239800.1/Gohir.A10G024000.1/Gohir.A10G177100.1/Gohir.A10G162400.1/Gohir.D12G123700.1/Go…	77	CC	FALSE	FALSE	FALSE
GO:0030135	coated vesicle	77/8409	79/9589	0.00220747	0.0113023	0.00762159	Gohir.D04G166100.1/Gohir.D04G067300.1/Gohir.D04G068800.1/Gohir.1Z015200.1/Gohir.D11G109400.1/Gohir.A11G277500.1/Gohir.A11G104600.1/Gohir.A02G016800.1/Gohir.D02G219200.1/Gohir.D02G219300.1/Gohir.D02G075500.1/Gohir.D02G215000.1/Gohir.D02G018400.1/Gohir.D02G180700.1/Gohir.D02G113300.1/Gohir.A10G130500.1/Gohir.A10G239800.1/Gohir.A10G024000.1/Gohir.A10G177100.1/Gohir.A10G162400.1/Gohir.D12G123700.1/Go…	77	CC	FALSE	FALSE	FALSE
GO:0030659	cytoplasmic vesicle membrane	77/8409	79/9589	0.00220747	0.0113023	0.00762159	Gohir.D04G166100.1/Gohir.D04G067300.1/Gohir.D04G068800.1/Gohir.1Z015200.1/Gohir.D11G109400.1/Gohir.A11G277500.1/Gohir.A11G104600.1/Gohir.A02G016800.1/Gohir.D02G219200.1/Gohir.D02G219300.1/Gohir.D02G075500.1/Gohir.D02G215000.1/Gohir.D02G018400.1/Gohir.D02G180700.1/Gohir.D02G113300.1/Gohir.A10G130500.1/Gohir.A10G239800.1/Gohir.A10G024000.1/Gohir.A10G177100.1/Gohir.A10G162400.1/Gohir.D12G123700.1/Go…	77	CC	FALSE	FALSE	FALSE
GO:0030660	Golgi-associated vesicle membrane	77/8409	79/9589	0.00220747	0.0113023	0.00762159	Gohir.D04G166100.1/Gohir.D04G067300.1/Gohir.D04G068800.1/Gohir.1Z015200.1/Gohir.D11G109400.1/Gohir.A11G277500.1/Gohir.A11G104600.1/Gohir.A02G016800.1/Gohir.D02G219200.1/Gohir.D02G219300.1/Gohir.D02G075500.1/Gohir.D02G215000.1/Gohir.D02G018400.1/Gohir.D02G180700.1/Gohir.D02G113300.1/Gohir.A10G130500.1/Gohir.A10G239800.1/Gohir.A10G024000.1/Gohir.A10G177100.1/Gohir.A10G162400.1/Gohir.D12G123700.1/Go…	77	CC	FALSE	FALSE	TRUE
GO:0030662	coated vesicle membrane	77/8409	79/9589	0.00220747	0.0113023	0.00762159	Gohir.D04G166100.1/Gohir.D04G067300.1/Gohir.D04G068800.1/Gohir.1Z015200.1/Gohir.D11G109400.1/Gohir.A11G277500.1/Gohir.A11G104600.1/Gohir.A02G016800.1/Gohir.D02G219200.1/Gohir.D02G219300.1/Gohir.D02G075500.1/Gohir.D02G215000.1/Gohir.D02G018400.1/Gohir.D02G180700.1/Gohir.D02G113300.1/Gohir.A10G130500.1/Gohir.A10G239800.1/Gohir.A10G024000.1/Gohir.A10G177100.1/Gohir.A10G162400.1/Gohir.D12G123700.1/Go…	77	CC	FALSE	FALSE	TRUE
GO:0031410	cytoplasmic vesicle	77/8409	79/9589	0.00220747	0.0113023	0.00762159	Gohir.D04G166100.1/Gohir.D04G067300.1/Gohir.D04G068800.1/Gohir.1Z015200.1/Gohir.D11G109400.1/Gohir.A11G277500.1/Gohir.A11G104600.1/Gohir.A02G016800.1/Gohir.D02G219200.1/Gohir.D02G219300.1/Gohir.D02G075500.1/Gohir.D02G215000.1/Gohir.D02G018400.1/Gohir.D02G180700.1/Gohir.D02G113300.1/Gohir.A10G130500.1/Gohir.A10G239800.1/Gohir.A10G024000.1/Gohir.A10G177100.1/Gohir.A10G162400.1/Gohir.D12G123700.1/Go…	77	CC	FALSE	FALSE	FALSE
GO:0031982	vesicle	77/8409	79/9589	0.00220747	0.0113023	0.00762159	Gohir.D04G166100.1/Gohir.D04G067300.1/Gohir.D04G068800.1/Gohir.1Z015200.1/Gohir.D11G109400.1/Gohir.A11G277500.1/Gohir.A11G104600.1/Gohir.A02G016800.1/Gohir.D02G219200.1/Gohir.D02G219300.1/Gohir.D02G075500.1/Gohir.D02G215000.1/Gohir.D02G018400.1/Gohir.D02G180700.1/Gohir.D02G113300.1/Gohir.A10G130500.1/Gohir.A10G239800.1/Gohir.A10G024000.1/Gohir.A10G177100.1/Gohir.A10G162400.1/Gohir.D12G123700.1/Go…	77	CC	FALSE	FALSE	TRUE
GO:0044433	cytoplasmic vesicle part	77/8409	79/9589	0.00220747	0.0113023	0.00762159	Gohir.D04G166100.1/Gohir.D04G067300.1/Gohir.D04G068800.1/Gohir.1Z015200.1/Gohir.D11G109400.1/Gohir.A11G277500.1/Gohir.A11G104600.1/Gohir.A02G016800.1/Gohir.D02G219200.1/Gohir.D02G219300.1/Gohir.D02G075500.1/Gohir.D02G215000.1/Gohir.D02G018400.1/Gohir.D02G180700.1/Gohir.D02G113300.1/Gohir.A10G130500.1/Gohir.A10G239800.1/Gohir.A10G024000.1/Gohir.A10G177100.1/Gohir.A10G162400.1/Gohir.D12G123700.1/Go…	77	CC	FALSE	FALSE	TRUE
GO:0097708	intracellular vesicle	77/8409	79/9589	0.00220747	0.0113023	0.00762159	Gohir.D04G166100.1/Gohir.D04G067300.1/Gohir.D04G068800.1/Gohir.1Z015200.1/Gohir.D11G109400.1/Gohir.A11G277500.1/Gohir.A11G104600.1/Gohir.A02G016800.1/Gohir.D02G219200.1/Gohir.D02G219300.1/Gohir.D02G075500.1/Gohir.D02G215000.1/Gohir.D02G018400.1/Gohir.D02G180700.1/Gohir.D02G113300.1/Gohir.A10G130500.1/Gohir.A10G239800.1/Gohir.A10G024000.1/Gohir.A10G177100.1/Gohir.A10G162400.1/Gohir.D12G123700.1/Go…	77	CC	FALSE	FALSE	TRUE
GO:0005875	microtubule associated complex	222/8409	238/9589	0.00322351	0.0161808	0.0109114	Gohir.D04G097300.1/Gohir.D04G165900.1/Gohir.D04G095600.1/Gohir.D04G118700.1/Gohir.D04G121500.1/Gohir.D04G004800.1/Gohir.D03G000600.1/Gohir.D03G131700.1/Gohir.D03G060600.1/Gohir.D03G101000.1/Gohir.D03G063300.1/Gohir.D03G151400.1/Gohir.D03G024700.1/Gohir.D11G267000.1/Gohir.D11G275100.1/Gohir.D11G311300.1/Gohir.D11G004700.1/Gohir.D11G323100.1/Gohir.D11G281200.1/Gohir.D11G069300.1/Gohir.D11G273200.1/…	222	CC	FALSE	TRUE	FALSE
GO:0000159	protein phosphatase type 2A complex	58/8409	59/9589	0.00393155	0.0186385	0.0125687	Gohir.D04G181100.1/Gohir.D04G104900.1/Gohir.D04G109700.1/Gohir.D03G056900.1/Gohir.D11G069400.1/Gohir.D11G045600.1/Gohir.D11G160400.1/Gohir.D11G155700.1/Gohir.D11G342800.1/Gohir.A11G065100.1/Gohir.A11G153600.1/Gohir.A11G323700.1/Gohir.A02G115900.1/Gohir.D02G153700.1/Gohir.A10G061900.1/Gohir.D12G273800.1/Gohir.D12G035800.1/Gohir.D06G058200.1/Gohir.D06G088200.1/Gohir.A03G130000.1/Gohir.D05G044900.1/…	58	CC	FALSE	FALSE	TRUE
GO:0008287	protein serine/threonine phosphatase complex	58/8409	59/9589	0.00393155	0.0186385	0.0125687	Gohir.D04G181100.1/Gohir.D04G104900.1/Gohir.D04G109700.1/Gohir.D03G056900.1/Gohir.D11G069400.1/Gohir.D11G045600.1/Gohir.D11G160400.1/Gohir.D11G155700.1/Gohir.D11G342800.1/Gohir.A11G065100.1/Gohir.A11G153600.1/Gohir.A11G323700.1/Gohir.A02G115900.1/Gohir.D02G153700.1/Gohir.A10G061900.1/Gohir.D12G273800.1/Gohir.D12G035800.1/Gohir.D06G058200.1/Gohir.D06G088200.1/Gohir.A03G130000.1/Gohir.D05G044900.1/…	58	CC	FALSE	TRUE	TRUE
GO:1903293	phosphatase complex	58/8409	59/9589	0.00393155	0.0186385	0.0125687	Gohir.D04G181100.1/Gohir.D04G104900.1/Gohir.D04G109700.1/Gohir.D03G056900.1/Gohir.D11G069400.1/Gohir.D11G045600.1/Gohir.D11G160400.1/Gohir.D11G155700.1/Gohir.D11G342800.1/Gohir.A11G065100.1/Gohir.A11G153600.1/Gohir.A11G323700.1/Gohir.A02G115900.1/Gohir.D02G153700.1/Gohir.A10G061900.1/Gohir.D12G273800.1/Gohir.D12G035800.1/Gohir.D06G058200.1/Gohir.D06G088200.1/Gohir.A03G130000.1/Gohir.D05G044900.1/…	58	CC	FALSE	FALSE	TRUE
GO:0044459	plasma membrane part	67/8409	69/9589	0.0064707	0.0301182	0.0203099	Gohir.D04G192000.1/Gohir.D04G143100.1/Gohir.D04G035500.1/Gohir.D04G067300.1/Gohir.D04G068800.1/Gohir.D03G103400.1/Gohir.D11G301900.1/Gohir.D11G131300.1/Gohir.A11G290700.1/Gohir.1Z031200.1/Gohir.D02G180700.1/Gohir.D02G124200.1/Gohir.A10G156100.1/Gohir.A10G239800.1/Gohir.A10G100800.1/Gohir.A10G133200.1/Gohir.A10G024000.1/Gohir.A10G156400.1/Gohir.D12G169300.1/Gohir.D06G211000.1/Gohir.D06G168100.1/Go…	67	CC	FALSE	TRUE	TRUE
GO:0016592	mediator complex	37/8409	37/9589	0.00768571	0.0351347	0.0236928	Gohir.D03G102900.1/Gohir.D11G146500.1/Gohir.D11G093200.1/Gohir.D11G146300.1/Gohir.D11G331900.1/Gohir.A11G088900.1/Gohir.A11G314900.1/Gohir.A11G140100.1/Gohir.A02G061100.1/Gohir.A02G061000.1/Gohir.D02G066500.1/Gohir.A10G063800.1/Gohir.D12G111900.1/Gohir.D12G241500.1/Gohir.D06G159100.1/Gohir.A03G179400.1/Gohir.A03G063400.1/Gohir.D05G137200.1/Gohir.D10G065400.1/Gohir.A05G135200.1/Gohir.A06G152700.1/…	37	CC	FALSE	TRUE	FALSE
GO:0016459	myosin complex	51/8409	52/9589	0.00885679	0.0397779	0.0268239	Gohir.D03G100800.1/Gohir.D11G261200.1/Gohir.D11G154100.1/Gohir.D11G140600.1/Gohir.A11G250500.1/Gohir.A11G134500.1/Gohir.D02G189400.1/Gohir.A10G056700.1/Gohir.A10G119200.1/Gohir.A10G119300.1/Gohir.D12G135800.1/Gohir.D12G253100.1/Gohir.A03G166200.1/Gohir.D05G361800.1/Gohir.D05G033900.1/Gohir.D05G040000.1/Gohir.D10G147100.1/Gohir.D10G058600.1/Gohir.D10G171800.1/Gohir.A04G025900.1/Gohir.A04G026200.1/…	51	CC	FALSE	TRUE	FALSE
GO:0005852	eukaryotic translation initiation factor 3 complex	49/8409	50/9589	0.0111412	0.0487001	0.0328405	Gohir.D03G121600.1/Gohir.D11G325000.1/Gohir.D11G324900.1/Gohir.D11G089500.1/Gohir.A11G309600.1/Gohir.A11G217200.1/Gohir.A11G309500.1/Gohir.A02G051600.1/Gohir.D02G056500.1/Gohir.D02G238500.1/Gohir.A10G026600.1/Gohir.A10G167800.1/Gohir.A10G223000.1/Gohir.D12G045200.1/Gohir.D06G171400.1/Gohir.D06G132400.1/Gohir.D06G132300.1/Gohir.D06G095700.1/Gohir.D06G106300.1/Gohir.A03G216900.1/Gohir.A03G045400.1/…	49	CC	FALSE	TRUE	FALSE
GO:0005635	nuclear envelope	34/8409	34/9589	0.0114141	0.0487001	0.0328405	Gohir.D04G180400.1/Gohir.D03G169700.1/Gohir.D03G074300.1/Gohir.D03G088800.1/Gohir.D11G326700.1/Gohir.D11G145600.1/Gohir.D11G017500.1/Gohir.A11G310000.1/Gohir.A11G139400.1/Gohir.A11G017700.1/Gohir.A11G309900.1/Gohir.A02G122200.1/Gohir.A02G094700.1/Gohir.D02G139700.1/Gohir.D02G150400.1/Gohir.D12G090600.1/Gohir.A03G002600.1/Gohir.A03G115400.1/Gohir.A03G107600.1/Gohir.A03G127000.1/Gohir.D10G082300.1/…	34	CC	FALSE	FALSE	TRUE
GO:0030118	clathrin coat	34/8409	34/9589	0.0114141	0.0487001	0.0328405	Gohir.D04G067300.1/Gohir.D04G068800.1/Gohir.D03G149700.1/Gohir.D02G163900.1/Gohir.D02G180700.1/Gohir.A10G239800.1/Gohir.A10G024000.1/Gohir.D12G050500.1/Gohir.D06G211000.1/Gohir.D06G168100.1/Gohir.A03G019300.1/Gohir.A03G141000.1/Gohir.A03G157500.1/Gohir.D10G251700.1/Gohir.D10G024700.1/Gohir.A05G330700.1/Gohir.A05G329200.1/Gohir.D09G091900.1/Gohir.A06G210000.1/Gohir.A06G162600.1/Gohir.D08G202500.1/…	34	CC	FALSE	FALSE	FALSE
