# Supplementary material for: Unraveling cis and trans regulatory evolution during cotton domestication
Source: Nat Commun. 2019 Nov 27;10:5399. doi: 10.1038/s41467-019-13386-w (PMC6881400; doi:10.1038/s41467-019-13386-w)
Supplement: Supplementary file 9 — Supplementary Dataset 5 [file 41467_2019_13386_MOESM9_ESM.xlsx]

## Sheet: Suppl Data 5
Supplementary Data 5. GO enrichment analysis of Maxxa vs TX2094 DE genes each at 10 dpa and 20 dpa against of the universe of 55,551 fiber expressed genes
Cluster	ID	Description	GeneRatio	BgRatio	pvalue	p.adjust	qvalue	geneID	Count	ont	level2	level3	level4
dpa20	GO:0003854	3-beta-hydroxy-delta5-steroid dehydrogenase activity	21/2668	83/26458	5.62507e-05	0.00186431	0.00173827	Gohir.D04G117900.1/Gohir.A11G114600.1/Gohir.A10G216100.1/Gohir.D06G188300.1/Gohir.A03G040100.1/Gohir.D05G097300.1/Gohir.D05G344600.1/Gohir.D10G005700.1/Gohir.A04G078700.1/Gohir.A05G097200.1/Gohir.A06G118300.1/Gohir.A06G181600.1/Gohir.D08G085500.1/Gohir.D08G098100.1/Gohir.D08G220000.1/Gohir.D07G110700.1/Gohir.A01G219100.1/Gohir.A09G091500.1/Gohir.A13G223300.1/Gohir.A08G092700.1/Gohir.A08G235900.1	21	MF	FALSE	FALSE	FALSE
dpa20	GO:0003779	actin binding	14/2668	56/26458	0.00106371	0.0259769	0.0242207	Gohir.D03G069500.1/Gohir.A02G107500.1/Gohir.D02G215300.1/Gohir.A10G087200.1/Gohir.A03G194200.1/Gohir.D05G090000.1/Gohir.D10G101100.1/Gohir.A05G089000.1/Gohir.D08G029300.1/Gohir.D01G187300.1/Gohir.A01G197100.1/Gohir.A09G058500.1/Gohir.A13G034600.1/Gohir.A08G018700.1	14	MF	FALSE	FALSE	FALSE
dpa10	GO:0046031	ADP metabolic process	32/2836	108/19495	4.29089e-05	0.00206633	0.00187453	Gohir.D04G103800.1/Gohir.D03G100000.1/Gohir.D11G028300.1/Gohir.A11G029800.1/Gohir.D02G191200.1/Gohir.A10G010800.1/Gohir.D12G254500.1/Gohir.D06G032300.1/Gohir.D06G089900.1/Gohir.D06G039300.1/Gohir.D06G090000.1/Gohir.A03G168100.1/Gohir.A03G073600.1/Gohir.D05G319600.1/Gohir.D05G223700.1/Gohir.D10G010500.1/Gohir.A05G317700.1/Gohir.D09G137900.1/Gohir.D09G138500.1/Gohir.A06G069100.1/Gohir.A06G037800.1/…	32	BP	FALSE	FALSE	FALSE
dpa10	GO:0031420	alkali metal ion binding	13/3834	35/26458	0.000781328	0.0299309	0.0273307	Gohir.D11G028300.1/Gohir.A11G029800.1/Gohir.D02G191200.1/Gohir.D12G254500.1/Gohir.A03G168100.1/Gohir.D09G138500.1/Gohir.D08G092500.1/Gohir.D08G108800.1/Gohir.A01G210400.1/Gohir.A09G142400.1/Gohir.A13G211200.1/Gohir.A13G063000.1/Gohir.A08G083100.1	13	MF	FALSE	FALSE	FALSE
dpa10	GO:1901607	alpha-amino acid biosynthetic process	33/2836	126/19495	0.000433928	0.0105291	0.0095518	Gohir.D04G147400.1/Gohir.D04G146900.1/Gohir.D11G071500.1/Gohir.A02G098700.1/Gohir.A10G134600.1/Gohir.D12G079400.1/Gohir.D12G079300.1/Gohir.D12G042900.1/Gohir.D12G086000.1/Gohir.A04G107500.1/Gohir.A05G414000.1/Gohir.D09G093100.1/Gohir.A06G148600.1/Gohir.D08G013900.1/Gohir.A07G173900.1/Gohir.A07G114900.1/Gohir.A07G024700.1/Gohir.A07G175800.1/Gohir.D13G199500.1/Gohir.D13G167400.1/Gohir.D13G228700.1/…	33	BP	FALSE	FALSE	FALSE
dpa10	GO:1901606	alpha-amino acid catabolic process	342204	34/19495	0.00212297	0.0371598	0.0337105	Gohir.D02G220800.1/Gohir.D06G155300.1/Gohir.A03G199500.1/Gohir.D05G174600.1/Gohir.D05G044000.1/Gohir.D10G029800.1/Gohir.A05G042300.1/Gohir.D13G041600.1/Gohir.D13G096600.1/Gohir.A13G091000.1/Gohir.A13G043200.1/Gohir.A13G045000.1	12	BP	FALSE	FALSE	FALSE
dpa10	GO:1901605	alpha-amino acid metabolic process	52/2836	193/19495	4.92325e-06	0.000812337	0.000736933	Gohir.D04G147400.1/Gohir.D04G146900.1/Gohir.D11G071500.1/Gohir.A02G098700.1/Gohir.D02G220800.1/Gohir.A10G127700.1/Gohir.A10G134600.1/Gohir.D12G079400.1/Gohir.D12G079300.1/Gohir.D12G042900.1/Gohir.D12G086000.1/Gohir.D12G049500.1/Gohir.D06G155300.1/Gohir.A03G112800.1/Gohir.A03G199500.1/Gohir.D05G174600.1/Gohir.D05G044000.1/Gohir.D10G029800.1/Gohir.D10G138300.1/Gohir.A04G107500.1/Gohir.A05G414000.1/…	52	BP	FALSE	FALSE	FALSE
dpa20	GO:0042886	amide transport	80/1999	435/19495	1.54501e-07	1.87461e-05	1.81335e-05	Gohir.D04G134400.1/Gohir.D04G132800.1/Gohir.A11G070700.1/Gohir.A02G140800.1/Gohir.A02G013100.1/Gohir.D02G063000.1/Gohir.D02G013900.1/Gohir.D02G215000.1/Gohir.A10G079600.1/Gohir.A10G191000.1/Gohir.A10G136400.1/Gohir.A10G239800.1/Gohir.D12G050500.1/Gohir.D12G249200.1/Gohir.D12G088600.1/Gohir.D12G030400.1/Gohir.D12G267400.1/Gohir.D12G200900.1/Gohir.D06G107500.1/Gohir.D06G211000.1/Gohir.D06G045700.1/…	80	BP	FALSE	FALSE	FALSE
dpa20	GO:0048046	apoplast	16/807	59/8409	9.36733e-05	0.000580774	0.000427282	Gohir.D03G032100.1/Gohir.D11G212200.1/Gohir.D11G052800.1/Gohir.A11G059500.1/Gohir.A11G210900.1/Gohir.A11G049200.1/Gohir.A02G148400.1/Gohir.D02G186000.1/Gohir.D12G078000.1/Gohir.D12G084700.1/Gohir.A03G162700.1/Gohir.D05G078300.1/Gohir.A05G075500.1/Gohir.A13G029900.1/Gohir.A08G022400.1/Gohir.A08G023000.1	16	CC	FALSE	TRUE	FALSE
dpa10	GO:0009072	aromatic amino acid family metabolic process	21/2836	67/19495	0.000366023	0.00928313	0.00842144	Gohir.D11G075200.1/Gohir.A11G071200.1/Gohir.D06G215900.1/Gohir.D05G227300.1/Gohir.D05G177500.1/Gohir.D05G297000.1/Gohir.D10G214600.1/Gohir.A05G224800.1/Gohir.A05G174500.1/Gohir.D09G093100.1/Gohir.A06G205600.1/Gohir.A06G148600.1/Gohir.D08G013900.1/Gohir.D07G086000.1/Gohir.D13G041600.1/Gohir.A09G114900.1/Gohir.A09G105500.1/Gohir.A09G093300.1/Gohir.A13G043200.1/Gohir.A13G045000.1/Gohir.A08G003600.1	21	BP	FALSE	FALSE	FALSE
dpa10	GO:0019439	aromatic compound catabolic process	42/2836	179/19495	0.000964427	0.0204013	0.0185076	Gohir.D04G103800.1/Gohir.D03G100000.1/Gohir.D11G028300.1/Gohir.A11G029800.1/Gohir.D02G191200.1/Gohir.A10G010800.1/Gohir.D12G254500.1/Gohir.D06G032300.1/Gohir.D06G089900.1/Gohir.D06G039300.1/Gohir.D06G090000.1/Gohir.A03G003000.1/Gohir.A03G168100.1/Gohir.A03G073600.1/Gohir.D05G319600.1/Gohir.D05G223700.1/Gohir.D10G010500.1/Gohir.A04G077200.1/Gohir.A05G408600.1/Gohir.A05G317700.1/Gohir.D09G137900.1/…	42	BP	FALSE	FALSE	FALSE
dpa10	GO:0006757	ATP generation from ADP	32/2836	108/19495	4.29089e-05	0.00206633	0.00187453	Gohir.D04G103800.1/Gohir.D03G100000.1/Gohir.D11G028300.1/Gohir.A11G029800.1/Gohir.D02G191200.1/Gohir.A10G010800.1/Gohir.D12G254500.1/Gohir.D06G032300.1/Gohir.D06G089900.1/Gohir.D06G039300.1/Gohir.D06G090000.1/Gohir.A03G168100.1/Gohir.A03G073600.1/Gohir.D05G319600.1/Gohir.D05G223700.1/Gohir.D10G010500.1/Gohir.A05G317700.1/Gohir.D09G137900.1/Gohir.D09G138500.1/Gohir.A06G069100.1/Gohir.A06G037800.1/…	32	BP	FALSE	FALSE	FALSE
dpa20	GO:0098588	bounding membrane of organelle	33/807	205/8409	0.00201216	0.00813614	0.00598584	Gohir.D04G186000.1/Gohir.A11G052200.1/Gohir.D02G215000.1/Gohir.A10G239800.1/Gohir.D12G074800.1/Gohir.D12G088600.1/Gohir.D12G030400.1/Gohir.D06G107500.1/Gohir.D06G211000.1/Gohir.D06G045700.1/Gohir.A03G098300.1/Gohir.A03G197900.1/Gohir.D05G378400.1/Gohir.D10G251700.1/Gohir.A05G304900.1/Gohir.A05G063700.1/Gohir.A05G209800.1/Gohir.D09G201500.1/Gohir.A06G045200.1/Gohir.A06G105400.1/Gohir.A06G210000.1/…	33	CC	FALSE	FALSE	TRUE
dpa10	GO:0016052	carbohydrate catabolic process	38/2836	153/19495	0.000524506	0.0123634	0.0112158	Gohir.D04G103800.1/Gohir.D03G100000.1/Gohir.D11G028300.1/Gohir.A11G088500.1/Gohir.A11G029800.1/Gohir.D02G191200.1/Gohir.D02G108700.1/Gohir.A10G106300.1/Gohir.A10G010800.1/Gohir.D12G254500.1/Gohir.D06G032300.1/Gohir.D06G089900.1/Gohir.D06G039300.1/Gohir.D06G090000.1/Gohir.A03G168100.1/Gohir.A03G073600.1/Gohir.D05G319600.1/Gohir.D05G134700.1/Gohir.D05G223700.1/Gohir.D10G010500.1/Gohir.A05G132700.1/…	38	BP	FALSE	FALSE	FALSE
dpa10	GO:0015977	carbon fixation	342113	22/19495	0.00237268	0.0383816	0.0348189	Gohir.D03G077600.1/Gohir.A11G158600.1/Gohir.A02G138500.1/Gohir.D12G175500.1/Gohir.D12G084900.1/Gohir.A03G084800.1/Gohir.D13G153600.1/Gohir.A08G234600.1/Gohir.A12G054900.1	9	BP	FALSE	FALSE	TRUE
dpa20	GO:0015977	carbon fixation	36434	22/19495	2.54508e-05	0.00102935	0.000995709	Gohir.D03G077600.1/Gohir.A11G145500.1/Gohir.A02G138500.1/Gohir.D12G084900.1/Gohir.A03G084800.1/Gohir.D13G124000.1/Gohir.D13G153600.1/Gohir.A13G149100.1/Gohir.A12G054900.1/Gohir.A12G172900.1	10	BP	FALSE	FALSE	TRUE
dpa10	GO:0046394	carboxylic acid biosynthetic process	112/2836	436/19495	5.09749e-10	2.80601e-07	2.54554e-07	Gohir.D04G147400.1/Gohir.D04G103800.1/Gohir.D04G146900.1/Gohir.D04G072300.1/Gohir.D03G100000.1/Gohir.D11G071500.1/Gohir.D11G075200.1/Gohir.D11G028300.1/Gohir.A11G071200.1/Gohir.A11G026500.1/Gohir.A11G029800.1/Gohir.A02G098700.1/Gohir.D02G191200.1/Gohir.A10G212900.1/Gohir.A10G134600.1/Gohir.A10G212700.1/Gohir.A10G010800.1/Gohir.D12G079400.1/Gohir.D12G079300.1/Gohir.D12G254500.1/Gohir.D12G042900.1/…	112	BP	FALSE	FALSE	FALSE
dpa10	GO:0046395	carboxylic acid catabolic process	16/2836	52/19495	0.00219133	0.0371598	0.0337105	Gohir.D11G026600.1/Gohir.D11G223300.1/Gohir.D02G220800.1/Gohir.D06G155300.1/Gohir.A03G199500.1/Gohir.D05G174600.1/Gohir.D05G044000.1/Gohir.D10G029800.1/Gohir.A05G042300.1/Gohir.D13G041600.1/Gohir.D13G096600.1/Gohir.A01G019800.1/Gohir.A13G091000.1/Gohir.A13G043200.1/Gohir.A13G045000.1/Gohir.A12G215400.1	16	BP	FALSE	FALSE	FALSE
dpa20	GO:0071944	cell periphery	47/807	283/8409	0.000117434	0.000704602	0.000518383	Gohir.D04G001500.1/Gohir.D04G143100.1/Gohir.D03G103400.1/Gohir.D03G032100.1/Gohir.D11G212200.1/Gohir.D11G052800.1/Gohir.D11G084500.1/Gohir.A11G059500.1/Gohir.A11G210900.1/Gohir.A11G049200.1/Gohir.A11G079800.1/Gohir.A02G148400.1/Gohir.D02G070200.1/Gohir.D02G186000.1/Gohir.A10G239800.1/Gohir.A10G068000.1/Gohir.D12G078000.1/Gohir.D12G169300.1/Gohir.D12G084700.1/Gohir.D06G211000.1/Gohir.A03G162700.1/…	47	CC	FALSE	TRUE	TRUE
dpa20	GO:0005618	cell wall	25/807	138/8409	0.00131231	0.0056765	0.00417626	Gohir.D04G001500.1/Gohir.D03G032100.1/Gohir.D11G212200.1/Gohir.D11G052800.1/Gohir.D11G084500.1/Gohir.A11G059500.1/Gohir.A11G210900.1/Gohir.A11G049200.1/Gohir.A11G079800.1/Gohir.A02G148400.1/Gohir.D02G186000.1/Gohir.D12G078000.1/Gohir.D12G084700.1/Gohir.A03G162700.1/Gohir.D05G078300.1/Gohir.A05G075500.1/Gohir.A05G037100.1/Gohir.A05G141600.1/Gohir.A07G008900.1/Gohir.A01G145400.1/Gohir.A09G144100.1/…	25	CC	FALSE	FALSE	TRUE
dpa10	GO:0008652	cellular amino acid biosynthetic process	42/2836	164/19495	0.000134487	0.00443806	0.00402611	Gohir.D04G147400.1/Gohir.D04G146900.1/Gohir.D11G071500.1/Gohir.D11G075200.1/Gohir.A11G071200.1/Gohir.A02G098700.1/Gohir.A10G134600.1/Gohir.D12G079400.1/Gohir.D12G079300.1/Gohir.D12G042900.1/Gohir.D12G086000.1/Gohir.D05G227300.1/Gohir.D05G297000.1/Gohir.D10G214600.1/Gohir.A04G107500.1/Gohir.A05G224800.1/Gohir.A05G414000.1/Gohir.D09G093100.1/Gohir.A06G148600.1/Gohir.D08G013900.1/Gohir.A07G173900.1/…	42	BP	FALSE	FALSE	FALSE
dpa10	GO:0009063	cellular amino acid catabolic process	342204	34/19495	0.00212297	0.0371598	0.0337105	Gohir.D02G220800.1/Gohir.D06G155300.1/Gohir.A03G199500.1/Gohir.D05G174600.1/Gohir.D05G044000.1/Gohir.D10G029800.1/Gohir.A05G042300.1/Gohir.D13G041600.1/Gohir.D13G096600.1/Gohir.A13G091000.1/Gohir.A13G043200.1/Gohir.A13G045000.1	12	BP	FALSE	FALSE	FALSE
dpa10	GO:0006520	cellular amino acid metabolic process	81/2836	395/19495	0.000728941	0.0162534	0.0147447	Gohir.D04G147400.1/Gohir.D04G146900.1/Gohir.D11G071500.1/Gohir.D11G075200.1/Gohir.A11G071200.1/Gohir.A02G098700.1/Gohir.A02G091000.1/Gohir.D02G220800.1/Gohir.A10G127700.1/Gohir.A10G134600.1/Gohir.A10G243100.1/Gohir.D12G079400.1/Gohir.D12G079300.1/Gohir.D12G000800.1/Gohir.D12G042900.1/Gohir.D12G086000.1/Gohir.D12G049500.1/Gohir.D06G155300.1/Gohir.D06G215900.1/Gohir.A03G112800.1/Gohir.A03G199500.1/…	81	BP	FALSE	FALSE	TRUE
dpa10	GO:0044262	cellular carbohydrate metabolic process	58/2836	243/19495	7.22228e-05	0.00280952	0.00254873	Gohir.D04G110000.1/Gohir.D04G192000.1/Gohir.D03G032100.1/Gohir.D03G160800.1/Gohir.D11G212200.1/Gohir.D11G224000.1/Gohir.D11G052800.1/Gohir.D11G063600.1/Gohir.D11G245700.1/Gohir.A11G235000.1/Gohir.A11G199700.1/Gohir.A11G210900.1/Gohir.A11G049200.1/Gohir.A02G132300.1/Gohir.A02G148400.1/Gohir.D02G042800.1/Gohir.D02G186000.1/Gohir.A10G156100.1/Gohir.A10G100800.1/Gohir.D12G092600.1/Gohir.D12G078000.1/…	58	BP	FALSE	FALSE	TRUE
dpa20	GO:0044262	cellular carbohydrate metabolic process	48/1999	243/19495	6.38934e-06	0.000422858	0.00040904	Gohir.D04G143100.1/Gohir.D03G103400.1/Gohir.D03G032100.1/Gohir.D11G212200.1/Gohir.D11G224000.1/Gohir.D11G052800.1/Gohir.A11G235000.1/Gohir.A11G234500.1/Gohir.A11G059500.1/Gohir.A11G210900.1/Gohir.A11G049200.1/Gohir.A02G132300.1/Gohir.A02G148400.1/Gohir.D02G120000.1/Gohir.D02G186000.1/Gohir.1Z068000.1/Gohir.D12G078000.1/Gohir.D12G084700.1/Gohir.D06G079200.1/Gohir.D06G078800.1/Gohir.A03G162700.1/Go…	48	BP	FALSE	FALSE	TRUE
dpa20	GO:0006073	cellular glucan metabolic process	27/1999	128/19495	0.000210356	0.00638081	0.0061723	Gohir.D04G143100.1/Gohir.D03G103400.1/Gohir.D03G032100.1/Gohir.D11G212200.1/Gohir.D11G052800.1/Gohir.A11G235000.1/Gohir.A11G234500.1/Gohir.A11G059500.1/Gohir.A11G210900.1/Gohir.A11G049200.1/Gohir.A02G148400.1/Gohir.D02G186000.1/Gohir.D12G078000.1/Gohir.D12G084700.1/Gohir.A03G162700.1/Gohir.D05G078300.1/Gohir.D10G088100.1/Gohir.A04G147700.1/Gohir.A05G075500.1/Gohir.A07G067500.1/Gohir.D07G072100.1/…	27	BP	FALSE	FALSE	FALSE
dpa20	GO:0051641	cellular localization	82/1999	494/19495	7.57749e-06	0.000459701	0.000444679	Gohir.D04G134400.1/Gohir.D04G132800.1/Gohir.A11G070700.1/Gohir.A02G140800.1/Gohir.A02G013100.1/Gohir.D02G063000.1/Gohir.D02G013900.1/Gohir.D02G215000.1/Gohir.A10G079600.1/Gohir.A10G136400.1/Gohir.A10G239800.1/Gohir.D12G050500.1/Gohir.D12G249200.1/Gohir.D12G088600.1/Gohir.D12G030400.1/Gohir.D12G267400.1/Gohir.D12G200900.1/Gohir.D06G107500.1/Gohir.D06G211000.1/Gohir.D06G045700.1/Gohir.A03G007900.1/…	82	BP	FALSE	TRUE	FALSE
dpa20	GO:0070727	cellular macromolecule localization	74/1999	409/19495	8.55353e-07	7.78371e-05	7.52936e-05	Gohir.D04G134400.1/Gohir.D04G132800.1/Gohir.A11G070700.1/Gohir.A02G140800.1/Gohir.A02G013100.1/Gohir.D02G063000.1/Gohir.D02G013900.1/Gohir.D02G215000.1/Gohir.A10G079600.1/Gohir.A10G136400.1/Gohir.A10G239800.1/Gohir.D12G050500.1/Gohir.D12G249200.1/Gohir.D12G088600.1/Gohir.D12G030400.1/Gohir.D12G267400.1/Gohir.D12G200900.1/Gohir.D06G107500.1/Gohir.D06G211000.1/Gohir.D06G045700.1/Gohir.A03G197900.1/…	74	BP	FALSE	FALSE	TRUE
dpa10	GO:0044270	cellular nitrogen compound catabolic process	41/2836	175/19495	0.00113484	0.023406	0.0212334	Gohir.D04G103800.1/Gohir.D03G100000.1/Gohir.D11G028300.1/Gohir.A11G029800.1/Gohir.D02G191200.1/Gohir.A10G010800.1/Gohir.D12G254500.1/Gohir.D06G032300.1/Gohir.D06G089900.1/Gohir.D06G039300.1/Gohir.D06G090000.1/Gohir.A03G003000.1/Gohir.A03G168100.1/Gohir.A03G073600.1/Gohir.D05G319600.1/Gohir.D05G223700.1/Gohir.D10G010500.1/Gohir.A04G077200.1/Gohir.A05G317700.1/Gohir.D09G137900.1/Gohir.D09G192400.1/…	41	BP	FALSE	FALSE	FALSE
dpa20	GO:0044264	cellular polysaccharide metabolic process	27/1999	132/19495	0.000355018	0.00937542	0.00906905	Gohir.D04G143100.1/Gohir.D03G103400.1/Gohir.D03G032100.1/Gohir.D11G212200.1/Gohir.D11G052800.1/Gohir.A11G235000.1/Gohir.A11G234500.1/Gohir.A11G059500.1/Gohir.A11G210900.1/Gohir.A11G049200.1/Gohir.A02G148400.1/Gohir.D02G186000.1/Gohir.D12G078000.1/Gohir.D12G084700.1/Gohir.A03G162700.1/Gohir.D05G078300.1/Gohir.D10G088100.1/Gohir.A04G147700.1/Gohir.A05G075500.1/Gohir.A07G067500.1/Gohir.D07G072100.1/…	27	BP	FALSE	FALSE	FALSE
dpa20	GO:0034613	cellular protein localization	74/1999	409/19495	8.55353e-07	7.78371e-05	7.52936e-05	Gohir.D04G134400.1/Gohir.D04G132800.1/Gohir.A11G070700.1/Gohir.A02G140800.1/Gohir.A02G013100.1/Gohir.D02G063000.1/Gohir.D02G013900.1/Gohir.D02G215000.1/Gohir.A10G079600.1/Gohir.A10G136400.1/Gohir.A10G239800.1/Gohir.D12G050500.1/Gohir.D12G249200.1/Gohir.D12G088600.1/Gohir.D12G030400.1/Gohir.D12G267400.1/Gohir.D12G200900.1/Gohir.D06G107500.1/Gohir.D06G211000.1/Gohir.D06G045700.1/Gohir.A03G197900.1/…	74	BP	FALSE	FALSE	FALSE
dpa20	GO:0009507	chloroplast	8/807	34/8409	0.0132024	0.0463331	0.0340877	Gohir.D08G127600.1/Gohir.D08G046900.1/Gohir.D01G032500.1/Gohir.A09G088700.1/Gohir.A08G036300.1/Gohir.A08G036200.1/Gohir.A08G108400.1/Gohir.A12G089800.1	8	CC	FALSE	FALSE	FALSE
dpa20	GO:0030131	clathrin adaptor complex	6/807	16/8409	0.00264237	0.010457	0.00769335	Gohir.D12G050500.1/Gohir.D09G091900.1/Gohir.D08G272500.1/Gohir.D01G132800.1/Gohir.A09G092000.1/Gohir.A08G251000.1	6	CC	FALSE	FALSE	FALSE
dpa20	GO:0030118	clathrin coat	13/807	34/8409	7.2864e-06	6.45367e-05	4.74803e-05	Gohir.A10G239800.1/Gohir.D12G050500.1/Gohir.D06G211000.1/Gohir.D10G251700.1/Gohir.D09G091900.1/Gohir.A06G210000.1/Gohir.A06G162600.1/Gohir.D08G272500.1/Gohir.D13G015800.1/Gohir.D01G132800.1/Gohir.A09G092000.1/Gohir.A13G014600.1/Gohir.A08G251000.1	13	CC	FALSE	FALSE	FALSE
dpa20	GO:0030132	clathrin coat of coated pit	7/807	18/8409	0.000901362	0.00408911	0.0030084	Gohir.A10G239800.1/Gohir.D06G211000.1/Gohir.D10G251700.1/Gohir.A06G210000.1/Gohir.A06G162600.1/Gohir.D13G015800.1/Gohir.A13G014600.1	7	CC	FALSE	FALSE	TRUE
dpa20	GO:0030130	clathrin coat of trans-Golgi network vesicle	7/807	18/8409	0.000901362	0.00408911	0.0030084	Gohir.A10G239800.1/Gohir.D06G211000.1/Gohir.D10G251700.1/Gohir.A06G210000.1/Gohir.A06G162600.1/Gohir.D13G015800.1/Gohir.A13G014600.1	7	CC	FALSE	FALSE	FALSE
dpa20	GO:0030125	clathrin vesicle coat	7/807	18/8409	0.000901362	0.00408911	0.0030084	Gohir.A10G239800.1/Gohir.D06G211000.1/Gohir.D10G251700.1/Gohir.A06G210000.1/Gohir.A06G162600.1/Gohir.D13G015800.1/Gohir.A13G014600.1	7	CC	FALSE	FALSE	FALSE
dpa20	GO:0005905	clathrin-coated pit	7/807	18/8409	0.000901362	0.00408911	0.0030084	Gohir.A10G239800.1/Gohir.D06G211000.1/Gohir.D10G251700.1/Gohir.A06G210000.1/Gohir.A06G162600.1/Gohir.D13G015800.1/Gohir.A13G014600.1	7	CC	FALSE	TRUE	TRUE
dpa20	GO:0030136	clathrin-coated vesicle	7/807	18/8409	0.000901362	0.00408911	0.0030084	Gohir.A10G239800.1/Gohir.D06G211000.1/Gohir.D10G251700.1/Gohir.A06G210000.1/Gohir.A06G162600.1/Gohir.D13G015800.1/Gohir.A13G014600.1	7	CC	FALSE	FALSE	FALSE
dpa20	GO:0030665	clathrin-coated vesicle membrane	7/807	18/8409	0.000901362	0.00408911	0.0030084	Gohir.A10G239800.1/Gohir.D06G211000.1/Gohir.D10G251700.1/Gohir.A06G210000.1/Gohir.A06G162600.1/Gohir.D13G015800.1/Gohir.A13G014600.1	7	CC	FALSE	FALSE	FALSE
dpa20	GO:0048475	coated membrane	36/807	121/8409	2.90501e-10	2.70166e-08	1.98764e-08	Gohir.D02G215000.1/Gohir.A10G079600.1/Gohir.A10G239800.1/Gohir.D12G050500.1/Gohir.D12G088600.1/Gohir.D12G030400.1/Gohir.D12G267400.1/Gohir.D06G107500.1/Gohir.D06G211000.1/Gohir.D06G045700.1/Gohir.A03G197900.1/Gohir.D05G378400.1/Gohir.D05G128700.1/Gohir.D10G251700.1/Gohir.A05G063700.1/Gohir.D09G091900.1/Gohir.D09G201500.1/Gohir.D09G083400.1/Gohir.A06G045200.1/Gohir.A06G105400.1/Gohir.A06G210000.1/…	36	CC	FALSE	TRUE	FALSE
dpa20	GO:0030135	coated vesicle	24/807	77/8409	1.0369e-07	1.28575e-06	9.4594e-07	Gohir.D02G215000.1/Gohir.A10G239800.1/Gohir.D12G088600.1/Gohir.D12G030400.1/Gohir.D06G107500.1/Gohir.D06G211000.1/Gohir.D06G045700.1/Gohir.A03G197900.1/Gohir.D05G378400.1/Gohir.D10G251700.1/Gohir.A05G063700.1/Gohir.D09G201500.1/Gohir.A06G045200.1/Gohir.A06G105400.1/Gohir.A06G210000.1/Gohir.A06G162600.1/Gohir.D13G015800.1/Gohir.D13G186400.1/Gohir.D13G009700.1/Gohir.A09G208000.1/Gohir.A13G178300.1/…	24	CC	FALSE	FALSE	FALSE
dpa20	GO:0030662	coated vesicle membrane	24/807	77/8409	1.0369e-07	1.28575e-06	9.4594e-07	Gohir.D02G215000.1/Gohir.A10G239800.1/Gohir.D12G088600.1/Gohir.D12G030400.1/Gohir.D06G107500.1/Gohir.D06G211000.1/Gohir.D06G045700.1/Gohir.A03G197900.1/Gohir.D05G378400.1/Gohir.D10G251700.1/Gohir.A05G063700.1/Gohir.D09G201500.1/Gohir.A06G045200.1/Gohir.A06G105400.1/Gohir.A06G210000.1/Gohir.A06G162600.1/Gohir.D13G015800.1/Gohir.D13G186400.1/Gohir.D13G009700.1/Gohir.A09G208000.1/Gohir.A13G178300.1/…	24	CC	FALSE	FALSE	TRUE
dpa10	GO:0009108	coenzyme biosynthetic process	48/2836	224/19495	0.00332191	0.0475461	0.0431328	Gohir.D04G103800.1/Gohir.D03G100000.1/Gohir.D11G000700.1/Gohir.D11G028300.1/Gohir.A11G001100.1/Gohir.A11G106400.1/Gohir.A11G029800.1/Gohir.D02G191200.1/Gohir.A10G010800.1/Gohir.D12G254500.1/Gohir.D12G124900.1/Gohir.D12G253700.1/Gohir.D06G032300.1/Gohir.D06G089900.1/Gohir.D06G171300.1/Gohir.D06G039300.1/Gohir.D06G090000.1/Gohir.A03G168100.1/Gohir.A03G073600.1/Gohir.D05G319600.1/Gohir.D05G223700.1/…	48	BP	FALSE	FALSE	FALSE
dpa10	GO:0006732	coenzyme metabolic process	59/2836	267/19495	0.000558468	0.0127982	0.0116103	Gohir.D04G103800.1/Gohir.D03G100000.1/Gohir.D11G000700.1/Gohir.D11G028300.1/Gohir.A11G088400.1/Gohir.A11G001100.1/Gohir.A11G253800.1/Gohir.A11G106400.1/Gohir.A11G029800.1/Gohir.D02G191200.1/Gohir.D02G192800.1/Gohir.A10G010800.1/Gohir.D12G254500.1/Gohir.D12G124900.1/Gohir.D12G253700.1/Gohir.D06G032300.1/Gohir.D06G089900.1/Gohir.D06G171300.1/Gohir.D06G039300.1/Gohir.D06G090000.1/Gohir.A03G168100.1/…	59	BP	FALSE	FALSE	FALSE
dpa20	GO:0030126	COPI vesicle coat	11/807	22/8409	1.55629e-06	1.52353e-05	1.12087e-05	Gohir.D02G215000.1/Gohir.D12G088600.1/Gohir.D12G030400.1/Gohir.D06G107500.1/Gohir.A03G197900.1/Gohir.A05G063700.1/Gohir.A06G105400.1/Gohir.D13G186400.1/Gohir.A13G178300.1/Gohir.A13G034800.1/Gohir.A12G041700.1	11	CC	FALSE	FALSE	FALSE
dpa20	GO:0030137	COPI-coated vesicle	11/807	22/8409	1.55629e-06	1.52353e-05	1.12087e-05	Gohir.D02G215000.1/Gohir.D12G088600.1/Gohir.D12G030400.1/Gohir.D06G107500.1/Gohir.A03G197900.1/Gohir.A05G063700.1/Gohir.A06G105400.1/Gohir.D13G186400.1/Gohir.A13G178300.1/Gohir.A13G034800.1/Gohir.A12G041700.1	11	CC	FALSE	FALSE	FALSE
dpa20	GO:0030663	COPI-coated vesicle membrane	11/807	22/8409	1.55629e-06	1.52353e-05	1.12087e-05	Gohir.D02G215000.1/Gohir.D12G088600.1/Gohir.D12G030400.1/Gohir.D06G107500.1/Gohir.A03G197900.1/Gohir.A05G063700.1/Gohir.A06G105400.1/Gohir.D13G186400.1/Gohir.A13G178300.1/Gohir.A13G034800.1/Gohir.A12G041700.1	11	CC	FALSE	FALSE	FALSE
dpa20	GO:0031410	cytoplasmic vesicle	24/807	77/8409	1.0369e-07	1.28575e-06	9.4594e-07	Gohir.D02G215000.1/Gohir.A10G239800.1/Gohir.D12G088600.1/Gohir.D12G030400.1/Gohir.D06G107500.1/Gohir.D06G211000.1/Gohir.D06G045700.1/Gohir.A03G197900.1/Gohir.D05G378400.1/Gohir.D10G251700.1/Gohir.A05G063700.1/Gohir.D09G201500.1/Gohir.A06G045200.1/Gohir.A06G105400.1/Gohir.A06G210000.1/Gohir.A06G162600.1/Gohir.D13G015800.1/Gohir.D13G186400.1/Gohir.D13G009700.1/Gohir.A09G208000.1/Gohir.A13G178300.1/…	24	CC	FALSE	FALSE	FALSE
dpa20	GO:0030659	cytoplasmic vesicle membrane	24/807	77/8409	1.0369e-07	1.28575e-06	9.4594e-07	Gohir.D02G215000.1/Gohir.A10G239800.1/Gohir.D12G088600.1/Gohir.D12G030400.1/Gohir.D06G107500.1/Gohir.D06G211000.1/Gohir.D06G045700.1/Gohir.A03G197900.1/Gohir.D05G378400.1/Gohir.D10G251700.1/Gohir.A05G063700.1/Gohir.D09G201500.1/Gohir.A06G045200.1/Gohir.A06G105400.1/Gohir.A06G210000.1/Gohir.A06G162600.1/Gohir.D13G015800.1/Gohir.D13G186400.1/Gohir.D13G009700.1/Gohir.A09G208000.1/Gohir.A13G178300.1/…	24	CC	FALSE	FALSE	FALSE
dpa20	GO:0044433	cytoplasmic vesicle part	24/807	77/8409	1.0369e-07	1.28575e-06	9.4594e-07	Gohir.D02G215000.1/Gohir.A10G239800.1/Gohir.D12G088600.1/Gohir.D12G030400.1/Gohir.D06G107500.1/Gohir.D06G211000.1/Gohir.D06G045700.1/Gohir.A03G197900.1/Gohir.D05G378400.1/Gohir.D10G251700.1/Gohir.A05G063700.1/Gohir.D09G201500.1/Gohir.A06G045200.1/Gohir.A06G105400.1/Gohir.A06G210000.1/Gohir.A06G162600.1/Gohir.D13G015800.1/Gohir.D13G186400.1/Gohir.D13G009700.1/Gohir.A09G208000.1/Gohir.A13G178300.1/…	24	CC	FALSE	FALSE	TRUE
dpa20	GO:0044430	cytoskeletal part	78/807	416/8409	3.0263e-09	1.87631e-07	1.38042e-07	Gohir.D04G159600.1/Gohir.D04G165900.1/Gohir.D03G101000.1/Gohir.D03G063300.1/Gohir.D03G151700.1/Gohir.D11G321700.1/Gohir.D11G080600.1/Gohir.D11G213200.1/Gohir.D11G217000.1/Gohir.A11G271000.1/Gohir.A11G076100.1/Gohir.A11G134500.1/Gohir.A11G234300.1/Gohir.A11G206600.1/Gohir.A11G306300.1/Gohir.A02G079300.1/Gohir.D02G104000.1/Gohir.A10G131200.1/Gohir.A10G080500.1/Gohir.A10G119200.1/Gohir.A10G202600.1/…	78	CC	FALSE	FALSE	TRUE
dpa20	GO:0008092	cytoskeletal protein binding	54/2668	266/26458	4.49014e-07	5.93788e-05	5.53645e-05	Gohir.D04G165900.1/Gohir.D03G101000.1/Gohir.D03G063300.1/Gohir.D03G069500.1/Gohir.D11G213200.1/Gohir.D11G217000.1/Gohir.A11G271000.1/Gohir.A11G206600.1/Gohir.A02G107500.1/Gohir.D02G215300.1/Gohir.A10G131200.1/Gohir.A10G080500.1/Gohir.A10G087200.1/Gohir.A10G202600.1/Gohir.D12G224700.1/Gohir.D06G027000.1/Gohir.A03G194200.1/Gohir.A03G199200.1/Gohir.A03G016500.1/Gohir.A03G065600.1/Gohir.D05G208100.1/…	54	MF	FALSE	FALSE	TRUE
dpa20	GO:0005856	cytoskeleton	81/807	452/8409	1.29273e-08	6.0112e-07	4.4225e-07	Gohir.D04G159600.1/Gohir.D04G165900.1/Gohir.D03G101000.1/Gohir.D03G063300.1/Gohir.D03G151700.1/Gohir.D11G321700.1/Gohir.D11G080600.1/Gohir.D11G213200.1/Gohir.D11G217000.1/Gohir.A11G271000.1/Gohir.A11G076100.1/Gohir.A11G134500.1/Gohir.A11G234300.1/Gohir.A11G206600.1/Gohir.A11G306300.1/Gohir.A02G079300.1/Gohir.D02G104000.1/Gohir.A10G131200.1/Gohir.A10G080500.1/Gohir.A10G119200.1/Gohir.A10G202600.1/…	81	CC	FALSE	FALSE	FALSE
dpa10	GO:0016482	cytosolic transport	342051	15/19495	0.00300277	0.0442372	0.040131	Gohir.A10G004400.1/Gohir.A10G203700.1/Gohir.A05G185100.1/Gohir.A05G198300.1/Gohir.D01G096900.1/Gohir.A01G110300.1/Gohir.A08G078000.1	7	BP	FALSE	FALSE	FALSE
dpa10	GO:0017144	drug metabolic process	74/2836	373/19495	0.00298408	0.0442372	0.040131	Gohir.D04G103800.1/Gohir.D04G062200.1/Gohir.D04G178800.1/Gohir.D03G100000.1/Gohir.D11G028300.1/Gohir.A11G158600.1/Gohir.A11G003800.1/Gohir.A11G106400.1/Gohir.A11G029800.1/Gohir.A02G098700.1/Gohir.A02G138500.1/Gohir.D02G191200.1/Gohir.D02G230300.1/Gohir.A10G142400.1/Gohir.A10G120500.1/Gohir.A10G010800.1/Gohir.D12G254500.1/Gohir.D12G175500.1/Gohir.D12G124900.1/Gohir.D12G084900.1/Gohir.D06G155300.1/…	74	BP	FALSE	FALSE	TRUE
dpa10	GO:0016197	endosomal transport	342051	15/19495	0.00300277	0.0442372	0.040131	Gohir.A10G004400.1/Gohir.A10G203700.1/Gohir.A05G185100.1/Gohir.A05G198300.1/Gohir.D01G096900.1/Gohir.A01G110300.1/Gohir.A08G078000.1	7	BP	FALSE	FALSE	FALSE
dpa20	GO:0019899	enzyme binding	28/2668	155/26458	0.00166701	0.036833	0.0343429	Gohir.D04G134400.1/Gohir.D04G132800.1/Gohir.A02G013100.1/Gohir.D02G193100.1/Gohir.D02G013900.1/Gohir.A10G136400.1/Gohir.D12G249200.1/Gohir.D12G013000.1/Gohir.D10G130200.1/Gohir.D10G161900.1/Gohir.A05G308500.1/Gohir.A05G181700.1/Gohir.D09G011900.1/Gohir.D08G042600.1/Gohir.A07G137000.1/Gohir.A07G065300.1/Gohir.D07G142200.1/Gohir.D01G161600.1/Gohir.D01G216200.1/Gohir.A01G226600.1/Gohir.A09G210800.1/…	28	MF	FALSE	FALSE	TRUE
dpa10	GO:1902223	erythrose 4-phosphate/phosphoenolpyruvate family amino acid biosynthetic process	342021	11/19495	0.00225211	0.0371598	0.0337105	Gohir.D09G093100.1/Gohir.A06G148600.1/Gohir.D08G013900.1/Gohir.A09G105500.1/Gohir.A09G093300.1/Gohir.A08G003600.1	6	BP	FALSE	FALSE	FALSE
dpa20	GO:0051649	establishment of localization in cell	79/1999	423/19495	9.49535e-08	1.87461e-05	1.81335e-05	Gohir.D04G134400.1/Gohir.D04G132800.1/Gohir.A11G070700.1/Gohir.A02G140800.1/Gohir.A02G013100.1/Gohir.D02G063000.1/Gohir.D02G013900.1/Gohir.D02G215000.1/Gohir.A10G079600.1/Gohir.A10G136400.1/Gohir.A10G239800.1/Gohir.D12G050500.1/Gohir.D12G249200.1/Gohir.D12G088600.1/Gohir.D12G030400.1/Gohir.D12G267400.1/Gohir.D12G200900.1/Gohir.D06G107500.1/Gohir.D06G211000.1/Gohir.D06G045700.1/Gohir.A03G007900.1/…	79	BP	FALSE	FALSE	TRUE
dpa20	GO:0045184	establishment of protein localization	80/1999	455/19495	1.02267e-06	8.27225e-05	8.00194e-05	Gohir.D04G134400.1/Gohir.D04G132800.1/Gohir.A11G070700.1/Gohir.A02G140800.1/Gohir.A02G013100.1/Gohir.D02G063000.1/Gohir.D02G013900.1/Gohir.D02G215000.1/Gohir.A10G079600.1/Gohir.A10G191000.1/Gohir.A10G136400.1/Gohir.A10G239800.1/Gohir.D12G050500.1/Gohir.D12G249200.1/Gohir.D12G088600.1/Gohir.D12G030400.1/Gohir.D12G267400.1/Gohir.D12G200900.1/Gohir.D06G107500.1/Gohir.D06G211000.1/Gohir.D06G045700.1/…	80	BP	FALSE	FALSE	TRUE
dpa20	GO:0030312	external encapsulating structure	25/807	138/8409	0.00131231	0.0056765	0.00417626	Gohir.D04G001500.1/Gohir.D03G032100.1/Gohir.D11G212200.1/Gohir.D11G052800.1/Gohir.D11G084500.1/Gohir.A11G059500.1/Gohir.A11G210900.1/Gohir.A11G049200.1/Gohir.A11G079800.1/Gohir.A02G148400.1/Gohir.D02G186000.1/Gohir.D12G078000.1/Gohir.D12G084700.1/Gohir.A03G162700.1/Gohir.D05G078300.1/Gohir.A05G075500.1/Gohir.A05G037100.1/Gohir.A05G141600.1/Gohir.A07G008900.1/Gohir.A01G145400.1/Gohir.A09G144100.1/…	25	CC	FALSE	TRUE	TRUE
dpa20	GO:0005576	extracellular region	16/807	90/8409	0.0109593	0.0407686	0.0299939	Gohir.D03G032100.1/Gohir.D11G212200.1/Gohir.D11G052800.1/Gohir.A11G059500.1/Gohir.A11G210900.1/Gohir.A11G049200.1/Gohir.A02G148400.1/Gohir.D02G186000.1/Gohir.D12G078000.1/Gohir.D12G084700.1/Gohir.A03G162700.1/Gohir.D05G078300.1/Gohir.A05G075500.1/Gohir.A13G029900.1/Gohir.A08G022400.1/Gohir.A08G023000.1	16	CC	TRUE	FALSE	FALSE
dpa10	GO:0006633	fatty acid biosynthetic process	32/2836	134/19495	0.00272106	0.0431707	0.0391635	Gohir.D04G072300.1/Gohir.A11G026500.1/Gohir.A10G212900.1/Gohir.A10G212700.1/Gohir.D06G188900.1/Gohir.D06G080500.1/Gohir.A03G146400.1/Gohir.A03G100000.1/Gohir.A03G078900.1/Gohir.D05G196700.1/Gohir.D10G218400.1/Gohir.1Z004900.1/Gohir.A05G098600.1/Gohir.A05G127300.1/Gohir.D09G056300.1/Gohir.D09G189100.1/Gohir.A06G058800.1/Gohir.D08G057800.1/Gohir.D08G144600.1/Gohir.D07G099600.1/Gohir.D13G231300.1/Go…	32	BP	FALSE	FALSE	FALSE
dpa20	GO:0006633	fatty acid biosynthetic process	28/1999	134/19495	0.000191774	0.00634598	0.0061386	Gohir.D03G121700.1/Gohir.D02G216100.1/Gohir.A10G212900.1/Gohir.A10G118600.1/Gohir.D12G256600.1/Gohir.D12G233200.1/Gohir.D12G119400.1/Gohir.D06G057100.1/Gohir.D05G269700.1/Gohir.D05G098700.1/Gohir.A05G333900.1/Gohir.D09G189100.1/Gohir.D08G057800.1/Gohir.D08G144600.1/Gohir.D08G260700.1/Gohir.A07G095200.1/Gohir.A07G072300.1/Gohir.A07G003000.1/Gohir.A07G134300.1/Gohir.D07G138900.1/Gohir.D07G076500.1/…	28	BP	FALSE	FALSE	FALSE
dpa10	GO:0006631	fatty acid metabolic process	46/2836	184/19495	0.000123148	0.00423322	0.00384028	Gohir.D04G072300.1/Gohir.D11G026600.1/Gohir.D11G223300.1/Gohir.A11G026500.1/Gohir.A02G089100.1/Gohir.D02G110000.1/Gohir.A10G212900.1/Gohir.A10G058300.1/Gohir.A10G212700.1/Gohir.D06G188900.1/Gohir.D06G080500.1/Gohir.A03G146400.1/Gohir.A03G100000.1/Gohir.A03G078900.1/Gohir.D05G328200.1/Gohir.D05G137600.1/Gohir.D05G196700.1/Gohir.D05G271700.1/Gohir.D10G218400.1/Gohir.D10G122700.1/Gohir.1Z004900.1/Go…	46	BP	FALSE	FALSE	FALSE
dpa20	GO:0006631	fatty acid metabolic process	35/1999	184/19495	0.000234279	0.0068222	0.00659926	Gohir.D03G121700.1/Gohir.D11G223300.1/Gohir.D02G216100.1/Gohir.D02G110000.1/Gohir.A10G212900.1/Gohir.A10G144300.1/Gohir.A10G118600.1/Gohir.D12G256600.1/Gohir.D12G233200.1/Gohir.D12G119400.1/Gohir.D06G057100.1/Gohir.D05G269700.1/Gohir.D05G137600.1/Gohir.D05G098700.1/Gohir.A05G333900.1/Gohir.D09G061900.1/Gohir.D09G189100.1/Gohir.D08G057800.1/Gohir.D08G144600.1/Gohir.D08G262500.1/Gohir.D08G260700.1/…	35	BP	FALSE	FALSE	FALSE
dpa20	GO:0044042	glucan metabolic process	27/1999	128/19495	0.000210356	0.00638081	0.0061723	Gohir.D04G143100.1/Gohir.D03G103400.1/Gohir.D03G032100.1/Gohir.D11G212200.1/Gohir.D11G052800.1/Gohir.A11G235000.1/Gohir.A11G234500.1/Gohir.A11G059500.1/Gohir.A11G210900.1/Gohir.A11G049200.1/Gohir.A02G148400.1/Gohir.D02G186000.1/Gohir.D12G078000.1/Gohir.D12G084700.1/Gohir.A03G162700.1/Gohir.D05G078300.1/Gohir.D10G088100.1/Gohir.A04G147700.1/Gohir.A05G075500.1/Gohir.A07G067500.1/Gohir.D07G072100.1/…	27	BP	FALSE	FALSE	FALSE
dpa20	GO:0046527	glucosyltransferase activity	31/2668	140/26458	2.05618e-05	0.00119258	0.00111196	Gohir.D04G143100.1/Gohir.D04G163800.1/Gohir.D03G103400.1/Gohir.D03G032100.1/Gohir.D11G212200.1/Gohir.D11G052800.1/Gohir.A11G235000.1/Gohir.A11G234500.1/Gohir.A11G059500.1/Gohir.A11G210900.1/Gohir.A11G049200.1/Gohir.A02G148400.1/Gohir.D02G186000.1/Gohir.D12G078000.1/Gohir.D12G084700.1/Gohir.D06G079200.1/Gohir.D06G078800.1/Gohir.A03G162700.1/Gohir.D05G037500.1/Gohir.D05G078300.1/Gohir.D10G088100.1/…	31	MF	FALSE	FALSE	FALSE
dpa20	GO:0006542	glutamine biosynthetic process	36312	14/19495	0.00167345	0.040609	0.039282	Gohir.D02G032300.1/Gohir.A04G107500.1/Gohir.A07G175800.1/Gohir.D07G182900.1/Gohir.D13G062100.1/Gohir.A09G200500.1	6	BP	FALSE	FALSE	FALSE
dpa10	GO:0006096	glycolytic process	32/2836	108/19495	4.29089e-05	0.00206633	0.00187453	Gohir.D04G103800.1/Gohir.D03G100000.1/Gohir.D11G028300.1/Gohir.A11G029800.1/Gohir.D02G191200.1/Gohir.A10G010800.1/Gohir.D12G254500.1/Gohir.D06G032300.1/Gohir.D06G089900.1/Gohir.D06G039300.1/Gohir.D06G090000.1/Gohir.A03G168100.1/Gohir.A03G073600.1/Gohir.D05G319600.1/Gohir.D05G223700.1/Gohir.D10G010500.1/Gohir.A05G317700.1/Gohir.D09G137900.1/Gohir.D09G138500.1/Gohir.A06G069100.1/Gohir.A06G037800.1/…	32	BP	FALSE	FALSE	FALSE
dpa20	GO:0005794	Golgi apparatus	24/807	104/8409	3.53677e-05	0.000274099	0.000201658	Gohir.A11G052200.1/Gohir.D02G215000.1/Gohir.A10G239800.1/Gohir.D12G088600.1/Gohir.D12G030400.1/Gohir.D12G200900.1/Gohir.D06G107500.1/Gohir.D06G211000.1/Gohir.A03G197900.1/Gohir.D10G126100.1/Gohir.D10G251700.1/Gohir.A05G063700.1/Gohir.A06G105400.1/Gohir.A06G210000.1/Gohir.A06G162600.1/Gohir.D08G170800.1/Gohir.D08G170700.1/Gohir.D13G015800.1/Gohir.D13G186400.1/Gohir.A13G178300.1/Gohir.A13G014600.1/…	24	CC	FALSE	FALSE	TRUE
dpa20	GO:0044431	Golgi apparatus part	24/807	100/8409	1.76564e-05	0.000149276	0.000109824	Gohir.A11G052200.1/Gohir.D02G215000.1/Gohir.A10G239800.1/Gohir.D12G088600.1/Gohir.D12G030400.1/Gohir.D12G200900.1/Gohir.D06G107500.1/Gohir.D06G211000.1/Gohir.A03G197900.1/Gohir.D10G126100.1/Gohir.D10G251700.1/Gohir.A05G063700.1/Gohir.A06G105400.1/Gohir.A06G210000.1/Gohir.A06G162600.1/Gohir.D08G170800.1/Gohir.D08G170700.1/Gohir.D13G015800.1/Gohir.D13G186400.1/Gohir.A13G178300.1/Gohir.A13G014600.1/…	24	CC	FALSE	FALSE	TRUE
dpa20	GO:0005798	Golgi-associated vesicle	24/807	77/8409	1.0369e-07	1.28575e-06	9.4594e-07	Gohir.D02G215000.1/Gohir.A10G239800.1/Gohir.D12G088600.1/Gohir.D12G030400.1/Gohir.D06G107500.1/Gohir.D06G211000.1/Gohir.D06G045700.1/Gohir.A03G197900.1/Gohir.D05G378400.1/Gohir.D10G251700.1/Gohir.A05G063700.1/Gohir.D09G201500.1/Gohir.A06G045200.1/Gohir.A06G105400.1/Gohir.A06G210000.1/Gohir.A06G162600.1/Gohir.D13G015800.1/Gohir.D13G186400.1/Gohir.D13G009700.1/Gohir.A09G208000.1/Gohir.A13G178300.1/…	24	CC	FALSE	FALSE	FALSE
dpa20	GO:0030660	Golgi-associated vesicle membrane	24/807	77/8409	1.0369e-07	1.28575e-06	9.4594e-07	Gohir.D02G215000.1/Gohir.A10G239800.1/Gohir.D12G088600.1/Gohir.D12G030400.1/Gohir.D06G107500.1/Gohir.D06G211000.1/Gohir.D06G045700.1/Gohir.A03G197900.1/Gohir.D05G378400.1/Gohir.D10G251700.1/Gohir.A05G063700.1/Gohir.D09G201500.1/Gohir.A06G045200.1/Gohir.A06G105400.1/Gohir.A06G210000.1/Gohir.A06G162600.1/Gohir.D13G015800.1/Gohir.D13G186400.1/Gohir.D13G009700.1/Gohir.A09G208000.1/Gohir.A13G178300.1/…	24	CC	FALSE	FALSE	TRUE
dpa10	GO:0003924	GTPase activity	39/3834	164/26458	0.00103247	0.0344893	0.0314931	Gohir.D03G151700.1/Gohir.D03G066700.1/Gohir.D11G314800.1/Gohir.A11G234300.1/Gohir.A11G299900.1/Gohir.D12G114100.1/Gohir.D12G017700.1/Gohir.D12G271600.1/Gohir.D12G207700.1/Gohir.D06G110500.1/Gohir.D06G006500.1/Gohir.D05G092100.1/Gohir.D05G103200.1/Gohir.A05G060900.1/Gohir.A05G110900.1/Gohir.D09G158200.1/Gohir.D09G135400.1/Gohir.A06G108400.1/Gohir.A06G127200.1/Gohir.D08G201000.1/Gohir.D08G105000.1/…	39	MF	FALSE	FALSE	FALSE
dpa20	GO:0003924	GTPase activity	31/2668	164/26458	0.000441879	0.0113907	0.0106206	Gohir.D04G159600.1/Gohir.D03G151700.1/Gohir.D11G321700.1/Gohir.D11G080600.1/Gohir.A11G076100.1/Gohir.A11G234300.1/Gohir.A11G306300.1/Gohir.A02G161100.1/Gohir.A02G079300.1/Gohir.D02G104000.1/Gohir.A10G003500.1/Gohir.D12G271600.1/Gohir.A03G078000.1/Gohir.A03G016000.1/Gohir.A03G016200.1/Gohir.D05G111300.1/Gohir.D05G103200.1/Gohir.D05G189300.1/Gohir.D10G003500.1/Gohir.A04G117900.1/Gohir.A05G110900.1/…	31	MF	FALSE	FALSE	FALSE
dpa20	GO:0051020	GTPase binding	26/2668	90/26458	5.11886e-07	5.93788e-05	5.53645e-05	Gohir.D04G134400.1/Gohir.D04G132800.1/Gohir.A02G013100.1/Gohir.D02G193100.1/Gohir.D02G013900.1/Gohir.A10G136400.1/Gohir.D12G249200.1/Gohir.D12G013000.1/Gohir.D10G130200.1/Gohir.A05G308500.1/Gohir.A05G181700.1/Gohir.D09G011900.1/Gohir.D08G042600.1/Gohir.A07G137000.1/Gohir.D07G142200.1/Gohir.D01G161600.1/Gohir.D01G216200.1/Gohir.A01G226600.1/Gohir.A09G210800.1/Gohir.A09G185200.1/Gohir.A09G013200.1/…	26	MF	FALSE	FALSE	FALSE
dpa10	GO:0046700	heterocycle catabolic process	41/2836	177/19495	0.0014311	0.0281108	0.0255015	Gohir.D04G103800.1/Gohir.D03G100000.1/Gohir.D11G028300.1/Gohir.A11G029800.1/Gohir.D02G191200.1/Gohir.A10G010800.1/Gohir.D12G254500.1/Gohir.D06G032300.1/Gohir.D06G089900.1/Gohir.D06G039300.1/Gohir.D06G090000.1/Gohir.A03G003000.1/Gohir.A03G168100.1/Gohir.A03G073600.1/Gohir.D05G319600.1/Gohir.D05G223700.1/Gohir.D10G010500.1/Gohir.A04G077200.1/Gohir.A05G317700.1/Gohir.D09G137900.1/Gohir.D09G192400.1/…	41	BP	FALSE	FALSE	FALSE
dpa20	GO:0006886	intracellular protein transport	73/1999	366/19495	1.84639e-08	1.34418e-05	1.30025e-05	Gohir.D04G134400.1/Gohir.D04G132800.1/Gohir.A11G070700.1/Gohir.A02G140800.1/Gohir.A02G013100.1/Gohir.D02G063000.1/Gohir.D02G013900.1/Gohir.D02G215000.1/Gohir.A10G079600.1/Gohir.A10G136400.1/Gohir.A10G239800.1/Gohir.D12G050500.1/Gohir.D12G249200.1/Gohir.D12G088600.1/Gohir.D12G030400.1/Gohir.D12G267400.1/Gohir.D12G200900.1/Gohir.D06G107500.1/Gohir.D06G211000.1/Gohir.D06G045700.1/Gohir.A03G197900.1/…	73	BP	FALSE	FALSE	FALSE
dpa20	GO:0046907	intracellular transport	79/1999	423/19495	9.49535e-08	1.87461e-05	1.81335e-05	Gohir.D04G134400.1/Gohir.D04G132800.1/Gohir.A11G070700.1/Gohir.A02G140800.1/Gohir.A02G013100.1/Gohir.D02G063000.1/Gohir.D02G013900.1/Gohir.D02G215000.1/Gohir.A10G079600.1/Gohir.A10G136400.1/Gohir.A10G239800.1/Gohir.D12G050500.1/Gohir.D12G249200.1/Gohir.D12G088600.1/Gohir.D12G030400.1/Gohir.D12G267400.1/Gohir.D12G200900.1/Gohir.D06G107500.1/Gohir.D06G211000.1/Gohir.D06G045700.1/Gohir.A03G007900.1/…	79	BP	FALSE	FALSE	TRUE
dpa20	GO:0097708	intracellular vesicle	24/807	77/8409	1.0369e-07	1.28575e-06	9.4594e-07	Gohir.D02G215000.1/Gohir.A10G239800.1/Gohir.D12G088600.1/Gohir.D12G030400.1/Gohir.D06G107500.1/Gohir.D06G211000.1/Gohir.D06G045700.1/Gohir.A03G197900.1/Gohir.D05G378400.1/Gohir.D10G251700.1/Gohir.A05G063700.1/Gohir.D09G201500.1/Gohir.A06G045200.1/Gohir.A06G105400.1/Gohir.A06G210000.1/Gohir.A06G162600.1/Gohir.D13G015800.1/Gohir.D13G186400.1/Gohir.D13G009700.1/Gohir.A09G208000.1/Gohir.A13G178300.1/…	24	CC	FALSE	FALSE	TRUE
dpa10	GO:0016872	intramolecular lyase activity	706593	10/26458	6.60438e-06	0.00164449	0.00150163	Gohir.D04G012300.1/Gohir.D11G224000.1/Gohir.1Z021000.1/Gohir.A11G199700.1/Gohir.A02G132300.1/Gohir.A05G403200.1/Gohir.D13G021000.1/Gohir.A13G020400.1	8	MF	FALSE	FALSE	TRUE
dpa20	GO:0005871	kinesin complex	38/807	180/8409	2.14054e-06	1.9907e-05	1.46458e-05	Gohir.D04G165900.1/Gohir.D03G101000.1/Gohir.D03G063300.1/Gohir.D11G213200.1/Gohir.D11G217000.1/Gohir.A11G271000.1/Gohir.A11G206600.1/Gohir.A10G131200.1/Gohir.A10G080500.1/Gohir.A10G202600.1/Gohir.D12G224700.1/Gohir.D06G027000.1/Gohir.A03G199200.1/Gohir.A03G016500.1/Gohir.D05G208100.1/Gohir.D05G385900.1/Gohir.D10G210800.1/Gohir.A04G123800.1/Gohir.A05G411200.1/Gohir.A05G204800.1/Gohir.A05G188300.1/…	38	CC	FALSE	FALSE	TRUE
dpa10	GO:0009094	L-phenylalanine biosynthetic process	342021	11/19495	0.00225211	0.0371598	0.0337105	Gohir.D09G093100.1/Gohir.A06G148600.1/Gohir.D08G013900.1/Gohir.A09G105500.1/Gohir.A09G093300.1/Gohir.A08G003600.1	6	BP	FALSE	FALSE	FALSE
dpa10	GO:0016879	ligase activity, forming carbon-nitrogen bonds	31/3834	122/26458	0.00103884	0.0344893	0.0314931	Gohir.D04G147400.1/Gohir.D04G032800.1/Gohir.D04G146900.1/Gohir.D11G062200.1/Gohir.A11G058000.1/Gohir.A10G067900.1/Gohir.D12G197200.1/Gohir.D12G015600.1/Gohir.D12G086000.1/Gohir.D12G253700.1/Gohir.D12G049500.1/Gohir.D06G171300.1/Gohir.D05G234700.1/Gohir.A04G107500.1/Gohir.D09G211600.1/Gohir.A06G165900.1/Gohir.A07G175800.1/Gohir.D07G144500.1/Gohir.D13G228700.1/Gohir.D01G085200.1/Gohir.D01G147500.1/…	31	MF	FALSE	FALSE	TRUE
dpa10	GO:0008610	lipid biosynthetic process	92/2836	412/19495	1.2574e-05	0.00172892	0.00156844	Gohir.D04G072300.1/Gohir.D03G155400.1/Gohir.D11G224000.1/Gohir.A11G199700.1/Gohir.A11G026500.1/Gohir.A02G132300.1/Gohir.D02G031600.1/Gohir.A10G212900.1/Gohir.A10G121800.1/Gohir.A10G005700.1/Gohir.A10G212700.1/Gohir.A10G121700.1/Gohir.A10G043800.1/Gohir.D12G014500.1/Gohir.D12G134200.1/Gohir.D12G146300.1/Gohir.D12G018700.1/Gohir.D06G188900.1/Gohir.D06G122100.1/Gohir.D06G195300.1/Gohir.D06G080500.1/…	92	BP	FALSE	FALSE	FALSE
dpa20	GO:0008610	lipid biosynthetic process	64/1999	412/19495	0.000486908	0.0122231	0.0118236	Gohir.D04G117900.1/Gohir.D03G121700.1/Gohir.D11G224000.1/Gohir.A11G114600.1/Gohir.A11G186800.1/Gohir.A02G132300.1/Gohir.D02G216100.1/Gohir.D02G031600.1/Gohir.A10G212900.1/Gohir.A10G118600.1/Gohir.A10G216100.1/Gohir.D12G084000.1/Gohir.D12G256600.1/Gohir.D12G233200.1/Gohir.D12G119400.1/Gohir.D12G018700.1/Gohir.D06G188300.1/Gohir.D06G057100.1/Gohir.A03G040100.1/Gohir.D05G269700.1/Gohir.D05G097300.1/…	64	BP	FALSE	FALSE	FALSE
dpa10	GO:0000287	magnesium ion binding	56/3834	200/26458	5.2557e-07	0.000261734	0.000238996	Gohir.D04G172500.1/Gohir.D04G119200.1/Gohir.D04G008500.1/Gohir.D03G052500.1/Gohir.D03G100000.1/Gohir.D03G077600.1/Gohir.D11G028300.1/Gohir.D11G293700.1/Gohir.A11G280800.1/Gohir.A11G123300.1/Gohir.A11G029800.1/Gohir.A02G015000.1/Gohir.D02G191200.1/Gohir.A10G192500.1/Gohir.A10G138800.1/Gohir.A10G194400.1/Gohir.D12G254500.1/Gohir.D12G063700.1/Gohir.D12G042900.1/Gohir.D12G176100.1/Gohir.D12G143400.1/…	56	MF	FALSE	FALSE	FALSE
dpa20	GO:0030117	membrane coat	36/807	121/8409	2.90501e-10	2.70166e-08	1.98764e-08	Gohir.D02G215000.1/Gohir.A10G079600.1/Gohir.A10G239800.1/Gohir.D12G050500.1/Gohir.D12G088600.1/Gohir.D12G030400.1/Gohir.D12G267400.1/Gohir.D06G107500.1/Gohir.D06G211000.1/Gohir.D06G045700.1/Gohir.A03G197900.1/Gohir.D05G378400.1/Gohir.D05G128700.1/Gohir.D10G251700.1/Gohir.A05G063700.1/Gohir.D09G091900.1/Gohir.D09G201500.1/Gohir.D09G083400.1/Gohir.A06G045200.1/Gohir.A06G105400.1/Gohir.A06G210000.1/…	36	CC	FALSE	FALSE	TRUE
dpa10	GO:0006555	methionine metabolic process	342082	19/19495	0.00334264	0.0475461	0.0431328	Gohir.A02G098700.1/Gohir.A10G127700.1/Gohir.D10G138300.1/Gohir.A07G114900.1/Gohir.D13G167400.1/Gohir.A01G063000.1/Gohir.A13G164600.1/Gohir.A13G097500.1	8	BP	FALSE	FALSE	FALSE
dpa20	GO:0005874	microtubule	22/807	90/8409	2.8914e-05	0.000233826	0.000172028	Gohir.D04G159600.1/Gohir.D03G151700.1/Gohir.D11G321700.1/Gohir.D11G080600.1/Gohir.A11G076100.1/Gohir.A11G234300.1/Gohir.A11G306300.1/Gohir.A02G079300.1/Gohir.D02G104000.1/Gohir.A03G078000.1/Gohir.A03G016000.1/Gohir.A03G016200.1/Gohir.D05G111300.1/Gohir.D05G189300.1/Gohir.A04G117900.1/Gohir.A05G110900.1/Gohir.D09G042600.1/Gohir.D08G201000.1/Gohir.D13G102800.1/Gohir.A09G178500.1/Gohir.A08G182500.1/…	22	CC	FALSE	FALSE	FALSE
dpa20	GO:0005875	microtubule associated complex	39/807	222/8409	0.000133113	0.000773719	0.000569233	Gohir.D04G165900.1/Gohir.D03G101000.1/Gohir.D03G063300.1/Gohir.D11G213200.1/Gohir.D11G217000.1/Gohir.A11G271000.1/Gohir.A11G206600.1/Gohir.A10G131200.1/Gohir.A10G080500.1/Gohir.A10G202600.1/Gohir.D12G224700.1/Gohir.D06G027000.1/Gohir.A03G199200.1/Gohir.A03G016500.1/Gohir.D05G208100.1/Gohir.D05G385900.1/Gohir.D10G210800.1/Gohir.A04G123800.1/Gohir.A05G411200.1/Gohir.A05G204800.1/Gohir.A05G188300.1/…	39	CC	FALSE	TRUE	FALSE
dpa20	GO:0008017	microtubule binding	40/2668	208/26458	4.83217e-05	0.00186431	0.00173827	Gohir.D04G165900.1/Gohir.D03G101000.1/Gohir.D03G063300.1/Gohir.D11G213200.1/Gohir.D11G217000.1/Gohir.A11G271000.1/Gohir.A11G206600.1/Gohir.A10G131200.1/Gohir.A10G080500.1/Gohir.A10G202600.1/Gohir.D12G224700.1/Gohir.D06G027000.1/Gohir.A03G199200.1/Gohir.A03G016500.1/Gohir.A03G065600.1/Gohir.D05G208100.1/Gohir.D05G385900.1/Gohir.D10G210800.1/Gohir.A04G123800.1/Gohir.A05G411200.1/Gohir.A05G204800.1/…	40	MF	FALSE	FALSE	FALSE
dpa20	GO:0015630	microtubule cytoskeleton	61/807	327/8409	2.11759e-07	2.4617e-06	1.8111e-06	Gohir.D04G159600.1/Gohir.D04G165900.1/Gohir.D03G101000.1/Gohir.D03G063300.1/Gohir.D03G151700.1/Gohir.D11G321700.1/Gohir.D11G080600.1/Gohir.D11G213200.1/Gohir.D11G217000.1/Gohir.A11G271000.1/Gohir.A11G076100.1/Gohir.A11G234300.1/Gohir.A11G206600.1/Gohir.A11G306300.1/Gohir.A02G079300.1/Gohir.D02G104000.1/Gohir.A10G131200.1/Gohir.A10G080500.1/Gohir.A10G202600.1/Gohir.D12G224700.1/Gohir.D06G027000.1/…	61	CC	FALSE	FALSE	FALSE
dpa20	GO:0003777	microtubule motor activity	38/2668	180/26458	8.37799e-06	0.000777478	0.000724917	Gohir.D04G165900.1/Gohir.D03G101000.1/Gohir.D03G063300.1/Gohir.D11G213200.1/Gohir.D11G217000.1/Gohir.A11G271000.1/Gohir.A11G206600.1/Gohir.A10G131200.1/Gohir.A10G080500.1/Gohir.A10G202600.1/Gohir.D12G224700.1/Gohir.D06G027000.1/Gohir.A03G199200.1/Gohir.A03G016500.1/Gohir.D05G208100.1/Gohir.D05G385900.1/Gohir.D10G210800.1/Gohir.A04G123800.1/Gohir.A05G411200.1/Gohir.A05G204800.1/Gohir.A05G188300.1/…	38	MF	FALSE	FALSE	FALSE
dpa20	GO:0007018	microtubule-based movement	38/1999	180/19495	1.19387e-05	0.000543209	0.000525458	Gohir.D04G165900.1/Gohir.D03G101000.1/Gohir.D03G063300.1/Gohir.D11G213200.1/Gohir.D11G217000.1/Gohir.A11G271000.1/Gohir.A11G206600.1/Gohir.A10G131200.1/Gohir.A10G080500.1/Gohir.A10G202600.1/Gohir.D12G224700.1/Gohir.D06G027000.1/Gohir.A03G199200.1/Gohir.A03G016500.1/Gohir.D05G208100.1/Gohir.D05G385900.1/Gohir.D10G210800.1/Gohir.A04G123800.1/Gohir.A05G411200.1/Gohir.A05G204800.1/Gohir.A05G188300.1/…	38	BP	FALSE	FALSE	TRUE
dpa20	GO:0007017	microtubule-based process	63/1999	354/19495	9.41753e-06	0.000489711	0.000473709	Gohir.D04G159600.1/Gohir.D04G165900.1/Gohir.D03G101000.1/Gohir.D03G063300.1/Gohir.D03G151700.1/Gohir.D11G321700.1/Gohir.D11G080600.1/Gohir.D11G213200.1/Gohir.D11G217000.1/Gohir.A11G271000.1/Gohir.A11G076100.1/Gohir.A11G234300.1/Gohir.A11G206600.1/Gohir.A11G306300.1/Gohir.A02G079300.1/Gohir.D02G104000.1/Gohir.A10G131200.1/Gohir.A10G080500.1/Gohir.A10G202600.1/Gohir.D12G224700.1/Gohir.D06G027000.1/…	63	BP	FALSE	TRUE	FALSE
dpa10	GO:0072330	monocarboxylic acid biosynthetic process	69/2836	263/19495	4.49971e-07	9.28066e-05	8.4192e-05	Gohir.D04G103800.1/Gohir.D04G072300.1/Gohir.D03G100000.1/Gohir.D11G028300.1/Gohir.A11G026500.1/Gohir.A11G029800.1/Gohir.D02G191200.1/Gohir.A10G212900.1/Gohir.A10G212700.1/Gohir.A10G010800.1/Gohir.D12G254500.1/Gohir.D12G086000.1/Gohir.D06G188900.1/Gohir.D06G032300.1/Gohir.D06G089900.1/Gohir.D06G039300.1/Gohir.D06G090000.1/Gohir.D06G080500.1/Gohir.A03G146400.1/Gohir.A03G168100.1/Gohir.A03G073600.1/…	69	BP	FALSE	FALSE	FALSE
dpa20	GO:0072330	monocarboxylic acid biosynthetic process	48/1999	263/19495	5.45905e-05	0.0019871	0.00192216	Gohir.D04G104000.1/Gohir.D03G121700.1/Gohir.D03G146800.1/Gohir.A02G087100.1/Gohir.D02G216100.1/Gohir.A10G212900.1/Gohir.A10G118600.1/Gohir.A10G010800.1/Gohir.D12G256600.1/Gohir.D12G233200.1/Gohir.D12G119400.1/Gohir.D06G032300.1/Gohir.D06G057100.1/Gohir.A03G021900.1/Gohir.D05G269700.1/Gohir.D05G098700.1/Gohir.A05G317700.1/Gohir.A05G333900.1/Gohir.A05G087200.1/Gohir.D09G189100.1/Gohir.A06G069100.1/…	48	BP	FALSE	FALSE	FALSE
dpa10	GO:0032787	monocarboxylic acid metabolic process	86/2836	344/19495	1.87046e-07	5.14376e-05	4.6663e-05	Gohir.D04G103800.1/Gohir.D04G072300.1/Gohir.D03G100000.1/Gohir.D11G026600.1/Gohir.D11G028300.1/Gohir.D11G223300.1/Gohir.A11G026500.1/Gohir.A11G029800.1/Gohir.A02G089100.1/Gohir.D02G110000.1/Gohir.D02G191200.1/Gohir.A10G212900.1/Gohir.A10G058300.1/Gohir.A10G212700.1/Gohir.A10G010800.1/Gohir.D12G254500.1/Gohir.D12G086000.1/Gohir.D12G018700.1/Gohir.D06G188900.1/Gohir.D06G032300.1/Gohir.D06G089900.1/…	86	BP	FALSE	FALSE	FALSE
dpa20	GO:0032787	monocarboxylic acid metabolic process	57/1999	344/19495	0.000184929	0.00634598	0.0061386	Gohir.D04G104000.1/Gohir.D03G121700.1/Gohir.D03G146800.1/Gohir.D11G223300.1/Gohir.A02G087100.1/Gohir.D02G216100.1/Gohir.D02G110000.1/Gohir.A10G212900.1/Gohir.A10G144300.1/Gohir.A10G118600.1/Gohir.A10G010800.1/Gohir.D12G256600.1/Gohir.D12G233200.1/Gohir.D12G119400.1/Gohir.D12G018700.1/Gohir.D06G032300.1/Gohir.D06G057100.1/Gohir.A03G021900.1/Gohir.A03G150900.1/Gohir.D05G269700.1/Gohir.D05G137600.1/…	57	BP	FALSE	FALSE	FALSE
dpa20	GO:0003774	motor activity	52/2668	231/26458	2.25512e-08	5.23187e-06	4.87817e-06	Gohir.D04G165900.1/Gohir.D03G101000.1/Gohir.D03G063300.1/Gohir.D11G213200.1/Gohir.D11G217000.1/Gohir.A11G271000.1/Gohir.A11G134500.1/Gohir.A11G206600.1/Gohir.A10G131200.1/Gohir.A10G080500.1/Gohir.A10G119200.1/Gohir.A10G202600.1/Gohir.A10G119300.1/Gohir.D12G224700.1/Gohir.D06G027000.1/Gohir.A03G199200.1/Gohir.A03G016500.1/Gohir.A03G166200.1/Gohir.D05G208100.1/Gohir.D05G361800.1/Gohir.D05G385900.1/…	52	MF	FALSE	FALSE	FALSE
dpa20	GO:0006928	movement of cell or subcellular component	38/1999	180/19495	1.19387e-05	0.000543209	0.000525458	Gohir.D04G165900.1/Gohir.D03G101000.1/Gohir.D03G063300.1/Gohir.D11G213200.1/Gohir.D11G217000.1/Gohir.A11G271000.1/Gohir.A11G206600.1/Gohir.A10G131200.1/Gohir.A10G080500.1/Gohir.A10G202600.1/Gohir.D12G224700.1/Gohir.D06G027000.1/Gohir.A03G199200.1/Gohir.A03G016500.1/Gohir.D05G208100.1/Gohir.D05G385900.1/Gohir.D10G210800.1/Gohir.A04G123800.1/Gohir.A05G411200.1/Gohir.A05G204800.1/Gohir.A05G188300.1/…	38	BP	FALSE	TRUE	FALSE
dpa20	GO:0016459	myosin complex	14/807	51/8409	0.000221014	0.00124571	0.000916484	Gohir.A11G134500.1/Gohir.A10G119200.1/Gohir.A10G119300.1/Gohir.A03G166200.1/Gohir.D05G361800.1/Gohir.D05G033900.1/Gohir.A04G025900.1/Gohir.A04G026200.1/Gohir.A05G032500.1/Gohir.A07G013600.1/Gohir.D07G013400.1/Gohir.D13G198000.1/Gohir.A13G061800.1/Gohir.A08G192400.1	14	CC	FALSE	TRUE	FALSE
dpa10	GO:0019359	nicotinamide nucleotide biosynthetic process	33/2836	125/19495	0.000371325	0.00928313	0.00842144	Gohir.D04G103800.1/Gohir.D03G100000.1/Gohir.D11G028300.1/Gohir.A11G029800.1/Gohir.D02G191200.1/Gohir.A10G010800.1/Gohir.D12G254500.1/Gohir.D06G032300.1/Gohir.D06G089900.1/Gohir.D06G039300.1/Gohir.D06G090000.1/Gohir.A03G168100.1/Gohir.A03G073600.1/Gohir.D05G319600.1/Gohir.D05G223700.1/Gohir.D10G010500.1/Gohir.A05G317700.1/Gohir.D09G137900.1/Gohir.D09G109500.1/Gohir.D09G138500.1/Gohir.A06G069100.1/…	33	BP	FALSE	FALSE	FALSE
dpa10	GO:0046496	nicotinamide nucleotide metabolic process	39/2836	142/19495	4.50835e-05	0.00206633	0.00187453	Gohir.D04G103800.1/Gohir.D03G100000.1/Gohir.D11G028300.1/Gohir.A11G253800.1/Gohir.A11G029800.1/Gohir.D02G191200.1/Gohir.A10G010800.1/Gohir.D12G254500.1/Gohir.D06G032300.1/Gohir.D06G089900.1/Gohir.D06G039300.1/Gohir.D06G090000.1/Gohir.A03G168100.1/Gohir.A03G073600.1/Gohir.D05G319600.1/Gohir.D05G223700.1/Gohir.D10G010500.1/Gohir.A05G317700.1/Gohir.D09G137900.1/Gohir.D09G109500.1/Gohir.D09G138500.1/…	39	BP	FALSE	FALSE	FALSE
dpa10	GO:0034655	nucleobase-containing compound catabolic process	37/2836	155/19495	0.00134823	0.027129	0.0246108	Gohir.D04G103800.1/Gohir.D03G100000.1/Gohir.D11G028300.1/Gohir.A11G029800.1/Gohir.D02G191200.1/Gohir.A10G010800.1/Gohir.D12G254500.1/Gohir.D06G032300.1/Gohir.D06G089900.1/Gohir.D06G039300.1/Gohir.D06G090000.1/Gohir.A03G003000.1/Gohir.A03G168100.1/Gohir.A03G073600.1/Gohir.D05G319600.1/Gohir.D05G223700.1/Gohir.D10G010500.1/Gohir.A04G077200.1/Gohir.A05G317700.1/Gohir.D09G137900.1/Gohir.D09G192400.1/…	37	BP	FALSE	FALSE	FALSE
dpa10	GO:0034404	nucleobase-containing small molecule biosynthetic process	33/2836	130/19495	0.000787776	0.017103	0.0155155	Gohir.D04G103800.1/Gohir.D03G100000.1/Gohir.D11G028300.1/Gohir.A11G029800.1/Gohir.D02G191200.1/Gohir.A10G010800.1/Gohir.D12G254500.1/Gohir.D06G032300.1/Gohir.D06G089900.1/Gohir.D06G039300.1/Gohir.D06G090000.1/Gohir.A03G168100.1/Gohir.A03G073600.1/Gohir.D05G319600.1/Gohir.D05G223700.1/Gohir.D10G010500.1/Gohir.A05G317700.1/Gohir.D09G137900.1/Gohir.D09G138500.1/Gohir.A06G069100.1/Gohir.A06G037800.1/…	33	BP	FALSE	FALSE	FALSE
dpa10	GO:0009132	nucleoside diphosphate metabolic process	33/2836	124/19495	0.000316868	0.00871388	0.00790503	Gohir.D04G103800.1/Gohir.D03G100000.1/Gohir.D11G028300.1/Gohir.A11G029800.1/Gohir.D02G191200.1/Gohir.D02G036200.1/Gohir.A10G010800.1/Gohir.D12G254500.1/Gohir.D06G032300.1/Gohir.D06G089900.1/Gohir.D06G039300.1/Gohir.D06G090000.1/Gohir.A03G168100.1/Gohir.A03G073600.1/Gohir.D05G319600.1/Gohir.D05G223700.1/Gohir.D10G010500.1/Gohir.A05G317700.1/Gohir.D09G137900.1/Gohir.D09G138500.1/Gohir.A06G069100.1/…	33	BP	FALSE	FALSE	FALSE
dpa10	GO:0006165	nucleoside diphosphate phosphorylation	32/2836	118/19495	0.000268505	0.00763851	0.00692948	Gohir.D04G103800.1/Gohir.D03G100000.1/Gohir.D11G028300.1/Gohir.A11G029800.1/Gohir.D02G191200.1/Gohir.A10G010800.1/Gohir.D12G254500.1/Gohir.D06G032300.1/Gohir.D06G089900.1/Gohir.D06G039300.1/Gohir.D06G090000.1/Gohir.A03G168100.1/Gohir.A03G073600.1/Gohir.D05G319600.1/Gohir.D05G223700.1/Gohir.D10G010500.1/Gohir.A05G317700.1/Gohir.D09G137900.1/Gohir.D09G138500.1/Gohir.A06G069100.1/Gohir.A06G037800.1/…	32	BP	FALSE	FALSE	FALSE
dpa10	GO:1901292	nucleoside phosphate catabolic process	33/2836	112/19495	3.71874e-05	0.00206633	0.00187453	Gohir.D04G103800.1/Gohir.D03G100000.1/Gohir.D11G028300.1/Gohir.A11G029800.1/Gohir.D02G191200.1/Gohir.A10G010800.1/Gohir.D12G254500.1/Gohir.D06G032300.1/Gohir.D06G089900.1/Gohir.D06G039300.1/Gohir.D06G090000.1/Gohir.A03G168100.1/Gohir.A03G073600.1/Gohir.D05G319600.1/Gohir.D05G223700.1/Gohir.D10G010500.1/Gohir.A05G317700.1/Gohir.D09G137900.1/Gohir.D09G138500.1/Gohir.A06G069100.1/Gohir.A06G037800.1/…	33	BP	FALSE	FALSE	FALSE
dpa10	GO:0009166	nucleotide catabolic process	33/2836	112/19495	3.71874e-05	0.00206633	0.00187453	Gohir.D04G103800.1/Gohir.D03G100000.1/Gohir.D11G028300.1/Gohir.A11G029800.1/Gohir.D02G191200.1/Gohir.A10G010800.1/Gohir.D12G254500.1/Gohir.D06G032300.1/Gohir.D06G089900.1/Gohir.D06G039300.1/Gohir.D06G090000.1/Gohir.A03G168100.1/Gohir.A03G073600.1/Gohir.D05G319600.1/Gohir.D05G223700.1/Gohir.D10G010500.1/Gohir.A05G317700.1/Gohir.D09G137900.1/Gohir.D09G138500.1/Gohir.A06G069100.1/Gohir.A06G037800.1/…	33	BP	FALSE	FALSE	FALSE
dpa10	GO:0046939	nucleotide phosphorylation	32/2836	118/19495	0.000268505	0.00763851	0.00692948	Gohir.D04G103800.1/Gohir.D03G100000.1/Gohir.D11G028300.1/Gohir.A11G029800.1/Gohir.D02G191200.1/Gohir.A10G010800.1/Gohir.D12G254500.1/Gohir.D06G032300.1/Gohir.D06G089900.1/Gohir.D06G039300.1/Gohir.D06G090000.1/Gohir.A03G168100.1/Gohir.A03G073600.1/Gohir.D05G319600.1/Gohir.D05G223700.1/Gohir.D10G010500.1/Gohir.A05G317700.1/Gohir.D09G137900.1/Gohir.D09G138500.1/Gohir.A06G069100.1/Gohir.A06G037800.1/…	32	BP	FALSE	FALSE	FALSE
dpa10	GO:0016053	organic acid biosynthetic process	112/2836	438/19495	6.80244e-10	2.80601e-07	2.54554e-07	Gohir.D04G147400.1/Gohir.D04G103800.1/Gohir.D04G146900.1/Gohir.D04G072300.1/Gohir.D03G100000.1/Gohir.D11G071500.1/Gohir.D11G075200.1/Gohir.D11G028300.1/Gohir.A11G071200.1/Gohir.A11G026500.1/Gohir.A11G029800.1/Gohir.A02G098700.1/Gohir.D02G191200.1/Gohir.A10G212900.1/Gohir.A10G134600.1/Gohir.A10G212700.1/Gohir.A10G010800.1/Gohir.D12G079400.1/Gohir.D12G079300.1/Gohir.D12G254500.1/Gohir.D12G042900.1/…	112	BP	FALSE	FALSE	FALSE
dpa10	GO:0016054	organic acid catabolic process	16/2836	52/19495	0.00219133	0.0371598	0.0337105	Gohir.D11G026600.1/Gohir.D11G223300.1/Gohir.D02G220800.1/Gohir.D06G155300.1/Gohir.A03G199500.1/Gohir.D05G174600.1/Gohir.D05G044000.1/Gohir.D10G029800.1/Gohir.A05G042300.1/Gohir.D13G041600.1/Gohir.D13G096600.1/Gohir.A01G019800.1/Gohir.A13G091000.1/Gohir.A13G043200.1/Gohir.A13G045000.1/Gohir.A12G215400.1	16	BP	FALSE	FALSE	FALSE
dpa10	GO:1901361	organic cyclic compound catabolic process	41/2836	179/19495	0.00179284	0.0336157	0.0304954	Gohir.D04G103800.1/Gohir.D03G100000.1/Gohir.D11G028300.1/Gohir.A11G029800.1/Gohir.D02G191200.1/Gohir.A10G010800.1/Gohir.D12G254500.1/Gohir.D06G032300.1/Gohir.D06G089900.1/Gohir.D06G039300.1/Gohir.D06G090000.1/Gohir.A03G003000.1/Gohir.A03G168100.1/Gohir.A03G073600.1/Gohir.D05G319600.1/Gohir.D05G223700.1/Gohir.D10G010500.1/Gohir.A04G077200.1/Gohir.A05G317700.1/Gohir.D09G137900.1/Gohir.D09G192400.1/…	41	BP	FALSE	FALSE	FALSE
dpa10	GO:0046434	organophosphate catabolic process	33/2836	120/19495	0.000163217	0.005179	0.00469827	Gohir.D04G103800.1/Gohir.D03G100000.1/Gohir.D11G028300.1/Gohir.A11G029800.1/Gohir.D02G191200.1/Gohir.A10G010800.1/Gohir.D12G254500.1/Gohir.D06G032300.1/Gohir.D06G089900.1/Gohir.D06G039300.1/Gohir.D06G090000.1/Gohir.A03G168100.1/Gohir.A03G073600.1/Gohir.D05G319600.1/Gohir.D05G223700.1/Gohir.D10G010500.1/Gohir.A05G317700.1/Gohir.D09G137900.1/Gohir.D09G138500.1/Gohir.A06G069100.1/Gohir.A06G037800.1/…	33	BP	FALSE	FALSE	FALSE
dpa10	GO:0016614	oxidoreductase activity, acting on CH-OH group of donors	70/3834	304/26458	4.37293e-05	0.00544429	0.00497133	Gohir.D03G090300.1/Gohir.D11G008300.1/Gohir.D11G091100.1/Gohir.A11G082400.1/Gohir.A11G308400.1/Gohir.D02G192800.1/Gohir.A10G058300.1/Gohir.A10G005700.1/Gohir.A10G111200.1/Gohir.A10G107100.1/Gohir.D12G134200.1/Gohir.D12G262600.1/Gohir.D12G022800.1/Gohir.D06G122100.1/Gohir.D06G091100.1/Gohir.D06G019100.1/Gohir.A03G092900.1/Gohir.A03G103800.1/Gohir.D05G131000.1/Gohir.D05G137600.1/Gohir.D05G085800.1/…	70	MF	FALSE	FALSE	TRUE
dpa20	GO:0016614	oxidoreductase activity, acting on CH-OH group of donors	54/2668	304/26458	2.7641e-05	0.00142505	0.00132871	Gohir.D04G117900.1/Gohir.D03G156500.1/Gohir.D11G168700.1/Gohir.D11G008300.1/Gohir.D11G175700.1/Gohir.A11G114600.1/Gohir.A11G082400.1/Gohir.A10G107100.1/Gohir.A10G216100.1/Gohir.D12G012800.1/Gohir.D12G119600.1/Gohir.D12G085500.1/Gohir.D12G022800.1/Gohir.D12G039100.1/Gohir.D06G188300.1/Gohir.D06G091100.1/Gohir.A03G169800.1/Gohir.A03G040100.1/Gohir.A03G103800.1/Gohir.D05G137600.1/Gohir.D05G047300.1/…	54	MF	FALSE	FALSE	TRUE
dpa10	GO:0016616	oxidoreductase activity, acting on the CH-OH group of donors, NAD or NADP as acceptor	59/3834	270/26458	0.000694837	0.0299309	0.0273307	Gohir.D11G091100.1/Gohir.A11G082400.1/Gohir.D02G192800.1/Gohir.A10G005700.1/Gohir.A10G111200.1/Gohir.D12G134200.1/Gohir.D12G022800.1/Gohir.D06G122100.1/Gohir.D06G091100.1/Gohir.D06G019100.1/Gohir.A03G092900.1/Gohir.A03G103800.1/Gohir.D05G131000.1/Gohir.D05G085800.1/Gohir.D05G047300.1/Gohir.D05G204700.1/Gohir.D10G186500.1/Gohir.D10G225100.1/Gohir.A04G044900.1/Gohir.A04G078700.1/Gohir.A05G045600.1/…	59	MF	FALSE	FALSE	FALSE
dpa20	GO:0016616	oxidoreductase activity, acting on the CH-OH group of donors, NAD or NADP as acceptor	49/2668	270/26458	3.60841e-05	0.0016743	0.00156111	Gohir.D04G117900.1/Gohir.D03G156500.1/Gohir.D11G168700.1/Gohir.D11G175700.1/Gohir.A11G114600.1/Gohir.A11G082400.1/Gohir.A10G216100.1/Gohir.D12G012800.1/Gohir.D12G085500.1/Gohir.D12G022800.1/Gohir.D12G039100.1/Gohir.D06G188300.1/Gohir.D06G091100.1/Gohir.A03G169800.1/Gohir.A03G040100.1/Gohir.A03G103800.1/Gohir.D05G047300.1/Gohir.D05G097300.1/Gohir.D05G344600.1/Gohir.D10G005700.1/Gohir.A04G078700.1/…	49	MF	FALSE	FALSE	FALSE
dpa10	GO:0006733	oxidoreduction coenzyme metabolic process	39/2836	144/19495	6.30973e-05	0.00260276	0.00236117	Gohir.D04G103800.1/Gohir.D03G100000.1/Gohir.D11G028300.1/Gohir.A11G253800.1/Gohir.A11G029800.1/Gohir.D02G191200.1/Gohir.A10G010800.1/Gohir.D12G254500.1/Gohir.D06G032300.1/Gohir.D06G089900.1/Gohir.D06G039300.1/Gohir.D06G090000.1/Gohir.A03G168100.1/Gohir.A03G073600.1/Gohir.D05G319600.1/Gohir.D05G223700.1/Gohir.D10G010500.1/Gohir.A05G317700.1/Gohir.D09G137900.1/Gohir.D09G109500.1/Gohir.D09G138500.1/…	39	BP	FALSE	FALSE	FALSE
dpa20	GO:0015833	peptide transport	80/1999	435/19495	1.54501e-07	1.87461e-05	1.81335e-05	Gohir.D04G134400.1/Gohir.D04G132800.1/Gohir.A11G070700.1/Gohir.A02G140800.1/Gohir.A02G013100.1/Gohir.D02G063000.1/Gohir.D02G013900.1/Gohir.D02G215000.1/Gohir.A10G079600.1/Gohir.A10G191000.1/Gohir.A10G136400.1/Gohir.A10G239800.1/Gohir.D12G050500.1/Gohir.D12G249200.1/Gohir.D12G088600.1/Gohir.D12G030400.1/Gohir.D12G267400.1/Gohir.D12G200900.1/Gohir.D06G107500.1/Gohir.D06G211000.1/Gohir.D06G045700.1/…	80	BP	FALSE	FALSE	FALSE
dpa20	GO:0008964	phosphoenolpyruvate carboxylase activity	280660	15/26458	0.00234079	0.0493694	0.0460318	Gohir.A02G138500.1/Gohir.D12G084900.1/Gohir.D13G153600.1/Gohir.A13G149100.1/Gohir.A12G054900.1/Gohir.A12G172900.1	6	MF	FALSE	FALSE	FALSE
dpa20	GO:0009767	photosynthetic electron transport chain	36342	15/19495	0.000360593	0.00937542	0.00906905	Gohir.A11G179800.1/Gohir.A03G083100.1/Gohir.A05G325600.1/Gohir.D08G128800.1/Gohir.D08G127100.1/Gohir.D01G032300.1/Gohir.A13G022300.1	7	BP	FALSE	FALSE	FALSE
dpa20	GO:0044459	plasma membrane part	13/807	67/8409	0.0101976	0.0395156	0.029072	Gohir.D04G143100.1/Gohir.D03G103400.1/Gohir.A10G239800.1/Gohir.D12G169300.1/Gohir.D06G211000.1/Gohir.D10G251700.1/Gohir.D10G088100.1/Gohir.A04G147700.1/Gohir.A06G210000.1/Gohir.A06G162600.1/Gohir.D13G066300.1/Gohir.D13G015800.1/Gohir.A13G014600.1	13	CC	FALSE	TRUE	TRUE
dpa20	GO:0098797	plasma membrane protein complex	12/807	60/8409	0.0104793	0.0397784	0.0292654	Gohir.D04G143100.1/Gohir.D03G103400.1/Gohir.A10G239800.1/Gohir.D06G211000.1/Gohir.D10G251700.1/Gohir.D10G088100.1/Gohir.A04G147700.1/Gohir.A06G210000.1/Gohir.A06G162600.1/Gohir.D13G066300.1/Gohir.D13G015800.1/Gohir.A13G014600.1	12	CC	FALSE	FALSE	TRUE
dpa20	GO:0009536	plastid	8/807	34/8409	0.0132024	0.0463331	0.0340877	Gohir.D08G127600.1/Gohir.D08G046900.1/Gohir.D01G032500.1/Gohir.A09G088700.1/Gohir.A08G036300.1/Gohir.A08G036200.1/Gohir.A08G108400.1/Gohir.A12G089800.1	8	CC	FALSE	FALSE	FALSE
dpa20	GO:0047262	polygalacturonate 4-alpha-galacturonosyltransferase activity	280843	46/26458	0.00159932	0.036833	0.0343429	Gohir.D04G044700.1/Gohir.A11G083400.1/Gohir.D02G112200.1/Gohir.A05G177000.1/Gohir.D09G215600.1/Gohir.A07G178000.1/Gohir.A07G209500.1/Gohir.A07G092700.1/Gohir.D07G185200.1/Gohir.D07G215600.1/Gohir.D07G097300.1/Gohir.D07G164900.1	12	MF	FALSE	FALSE	FALSE
dpa20	GO:0099513	polymeric cytoskeletal fiber	23/807	100/8409	5.41484e-05	0.0003597	0.000264635	Gohir.D04G159600.1/Gohir.D03G151700.1/Gohir.D11G321700.1/Gohir.D11G080600.1/Gohir.A11G076100.1/Gohir.A11G234300.1/Gohir.A11G306300.1/Gohir.A02G079300.1/Gohir.D02G104000.1/Gohir.A03G078000.1/Gohir.A03G016000.1/Gohir.A03G016200.1/Gohir.D05G111300.1/Gohir.D05G189300.1/Gohir.A04G117900.1/Gohir.A05G110900.1/Gohir.D09G042600.1/Gohir.D08G201000.1/Gohir.D07G074800.1/Gohir.D13G102800.1/Gohir.A09G178500.1/…	23	CC	FALSE	FALSE	FALSE
dpa10	GO:0004652	polynucleotide adenylyltransferase activity	706624	14/26458	2.79266e-05	0.00463582	0.00423309	Gohir.D02G060800.1/Gohir.D06G090600.1/Gohir.D05G046800.1/Gohir.A05G045100.1/Gohir.D09G081100.1/Gohir.1Z071100.1/Gohir.A06G091300.1/Gohir.D07G024600.1/Gohir.D07G024800.1	9	MF	FALSE	FALSE	FALSE
dpa20	GO:0005976	polysaccharide metabolic process	32/1999	164/19495	0.000264359	0.00740205	0.00716017	Gohir.D04G143100.1/Gohir.D03G103400.1/Gohir.D03G032100.1/Gohir.D11G212200.1/Gohir.D11G052800.1/Gohir.A11G235000.1/Gohir.A11G234500.1/Gohir.A11G059500.1/Gohir.A11G210900.1/Gohir.A11G049200.1/Gohir.A11G088500.1/Gohir.A02G148400.1/Gohir.D02G186000.1/Gohir.A10G106300.1/Gohir.D12G078000.1/Gohir.D12G214500.1/Gohir.D12G084700.1/Gohir.A03G162700.1/Gohir.D05G078300.1/Gohir.D10G088100.1/Gohir.A04G147700.1/…	32	BP	FALSE	FALSE	FALSE
dpa10	GO:0030955	potassium ion binding	13/3834	35/26458	0.000781328	0.0299309	0.0273307	Gohir.D11G028300.1/Gohir.A11G029800.1/Gohir.D02G191200.1/Gohir.D12G254500.1/Gohir.A03G168100.1/Gohir.D09G138500.1/Gohir.D08G092500.1/Gohir.D08G108800.1/Gohir.A01G210400.1/Gohir.A09G142400.1/Gohir.A13G211200.1/Gohir.A13G063000.1/Gohir.A08G083100.1	13	MF	FALSE	FALSE	FALSE
dpa20	GO:0008104	protein localization	81/1999	478/19495	3.87188e-06	0.000281873	0.000272662	Gohir.D04G134400.1/Gohir.D04G132800.1/Gohir.A11G070700.1/Gohir.A02G140800.1/Gohir.A02G013100.1/Gohir.D02G063000.1/Gohir.D02G013900.1/Gohir.D02G215000.1/Gohir.A10G079600.1/Gohir.A10G191000.1/Gohir.A10G136400.1/Gohir.A10G239800.1/Gohir.D12G050500.1/Gohir.D12G249200.1/Gohir.D12G088600.1/Gohir.D12G030400.1/Gohir.D12G267400.1/Gohir.D12G200900.1/Gohir.D06G107500.1/Gohir.D06G211000.1/Gohir.D06G045700.1/…	81	BP	FALSE	FALSE	TRUE
dpa20	GO:0015031	protein transport	80/1999	435/19495	1.54501e-07	1.87461e-05	1.81335e-05	Gohir.D04G134400.1/Gohir.D04G132800.1/Gohir.A11G070700.1/Gohir.A02G140800.1/Gohir.A02G013100.1/Gohir.D02G063000.1/Gohir.D02G013900.1/Gohir.D02G215000.1/Gohir.A10G079600.1/Gohir.A10G191000.1/Gohir.A10G136400.1/Gohir.A10G239800.1/Gohir.D12G050500.1/Gohir.D12G249200.1/Gohir.D12G088600.1/Gohir.D12G030400.1/Gohir.D12G267400.1/Gohir.D12G200900.1/Gohir.D06G107500.1/Gohir.D06G211000.1/Gohir.D06G045700.1/…	80	BP	FALSE	FALSE	FALSE
dpa10	GO:0009135	purine nucleoside diphosphate metabolic process	32/2836	108/19495	4.29089e-05	0.00206633	0.00187453	Gohir.D04G103800.1/Gohir.D03G100000.1/Gohir.D11G028300.1/Gohir.A11G029800.1/Gohir.D02G191200.1/Gohir.A10G010800.1/Gohir.D12G254500.1/Gohir.D06G032300.1/Gohir.D06G089900.1/Gohir.D06G039300.1/Gohir.D06G090000.1/Gohir.A03G168100.1/Gohir.A03G073600.1/Gohir.D05G319600.1/Gohir.D05G223700.1/Gohir.D10G010500.1/Gohir.A05G317700.1/Gohir.D09G137900.1/Gohir.D09G138500.1/Gohir.A06G069100.1/Gohir.A06G037800.1/…	32	BP	FALSE	FALSE	FALSE
dpa10	GO:0009179	purine ribonucleoside diphosphate metabolic process	32/2836	108/19495	4.29089e-05	0.00206633	0.00187453	Gohir.D04G103800.1/Gohir.D03G100000.1/Gohir.D11G028300.1/Gohir.A11G029800.1/Gohir.D02G191200.1/Gohir.A10G010800.1/Gohir.D12G254500.1/Gohir.D06G032300.1/Gohir.D06G089900.1/Gohir.D06G039300.1/Gohir.D06G090000.1/Gohir.A03G168100.1/Gohir.A03G073600.1/Gohir.D05G319600.1/Gohir.D05G223700.1/Gohir.D10G010500.1/Gohir.A05G317700.1/Gohir.D09G137900.1/Gohir.D09G138500.1/Gohir.A06G069100.1/Gohir.A06G037800.1/…	32	BP	FALSE	FALSE	FALSE
dpa10	GO:0019363	pyridine nucleotide biosynthetic process	33/2836	125/19495	0.000371325	0.00928313	0.00842144	Gohir.D04G103800.1/Gohir.D03G100000.1/Gohir.D11G028300.1/Gohir.A11G029800.1/Gohir.D02G191200.1/Gohir.A10G010800.1/Gohir.D12G254500.1/Gohir.D06G032300.1/Gohir.D06G089900.1/Gohir.D06G039300.1/Gohir.D06G090000.1/Gohir.A03G168100.1/Gohir.A03G073600.1/Gohir.D05G319600.1/Gohir.D05G223700.1/Gohir.D10G010500.1/Gohir.A05G317700.1/Gohir.D09G137900.1/Gohir.D09G109500.1/Gohir.D09G138500.1/Gohir.A06G069100.1/…	33	BP	FALSE	FALSE	FALSE
dpa10	GO:0019362	pyridine nucleotide metabolic process	39/2836	142/19495	4.50835e-05	0.00206633	0.00187453	Gohir.D04G103800.1/Gohir.D03G100000.1/Gohir.D11G028300.1/Gohir.A11G253800.1/Gohir.A11G029800.1/Gohir.D02G191200.1/Gohir.A10G010800.1/Gohir.D12G254500.1/Gohir.D06G032300.1/Gohir.D06G089900.1/Gohir.D06G039300.1/Gohir.D06G090000.1/Gohir.A03G168100.1/Gohir.A03G073600.1/Gohir.D05G319600.1/Gohir.D05G223700.1/Gohir.D10G010500.1/Gohir.A05G317700.1/Gohir.D09G137900.1/Gohir.D09G109500.1/Gohir.D09G138500.1/…	39	BP	FALSE	FALSE	FALSE
dpa10	GO:0072525	pyridine-containing compound biosynthetic process	34/2836	141/19495	0.00172141	0.0330271	0.0299614	Gohir.D04G103800.1/Gohir.D03G100000.1/Gohir.D11G028300.1/Gohir.A11G029800.1/Gohir.D02G191200.1/Gohir.A10G010800.1/Gohir.D12G254500.1/Gohir.D06G032300.1/Gohir.D06G089900.1/Gohir.D06G039300.1/Gohir.D06G090000.1/Gohir.A03G168100.1/Gohir.A03G073600.1/Gohir.D05G319600.1/Gohir.D05G223700.1/Gohir.D10G070900.1/Gohir.D10G010500.1/Gohir.A05G317700.1/Gohir.D09G137900.1/Gohir.D09G109500.1/Gohir.D09G138500.1/…	34	BP	FALSE	FALSE	FALSE
dpa10	GO:0072524	pyridine-containing compound metabolic process	40/2836	158/19495	0.000248737	0.0076003	0.00689482	Gohir.D04G103800.1/Gohir.D03G100000.1/Gohir.D11G028300.1/Gohir.A11G253800.1/Gohir.A11G029800.1/Gohir.D02G191200.1/Gohir.A10G010800.1/Gohir.D12G254500.1/Gohir.D06G032300.1/Gohir.D06G089900.1/Gohir.D06G039300.1/Gohir.D06G090000.1/Gohir.A03G168100.1/Gohir.A03G073600.1/Gohir.D05G319600.1/Gohir.D05G223700.1/Gohir.D10G070900.1/Gohir.D10G010500.1/Gohir.A05G317700.1/Gohir.D09G137900.1/Gohir.D09G109500.1/…	40	BP	FALSE	FALSE	FALSE
dpa10	GO:0042866	pyruvate biosynthetic process	32/2836	108/19495	4.29089e-05	0.00206633	0.00187453	Gohir.D04G103800.1/Gohir.D03G100000.1/Gohir.D11G028300.1/Gohir.A11G029800.1/Gohir.D02G191200.1/Gohir.A10G010800.1/Gohir.D12G254500.1/Gohir.D06G032300.1/Gohir.D06G089900.1/Gohir.D06G039300.1/Gohir.D06G090000.1/Gohir.A03G168100.1/Gohir.A03G073600.1/Gohir.D05G319600.1/Gohir.D05G223700.1/Gohir.D10G010500.1/Gohir.A05G317700.1/Gohir.D09G137900.1/Gohir.D09G138500.1/Gohir.A06G069100.1/Gohir.A06G037800.1/…	32	BP	FALSE	FALSE	FALSE
dpa10	GO:0004743	pyruvate kinase activity	13/3834	35/26458	0.000781328	0.0299309	0.0273307	Gohir.D11G028300.1/Gohir.A11G029800.1/Gohir.D02G191200.1/Gohir.D12G254500.1/Gohir.A03G168100.1/Gohir.D09G138500.1/Gohir.D08G092500.1/Gohir.D08G108800.1/Gohir.A01G210400.1/Gohir.A09G142400.1/Gohir.A13G211200.1/Gohir.A13G063000.1/Gohir.A08G083100.1	13	MF	FALSE	FALSE	FALSE
dpa10	GO:0006090	pyruvate metabolic process	34/2836	122/19495	9.84751e-05	0.00353226	0.00320438	Gohir.D04G103800.1/Gohir.D03G100000.1/Gohir.D11G028300.1/Gohir.A11G029800.1/Gohir.D02G191200.1/Gohir.A10G010800.1/Gohir.D12G254500.1/Gohir.D12G018700.1/Gohir.D06G032300.1/Gohir.D06G089900.1/Gohir.D06G039300.1/Gohir.D06G090000.1/Gohir.A03G168100.1/Gohir.A03G073600.1/Gohir.A03G180200.1/Gohir.D05G319600.1/Gohir.D05G223700.1/Gohir.D10G010500.1/Gohir.A05G317700.1/Gohir.D09G137900.1/Gohir.D09G138500.1/…	34	BP	FALSE	FALSE	FALSE
dpa20	GO:0008536	Ran GTPase binding	18/2668	35/26458	9.2212e-10	4.27864e-07	3.98938e-07	Gohir.D04G134400.1/Gohir.D04G132800.1/Gohir.A02G013100.1/Gohir.D02G013900.1/Gohir.A10G136400.1/Gohir.D12G249200.1/Gohir.D10G130200.1/Gohir.A05G308500.1/Gohir.A07G137000.1/Gohir.D07G142200.1/Gohir.D01G161600.1/Gohir.D01G216200.1/Gohir.A01G226600.1/Gohir.A09G210800.1/Gohir.A09G185200.1/Gohir.A09G185100.1/Gohir.A12G248500.1/Gohir.A12G248400.1	18	MF	FALSE	FALSE	FALSE
dpa20	GO:0017016	Ras GTPase binding	19/2668	65/26458	1.40933e-05	0.000934182	0.000871027	Gohir.D04G134400.1/Gohir.D04G132800.1/Gohir.A02G013100.1/Gohir.D02G013900.1/Gohir.A10G136400.1/Gohir.D12G249200.1/Gohir.D10G130200.1/Gohir.A05G308500.1/Gohir.A05G181700.1/Gohir.A07G137000.1/Gohir.D07G142200.1/Gohir.D01G161600.1/Gohir.D01G216200.1/Gohir.A01G226600.1/Gohir.A09G210800.1/Gohir.A09G185200.1/Gohir.A09G185100.1/Gohir.A12G248500.1/Gohir.A12G248400.1	19	MF	FALSE	FALSE	FALSE
dpa10	GO:0042147	retrograde transport, endosome to Golgi	342051	15/19495	0.00300277	0.0442372	0.040131	Gohir.A10G004400.1/Gohir.A10G203700.1/Gohir.A05G185100.1/Gohir.A05G198300.1/Gohir.D01G096900.1/Gohir.A01G110300.1/Gohir.A08G078000.1	7	BP	FALSE	FALSE	FALSE
dpa10	GO:0009185	ribonucleoside diphosphate metabolic process	32/2836	108/19495	4.29089e-05	0.00206633	0.00187453	Gohir.D04G103800.1/Gohir.D03G100000.1/Gohir.D11G028300.1/Gohir.A11G029800.1/Gohir.D02G191200.1/Gohir.A10G010800.1/Gohir.D12G254500.1/Gohir.D06G032300.1/Gohir.D06G089900.1/Gohir.D06G039300.1/Gohir.D06G090000.1/Gohir.A03G168100.1/Gohir.A03G073600.1/Gohir.D05G319600.1/Gohir.D05G223700.1/Gohir.D10G010500.1/Gohir.A05G317700.1/Gohir.D09G137900.1/Gohir.D09G138500.1/Gohir.A06G069100.1/Gohir.A06G037800.1/…	32	BP	FALSE	FALSE	FALSE
dpa10	GO:0043631	RNA polyadenylation	342204	24/19495	4.28887e-05	0.00206633	0.00187453	Gohir.D02G060800.1/Gohir.D06G090600.1/Gohir.D05G046800.1/Gohir.A05G032000.1/Gohir.A05G045100.1/Gohir.D09G081100.1/Gohir.1Z071100.1/Gohir.A06G091300.1/Gohir.A07G013200.1/Gohir.D07G024600.1/Gohir.D07G024800.1/Gohir.A08G099800.1	12	BP	FALSE	FALSE	FALSE
dpa10	GO:0017171	serine hydrolase activity	61/3834	282/26458	0.000748134	0.0299309	0.0273307	Gohir.D04G005000.1/Gohir.D04G149700.1/Gohir.D04G088200.1/Gohir.D11G185500.1/Gohir.D11G029100.1/Gohir.D11G206000.1/Gohir.D11G007800.1/Gohir.D11G028200.1/Gohir.A11G177600.1/Gohir.A11G273200.1/Gohir.A11G029700.1/Gohir.A11G217500.1/Gohir.A10G055300.1/Gohir.D12G224000.1/Gohir.D06G018600.1/Gohir.D06G054700.1/Gohir.A03G120900.1/Gohir.A03G022000.1/Gohir.D05G112300.1/Gohir.D05G264100.1/Gohir.D05G025100.1/…	61	MF	FALSE	FALSE	TRUE
dpa10	GO:0004252	serine-type endopeptidase activity	41/3834	172/26458	0.000742287	0.0299309	0.0273307	Gohir.D04G149700.1/Gohir.D11G029100.1/Gohir.D11G206000.1/Gohir.D11G007800.1/Gohir.D11G028200.1/Gohir.A11G273200.1/Gohir.A11G029700.1/Gohir.A11G217500.1/Gohir.A10G055300.1/Gohir.D12G224000.1/Gohir.D06G018600.1/Gohir.D06G054700.1/Gohir.A03G022000.1/Gohir.D05G112300.1/Gohir.D05G264100.1/Gohir.D05G025100.1/Gohir.D05G141900.1/Gohir.D05G143500.1/Gohir.D10G215100.1/Gohir.A05G023600.1/Gohir.A05G208000.1/…	41	MF	FALSE	FALSE	FALSE
dpa10	GO:0008236	serine-type peptidase activity	61/3834	282/26458	0.000748134	0.0299309	0.0273307	Gohir.D04G005000.1/Gohir.D04G149700.1/Gohir.D04G088200.1/Gohir.D11G185500.1/Gohir.D11G029100.1/Gohir.D11G206000.1/Gohir.D11G007800.1/Gohir.D11G028200.1/Gohir.A11G177600.1/Gohir.A11G273200.1/Gohir.A11G029700.1/Gohir.A11G217500.1/Gohir.A10G055300.1/Gohir.D12G224000.1/Gohir.D06G018600.1/Gohir.D06G054700.1/Gohir.A03G120900.1/Gohir.A03G022000.1/Gohir.D05G112300.1/Gohir.D05G264100.1/Gohir.D05G025100.1/…	61	MF	FALSE	FALSE	FALSE
dpa20	GO:0031267	small GTPase binding	19/2668	65/26458	1.40933e-05	0.000934182	0.000871027	Gohir.D04G134400.1/Gohir.D04G132800.1/Gohir.A02G013100.1/Gohir.D02G013900.1/Gohir.A10G136400.1/Gohir.D12G249200.1/Gohir.D10G130200.1/Gohir.A05G308500.1/Gohir.A05G181700.1/Gohir.A07G137000.1/Gohir.D07G142200.1/Gohir.D01G161600.1/Gohir.D01G216200.1/Gohir.A01G226600.1/Gohir.A09G210800.1/Gohir.A09G185200.1/Gohir.A09G185100.1/Gohir.A12G248500.1/Gohir.A12G248400.1	19	MF	FALSE	FALSE	FALSE
dpa10	GO:0006694	steroid biosynthetic process	28/2836	90/19495	4.84803e-05	0.00210507	0.00190967	Gohir.A10G005700.1/Gohir.D12G134200.1/Gohir.D06G122100.1/Gohir.D05G185600.1/Gohir.D05G204700.1/Gohir.D05G257100.1/Gohir.D10G225100.1/Gohir.A04G044900.1/Gohir.A04G078700.1/Gohir.A05G255600.1/Gohir.A05G042700.1/Gohir.A05G182600.1/Gohir.D09G026500.1/Gohir.D08G192200.1/Gohir.D08G064400.1/Gohir.D08G098100.1/Gohir.D08G176300.1/Gohir.A07G073200.1/Gohir.D07G110700.1/Gohir.D07G077800.1/Gohir.D01G037800.1/…	28	BP	FALSE	FALSE	FALSE
dpa20	GO:0006694	steroid biosynthetic process	24/1999	90/19495	8.51257e-06	0.000476704	0.000461126	Gohir.D04G117900.1/Gohir.A11G114600.1/Gohir.A10G216100.1/Gohir.D06G188300.1/Gohir.A03G040100.1/Gohir.D05G097300.1/Gohir.D05G344600.1/Gohir.D10G005700.1/Gohir.A04G078700.1/Gohir.A05G097200.1/Gohir.A05G182600.1/Gohir.A06G118300.1/Gohir.A06G181600.1/Gohir.D08G085500.1/Gohir.D08G098100.1/Gohir.D08G220000.1/Gohir.D07G110700.1/Gohir.A01G219100.1/Gohir.A09G091500.1/Gohir.A13G223300.1/Gohir.A08G092700.1/…	24	BP	FALSE	FALSE	FALSE
dpa20	GO:0016229	steroid dehydrogenase activity	21/2668	83/26458	5.62507e-05	0.00186431	0.00173827	Gohir.D04G117900.1/Gohir.A11G114600.1/Gohir.A10G216100.1/Gohir.D06G188300.1/Gohir.A03G040100.1/Gohir.D05G097300.1/Gohir.D05G344600.1/Gohir.D10G005700.1/Gohir.A04G078700.1/Gohir.A05G097200.1/Gohir.A06G118300.1/Gohir.A06G181600.1/Gohir.D08G085500.1/Gohir.D08G098100.1/Gohir.D08G220000.1/Gohir.D07G110700.1/Gohir.A01G219100.1/Gohir.A09G091500.1/Gohir.A13G223300.1/Gohir.A08G092700.1/Gohir.A08G235900.1	21	MF	FALSE	FALSE	TRUE
dpa20	GO:0033764	steroid dehydrogenase activity, acting on the CH-OH group of donors, NAD or NADP as acceptor	21/2668	83/26458	5.62507e-05	0.00186431	0.00173827	Gohir.D04G117900.1/Gohir.A11G114600.1/Gohir.A10G216100.1/Gohir.D06G188300.1/Gohir.A03G040100.1/Gohir.D05G097300.1/Gohir.D05G344600.1/Gohir.D10G005700.1/Gohir.A04G078700.1/Gohir.A05G097200.1/Gohir.A06G118300.1/Gohir.A06G181600.1/Gohir.D08G085500.1/Gohir.D08G098100.1/Gohir.D08G220000.1/Gohir.D07G110700.1/Gohir.A01G219100.1/Gohir.A09G091500.1/Gohir.A13G223300.1/Gohir.A08G092700.1/Gohir.A08G235900.1	21	MF	FALSE	FALSE	FALSE
dpa10	GO:0008202	steroid metabolic process	28/2836	92/19495	7.49205e-05	0.00280952	0.00254873	Gohir.A10G005700.1/Gohir.D12G134200.1/Gohir.D06G122100.1/Gohir.D05G185600.1/Gohir.D05G204700.1/Gohir.D05G257100.1/Gohir.D10G225100.1/Gohir.A04G044900.1/Gohir.A04G078700.1/Gohir.A05G255600.1/Gohir.A05G042700.1/Gohir.A05G182600.1/Gohir.D09G026500.1/Gohir.D08G192200.1/Gohir.D08G064400.1/Gohir.D08G098100.1/Gohir.D08G176300.1/Gohir.A07G073200.1/Gohir.D07G110700.1/Gohir.D07G077800.1/Gohir.D01G037800.1/…	28	BP	FALSE	FALSE	FALSE
dpa20	GO:0008202	steroid metabolic process	24/1999	92/19495	1.27776e-05	0.000547181	0.0005293	Gohir.D04G117900.1/Gohir.A11G114600.1/Gohir.A10G216100.1/Gohir.D06G188300.1/Gohir.A03G040100.1/Gohir.D05G097300.1/Gohir.D05G344600.1/Gohir.D10G005700.1/Gohir.A04G078700.1/Gohir.A05G097200.1/Gohir.A05G182600.1/Gohir.A06G118300.1/Gohir.A06G181600.1/Gohir.D08G085500.1/Gohir.D08G098100.1/Gohir.D08G220000.1/Gohir.D07G110700.1/Gohir.A01G219100.1/Gohir.A09G091500.1/Gohir.A13G223300.1/Gohir.A08G092700.1/…	24	BP	FALSE	FALSE	FALSE
dpa20	GO:1901681	sulfur compound binding	13/2668	45/26458	0.000356062	0.00971839	0.00906138	Gohir.D11G309900.1/Gohir.D11G319700.1/Gohir.D11G276700.1/Gohir.A11G295100.1/Gohir.A11G166700.1/Gohir.D12G073000.1/Gohir.D06G020200.1/Gohir.D05G159000.1/Gohir.D10G128000.1/Gohir.A05G156200.1/Gohir.D09G162300.1/Gohir.A09G166600.1/Gohir.A09G166700.1	13	MF	FALSE	TRUE	FALSE
dpa20	GO:0099080	supramolecular complex	23/807	100/8409	5.41484e-05	0.0003597	0.000264635	Gohir.D04G159600.1/Gohir.D03G151700.1/Gohir.D11G321700.1/Gohir.D11G080600.1/Gohir.A11G076100.1/Gohir.A11G234300.1/Gohir.A11G306300.1/Gohir.A02G079300.1/Gohir.D02G104000.1/Gohir.A03G078000.1/Gohir.A03G016000.1/Gohir.A03G016200.1/Gohir.D05G111300.1/Gohir.D05G189300.1/Gohir.A04G117900.1/Gohir.A05G110900.1/Gohir.D09G042600.1/Gohir.D08G201000.1/Gohir.D07G074800.1/Gohir.D13G102800.1/Gohir.A09G178500.1/…	23	CC	TRUE	FALSE	FALSE
dpa20	GO:0099512	supramolecular fiber	23/807	100/8409	5.41484e-05	0.0003597	0.000264635	Gohir.D04G159600.1/Gohir.D03G151700.1/Gohir.D11G321700.1/Gohir.D11G080600.1/Gohir.A11G076100.1/Gohir.A11G234300.1/Gohir.A11G306300.1/Gohir.A02G079300.1/Gohir.D02G104000.1/Gohir.A03G078000.1/Gohir.A03G016000.1/Gohir.A03G016200.1/Gohir.D05G111300.1/Gohir.D05G189300.1/Gohir.A04G117900.1/Gohir.A05G110900.1/Gohir.D09G042600.1/Gohir.D08G201000.1/Gohir.D07G074800.1/Gohir.D13G102800.1/Gohir.A09G178500.1/…	23	CC	FALSE	FALSE	TRUE
dpa20	GO:0099081	supramolecular polymer	23/807	100/8409	5.41484e-05	0.0003597	0.000264635	Gohir.D04G159600.1/Gohir.D03G151700.1/Gohir.D11G321700.1/Gohir.D11G080600.1/Gohir.A11G076100.1/Gohir.A11G234300.1/Gohir.A11G306300.1/Gohir.A02G079300.1/Gohir.D02G104000.1/Gohir.A03G078000.1/Gohir.A03G016000.1/Gohir.A03G016200.1/Gohir.D05G111300.1/Gohir.D05G189300.1/Gohir.A04G117900.1/Gohir.A05G110900.1/Gohir.D09G042600.1/Gohir.D08G201000.1/Gohir.D07G074800.1/Gohir.D13G102800.1/Gohir.A09G178500.1/…	23	CC	FALSE	TRUE	FALSE
dpa20	GO:0099023	tethering complex	13/807	68/8409	0.0115355	0.0420706	0.0309518	Gohir.D02G070200.1/Gohir.A10G068000.1/Gohir.D12G200900.1/Gohir.D10G126100.1/Gohir.A05G414300.1/Gohir.D09G008700.1/Gohir.D08G170800.1/Gohir.D08G170700.1/Gohir.D07G099700.1/Gohir.A01G219000.1/Gohir.A09G134700.1/Gohir.A08G149700.1/Gohir.A12G129500.1	13	CC	FALSE	TRUE	FALSE
dpa10	GO:0030976	thiamine pyrophosphate binding	706624	21/26458	0.0015658	0.0487356	0.0445018	Gohir.D04G062200.1/Gohir.A10G138800.1/Gohir.A03G107400.1/Gohir.D05G159000.1/Gohir.D10G128000.1/Gohir.A05G156200.1/Gohir.D09G162300.1/Gohir.A09G166600.1/Gohir.A09G166700.1	9	MF	FALSE	FALSE	TRUE
dpa20	GO:0030140	trans-Golgi network transport vesicle	7/807	18/8409	0.000901362	0.00408911	0.0030084	Gohir.A10G239800.1/Gohir.D06G211000.1/Gohir.D10G251700.1/Gohir.A06G210000.1/Gohir.A06G162600.1/Gohir.D13G015800.1/Gohir.A13G014600.1	7	CC	FALSE	FALSE	FALSE
dpa20	GO:0012510	trans-Golgi network transport vesicle membrane	7/807	18/8409	0.000901362	0.00408911	0.0030084	Gohir.A10G239800.1/Gohir.D06G211000.1/Gohir.D10G251700.1/Gohir.A06G210000.1/Gohir.A06G162600.1/Gohir.D13G015800.1/Gohir.A13G014600.1	7	CC	FALSE	FALSE	FALSE
dpa10	GO:0016746	transferase activity, transferring acyl groups	98/3834	474/26458	0.000144732	0.0144153	0.013163	Gohir.D04G005400.1/Gohir.D04G129100.1/Gohir.D04G170000.1/Gohir.D04G074900.1/Gohir.D04G005300.1/Gohir.D03G155400.1/Gohir.D03G064300.1/Gohir.D11G027200.1/Gohir.D11G201000.1/Gohir.D11G059300.1/Gohir.D11G141700.1/Gohir.D11G279200.1/Gohir.D11G059600.1/Gohir.A11G055400.1/Gohir.A11G055500.1/Gohir.A11G089400.1/Gohir.A11G055700.1/Gohir.A11G026500.1/Gohir.A11G055300.1/Gohir.A11G011400.1/Gohir.A02G152200.1/…	98	MF	FALSE	FALSE	TRUE
dpa10	GO:0046912	transferase activity, transferring acyl groups, acyl groups converted into alkyl on transfer	706685	25/26458	0.000361656	0.0299309	0.0273307	Gohir.D03G155400.1/Gohir.A10G172400.1/Gohir.A10G134600.1/Gohir.D06G195300.1/Gohir.D10G178800.1/Gohir.D10G178900.1/Gohir.D09G227800.1/Gohir.D08G196300.1/Gohir.A01G034500.1/Gohir.A01G030900.1/Gohir.A08G178000.1	11	MF	FALSE	FALSE	FALSE
dpa20	GO:0030133	transport vesicle	13/807	55/8409	0.00170497	0.0070472	0.0051847	Gohir.A10G239800.1/Gohir.D06G211000.1/Gohir.D06G045700.1/Gohir.D05G378400.1/Gohir.D10G251700.1/Gohir.D09G201500.1/Gohir.A06G045200.1/Gohir.A06G210000.1/Gohir.A06G162600.1/Gohir.D13G015800.1/Gohir.D13G009700.1/Gohir.A09G208000.1/Gohir.A13G014600.1	13	CC	FALSE	FALSE	TRUE
dpa20	GO:0030658	transport vesicle membrane	13/807	55/8409	0.00170497	0.0070472	0.0051847	Gohir.A10G239800.1/Gohir.D06G211000.1/Gohir.D06G045700.1/Gohir.D05G378400.1/Gohir.D10G251700.1/Gohir.D09G201500.1/Gohir.A06G045200.1/Gohir.A06G210000.1/Gohir.A06G162600.1/Gohir.D13G015800.1/Gohir.D13G009700.1/Gohir.A09G208000.1/Gohir.A13G014600.1	13	CC	FALSE	FALSE	TRUE
dpa20	GO:0015631	tubulin binding	40/2668	210/26458	6.03406e-05	0.00186654	0.00174035	Gohir.D04G165900.1/Gohir.D03G101000.1/Gohir.D03G063300.1/Gohir.D11G213200.1/Gohir.D11G217000.1/Gohir.A11G271000.1/Gohir.A11G206600.1/Gohir.A10G131200.1/Gohir.A10G080500.1/Gohir.A10G202600.1/Gohir.D12G224700.1/Gohir.D06G027000.1/Gohir.A03G199200.1/Gohir.A03G016500.1/Gohir.A03G065600.1/Gohir.D05G208100.1/Gohir.D05G385900.1/Gohir.D10G210800.1/Gohir.A04G123800.1/Gohir.A05G411200.1/Gohir.A05G204800.1/…	40	MF	FALSE	FALSE	FALSE
dpa20	GO:0031982	vesicle	24/807	77/8409	1.0369e-07	1.28575e-06	9.4594e-07	Gohir.D02G215000.1/Gohir.A10G239800.1/Gohir.D12G088600.1/Gohir.D12G030400.1/Gohir.D06G107500.1/Gohir.D06G211000.1/Gohir.D06G045700.1/Gohir.A03G197900.1/Gohir.D05G378400.1/Gohir.D10G251700.1/Gohir.A05G063700.1/Gohir.D09G201500.1/Gohir.A06G045200.1/Gohir.A06G105400.1/Gohir.A06G210000.1/Gohir.A06G162600.1/Gohir.D13G015800.1/Gohir.D13G186400.1/Gohir.D13G009700.1/Gohir.A09G208000.1/Gohir.A13G178300.1/…	24	CC	FALSE	FALSE	TRUE
dpa20	GO:0030120	vesicle coat	24/807	77/8409	1.0369e-07	1.28575e-06	9.4594e-07	Gohir.D02G215000.1/Gohir.A10G239800.1/Gohir.D12G088600.1/Gohir.D12G030400.1/Gohir.D06G107500.1/Gohir.D06G211000.1/Gohir.D06G045700.1/Gohir.A03G197900.1/Gohir.D05G378400.1/Gohir.D10G251700.1/Gohir.A05G063700.1/Gohir.D09G201500.1/Gohir.A06G045200.1/Gohir.A06G105400.1/Gohir.A06G210000.1/Gohir.A06G162600.1/Gohir.D13G015800.1/Gohir.D13G186400.1/Gohir.D13G009700.1/Gohir.A09G208000.1/Gohir.A13G178300.1/…	24	CC	FALSE	FALSE	FALSE
dpa20	GO:0012506	vesicle membrane	24/807	77/8409	1.0369e-07	1.28575e-06	9.4594e-07	Gohir.D02G215000.1/Gohir.A10G239800.1/Gohir.D12G088600.1/Gohir.D12G030400.1/Gohir.D06G107500.1/Gohir.D06G211000.1/Gohir.D06G045700.1/Gohir.A03G197900.1/Gohir.D05G378400.1/Gohir.D10G251700.1/Gohir.A05G063700.1/Gohir.D09G201500.1/Gohir.A06G045200.1/Gohir.A06G105400.1/Gohir.A06G210000.1/Gohir.A06G162600.1/Gohir.D13G015800.1/Gohir.D13G186400.1/Gohir.D13G009700.1/Gohir.A09G208000.1/Gohir.A13G178300.1/…	24	CC	FALSE	FALSE	TRUE
dpa20	GO:0016192	vesicle-mediated transport	63/1999	366/19495	2.73737e-05	0.00104885	0.00101457	Gohir.A02G088700.1/Gohir.D02G070200.1/Gohir.D02G215000.1/Gohir.A10G079600.1/Gohir.A10G239800.1/Gohir.A10G068000.1/Gohir.D12G050500.1/Gohir.D12G088600.1/Gohir.D12G030400.1/Gohir.D12G267400.1/Gohir.D06G107500.1/Gohir.D06G211000.1/Gohir.D06G045700.1/Gohir.A03G007900.1/Gohir.A03G197900.1/Gohir.D05G112400.1/Gohir.D05G057800.1/Gohir.D05G378400.1/Gohir.D05G128700.1/Gohir.D10G029100.1/Gohir.D10G126100.1/…	63	BP	FALSE	FALSE	FALSE
dpa20	GO:0098805	whole membrane	32/807	163/8409	6.19205e-05	0.000397145	0.000292184	Gohir.D04G186000.1/Gohir.D02G215000.1/Gohir.A10G239800.1/Gohir.D12G074800.1/Gohir.D12G088600.1/Gohir.D12G030400.1/Gohir.D06G107500.1/Gohir.D06G211000.1/Gohir.D06G045700.1/Gohir.A03G098300.1/Gohir.A03G197900.1/Gohir.D05G378400.1/Gohir.D10G251700.1/Gohir.A05G304900.1/Gohir.A05G063700.1/Gohir.A05G209800.1/Gohir.D09G201500.1/Gohir.A06G045200.1/Gohir.A06G105400.1/Gohir.A06G210000.1/Gohir.A06G162600.1/…	32	CC	FALSE	TRUE	FALSE
dpa20	GO:0016762	xyloglucan:xyloglucosyl transferase activity	16/2668	59/26458	0.000175728	0.00509612	0.0047516	Gohir.D03G032100.1/Gohir.D11G212200.1/Gohir.D11G052800.1/Gohir.A11G059500.1/Gohir.A11G210900.1/Gohir.A11G049200.1/Gohir.A02G148400.1/Gohir.D02G186000.1/Gohir.D12G078000.1/Gohir.D12G084700.1/Gohir.A03G162700.1/Gohir.D05G078300.1/Gohir.A05G075500.1/Gohir.A13G029900.1/Gohir.A08G022400.1/Gohir.A08G023000.1	16	MF	FALSE	FALSE	FALSE
