# Supplementary material for: Unraveling cis and trans regulatory evolution during cotton domestication
Source: Nat Commun. 2019 Nov 27;10:5399. doi: 10.1038/s41467-019-13386-w (PMC6881400; doi:10.1038/s41467-019-13386-w)
Supplement: Supplementary file 10 — Supplementary Dataset 6 [file 41467_2019_13386_MOESM10_ESM.xlsx]

## Sheet: Suppl Data 6
Supplementary Data 6. GO enrichment analysis of regulatory divergent (RD) genes against of the universe of 27815 genes surveyed.
Category	ID	Description	GeneRatio	BgRatio	pvalue	p.adjust	qvalue	geneID	Count	ont	level2	level3	level4
All_RD	GO:0048046	apoplast	7/272	24/4700	0.000296909	0.00921299	0.00784084	Gohir.A03G162700.1/Gohir.A08G022200.1/Gohir.A08G023000.1/Gohir.A11G049200.1/Gohir.A11G210900.1/Gohir.D11G052800.1/Gohir.D11G212200.1	7	CC	FALSE	TRUE	FALSE
All_RD	GO:0005086	ARF guanyl-nucleotide exchange factor activity	6/962	20/14026	0.00172389	0.0334004	0.0305083	Gohir.A04G111200.1/Gohir.A08G031500.1/Gohir.A11G081300.1/Gohir.D04G151500.1/Gohir.D04G190900.1/Gohir.D07G018100.1	6	MF	FALSE	FALSE	TRUE
All_RD	GO:0071944	cell periphery	16/272	133/4700	0.00390793	0.0239573	0.0203892	Gohir.A01G145400.1/Gohir.A03G162700.1/Gohir.A06G210000.1/Gohir.A08G017600.1/Gohir.A08G022200.1/Gohir.A08G023000.1/Gohir.A10G055800.1/Gohir.A11G049200.1/Gohir.A11G079800.1/Gohir.A11G210900.1/Gohir.A12G189200.1/Gohir.A13G014600.1/Gohir.D06G211000.1/Gohir.D11G052800.1/Gohir.D11G212200.1/Gohir.D13G015800.1	16	CC	FALSE	TRUE	TRUE
All_RD	GO:0005618	cell wall	10/272	49/4700	0.000392042	0.00921299	0.00784084	Gohir.A01G145400.1/Gohir.A03G162700.1/Gohir.A08G017600.1/Gohir.A08G022200.1/Gohir.A08G023000.1/Gohir.A11G049200.1/Gohir.A11G079800.1/Gohir.A11G210900.1/Gohir.D11G052800.1/Gohir.D11G212200.1	10	CC	FALSE	FALSE	TRUE
All_RD	GO:0030118	clathrin coat	6/272	25/4700	0.0024719	0.0239573	0.0203892	Gohir.A06G210000.1/Gohir.A13G014600.1/Gohir.D06G211000.1/Gohir.D08G272500.1/Gohir.D09G091900.1/Gohir.D13G015800.1	6	CC	FALSE	FALSE	FALSE
All_RD	GO:0030132	clathrin coat of coated pit	4/272	1023015	0.00375099	0.0239573	0.0203892	Gohir.A06G210000.1/Gohir.A13G014600.1/Gohir.D06G211000.1/Gohir.D13G015800.1	4	CC	FALSE	FALSE	TRUE
All_RD	GO:0030130	clathrin coat of trans-Golgi network vesicle	4/272	1023015	0.00375099	0.0239573	0.0203892	Gohir.A06G210000.1/Gohir.A13G014600.1/Gohir.D06G211000.1/Gohir.D13G015800.1	4	CC	FALSE	FALSE	FALSE
All_RD	GO:0030125	clathrin vesicle coat	4/272	1023015	0.00375099	0.0239573	0.0203892	Gohir.A06G210000.1/Gohir.A13G014600.1/Gohir.D06G211000.1/Gohir.D13G015800.1	4	CC	FALSE	FALSE	FALSE
All_RD	GO:0005905	clathrin-coated pit	4/272	1023015	0.00375099	0.0239573	0.0203892	Gohir.A06G210000.1/Gohir.A13G014600.1/Gohir.D06G211000.1/Gohir.D13G015800.1	4	CC	FALSE	TRUE	TRUE
All_RD	GO:0030136	clathrin-coated vesicle	4/272	1023015	0.00375099	0.0239573	0.0203892	Gohir.A06G210000.1/Gohir.A13G014600.1/Gohir.D06G211000.1/Gohir.D13G015800.1	4	CC	FALSE	FALSE	FALSE
All_RD	GO:0030665	clathrin-coated vesicle membrane	4/272	1023015	0.00375099	0.0239573	0.0203892	Gohir.A06G210000.1/Gohir.A13G014600.1/Gohir.D06G211000.1/Gohir.D13G015800.1	4	CC	FALSE	FALSE	FALSE
All_RD	GO:0050662	coenzyme binding	44/962	361/14026	0.000139914	0.00546566	0.0049924	Gohir.1Z070800.1/Gohir.1Z076500.1/Gohir.A03G103800.1/Gohir.A05G004900.1/Gohir.A05G045600.1/Gohir.A05G167300.1/Gohir.A05G192500.1/Gohir.A07G206200.1/Gohir.A07G225800.1/Gohir.A09G033500.1/Gohir.A10G058300.1/Gohir.A10G127200.1/Gohir.A10G130300.1/Gohir.A10G149000.1/Gohir.A12G170600.1/Gohir.A12G231700.1/Gohir.A13G028200.1/Gohir.A13G028300.1/Gohir.A13G125500.1/Gohir.A13G174200.1/Gohir.D02G012200.1/Gohi…	44	MF	FALSE	FALSE	TRUE
All_RD	GO:0044430	cytoskeletal part	32/272	266/4700	4.62986e-05	0.00652811	0.00555584	Gohir.A01G068800.1/Gohir.A02G079300.1/Gohir.A03G016500.1/Gohir.A03G036500.1/Gohir.A03G199200.1/Gohir.A04G025900.1/Gohir.A05G032500.1/Gohir.A05G411200.1/Gohir.A08G082800.1/Gohir.A08G118200.1/Gohir.A09G129000.1/Gohir.A09G238500.1/Gohir.A11G234300.1/Gohir.A12G110800.1/Gohir.A13G031200.1/Gohir.A13G099400.1/Gohir.A13G192600.1/Gohir.D01G194700.1/Gohir.D02G220500.1/Gohir.D03G151900.1/Gohir.D04G159600.1/…	32	CC	FALSE	FALSE	TRUE
All_RD	GO:0005856	cytoskeleton	33/272	289/4700	9.9941e-05	0.00704584	0.00599646	Gohir.A01G068800.1/Gohir.A02G079300.1/Gohir.A03G016500.1/Gohir.A03G036500.1/Gohir.A03G199200.1/Gohir.A04G025900.1/Gohir.A05G032500.1/Gohir.A05G411200.1/Gohir.A08G082800.1/Gohir.A08G118200.1/Gohir.A09G129000.1/Gohir.A09G238500.1/Gohir.A11G234300.1/Gohir.A12G110800.1/Gohir.A13G031200.1/Gohir.A13G099400.1/Gohir.A13G192600.1/Gohir.D01G194700.1/Gohir.D01G220300.1/Gohir.D02G220500.1/Gohir.D03G151900.1/…	33	CC	FALSE	FALSE	FALSE
All_RD	GO:0030312	external encapsulating structure	10/272	49/4700	0.000392042	0.00921299	0.00784084	Gohir.A01G145400.1/Gohir.A03G162700.1/Gohir.A08G017600.1/Gohir.A08G022200.1/Gohir.A08G023000.1/Gohir.A11G049200.1/Gohir.A11G079800.1/Gohir.A11G210900.1/Gohir.D11G052800.1/Gohir.D11G212200.1	10	CC	FALSE	TRUE	TRUE
All_RD	GO:0005576	extracellular region	7/272	33/4700	0.00233931	0.0239573	0.0203892	Gohir.A03G162700.1/Gohir.A08G022200.1/Gohir.A08G023000.1/Gohir.A11G049200.1/Gohir.A11G210900.1/Gohir.D11G052800.1/Gohir.D11G212200.1	7	CC	TRUE	FALSE	FALSE
All_RD	GO:0020037	heme binding	44/962	210/14026	1.74014e-11	2.69721e-09	2.46367e-09	Gohir.1Z016100.1/Gohir.A02G173600.1/Gohir.A03G012400.1/Gohir.A03G153000.1/Gohir.A03G204900.1/Gohir.A04G134100.1/Gohir.A05G061500.1/Gohir.A05G397100.1/Gohir.A05G397400.1/Gohir.A05G397500.1/Gohir.A05G405000.1/Gohir.A06G001700.1/Gohir.A07G040000.1/Gohir.A07G120900.1/Gohir.A07G217900.1/Gohir.A08G009800.1/Gohir.A08G195900.1/Gohir.A10G160000.1/Gohir.A10G178100.1/Gohir.A10G197700.1/Gohir.A12G204700.1/Go…	44	MF	FALSE	FALSE	TRUE
All_RD	GO:0004553	hydrolase activity, hydrolyzing O-glycosyl compounds	36/962	323/14026	0.00269371	0.0491206	0.0448674	Gohir.A01G129900.1/Gohir.A01G130000.1/Gohir.A02G091200.1/Gohir.A03G162700.1/Gohir.A03G171800.1/Gohir.A05G135000.1/Gohir.A05G232000.1/Gohir.A05G334500.1/Gohir.A07G198000.1/Gohir.A08G022200.1/Gohir.A08G023000.1/Gohir.A08G096900.1/Gohir.A09G075800.1/Gohir.A10G004700.1/Gohir.A10G126700.1/Gohir.A11G049200.1/Gohir.A11G210900.1/Gohir.A12G199100.1/Gohir.A12G236200.1/Gohir.A13G099100.1/Gohir.D01G177400.1/…	36	MF	FALSE	FALSE	FALSE
All_RD	GO:0005506	iron ion binding	33/962	184/14026	3.00879e-07	3.10908e-05	2.83987e-05	Gohir.1Z016100.1/Gohir.A03G012400.1/Gohir.A03G153000.1/Gohir.A05G287600.1/Gohir.A05G397100.1/Gohir.A05G397400.1/Gohir.A05G397500.1/Gohir.A05G405000.1/Gohir.A07G040000.1/Gohir.A07G120900.1/Gohir.A08G009800.1/Gohir.A08G093500.1/Gohir.A09G167200.1/Gohir.A10G178100.1/Gohir.A10G197700.1/Gohir.A12G204700.1/Gohir.D02G028400.1/Gohir.D04G018400.1/Gohir.D05G265100.1/Gohir.D06G184100.1/Gohir.D07G044100.1/Go…	33	MF	FALSE	FALSE	FALSE
All_RD	GO:0005871	kinesin complex	15/272	120/4700	0.00356911	0.0239573	0.0203892	Gohir.A03G016500.1/Gohir.A03G036500.1/Gohir.A03G199200.1/Gohir.A05G411200.1/Gohir.A08G082800.1/Gohir.A08G118200.1/Gohir.A09G129000.1/Gohir.A09G238500.1/Gohir.A13G031200.1/Gohir.D01G194700.1/Gohir.D02G220500.1/Gohir.D04G165900.1/Gohir.D08G092200.1/Gohir.D10G070800.1/Gohir.D10G210800.1	15	CC	FALSE	FALSE	TRUE
All_RD	GO:0005874	microtubule	10/272	57/4700	0.00136612	0.0239573	0.0203892	Gohir.A02G079300.1/Gohir.A11G234300.1/Gohir.A12G110800.1/Gohir.A13G099400.1/Gohir.D03G151900.1/Gohir.D04G159600.1/Gohir.D05G111300.1/Gohir.D05G218000.1/Gohir.D08G000600.1/Gohir.D11G245300.1	10	CC	FALSE	FALSE	FALSE
All_RD	GO:0015630	microtubule cytoskeleton	25/272	205/4700	0.000264695	0.00921299	0.00784084	Gohir.A02G079300.1/Gohir.A03G016500.1/Gohir.A03G036500.1/Gohir.A03G199200.1/Gohir.A05G411200.1/Gohir.A08G082800.1/Gohir.A08G118200.1/Gohir.A09G129000.1/Gohir.A09G238500.1/Gohir.A11G234300.1/Gohir.A12G110800.1/Gohir.A13G031200.1/Gohir.A13G099400.1/Gohir.D01G194700.1/Gohir.D02G220500.1/Gohir.D03G151900.1/Gohir.D04G159600.1/Gohir.D04G165900.1/Gohir.D05G111300.1/Gohir.D05G218000.1/Gohir.D08G000600.1/…	25	CC	FALSE	FALSE	FALSE
All_RD	GO:0003774	motor activity	22/962	157/14026	0.00106035	0.0298827	0.0272952	Gohir.A01G068800.1/Gohir.A03G016500.1/Gohir.A03G036500.1/Gohir.A03G199200.1/Gohir.A04G025900.1/Gohir.A05G032500.1/Gohir.A05G411200.1/Gohir.A08G082800.1/Gohir.A08G118200.1/Gohir.A09G129000.1/Gohir.A09G238500.1/Gohir.A13G031200.1/Gohir.A13G192600.1/Gohir.D01G194700.1/Gohir.D02G220500.1/Gohir.D04G165900.1/Gohir.D05G033900.1/Gohir.D07G013400.1/Gohir.D08G092200.1/Gohir.D08G210400.1/Gohir.D10G070800.1/…	22	MF	FALSE	FALSE	FALSE
All_RD	GO:0016459	myosin complex	7/272	37/4700	0.00462322	0.0271614	0.0231161	Gohir.A01G068800.1/Gohir.A04G025900.1/Gohir.A05G032500.1/Gohir.A13G192600.1/Gohir.D05G033900.1/Gohir.D07G013400.1/Gohir.D08G210400.1	7	CC	FALSE	TRUE	FALSE
All_RD	GO:0016614	oxidoreductase activity, acting on CH-OH group of donors	30/962	206/14026	7.09835e-05	0.00366748	0.00334992	Gohir.1Z051500.1/Gohir.1Z070800.1/Gohir.A01G219100.1/Gohir.A03G103800.1/Gohir.A05G045600.1/Gohir.A05G097200.1/Gohir.A07G073200.1/Gohir.A07G225800.1/Gohir.A08G155700.1/Gohir.A08G218500.1/Gohir.A09G033500.1/Gohir.A09G091500.1/Gohir.A10G058300.1/Gohir.A10G216100.1/Gohir.A12G231700.1/Gohir.A13G125500.1/Gohir.A13G223300.1/Gohir.D05G047300.1/Gohir.D05G086800.1/Gohir.D06G091100.1/Gohir.D07G185100.1/Gohi…	30	MF	FALSE	FALSE	TRUE
All_RD	GO:0016705	oxidoreductase activity, acting on paired donors, with incorporation or reduction of molecular oxygen	30/962	176/14026	3.0774e-06	0.000238498	0.000217848	Gohir.1Z016100.1/Gohir.A03G012400.1/Gohir.A03G153000.1/Gohir.A05G397100.1/Gohir.A05G397400.1/Gohir.A05G397500.1/Gohir.A05G405000.1/Gohir.A07G040000.1/Gohir.A07G120900.1/Gohir.A08G009800.1/Gohir.A10G178100.1/Gohir.A10G197700.1/Gohir.A12G204700.1/Gohir.D02G028400.1/Gohir.D04G018400.1/Gohir.D05G265100.1/Gohir.D06G184100.1/Gohir.D07G044100.1/Gohir.D07G125100.1/Gohir.D09G136300.1/Gohir.D09G200700.1/Go…	30	MF	FALSE	FALSE	TRUE
All_RD	GO:0016616	oxidoreductase activity, acting on the CH-OH group of donors, NAD or NADP as acceptor	27/962	184/14026	0.000141049	0.00546566	0.0049924	Gohir.1Z070800.1/Gohir.A01G219100.1/Gohir.A03G103800.1/Gohir.A05G045600.1/Gohir.A05G097200.1/Gohir.A07G073200.1/Gohir.A07G225800.1/Gohir.A08G155700.1/Gohir.A08G218500.1/Gohir.A09G033500.1/Gohir.A09G091500.1/Gohir.A10G216100.1/Gohir.A12G231700.1/Gohir.A13G125500.1/Gohir.A13G223300.1/Gohir.D05G047300.1/Gohir.D05G086800.1/Gohir.D06G091100.1/Gohir.D07G185100.1/Gohir.D08G061800.1/Gohir.D08G176300.1/Go…	27	MF	FALSE	FALSE	FALSE
All_RD	GO:0070011	peptidase activity, acting on L-amino acid peptides	49/962	462/14026	0.00151296	0.0334004	0.0305083	Gohir.1Z040300.1/Gohir.1Z070900.1/Gohir.1Z085600.1/Gohir.A01G121900.1/Gohir.A01G211800.1/Gohir.A02G059500.1/Gohir.A03G018800.1/Gohir.A03G080400.1/Gohir.A03G187200.1/Gohir.A05G237500.1/Gohir.A05G293600.1/Gohir.A07G027000.1/Gohir.A08G017600.1/Gohir.A08G099300.1/Gohir.A08G128700.1/Gohir.A08G131400.1/Gohir.A09G115600.1/Gohir.A09G135400.1/Gohir.A10G050800.1/Gohir.A10G207000.1/Gohir.A11G029700.1/Gohir.…	49	MF	FALSE	FALSE	FALSE
All_RD	GO:0099513	polymeric cytoskeletal fiber	10/272	64/4700	0.00334945	0.0239573	0.0203892	Gohir.A02G079300.1/Gohir.A11G234300.1/Gohir.A12G110800.1/Gohir.A13G099400.1/Gohir.D03G151900.1/Gohir.D04G159600.1/Gohir.D05G111300.1/Gohir.D05G218000.1/Gohir.D08G000600.1/Gohir.D11G245300.1	10	CC	FALSE	FALSE	FALSE
All_RD	GO:0017171	serine hydrolase activity	20/962	142/14026	0.001647	0.0334004	0.0305083	Gohir.A05G237500.1/Gohir.A05G293600.1/Gohir.A08G017600.1/Gohir.A08G099300.1/Gohir.A08G128700.1/Gohir.A09G115600.1/Gohir.A10G050800.1/Gohir.A10G207000.1/Gohir.A11G029700.1/Gohir.A12G124600.1/Gohir.A12G259900.1/Gohir.D01G094700.1/Gohir.D01G112600.1/Gohir.D05G243000.1/Gohir.D05G264100.1/Gohir.D06G054700.1/Gohir.D08G110600.1/Gohir.D10G052300.1/Gohir.D11G206000.1/Gohir.D13G001700.1	20	MF	FALSE	FALSE	TRUE
All_RD	GO:0004252	serine-type endopeptidase activity	15/962	91/14026	0.00125616	0.0324508	0.029641	Gohir.A08G017600.1/Gohir.A08G099300.1/Gohir.A08G128700.1/Gohir.A10G050800.1/Gohir.A10G207000.1/Gohir.A11G029700.1/Gohir.A12G259900.1/Gohir.D01G094700.1/Gohir.D01G112600.1/Gohir.D05G264100.1/Gohir.D06G054700.1/Gohir.D08G110600.1/Gohir.D10G052300.1/Gohir.D11G206000.1/Gohir.D13G001700.1	15	MF	FALSE	FALSE	FALSE
All_RD	GO:0008236	serine-type peptidase activity	20/962	142/14026	0.001647	0.0334004	0.0305083	Gohir.A05G237500.1/Gohir.A05G293600.1/Gohir.A08G017600.1/Gohir.A08G099300.1/Gohir.A08G128700.1/Gohir.A09G115600.1/Gohir.A10G050800.1/Gohir.A10G207000.1/Gohir.A11G029700.1/Gohir.A12G124600.1/Gohir.A12G259900.1/Gohir.D01G094700.1/Gohir.D01G112600.1/Gohir.D05G243000.1/Gohir.D05G264100.1/Gohir.D06G054700.1/Gohir.D08G110600.1/Gohir.D10G052300.1/Gohir.D11G206000.1/Gohir.D13G001700.1	20	MF	FALSE	FALSE	FALSE
All_RD	GO:0099080	supramolecular complex	10/272	64/4700	0.00334945	0.0239573	0.0203892	Gohir.A02G079300.1/Gohir.A11G234300.1/Gohir.A12G110800.1/Gohir.A13G099400.1/Gohir.D03G151900.1/Gohir.D04G159600.1/Gohir.D05G111300.1/Gohir.D05G218000.1/Gohir.D08G000600.1/Gohir.D11G245300.1	10	CC	TRUE	FALSE	FALSE
All_RD	GO:0099512	supramolecular fiber	10/272	64/4700	0.00334945	0.0239573	0.0203892	Gohir.A02G079300.1/Gohir.A11G234300.1/Gohir.A12G110800.1/Gohir.A13G099400.1/Gohir.D03G151900.1/Gohir.D04G159600.1/Gohir.D05G111300.1/Gohir.D05G218000.1/Gohir.D08G000600.1/Gohir.D11G245300.1	10	CC	FALSE	FALSE	TRUE
All_RD	GO:0099081	supramolecular polymer	10/272	64/4700	0.00334945	0.0239573	0.0203892	Gohir.A02G079300.1/Gohir.A11G234300.1/Gohir.A12G110800.1/Gohir.A13G099400.1/Gohir.D03G151900.1/Gohir.D04G159600.1/Gohir.D05G111300.1/Gohir.D05G218000.1/Gohir.D08G000600.1/Gohir.D11G245300.1	10	CC	FALSE	TRUE	FALSE
All_RD	GO:0046906	tetrapyrrole binding	44/962	210/14026	1.74014e-11	2.69721e-09	2.46367e-09	Gohir.1Z016100.1/Gohir.A02G173600.1/Gohir.A03G012400.1/Gohir.A03G153000.1/Gohir.A03G204900.1/Gohir.A04G134100.1/Gohir.A05G061500.1/Gohir.A05G397100.1/Gohir.A05G397400.1/Gohir.A05G397500.1/Gohir.A05G405000.1/Gohir.A06G001700.1/Gohir.A07G040000.1/Gohir.A07G120900.1/Gohir.A07G217900.1/Gohir.A08G009800.1/Gohir.A08G195900.1/Gohir.A10G160000.1/Gohir.A10G178100.1/Gohir.A10G197700.1/Gohir.A12G204700.1/Go…	44	MF	FALSE	FALSE	TRUE
All_RD	GO:0030140	trans-Golgi network transport vesicle	4/272	1023015	0.00375099	0.0239573	0.0203892	Gohir.A06G210000.1/Gohir.A13G014600.1/Gohir.D06G211000.1/Gohir.D13G015800.1	4	CC	FALSE	FALSE	FALSE
All_RD	GO:0012510	trans-Golgi network transport vesicle membrane	4/272	1023015	0.00375099	0.0239573	0.0203892	Gohir.A06G210000.1/Gohir.A13G014600.1/Gohir.D06G211000.1/Gohir.D13G015800.1	4	CC	FALSE	FALSE	FALSE
All_RD	GO:0016746	transferase activity, transferring acyl groups	35/962	251/14026	4.62959e-05	0.00287034	0.00262181	Gohir.1Z009700.1/Gohir.1Z030900.1/Gohir.A01G030900.1/Gohir.A01G126200.1/Gohir.A03G209200.1/Gohir.A07G134300.1/Gohir.A08G178000.1/Gohir.A08G227100.1/Gohir.A08G227600.1/Gohir.A09G057100.1/Gohir.A09G221400.1/Gohir.A10G121700.1/Gohir.A10G172400.1/Gohir.A10G212700.1/Gohir.A10G212800.1/Gohir.A10G212900.1/Gohir.A11G011400.1/Gohir.A13G192800.1/Gohir.D02G031600.1/Gohir.D03G155400.1/Gohir.D04G005300.1/Gohi…	35	MF	FALSE	FALSE	TRUE
All_RD	GO:0016747	transferase activity, transferring acyl groups other than amino-acyl groups	26/962	184/14026	0.000341848	0.0117748	0.0107552	Gohir.1Z009700.1/Gohir.1Z030900.1/Gohir.A01G126200.1/Gohir.A07G134300.1/Gohir.A08G227100.1/Gohir.A08G227600.1/Gohir.A09G057100.1/Gohir.A09G221400.1/Gohir.A10G121700.1/Gohir.A10G212700.1/Gohir.A10G212800.1/Gohir.A10G212900.1/Gohir.A11G011400.1/Gohir.A13G192800.1/Gohir.D02G031600.1/Gohir.D04G005300.1/Gohir.D06G200800.1/Gohir.D07G138900.1/Gohir.D07G236300.1/Gohir.D10G144300.1/Gohir.D10G144400.1/Gohi…	26	MF	FALSE	FALSE	FALSE
All_RD	GO:0016762	xyloglucan:xyloglucosyl transferase activity	7/962	24/14026	0.00085912	0.0266327	0.0243267	Gohir.A03G162700.1/Gohir.A08G022200.1/Gohir.A08G023000.1/Gohir.A11G049200.1/Gohir.A11G210900.1/Gohir.D11G052800.1/Gohir.D11G212200.1	7	MF	FALSE	FALSE	FALSE
Cis and trans	GO:0005086	ARF guanyl-nucleotide exchange factor activity	5/462	24/30442	2.63881e-05	0.00612204	0.00563872	Gohir.A04G111200.1/Gohir.A08G031500.1/Gohir.A11G081300.1/Gohir.D04G151500.1/Gohir.D07G018100.1	5	MF	FALSE	FALSE	TRUE
Cis and trans	GO:0032011	ARF protein signal transduction	5/342	24/22824	2.46692e-05	0.00181318	0.00173983	Gohir.A04G111200.1/Gohir.A08G031500.1/Gohir.A11G081300.1/Gohir.D04G151500.1/Gohir.D07G018100.1	5	BP	FALSE	FALSE	FALSE
Cis and trans	GO:0007265	Ras protein signal transduction	5/342	24/22824	2.46692e-05	0.00181318	0.00173983	Gohir.A04G111200.1/Gohir.A08G031500.1/Gohir.A11G081300.1/Gohir.D04G151500.1/Gohir.D07G018100.1	5	BP	FALSE	FALSE	FALSE
Cis and trans	GO:0032012	regulation of ARF protein signal transduction	5/342	24/22824	2.46692e-05	0.00181318	0.00173983	Gohir.A04G111200.1/Gohir.A08G031500.1/Gohir.A11G081300.1/Gohir.D04G151500.1/Gohir.D07G018100.1	5	BP	FALSE	FALSE	FALSE
Cis and trans	GO:0010646	regulation of cell communication	5/342	37/22824	0.000215663	0.0105675	0.0101399	Gohir.A04G111200.1/Gohir.A08G031500.1/Gohir.A11G081300.1/Gohir.D04G151500.1/Gohir.D07G018100.1	5	BP	FALSE	FALSE	TRUE
Cis and trans	GO:1902531	regulation of intracellular signal transduction	5/342	24/22824	2.46692e-05	0.00181318	0.00173983	Gohir.A04G111200.1/Gohir.A08G031500.1/Gohir.A11G081300.1/Gohir.D04G151500.1/Gohir.D07G018100.1	5	BP	FALSE	FALSE	FALSE
Cis and trans	GO:0046578	regulation of Ras protein signal transduction	5/342	24/22824	2.46692e-05	0.00181318	0.00173983	Gohir.A04G111200.1/Gohir.A08G031500.1/Gohir.A11G081300.1/Gohir.D04G151500.1/Gohir.D07G018100.1	5	BP	FALSE	FALSE	FALSE
Cis and trans	GO:0048583	regulation of response to stimulus	5/342	50/22824	0.000894251	0.0394365	0.0378409	Gohir.A04G111200.1/Gohir.A08G031500.1/Gohir.A11G081300.1/Gohir.D04G151500.1/Gohir.D07G018100.1	5	BP	FALSE	TRUE	TRUE
Cis and trans	GO:0009966	regulation of signal transduction	5/342	37/22824	0.000215663	0.0105675	0.0101399	Gohir.A04G111200.1/Gohir.A08G031500.1/Gohir.A11G081300.1/Gohir.D04G151500.1/Gohir.D07G018100.1	5	BP	FALSE	FALSE	TRUE
Cis and trans	GO:0023051	regulation of signaling	5/342	37/22824	0.000215663	0.0105675	0.0101399	Gohir.A04G111200.1/Gohir.A08G031500.1/Gohir.A11G081300.1/Gohir.D04G151500.1/Gohir.D07G018100.1	5	BP	FALSE	TRUE	TRUE
Cis and trans	GO:0051056	regulation of small GTPase mediated signal transduction	5/342	24/22824	2.46692e-05	0.00181318	0.00173983	Gohir.A04G111200.1/Gohir.A08G031500.1/Gohir.A11G081300.1/Gohir.D04G151500.1/Gohir.D07G018100.1	5	BP	FALSE	FALSE	FALSE
Cis only	GO:0030118	clathrin coat	27454	34/9589	0.00231053	0.00683532	0.00395222	Gohir.A06G210000.1/Gohir.D06G211000.1/Gohir.D13G015800.1	3	CC	FALSE	FALSE	FALSE
Cis only	GO:0030132	clathrin coat of coated pit	27454	18/9589	0.000344665	0.00137298	0.000793863	Gohir.A06G210000.1/Gohir.D06G211000.1/Gohir.D13G015800.1	3	CC	FALSE	FALSE	TRUE
Cis only	GO:0030130	clathrin coat of trans-Golgi network vesicle	27454	18/9589	0.000344665	0.00137298	0.000793863	Gohir.A06G210000.1/Gohir.D06G211000.1/Gohir.D13G015800.1	3	CC	FALSE	FALSE	FALSE
Cis only	GO:0030125	clathrin vesicle coat	27454	18/9589	0.000344665	0.00137298	0.000793863	Gohir.A06G210000.1/Gohir.D06G211000.1/Gohir.D13G015800.1	3	CC	FALSE	FALSE	FALSE
Cis only	GO:0005905	clathrin-coated pit	27454	18/9589	0.000344665	0.00137298	0.000793863	Gohir.A06G210000.1/Gohir.D06G211000.1/Gohir.D13G015800.1	3	CC	FALSE	TRUE	TRUE
Cis only	GO:0030136	clathrin-coated vesicle	27454	18/9589	0.000344665	0.00137298	0.000793863	Gohir.A06G210000.1/Gohir.D06G211000.1/Gohir.D13G015800.1	3	CC	FALSE	FALSE	FALSE
Cis only	GO:0030665	clathrin-coated vesicle membrane	27454	18/9589	0.000344665	0.00137298	0.000793863	Gohir.A06G210000.1/Gohir.D06G211000.1/Gohir.D13G015800.1	3	CC	FALSE	FALSE	FALSE
Cis only	GO:0048475	coated membrane	27515	130/9589	0.00342858	0.00936265	0.00541354	Gohir.A06G210000.1/Gohir.D02G215000.1/Gohir.D06G211000.1/Gohir.D13G009700.1/Gohir.D13G015800.1	5	CC	FALSE	TRUE	FALSE
Cis only	GO:0030135	coated vesicle	27515	79/9589	0.000367416	0.00137298	0.000793863	Gohir.A06G210000.1/Gohir.D02G215000.1/Gohir.D06G211000.1/Gohir.D13G009700.1/Gohir.D13G015800.1	5	CC	FALSE	FALSE	FALSE
Cis only	GO:0030662	coated vesicle membrane	27515	79/9589	0.000367416	0.00137298	0.000793863	Gohir.A06G210000.1/Gohir.D02G215000.1/Gohir.D06G211000.1/Gohir.D13G009700.1/Gohir.D13G015800.1	5	CC	FALSE	FALSE	TRUE
Cis only	GO:0031410	cytoplasmic vesicle	27515	79/9589	0.000367416	0.00137298	0.000793863	Gohir.A06G210000.1/Gohir.D02G215000.1/Gohir.D06G211000.1/Gohir.D13G009700.1/Gohir.D13G015800.1	5	CC	FALSE	FALSE	FALSE
Cis only	GO:0030659	cytoplasmic vesicle membrane	27515	79/9589	0.000367416	0.00137298	0.000793863	Gohir.A06G210000.1/Gohir.D02G215000.1/Gohir.D06G211000.1/Gohir.D13G009700.1/Gohir.D13G015800.1	5	CC	FALSE	FALSE	FALSE
Cis only	GO:0044433	cytoplasmic vesicle part	27515	79/9589	0.000367416	0.00137298	0.000793863	Gohir.A06G210000.1/Gohir.D02G215000.1/Gohir.D06G211000.1/Gohir.D13G009700.1/Gohir.D13G015800.1	5	CC	FALSE	FALSE	TRUE
Cis only	GO:0005794	Golgi apparatus	27515	112/9589	0.00179118	0.00552929	0.00319707	Gohir.A06G210000.1/Gohir.D02G215000.1/Gohir.D06G211000.1/Gohir.D08G170800.1/Gohir.D13G015800.1	5	CC	FALSE	FALSE	TRUE
Cis only	GO:0044431	Golgi apparatus part	27515	108/9589	0.0015247	0.00492062	0.00284513	Gohir.A06G210000.1/Gohir.D02G215000.1/Gohir.D06G211000.1/Gohir.D08G170800.1/Gohir.D13G015800.1	5	CC	FALSE	FALSE	TRUE
Cis only	GO:0005798	Golgi-associated vesicle	27515	79/9589	0.000367416	0.00137298	0.000793863	Gohir.A06G210000.1/Gohir.D02G215000.1/Gohir.D06G211000.1/Gohir.D13G009700.1/Gohir.D13G015800.1	5	CC	FALSE	FALSE	FALSE
Cis only	GO:0030660	Golgi-associated vesicle membrane	27515	79/9589	0.000367416	0.00137298	0.000793863	Gohir.A06G210000.1/Gohir.D02G215000.1/Gohir.D06G211000.1/Gohir.D13G009700.1/Gohir.D13G015800.1	5	CC	FALSE	FALSE	TRUE
Cis only	GO:0097708	intracellular vesicle	27515	79/9589	0.000367416	0.00137298	0.000793863	Gohir.A06G210000.1/Gohir.D02G215000.1/Gohir.D06G211000.1/Gohir.D13G009700.1/Gohir.D13G015800.1	5	CC	FALSE	FALSE	TRUE
Cis only	GO:0030117	membrane coat	27515	130/9589	0.00342858	0.00936265	0.00541354	Gohir.A06G210000.1/Gohir.D02G215000.1/Gohir.D06G211000.1/Gohir.D13G009700.1/Gohir.D13G015800.1	5	CC	FALSE	FALSE	TRUE
Cis only	GO:0016614	oxidoreductase activity, acting on CH-OH group of donors	12/312	321/30442	0.000132653	0.025204	0.0233189	Gohir.1Z051500.1/Gohir.A03G103800.1/Gohir.A08G218500.1/Gohir.A09G033500.1/Gohir.A10G058300.1/Gohir.A10G216100.1/Gohir.A13G223300.1/Gohir.D05G086800.1/Gohir.D06G091100.1/Gohir.D07G185100.1/Gohir.D09G061900.1/Gohir.D13G131100.1	12	MF	FALSE	FALSE	TRUE
Cis only	GO:0044459	plasma membrane part	27454	69/9589	0.01665	0.0407637	0.0235698	Gohir.A06G210000.1/Gohir.D06G211000.1/Gohir.D13G015800.1	3	CC	FALSE	TRUE	TRUE
Cis only	GO:0098797	plasma membrane protein complex	27454	62/9589	0.0124937	0.0316805	0.0183179	Gohir.A06G210000.1/Gohir.D06G211000.1/Gohir.D13G015800.1	3	CC	FALSE	FALSE	TRUE
Cis only	GO:0030140	trans-Golgi network transport vesicle	27454	18/9589	0.000344665	0.00137298	0.000793863	Gohir.A06G210000.1/Gohir.D06G211000.1/Gohir.D13G015800.1	3	CC	FALSE	FALSE	FALSE
Cis only	GO:0012510	trans-Golgi network transport vesicle membrane	27454	18/9589	0.000344665	0.00137298	0.000793863	Gohir.A06G210000.1/Gohir.D06G211000.1/Gohir.D13G015800.1	3	CC	FALSE	FALSE	FALSE
Cis only	GO:0030133	transport vesicle	27485	57/9589	0.000996622	0.00336953	0.00194828	Gohir.A06G210000.1/Gohir.D06G211000.1/Gohir.D13G009700.1/Gohir.D13G015800.1	4	CC	FALSE	FALSE	TRUE
Cis only	GO:0030658	transport vesicle membrane	27485	57/9589	0.000996622	0.00336953	0.00194828	Gohir.A06G210000.1/Gohir.D06G211000.1/Gohir.D13G009700.1/Gohir.D13G015800.1	4	CC	FALSE	FALSE	TRUE
Cis only	GO:0031982	vesicle	27515	79/9589	0.000367416	0.00137298	0.000793863	Gohir.A06G210000.1/Gohir.D02G215000.1/Gohir.D06G211000.1/Gohir.D13G009700.1/Gohir.D13G015800.1	5	CC	FALSE	FALSE	TRUE
Cis only	GO:0030120	vesicle coat	27515	79/9589	0.000367416	0.00137298	0.000793863	Gohir.A06G210000.1/Gohir.D02G215000.1/Gohir.D06G211000.1/Gohir.D13G009700.1/Gohir.D13G015800.1	5	CC	FALSE	FALSE	FALSE
Cis only	GO:0012506	vesicle membrane	27515	79/9589	0.000367416	0.00137298	0.000793863	Gohir.A06G210000.1/Gohir.D02G215000.1/Gohir.D06G211000.1/Gohir.D13G009700.1/Gohir.D13G015800.1	5	CC	FALSE	FALSE	TRUE
Cis only	GO:0098805	whole membrane	27515	171/9589	0.0107534	0.0282774	0.0163502	Gohir.A06G210000.1/Gohir.D02G215000.1/Gohir.D06G211000.1/Gohir.D13G009700.1/Gohir.D13G015800.1	5	CC	FALSE	TRUE	FALSE
Trans only	GO:0048046	apoplast	14336	68/9589	0.000157813	0.00126251	0.000706006	Gohir.A03G162700.1/Gohir.A08G023000.1/Gohir.A11G049200.1/Gohir.A11G210900.1	4	CC	FALSE	TRUE	FALSE
Trans only	GO:0071944	cell periphery	14366	383/9589	0.0186599	0.0398077	0.0222609	Gohir.A03G162700.1/Gohir.A08G023000.1/Gohir.A11G049200.1/Gohir.A11G079800.1/Gohir.A11G210900.1	5	CC	FALSE	TRUE	TRUE
Trans only	GO:0005618	cell wall	14366	221/9589	0.00188926	0.00755705	0.00422598	Gohir.A03G162700.1/Gohir.A08G023000.1/Gohir.A11G049200.1/Gohir.A11G079800.1/Gohir.A11G210900.1	5	CC	FALSE	FALSE	TRUE
Trans only	GO:0044430	cytoskeletal part	14489	444/9589	5.52265e-05	0.00110507	0.000617964	Gohir.A02G079300.1/Gohir.A05G411200.1/Gohir.A08G118200.1/Gohir.A11G234300.1/Gohir.D01G194700.1/Gohir.D04G159600.1/Gohir.D04G165900.1/Gohir.D05G033900.1/Gohir.D10G210800.1	9	CC	FALSE	FALSE	TRUE
Trans only	GO:0005856	cytoskeleton	14489	491/9589	0.000120104	0.00126251	0.000706006	Gohir.A02G079300.1/Gohir.A05G411200.1/Gohir.A08G118200.1/Gohir.A11G234300.1/Gohir.D01G194700.1/Gohir.D04G159600.1/Gohir.D04G165900.1/Gohir.D05G033900.1/Gohir.D10G210800.1	9	CC	FALSE	FALSE	FALSE
Trans only	GO:0030312	external encapsulating structure	14366	221/9589	0.00188926	0.00755705	0.00422598	Gohir.A03G162700.1/Gohir.A08G023000.1/Gohir.A11G049200.1/Gohir.A11G079800.1/Gohir.A11G210900.1	5	CC	FALSE	TRUE	TRUE
Trans only	GO:0005576	extracellular region	14336	127/9589	0.00168629	0.00755705	0.00422598	Gohir.A03G162700.1/Gohir.A08G023000.1/Gohir.A11G049200.1/Gohir.A11G210900.1	4	CC	TRUE	FALSE	FALSE
Trans only	GO:0016872	intramolecular lyase activity	4/188	10/30442	2.87389e-07	3.90849e-05	3.14615e-05	Gohir.A02G132300.1/Gohir.A11G199700.1/Gohir.A13G020400.1/Gohir.D13G021000.1	4	MF	FALSE	FALSE	TRUE
Trans only	GO:0005871	kinesin complex	14366	183/9589	0.00081522	0.00521741	0.00291763	Gohir.A05G411200.1/Gohir.A08G118200.1/Gohir.D01G194700.1/Gohir.D04G165900.1/Gohir.D10G210800.1	5	CC	FALSE	FALSE	TRUE
Trans only	GO:0008610	lipid biosynthetic process	15/144	442/22824	1.39472e-07	3.2497e-05	2.07006e-05	Gohir.1Z009700.1/Gohir.A02G132300.1/Gohir.A05G097200.1/Gohir.A05G182600.1/Gohir.A07G073200.1/Gohir.A07G134300.1/Gohir.A10G212900.1/Gohir.A11G199700.1/Gohir.D02G031600.1/Gohir.D03G155400.1/Gohir.D06G195300.1/Gohir.D07G138900.1/Gohir.D08G176300.1/Gohir.D10G144300.1/Gohir.D10G144400.1	15	BP	FALSE	FALSE	FALSE
Trans only	GO:0005874	microtubule	14305	97/9589	0.00704576	0.0210839	0.0117903	Gohir.A02G079300.1/Gohir.A11G234300.1/Gohir.D04G159600.1	3	CC	FALSE	FALSE	FALSE
Trans only	GO:0005875	microtubule associated complex	14366	238/9589	0.00261096	0.00928341	0.00519138	Gohir.A05G411200.1/Gohir.A08G118200.1/Gohir.D01G194700.1/Gohir.D04G165900.1/Gohir.D10G210800.1	5	CC	FALSE	TRUE	FALSE
Trans only	GO:0015630	microtubule cytoskeleton	14458	352/9589	6.90666e-05	0.00110507	0.000617964	Gohir.A02G079300.1/Gohir.A05G411200.1/Gohir.A08G118200.1/Gohir.A11G234300.1/Gohir.D01G194700.1/Gohir.D04G159600.1/Gohir.D04G165900.1/Gohir.D10G210800.1	8	CC	FALSE	FALSE	FALSE
Trans only	GO:0099513	polymeric cytoskeletal fiber	14305	107/9589	0.00922419	0.0210839	0.0117903	Gohir.A02G079300.1/Gohir.A11G234300.1/Gohir.D04G159600.1	3	CC	FALSE	FALSE	FALSE
Trans only	GO:0099080	supramolecular complex	14305	107/9589	0.00922419	0.0210839	0.0117903	Gohir.A02G079300.1/Gohir.A11G234300.1/Gohir.D04G159600.1	3	CC	TRUE	FALSE	FALSE
Trans only	GO:0099512	supramolecular fiber	14305	107/9589	0.00922419	0.0210839	0.0117903	Gohir.A02G079300.1/Gohir.A11G234300.1/Gohir.D04G159600.1	3	CC	FALSE	FALSE	TRUE
Trans only	GO:0099081	supramolecular polymer	14305	107/9589	0.00922419	0.0210839	0.0117903	Gohir.A02G079300.1/Gohir.A11G234300.1/Gohir.D04G159600.1	3	CC	FALSE	TRUE	FALSE
Trans only	GO:0016747	transferase activity, transferring acyl groups other than amino-acyl groups	11/188	439/30442	9.74513e-05	0.00662669	0.00533417	Gohir.1Z009700.1/Gohir.A07G134300.1/Gohir.A08G227100.1/Gohir.A10G212900.1/Gohir.A13G192800.1/Gohir.D02G031600.1/Gohir.D07G138900.1/Gohir.D10G144300.1/Gohir.D10G144400.1/Gohir.D10G210200.1/Gohir.D11G059300.1	11	MF	FALSE	FALSE	FALSE
Trans only	GO:0046912	transferase activity, transferring acyl groups, acyl groups converted into alkyl on transfer	3/188	26/30442	0.000542769	0.0246055	0.0198063	Gohir.A10G172400.1/Gohir.D03G155400.1/Gohir.D06G195300.1	3	MF	FALSE	FALSE	FALSE
Trans only	GO:0016762	xyloglucan:xyloglucosyl transferase activity	4/188	68/30442	0.000842809	0.0286555	0.0230664	Gohir.A03G162700.1/Gohir.A08G023000.1/Gohir.A11G049200.1/Gohir.A11G210900.1	4	MF	FALSE	FALSE	FALSE
