# Supplementary material for: Unraveling cis and trans regulatory evolution during cotton domestication
Source: Nat Commun. 2019 Nov 27;10:5399. doi: 10.1038/s41467-019-13386-w (PMC6881400; doi:10.1038/s41467-019-13386-w)
Supplement: Supplementary file 11 — Source Data [file 41467_2019_13386_MOESM11_ESM.xlsx]

## Sheet: Figure 1b
	X-axis	Y-axis	Color
Gene	A	B	category
Gohir.1Z000700.1	0.334442	0.486636	6.Conserved
Gohir.1Z000900.1	-1.166	-1.3008	7.Ambiguous
Gohir.1Z001100.1	-0.697668	0.336367	7.Ambiguous
Gohir.1Z001500.1	-0.648048	-2.78945	6.Conserved
Gohir.1Z001600.1	0.655135	0.177172	6.Conserved
Gohir.1Z001800.1	0.112954	0.123108	6.Conserved
Gohir.1Z002000.1	-4.70702	-2.04431	7.Ambiguous
Gohir.1Z002700.1	-0.0879034	-0.431425	6.Conserved
Gohir.1Z003000.1	-0.038268	0.0475903	6.Conserved
Gohir.1Z003200.1	0.599701	1.651	6.Conserved
Gohir.1Z003300.1	0.0998079	1.48694	6.Conserved
Gohir.1Z003400.1	0.460054	-1.23193	6.Conserved
Gohir.1Z004000.1	-0.172872	1.24165	6.Conserved
Gohir.1Z004200.1	-0.0518836	-0.56538	6.Conserved
Gohir.1Z005100.1	-0.545759	2.66198	6.Conserved
Gohir.1Z005400.1	0.207558	0.13104	6.Conserved
Gohir.1Z005600.1	-0.276963	-0.423776	6.Conserved
Gohir.1Z005700.1	3.65637	3.19208	7.Ambiguous
Gohir.1Z005900.1	-1.34648	-2.97185	6.Conserved
Gohir.1Z006700.1	0.00673416	1.6355	7.Ambiguous
Gohir.1Z006800.1	1.74645	NA	7.Ambiguous
Gohir.1Z007100.1	-0.145739	3.05132	6.Conserved
Gohir.1Z007200.1	0.110326	3.07488	6.Conserved
Gohir.1Z007400.1	0.178636	-2.34461	5.Compensatory
Gohir.1Z007600.1	1.89467	-1.44425	6.Conserved
Gohir.1Z007900.1	-0.203266	0.43068	6.Conserved
Gohir.1Z008000.1	-0.350563	0.440234	6.Conserved
Gohir.1Z008200.1	-0.327388	0.405478	6.Conserved
Gohir.1Z008300.1	0.246353	-1.44411	6.Conserved
Gohir.1Z008700.1	-0.215562	0.630335	6.Conserved
Gohir.1Z008900.1	1.64168	0.511156	6.Conserved
Gohir.1Z009400.1	0.517265	-0.971047	6.Conserved
Gohir.1Z009700.1	-4.97448	0.0378176	2.Trans only
Gohir.1Z010400.1	1.40445	0.220912	2.Trans only
Gohir.1Z011200.1	0.919409	-0.494966	7.Ambiguous
Gohir.1Z011300.1	0.371819	-0.567018	6.Conserved
Gohir.1Z011600.1	0.979547	-0.122685	6.Conserved
Gohir.1Z011700.1	-0.696616	0.884999	6.Conserved
Gohir.1Z011900.1	0.148925	0.874132	6.Conserved
Gohir.1Z012300.1	-0.208947	-0.152377	6.Conserved
Gohir.1Z013000.1	0.111403	0.669478	6.Conserved
Gohir.1Z014200.1	-0.336335	-0.308103	6.Conserved
Gohir.1Z014300.1	1.23818	NA	7.Ambiguous
Gohir.1Z014600.1	-0.849324	-1.16912	7.Ambiguous
Gohir.1Z014800.1	0.923349	-3.48363	6.Conserved
Gohir.1Z015100.1	0.271923	-0.381607	6.Conserved
Gohir.1Z015200.1	-0.385193	0.130104	6.Conserved
Gohir.1Z015300.1	-0.0880915	0.529403	6.Conserved
Gohir.1Z015900.1	-0.111215	1.70613	6.Conserved
Gohir.1Z016100.1	-4.69925	-0.573235	2.Trans only
Gohir.1Z016400.1	0.183651	-1.07301	6.Conserved
Gohir.1Z016600.1	0.247435	0.680707	6.Conserved
Gohir.1Z016700.1	-0.316029	-0.28328	6.Conserved
Gohir.1Z018200.1	0.0923558	-0.211755	6.Conserved
Gohir.1Z018300.1	0.792207	-0.561994	6.Conserved
Gohir.1Z018400.1	0.98444	-0.261922	6.Conserved
Gohir.1Z019000.1	0.41909	0.802891	6.Conserved
Gohir.1Z019200.1	0.28347	0.101917	6.Conserved
Gohir.1Z019400.1	0.745303	-0.0766712	6.Conserved
Gohir.1Z020400.1	1.21207	0.872941	6.Conserved
Gohir.1Z020500.1	1.38114	0.694712	7.Ambiguous
Gohir.1Z020900.1	2.21862	1.37132	6.Conserved
Gohir.1Z021000.1	-1.80082	-1.13885	1.Cis only
Gohir.1Z021500.1	-1.13559	-2.09398	6.Conserved
Gohir.1Z023000.1	2.73697	1.74639	6.Conserved
Gohir.1Z023300.1	-0.339105	1.22663	6.Conserved
Gohir.1Z024200.1	-0.298543	0.501662	6.Conserved
Gohir.1Z024400.1	-1.23758	-1.0043	6.Conserved
Gohir.1Z024600.1	0.431346	2.81769	6.Conserved
Gohir.1Z025300.1	-0.300447	-3.91726	6.Conserved
Gohir.1Z025800.1	0.226883	-1.97313	6.Conserved
Gohir.1Z026100.1	0.0213146	0.461253	6.Conserved
Gohir.1Z026300.1	0.594212	0.743464	6.Conserved
Gohir.1Z026600.1	0.7047	NA	7.Ambiguous
Gohir.1Z026800.1	-0.366569	-1.5582	6.Conserved
Gohir.1Z026900.1	1.06191	0.207181	6.Conserved
Gohir.1Z027000.1	1.74955	2.29831	7.Ambiguous
Gohir.1Z027900.1	-0.528025	0.764859	6.Conserved
Gohir.1Z028500.1	0.585324	-4.69531	4.Cis+Trans: compensating
Gohir.1Z028700.1	-0.0539034	-1.63944	6.Conserved
Gohir.1Z028900.1	0.0290697	-0.892223	6.Conserved
Gohir.1Z029100.1	-0.208861	-1.55474	6.Conserved
Gohir.1Z029200.1	0.056942	-0.381132	6.Conserved
Gohir.1Z029300.1	-0.165639	-2.79341	5.Compensatory
Gohir.1Z029400.1	0.0615421	0.49753	6.Conserved
Gohir.1Z029500.1	-0.0344004	0.000187953	6.Conserved
Gohir.1Z029700.1	0.800389	3.11945	6.Conserved
Gohir.1Z030200.1	-0.413528	-0.166473	6.Conserved
Gohir.1Z030300.1	0.82088	-1.32598	6.Conserved
Gohir.1Z030500.1	-0.055037	-0.426289	6.Conserved
Gohir.1Z030700.1	4.25229	0.478587	2.Trans only
Gohir.1Z030800.1	1.09397	-2.58676	7.Ambiguous
Gohir.1Z030900.1	2.11066	1.97273	1.Cis only
Gohir.1Z031000.1	-0.398509	0.570249	6.Conserved
Gohir.1Z031700.1	-0.213395	-0.152644	6.Conserved
Gohir.1Z032000.1	-0.162978	-0.0685036	6.Conserved
Gohir.1Z032200.1	-0.285225	2.15506	6.Conserved
Gohir.1Z032800.1	0.117197	0.896885	6.Conserved
Gohir.1Z034000.1	-0.104237	-0.115551	6.Conserved
Gohir.1Z034500.1	1.40198	-0.2085	6.Conserved
Gohir.1Z035400.1	0.330219	-0.514129	6.Conserved
Gohir.1Z035500.1	1.56566	0.446299	7.Ambiguous
Gohir.1Z036000.1	-0.227586	-0.0767515	6.Conserved
Gohir.1Z036400.1	2.33954	-0.0767843	6.Conserved
Gohir.1Z036900.1	0.184513	0.432713	6.Conserved
Gohir.1Z037200.1	-1.51727	-0.984744	6.Conserved
Gohir.1Z037600.1	0.182219	0.562567	6.Conserved
Gohir.1Z037700.1	1.26213	1.27954	7.Ambiguous
Gohir.1Z037800.1	0.293812	0.445605	6.Conserved
Gohir.1Z037900.1	0.12046	0.183012	6.Conserved
Gohir.1Z038300.1	0.729042	-0.268352	6.Conserved
Gohir.1Z038600.1	-0.615492	-0.476929	6.Conserved
Gohir.1Z038900.1	0.128634	1.25818	6.Conserved
Gohir.1Z039100.1	-0.29408	2.11469	6.Conserved
Gohir.1Z039200.1	0.476877	-0.122504	6.Conserved
Gohir.1Z039300.1	0.0956087	1.40396	6.Conserved
Gohir.1Z039800.1	0.888789	2.9587	6.Conserved
Gohir.1Z040000.1	-0.742705	1.44067	6.Conserved
Gohir.1Z040200.1	1.41298	-8.95594	4.Cis+Trans: compensating
Gohir.1Z040300.1	5.5339	4.04301	1.Cis only
Gohir.1Z040700.1	0.77037	-0.323257	6.Conserved
Gohir.1Z040900.1	-0.425165	-0.0765465	6.Conserved
Gohir.1Z041100.1	-0.00284021	-1.03395	6.Conserved
Gohir.1Z042200.1	0.762037	-0.0810493	7.Ambiguous
Gohir.1Z042500.1	0.589359	2.58327	6.Conserved
Gohir.1Z042600.1	-0.160411	-1.03855	6.Conserved
Gohir.1Z042700.1	-1.59604	-0.564492	6.Conserved
Gohir.1Z043000.1	0.231786	0.116128	6.Conserved
Gohir.1Z043500.1	-0.639399	-1.83467	6.Conserved
Gohir.1Z043700.1	NA	NA	7.Ambiguous
Gohir.1Z044000.1	-0.222305	-0.732936	6.Conserved
Gohir.1Z044900.1	0.462669	0.427894	7.Ambiguous
Gohir.1Z045400.1	1.20893	-0.385569	7.Ambiguous
Gohir.1Z045500.1	1.00871	0.718378	7.Ambiguous
Gohir.1Z045700.1	-0.543182	2.13219	6.Conserved
Gohir.1Z045800.1	0.89131	0.715503	6.Conserved
Gohir.1Z045900.1	0.634694	-1.47976	4.Cis+Trans: compensating
Gohir.1Z046100.1	3.65957	0.421488	6.Conserved
Gohir.1Z046300.1	-0.156489	2.52397	6.Conserved
Gohir.1Z046500.1	0.309085	-1.76654	6.Conserved
Gohir.1Z046700.1	1.47958	0.705463	7.Ambiguous
Gohir.1Z047200.1	-0.854676	-1.30685	1.Cis only
Gohir.1Z047500.1	5.11831	NA	7.Ambiguous
Gohir.1Z047700.1	0.359912	0.436813	6.Conserved
Gohir.1Z048000.1	-0.0878072	1.61941	6.Conserved
Gohir.1Z048400.1	0.356804	1.51451	7.Ambiguous
Gohir.1Z048900.1	0.658252	-1.55018	6.Conserved
Gohir.1Z049100.1	0.955749	0.0546387	6.Conserved
Gohir.1Z049300.1	0.24685	-1.3215	6.Conserved
Gohir.1Z049400.1	-0.585499	-1.01513	6.Conserved
Gohir.1Z049600.1	1.27143	0.343267	7.Ambiguous
Gohir.1Z049800.1	1.03039	-2.11889	7.Ambiguous
Gohir.1Z050000.1	1.16185	-1.86728	6.Conserved
Gohir.1Z050300.1	-0.120751	-0.174653	6.Conserved
Gohir.1Z050400.1	2.61215	-1.63631	4.Cis+Trans: compensating
Gohir.1Z050500.1	0.571052	1.48737	6.Conserved
Gohir.1Z050700.1	0.229336	-2.62932	6.Conserved
Gohir.1Z050900.1	0.328509	0.86546	6.Conserved
Gohir.1Z051100.1	-0.331774	0.884999	6.Conserved
Gohir.1Z051500.1	-2.20176	-4.71752	1.Cis only
Gohir.1Z051600.1	0.191264	0.39786	6.Conserved
Gohir.1Z051900.1	0.917799	-1.85502	6.Conserved
Gohir.1Z052100.1	0.35388	0.386971	6.Conserved
Gohir.1Z052800.1	0.162809	0.466007	6.Conserved
Gohir.1Z053100.1	-0.202764	-1.13626	6.Conserved
Gohir.1Z053200.1	1.66252	0.636346	7.Ambiguous
Gohir.1Z053500.1	-0.577604	1.12327	7.Ambiguous
Gohir.1Z054400.1	2.02757	NA	7.Ambiguous
Gohir.1Z054600.1	-1.27971	-0.434486	7.Ambiguous
Gohir.1Z055200.1	-0.718137	0.0962995	6.Conserved
Gohir.1Z055600.1	0.942608	0.374598	6.Conserved
Gohir.1Z056400.1	-0.0338062	0.794917	6.Conserved
Gohir.1Z056500.1	0.206669	1.53416	6.Conserved
Gohir.1Z056600.1	-0.669311	-0.172276	6.Conserved
Gohir.1Z058200.1	-0.569822	1.50055	6.Conserved
Gohir.1Z058500.1	0.428191	-0.0980478	6.Conserved
Gohir.1Z058700.1	-1.99268	-0.282845	2.Trans only
Gohir.1Z058900.1	-0.116898	-0.318036	6.Conserved
Gohir.1Z059100.1	-0.231081	0.996214	6.Conserved
Gohir.1Z060100.1	0.258558	-5.78084	5.Compensatory
Gohir.1Z060900.1	1.02547	-1.65714	6.Conserved
Gohir.1Z061000.1	0.508366	0.382099	6.Conserved
Gohir.1Z061100.1	0.33599	0.385328	6.Conserved
Gohir.1Z061500.1	-0.930618	-1.67297	6.Conserved
Gohir.1Z061800.1	0.286441	-0.83323	6.Conserved
Gohir.1Z062500.1	0.252985	0.184015	6.Conserved
Gohir.1Z063700.1	3.21658	1.81734	7.Ambiguous
Gohir.1Z063800.1	0.261513	-0.800542	6.Conserved
Gohir.1Z064300.1	-0.24626	0.152037	6.Conserved
Gohir.1Z064400.1	-0.44276	-0.148833	6.Conserved
Gohir.1Z065200.1	1.8445	0.768114	7.Ambiguous
Gohir.1Z065400.1	0.00039662	-0.308408	6.Conserved
Gohir.1Z065700.1	-0.611861	-0.302243	6.Conserved
Gohir.1Z066000.1	0.171496	-0.990329	6.Conserved
Gohir.1Z066100.1	-0.533347	2.79195	6.Conserved
Gohir.1Z066300.1	0.901721	-0.580274	7.Ambiguous
Gohir.1Z066400.1	0.553169	-1.23163	6.Conserved
Gohir.1Z066500.1	-0.780533	-0.969295	6.Conserved
Gohir.1Z066600.1	0.422871	-0.00761894	6.Conserved
Gohir.1Z067000.1	-0.460866	0.65133	7.Ambiguous
Gohir.1Z067200.1	1.14717	2.64879	6.Conserved
Gohir.1Z067800.1	0.360676	0.648385	6.Conserved
Gohir.1Z068200.1	1.26084	2.38938	6.Conserved
Gohir.1Z068400.1	0.587499	0.205079	6.Conserved
Gohir.1Z068600.1	2.27682	0.54249	7.Ambiguous
Gohir.1Z068700.1	-0.222159	-0.00350862	6.Conserved
Gohir.1Z068800.1	0.297431	0.666447	6.Conserved
Gohir.1Z068900.1	0.48683	-0.386029	6.Conserved
Gohir.1Z069100.1	-0.563021	0.91586	6.Conserved
Gohir.1Z069300.1	-0.286315	0.151793	6.Conserved
Gohir.1Z069500.1	0.939204	-1.08532	7.Ambiguous
Gohir.1Z069800.1	-0.314169	-2.9728	6.Conserved
Gohir.1Z070600.1	0.209404	1.03812	6.Conserved
Gohir.1Z070800.1	-0.72608	-2.78746	6.Conserved
Gohir.1Z070900.1	0.282708	-5.04048	5.Compensatory
Gohir.1Z071100.1	0.603449	-0.514595	7.Ambiguous
Gohir.1Z071300.1	2.36472	3.56218	6.Conserved
Gohir.1Z071600.1	1.39975	NA	7.Ambiguous
Gohir.1Z071900.1	0.0448762	0.589835	6.Conserved
Gohir.1Z072000.1	-1.30295	-1.57316	6.Conserved
Gohir.1Z072100.1	-0.203837	-0.170028	6.Conserved
Gohir.1Z072400.1	0.0104376	0.0280476	6.Conserved
Gohir.1Z072500.1	0.0935309	-0.37938	6.Conserved
Gohir.1Z072600.1	0.137038	0.202726	6.Conserved
Gohir.1Z072700.1	0.27306	0.250589	6.Conserved
Gohir.1Z072900.1	-0.0847537	-0.0448287	6.Conserved
Gohir.1Z073000.1	0.557493	-0.903352	6.Conserved
Gohir.1Z073100.1	0.423805	-0.0282586	6.Conserved
Gohir.1Z073400.1	-0.609823	-1.08096	6.Conserved
Gohir.1Z073500.1	0.758	-0.0167839	7.Ambiguous
Gohir.1Z074100.1	0.344853	0.273283	6.Conserved
Gohir.1Z074200.1	-0.145569	0.175195	6.Conserved
Gohir.1Z074300.1	-0.271581	0.107249	6.Conserved
Gohir.1Z075200.1	0.962964	-1.00804	6.Conserved
Gohir.1Z076500.1	-1.69604	-1.54434	1.Cis only
Gohir.1Z076600.1	-0.824428	0.618036	2.Trans only
Gohir.1Z078100.1	0.0915861	-0.0758462	6.Conserved
Gohir.1Z078500.1	-0.514061	0.122124	6.Conserved
Gohir.1Z078600.1	1.17564	0.4759	7.Ambiguous
Gohir.1Z078900.1	-0.154676	-4.18883	6.Conserved
Gohir.1Z079000.1	-0.19581	-0.0819897	6.Conserved
Gohir.1Z079700.1	0.148729	0.532204	6.Conserved
Gohir.1Z079800.1	1.09804	-2.36088	7.Ambiguous
Gohir.1Z080100.1	-0.525508	-0.160165	7.Ambiguous
Gohir.1Z081200.1	-0.379494	1.53142	6.Conserved
Gohir.1Z081600.1	0.489966	-0.869818	6.Conserved
Gohir.1Z081700.1	-0.220064	1.32406	6.Conserved
Gohir.1Z081800.1	0.166646	2.4044	6.Conserved
Gohir.1Z082000.1	0.260903	-0.449445	6.Conserved
Gohir.1Z082200.1	-0.5047	-0.0592813	6.Conserved
Gohir.1Z082500.1	0.123103	0.771552	6.Conserved
Gohir.1Z082700.1	-0.122169	-0.444447	6.Conserved
Gohir.1Z082800.1	0.32006	-0.370684	6.Conserved
Gohir.1Z082900.1	-0.36549	-0.279065	6.Conserved
Gohir.1Z083200.1	0.682734	0.561968	7.Ambiguous
Gohir.1Z083300.1	-0.541473	-0.693943	6.Conserved
Gohir.1Z083600.1	-0.333561	NA	7.Ambiguous
Gohir.1Z083800.1	1.36314	1.30574	1.Cis only
Gohir.1Z084000.1	0.450182	0.345962	6.Conserved
Gohir.1Z084800.1	-0.710557	1.51819	7.Ambiguous
Gohir.1Z085400.1	1.06225	-0.0650449	7.Ambiguous
Gohir.1Z085600.1	-0.878778	0.0314285	7.Ambiguous
Gohir.1Z085900.1	-0.315514	0.190892	6.Conserved
Gohir.1Z086200.1	-0.0858836	2.76402	6.Conserved
Gohir.1Z086400.1	-0.0347213	0.146515	6.Conserved
Gohir.1Z086900.1	0.161755	-0.117673	6.Conserved
Gohir.1Z087000.1	0.516917	1.41837	6.Conserved
Gohir.1Z087300.1	-0.185917	1.00974	6.Conserved
Gohir.1Z087900.1	-0.771894	1.51995	7.Ambiguous
Gohir.1Z088300.1	1.89863	NA	7.Ambiguous
Gohir.1Z088500.1	0.0638213	-0.140202	6.Conserved
Gohir.1Z088600.1	0.22606	0.644664	6.Conserved
Gohir.1Z089200.1	0.00232463	-2.55834	6.Conserved
Gohir.1Z089300.1	0.87194	0.852089	6.Conserved
Gohir.1Z089500.1	0.536523	-0.341377	7.Ambiguous
Gohir.1Z089600.1	-0.761949	-0.85164	6.Conserved
Gohir.1Z090300.1	2.42553	NA	7.Ambiguous
Gohir.1Z090800.1	1.98662	NA	7.Ambiguous
Gohir.1Z091000.1	0.841384	-0.530049	6.Conserved
Gohir.1Z091100.1	-0.135222	-0.396928	6.Conserved
Gohir.1Z091400.1	-0.225637	1.33438	6.Conserved
Gohir.1Z091900.1	-3.38985	0.884999	6.Conserved
Gohir.1Z092000.1	0.63977	-0.0760512	6.Conserved
Gohir.1Z092400.1	0.373573	-1.08267	6.Conserved
Gohir.1Z092500.1	0.0909134	0.884999	6.Conserved
Gohir.A01G000100.1	-0.412199	-1.59234	6.Conserved
Gohir.A01G000600.1	-1.10102	-3.77959	7.Ambiguous
Gohir.A01G000800.1	2.83673	-1.51979	4.Cis+Trans: compensating
Gohir.A01G001100.1	0.563037	-0.0767843	6.Conserved
Gohir.A01G001200.1	0.795303	1.43269	6.Conserved
Gohir.A01G001400.1	0.80009	0.308301	6.Conserved
Gohir.A01G001500.1	1.72304	-1.02241	7.Ambiguous
Gohir.A01G002000.1	-0.0203245	-0.172842	6.Conserved
Gohir.A01G002100.1	0.815747	-0.0232621	7.Ambiguous
Gohir.A01G002300.1	-0.1833	0.562698	7.Ambiguous
Gohir.A01G002500.1	-0.433864	0.144606	6.Conserved
Gohir.A01G002600.1	-1.09722	0.711123	6.Conserved
Gohir.A01G002700.1	1.29363	0.722766	7.Ambiguous
Gohir.A01G003100.1	0.946171	1.02805	7.Ambiguous
Gohir.A01G003400.1	1.50149	-0.356188	7.Ambiguous
Gohir.A01G003600.1	0.488458	0.0141148	6.Conserved
Gohir.A01G003700.1	-0.0645809	0.0505032	6.Conserved
Gohir.A01G003900.1	0.272459	-0.0597233	6.Conserved
Gohir.A01G004000.1	-0.434089	0.920428	6.Conserved
Gohir.A01G004300.1	-0.369716	1.01582	6.Conserved
Gohir.A01G004400.1	-0.100335	0.23981	6.Conserved
Gohir.A01G004500.1	-0.445073	-4.5958	6.Conserved
Gohir.A01G004600.1	-1.20056	-1.56604	7.Ambiguous
Gohir.A01G005000.1	0.232352	-0.716954	6.Conserved
Gohir.A01G005200.1	0.196375	0.509811	6.Conserved
Gohir.A01G005500.1	0.695962	0.576118	7.Ambiguous
Gohir.A01G005700.1	1.11948	-3.27253	6.Conserved
Gohir.A01G005900.1	-0.280046	-0.675317	6.Conserved
Gohir.A01G006000.1	0.345681	0.708514	6.Conserved
Gohir.A01G006100.1	-0.578726	-0.438573	6.Conserved
Gohir.A01G006400.1	0.145002	-6.59612	5.Compensatory
Gohir.A01G006600.1	0.350768	1.82746	6.Conserved
Gohir.A01G006900.1	0.0807091	-0.823602	6.Conserved
Gohir.A01G007000.1	-0.561327	0.0354187	6.Conserved
Gohir.A01G007300.1	0.202777	-0.158855	6.Conserved
Gohir.A01G007600.1	-0.0225021	-0.243253	6.Conserved
Gohir.A01G007700.1	0.253075	0.467143	6.Conserved
Gohir.A01G007800.1	-1.0662	-0.130558	7.Ambiguous
Gohir.A01G007900.1	0.219683	0.858693	6.Conserved
Gohir.A01G008100.1	0.193534	-0.767711	6.Conserved
Gohir.A01G008200.1	0.668568	-0.807192	6.Conserved
Gohir.A01G008300.1	0.153366	0.84064	6.Conserved
Gohir.A01G008500.1	-0.277297	0.62762	6.Conserved
Gohir.A01G008600.1	-0.977591	-0.729062	7.Ambiguous
Gohir.A01G008700.1	-0.0459737	-0.076079	6.Conserved
Gohir.A01G008800.1	0.265757	-0.290152	6.Conserved
Gohir.A01G008900.1	-0.109742	-0.990261	6.Conserved
Gohir.A01G009000.1	0.318715	-0.337405	6.Conserved
Gohir.A01G009500.1	0.777531	0.208839	7.Ambiguous
Gohir.A01G009600.1	NA	NA	7.Ambiguous
Gohir.A01G010100.1	-0.130265	0.104719	6.Conserved
Gohir.A01G010200.1	-0.0898305	0.0588409	6.Conserved
Gohir.A01G010300.1	-0.977996	0.896382	6.Conserved
Gohir.A01G010500.1	-0.351481	0.325239	6.Conserved
Gohir.A01G010600.1	0.0329905	-0.503412	6.Conserved
Gohir.A01G010700.1	-0.763723	-0.499968	6.Conserved
Gohir.A01G010800.1	0.298598	0.181228	6.Conserved
Gohir.A01G011400.1	-0.562601	-0.721815	7.Ambiguous
Gohir.A01G011500.1	-0.862325	-2.55834	6.Conserved
Gohir.A01G011600.1	-0.31287	-0.411563	6.Conserved
Gohir.A01G011700.1	-0.340054	2.4044	6.Conserved
Gohir.A01G011800.1	-0.405598	0.700438	7.Ambiguous
Gohir.A01G011900.1	-0.299628	-0.0757376	6.Conserved
Gohir.A01G012000.1	0.00780892	-0.752699	6.Conserved
Gohir.A01G012400.1	-0.24182	1.61167	6.Conserved
Gohir.A01G012500.1	0.00473514	-0.429271	6.Conserved
Gohir.A01G012800.1	0.519507	1.23368	6.Conserved
Gohir.A01G013000.1	0.130428	-0.76571	6.Conserved
Gohir.A01G013100.1	0.00442458	-0.423101	6.Conserved
Gohir.A01G013300.1	0.155437	1.45486	6.Conserved
Gohir.A01G013400.1	0.625248	-0.319155	6.Conserved
Gohir.A01G013500.1	0.524204	1.0161	6.Conserved
Gohir.A01G015000.1	0.273194	0.0939461	6.Conserved
Gohir.A01G015200.1	2.56376	NA	7.Ambiguous
Gohir.A01G015300.1	0.0872291	-3.5019	6.Conserved
Gohir.A01G015400.1	-0.701495	-0.228293	7.Ambiguous
Gohir.A01G015500.1	0.762609	0.904254	6.Conserved
Gohir.A01G017000.1	0.0686784	0.634524	6.Conserved
Gohir.A01G018300.1	6.7146	4.23701	7.Ambiguous
Gohir.A01G018800.1	0.329108	-0.696688	6.Conserved
Gohir.A01G018900.1	-0.208184	-1.03855	6.Conserved
Gohir.A01G019400.1	-0.744015	-3.69296	6.Conserved
Gohir.A01G019500.1	-0.0060963	-2.9724	5.Compensatory
Gohir.A01G019800.1	1.03288	-3.48255	4.Cis+Trans: compensating
Gohir.A01G020200.1	-0.0771087	0.531713	6.Conserved
Gohir.A01G020400.1	0.329883	-1.32679	6.Conserved
Gohir.A01G020500.1	-0.44169	0.85281	6.Conserved
Gohir.A01G020600.1	-0.823207	2.21846	6.Conserved
Gohir.A01G020800.1	-0.153174	NA	7.Ambiguous
Gohir.A01G020900.1	-0.12682	0.0602699	6.Conserved
Gohir.A01G021100.1	-3.52961	NA	7.Ambiguous
Gohir.A01G021400.1	-0.358588	0.274138	6.Conserved
Gohir.A01G021600.1	0.0665549	0.499276	6.Conserved
Gohir.A01G021700.1	0.220876	-0.171709	6.Conserved
Gohir.A01G021800.1	-0.0121375	-0.010916	6.Conserved
Gohir.A01G021900.1	0.292837	0.0348123	6.Conserved
Gohir.A01G022000.1	0.0288609	-1.92432	6.Conserved
Gohir.A01G022100.1	0.407706	-0.328326	6.Conserved
Gohir.A01G022900.1	-0.79009	-0.837619	7.Ambiguous
Gohir.A01G023100.1	-0.160333	0.0200401	6.Conserved
Gohir.A01G023200.1	0.145832	-1.47707	6.Conserved
Gohir.A01G023400.1	0.00461211	-5.05322	7.Ambiguous
Gohir.A01G023500.1	0.484731	0.0407091	7.Ambiguous
Gohir.A01G023700.1	-1.14438	-1.10895	6.Conserved
Gohir.A01G023900.1	-0.316514	-0.242064	6.Conserved
Gohir.A01G024100.1	0.526869	-3.43822	5.Compensatory
Gohir.A01G024200.1	0.264862	-1.19157	5.Compensatory
Gohir.A01G024300.1	-5.42039	-3.09241	7.Ambiguous
Gohir.A01G024400.1	0.16646	0.227824	6.Conserved
Gohir.A01G024700.1	6.41747	5.21469	1.Cis only
Gohir.A01G025700.1	0.814149	2.11758	6.Conserved
Gohir.A01G026200.1	0.202762	-0.964744	6.Conserved
Gohir.A01G026300.1	-0.118278	-0.407972	6.Conserved
Gohir.A01G026400.1	0.0802218	-0.396008	6.Conserved
Gohir.A01G026700.1	-0.149816	-3.57601	6.Conserved
Gohir.A01G027200.1	0.998413	1.85364	6.Conserved
Gohir.A01G027300.1	0.27202	0.389967	6.Conserved
Gohir.A01G027500.1	0.0961709	1.10839	6.Conserved
Gohir.A01G027900.1	-0.221661	-0.182466	6.Conserved
Gohir.A01G028000.1	-0.43852	0.199875	6.Conserved
Gohir.A01G028100.1	-0.246158	-0.651794	6.Conserved
Gohir.A01G028200.1	-0.229223	-0.841866	6.Conserved
Gohir.A01G028300.1	-0.306799	-0.817671	6.Conserved
Gohir.A01G028400.1	-0.205983	-0.0678343	6.Conserved
Gohir.A01G028500.1	0.00834948	1.17837	6.Conserved
Gohir.A01G028600.1	0.235407	-0.651194	6.Conserved
Gohir.A01G028800.1	-0.00553238	-0.700424	6.Conserved
Gohir.A01G028900.1	0.262609	-0.438232	6.Conserved
Gohir.A01G029100.1	0.424626	0.0843038	6.Conserved
Gohir.A01G029200.1	-2.34948	-1.21328	3.Cis+Trans: enhancing
Gohir.A01G029300.1	1.08739	2.04511	1.Cis only
Gohir.A01G029400.1	1.31731	0.0995268	7.Ambiguous
Gohir.A01G029500.1	-0.0453481	-0.283517	6.Conserved
Gohir.A01G029600.1	1.91174	0.956314	7.Ambiguous
Gohir.A01G029700.1	0.344107	2.36992	6.Conserved
Gohir.A01G029900.1	0.220385	0.39019	6.Conserved
Gohir.A01G030500.1	0.336678	0.0457874	6.Conserved
Gohir.A01G030700.1	-0.467266	0.39812	6.Conserved
Gohir.A01G030900.1	-1.5776	-0.6509	1.Cis only
Gohir.A01G031000.1	0.479458	-0.4766	6.Conserved
Gohir.A01G031500.1	2.99347	2.16467	1.Cis only
Gohir.A01G031600.1	2.50164	2.136	7.Ambiguous
Gohir.A01G031800.1	0.210028	0.611968	6.Conserved
Gohir.A01G031900.1	-0.193937	0.578	6.Conserved
Gohir.A01G032300.1	-0.421357	NA	7.Ambiguous
Gohir.A01G032400.1	1.10059	0.771309	7.Ambiguous
Gohir.A01G032500.1	0.760232	0.1826	7.Ambiguous
Gohir.A01G032600.1	0.177601	-0.840367	6.Conserved
Gohir.A01G032700.1	1.30436	2.44006	7.Ambiguous
Gohir.A01G032800.1	-0.50404	-1.02636	7.Ambiguous
Gohir.A01G032900.1	0.756925	1.0643	6.Conserved
Gohir.A01G033100.1	-0.0252507	-1.85788	6.Conserved
Gohir.A01G033300.1	1.29529	3.50666	7.Ambiguous
Gohir.A01G033500.1	1.15375	-0.750957	2.Trans only
Gohir.A01G034300.1	0.514554	0.810651	6.Conserved
Gohir.A01G034500.1	-1.56177	-0.919688	7.Ambiguous
Gohir.A01G034600.1	0.953672	-0.388232	7.Ambiguous
Gohir.A01G034900.1	0.175209	-0.890097	6.Conserved
Gohir.A01G035100.1	0.759984	0.278155	6.Conserved
Gohir.A01G035400.1	-1.21036	-1.08137	1.Cis only
Gohir.A01G035500.1	-0.367413	-5.027	7.Ambiguous
Gohir.A01G035900.1	-1.6389	-0.0535042	6.Conserved
Gohir.A01G036000.1	0.415989	-0.374857	6.Conserved
Gohir.A01G036100.1	0.808305	1.35829	7.Ambiguous
Gohir.A01G036200.1	0.0315474	-0.0148873	6.Conserved
Gohir.A01G036300.1	-0.182776	-0.351713	6.Conserved
Gohir.A01G036600.1	0.0820831	0.93543	6.Conserved
Gohir.A01G036700.1	0.283822	2.44505	6.Conserved
Gohir.A01G036900.1	-0.898864	1.75869	7.Ambiguous
Gohir.A01G037000.1	-0.283565	-5.60945	5.Compensatory
Gohir.A01G037300.1	1.03411	-1.91677	6.Conserved
Gohir.A01G038600.1	-0.189878	0.520872	6.Conserved
Gohir.A01G038700.1	0.367475	3.08026	6.Conserved
Gohir.A01G038900.1	5.5379	1.2893	7.Ambiguous
Gohir.A01G039100.1	-0.445456	-0.0157839	7.Ambiguous
Gohir.A01G039300.1	1.42099	0.50564	7.Ambiguous
Gohir.A01G039400.1	0.115185	-0.903352	6.Conserved
Gohir.A01G039500.1	-0.563769	-0.0417824	7.Ambiguous
Gohir.A01G040500.1	0.32168	0.120711	6.Conserved
Gohir.A01G040600.1	0.069543	-0.600362	6.Conserved
Gohir.A01G040800.1	-0.450539	0.191334	6.Conserved
Gohir.A01G041000.1	2.21875	-1.44701	2.Trans only
Gohir.A01G041100.1	0.248819	0.689228	6.Conserved
Gohir.A01G041500.1	0.0320962	-4.40851	5.Compensatory
Gohir.A01G041600.1	-0.389435	-1.70517	6.Conserved
Gohir.A01G041800.1	0.0672772	0.501463	6.Conserved
Gohir.A01G041900.1	-0.88869	2.02711	7.Ambiguous
Gohir.A01G042100.1	-0.489727	-1.03517	6.Conserved
Gohir.A01G042300.1	0.370975	-1.00785	6.Conserved
Gohir.A01G043500.1	-0.408808	0.505421	6.Conserved
Gohir.A01G043700.1	1.76322	0.92209	6.Conserved
Gohir.A01G043800.1	0.0468423	1.98215	6.Conserved
Gohir.A01G044000.1	0.09756	-0.662348	6.Conserved
Gohir.A01G044100.1	0.28542	-0.49607	6.Conserved
Gohir.A01G044200.1	0.17775	-0.445919	6.Conserved
Gohir.A01G044300.1	-0.582717	-3.79404	6.Conserved
Gohir.A01G045600.1	-2.09876	-1.36576	6.Conserved
Gohir.A01G045700.1	-0.599039	1.12532	6.Conserved
Gohir.A01G046000.1	-2.23845	-2.45099	1.Cis only
Gohir.A01G046100.1	-0.478746	-2.52603	6.Conserved
Gohir.A01G046200.1	-0.99722	0.344258	6.Conserved
Gohir.A01G046500.1	0.0922952	0.625478	6.Conserved
Gohir.A01G046900.1	-2.36795	-4.62186	7.Ambiguous
Gohir.A01G047300.1	0.000872189	-0.405001	6.Conserved
Gohir.A01G048100.1	-0.911636	-1.22548	6.Conserved
Gohir.A01G050300.1	-1.30549	-0.226561	6.Conserved
Gohir.A01G050500.1	0.182545	0.62622	6.Conserved
Gohir.A01G050800.1	0.891377	-0.0828412	6.Conserved
Gohir.A01G051200.1	-0.122991	-0.278847	6.Conserved
Gohir.A01G051500.1	0.462399	1.1769	6.Conserved
Gohir.A01G052000.1	-0.777496	2.64038	6.Conserved
Gohir.A01G052100.1	0.143249	1.3252	6.Conserved
Gohir.A01G052200.1	1.3058	0.247813	6.Conserved
Gohir.A01G052400.1	-0.254903	0.860007	6.Conserved
Gohir.A01G052800.1	0.0157103	0.376547	6.Conserved
Gohir.A01G052900.1	0.0630384	0.457472	6.Conserved
Gohir.A01G053100.1	-0.948351	-1.19847	6.Conserved
Gohir.A01G053300.1	0.695077	1.3219	6.Conserved
Gohir.A01G053700.1	-2.6788	-1.54965	7.Ambiguous
Gohir.A01G054000.1	-0.389872	-5.43473	5.Compensatory
Gohir.A01G054100.1	1.12641	-0.0839517	7.Ambiguous
Gohir.A01G054200.1	-0.202847	-1.18059	7.Ambiguous
Gohir.A01G054300.1	-0.325452	-1.42388	6.Conserved
Gohir.A01G054400.1	-0.258119	0.318063	6.Conserved
Gohir.A01G055000.1	-0.995057	0.414402	7.Ambiguous
Gohir.A01G055200.1	-1.092	-0.0263853	7.Ambiguous
Gohir.A01G055800.1	-0.526642	0.399423	6.Conserved
Gohir.A01G056100.1	-0.0585179	-1.09061	6.Conserved
Gohir.A01G056200.1	-0.760264	0.191514	7.Ambiguous
Gohir.A01G056700.1	1.11367	-8.50818	4.Cis+Trans: compensating
Gohir.A01G056800.1	1.01764	-4.7692	7.Ambiguous
Gohir.A01G056900.1	-1.97448	0.851891	6.Conserved
Gohir.A01G057000.1	-1.51131	-3.33624	6.Conserved
Gohir.A01G057400.1	0.388886	0.253567	6.Conserved
Gohir.A01G057500.1	0.0116425	-0.225206	6.Conserved
Gohir.A01G057800.1	0.327446	0.17755	6.Conserved
Gohir.A01G057900.1	0.312432	-1.52406	6.Conserved
Gohir.A01G058600.1	0.239809	-0.73892	6.Conserved
Gohir.A01G058800.1	2.08562	2.82837	7.Ambiguous
Gohir.A01G058900.1	0.985765	1.40569	6.Conserved
Gohir.A01G059300.1	-1.91158	-0.75615	7.Ambiguous
Gohir.A01G059400.1	0.290883	-0.921894	6.Conserved
Gohir.A01G059700.1	-0.358397	-0.90294	6.Conserved
Gohir.A01G059800.1	-0.233346	-0.188743	6.Conserved
Gohir.A01G060200.1	-1.11237	0.802995	6.Conserved
Gohir.A01G060300.1	0.0464552	0.441691	6.Conserved
Gohir.A01G060700.1	0.350822	-0.279902	6.Conserved
Gohir.A01G060800.1	-0.0244179	0.4887	6.Conserved
Gohir.A01G061000.1	-0.546053	-0.744938	6.Conserved
Gohir.A01G061400.1	-0.602249	2.35594	6.Conserved
Gohir.A01G061500.1	0.777567	-0.647484	7.Ambiguous
Gohir.A01G061600.1	-1.24276	-0.449723	7.Ambiguous
Gohir.A01G062100.1	-1.28921	-4.20362	7.Ambiguous
Gohir.A01G062300.1	4.04347	4.4351	1.Cis only
Gohir.A01G062500.1	-0.162591	0.297782	6.Conserved
Gohir.A01G063000.1	1.01933	0.249554	7.Ambiguous
Gohir.A01G063100.1	0.611174	-2.81645	6.Conserved
Gohir.A01G063400.1	0.762515	0.109572	7.Ambiguous
Gohir.A01G063500.1	-0.20499	-0.272534	6.Conserved
Gohir.A01G063600.1	0.216728	1.23138	6.Conserved
Gohir.A01G063900.1	-0.241301	-0.0232149	6.Conserved
Gohir.A01G064400.1	-0.431264	0.317711	6.Conserved
Gohir.A01G064700.1	-0.634171	-1.94969	6.Conserved
Gohir.A01G065000.1	0.764291	0.542277	7.Ambiguous
Gohir.A01G065400.1	-1.62825	0.884999	6.Conserved
Gohir.A01G065500.1	2.96533	2.32255	1.Cis only
Gohir.A01G065600.1	0.309462	0.579202	6.Conserved
Gohir.A01G066000.1	-0.136453	-2.26267	6.Conserved
Gohir.A01G066100.1	-0.777389	-0.389373	7.Ambiguous
Gohir.A01G066200.1	0.337921	0.592183	6.Conserved
Gohir.A01G066300.1	-0.183052	0.233037	6.Conserved
Gohir.A01G066500.1	0.548391	0.606948	6.Conserved
Gohir.A01G066800.1	0.125459	-0.0479467	6.Conserved
Gohir.A01G067000.1	0.16973	0.233821	6.Conserved
Gohir.A01G067100.1	0.00186054	0.793229	6.Conserved
Gohir.A01G067200.1	-0.853472	-1.42125	6.Conserved
Gohir.A01G067300.1	-0.473391	-0.665051	6.Conserved
Gohir.A01G067500.1	-0.608466	-0.605342	6.Conserved
Gohir.A01G067700.1	1.02685	0.0631178	6.Conserved
Gohir.A01G068200.1	0.729845	-0.686964	6.Conserved
Gohir.A01G068300.1	-1.25858	-0.0297459	6.Conserved
Gohir.A01G068400.1	-2.14728	-1.03855	6.Conserved
Gohir.A01G068800.1	-1.07448	-1.42063	1.Cis only
Gohir.A01G069000.1	0.499802	-0.90294	6.Conserved
Gohir.A01G069200.1	-0.657816	-1.04485	1.Cis only
Gohir.A01G069400.1	-0.777972	-0.815681	6.Conserved
Gohir.A01G069500.1	0.73236	1.09916	7.Ambiguous
Gohir.A01G069800.1	-0.540575	-1.67426	6.Conserved
Gohir.A01G070000.1	0.469951	-1.1715	6.Conserved
Gohir.A01G070100.1	0.512762	-0.328069	6.Conserved
Gohir.A01G071200.1	-0.348626	-1.03511	6.Conserved
Gohir.A01G071400.1	0.387308	0.835865	6.Conserved
Gohir.A01G071600.1	0.559796	4.13965	6.Conserved
Gohir.A01G072200.1	-0.0859033	1.07792	6.Conserved
Gohir.A01G072800.1	-0.49731	3.12469	6.Conserved
Gohir.A01G072900.1	0.596865	-0.849099	7.Ambiguous
Gohir.A01G073000.1	0.571103	-0.998772	6.Conserved
Gohir.A01G073100.1	0.0205406	1.21884	6.Conserved
Gohir.A01G073200.1	0.00877652	-0.328618	6.Conserved
Gohir.A01G073300.1	0.219414	-1.13667	6.Conserved
Gohir.A01G073400.1	-1.25922	0.884999	7.Ambiguous
Gohir.A01G073700.1	-0.323597	1.48583	6.Conserved
Gohir.A01G074000.1	0.103768	-0.47382	6.Conserved
Gohir.A01G074200.1	1.03779	NA	7.Ambiguous
Gohir.A01G074300.1	0.163458	-0.0449233	6.Conserved
Gohir.A01G075000.1	-0.575833	2.48008	4.Cis+Trans: compensating
Gohir.A01G075100.1	0.195669	0.289231	6.Conserved
Gohir.A01G075300.1	0.276979	-1.1192	6.Conserved
Gohir.A01G075600.1	1.28555	0.395398	6.Conserved
Gohir.A01G076200.1	-0.450903	-0.0767839	6.Conserved
Gohir.A01G076500.1	-0.0998953	0.342437	6.Conserved
Gohir.A01G076600.1	0.61503	-2.72946	5.Compensatory
Gohir.A01G077000.1	-0.289006	0.316847	6.Conserved
Gohir.A01G077200.1	0.925522	0.938171	6.Conserved
Gohir.A01G077300.1	-0.654551	-1.24862	6.Conserved
Gohir.A01G077800.1	-0.723971	0.330802	6.Conserved
Gohir.A01G078000.1	-0.165704	-3.49899	5.Compensatory
Gohir.A01G078100.1	-0.0909469	-1.27684	6.Conserved
Gohir.A01G078600.1	-0.150959	-0.882425	6.Conserved
Gohir.A01G078800.1	-1.05366	0.205827	7.Ambiguous
Gohir.A01G079000.1	-0.954426	-1.40688	6.Conserved
Gohir.A01G079100.1	0.323696	-0.115552	6.Conserved
Gohir.A01G079400.1	-0.112021	-0.347366	6.Conserved
Gohir.A01G079600.1	-1.10022	-0.259529	6.Conserved
Gohir.A01G079700.1	-0.487431	0.0375531	6.Conserved
Gohir.A01G079800.1	0.136836	-1.0076	6.Conserved
Gohir.A01G080000.1	-0.138311	-0.213752	6.Conserved
Gohir.A01G080100.1	1.37082	0.478648	6.Conserved
Gohir.A01G080200.1	0.167492	0.280138	6.Conserved
Gohir.A01G080400.1	0.607679	-2.95586	6.Conserved
Gohir.A01G080600.1	0.211051	-0.956694	6.Conserved
Gohir.A01G081100.1	0.571745	-0.248858	6.Conserved
Gohir.A01G081200.1	-0.0908198	-1.56361	6.Conserved
Gohir.A01G082300.1	-0.233137	-0.516998	7.Ambiguous
Gohir.A01G082500.1	0.0978055	-0.505123	6.Conserved
Gohir.A01G083100.1	4.42689	-1.65557	7.Ambiguous
Gohir.A01G083300.1	-0.255534	-0.307223	6.Conserved
Gohir.A01G083500.1	-2.95433	NA	7.Ambiguous
Gohir.A01G083800.1	-0.333348	0.93492	6.Conserved
Gohir.A01G083900.1	0.102757	0.644922	7.Ambiguous
Gohir.A01G084000.1	0.0305854	0.0327534	6.Conserved
Gohir.A01G084300.1	0.587417	-0.384759	6.Conserved
Gohir.A01G084600.1	-0.411179	-0.511817	6.Conserved
Gohir.A01G084700.1	-0.395647	-0.065181	6.Conserved
Gohir.A01G084800.1	-0.208116	0.0643997	6.Conserved
Gohir.A01G085100.1	0.0118198	1.17075	6.Conserved
Gohir.A01G085200.1	-0.18251	-1.6184	6.Conserved
Gohir.A01G085300.1	-0.0393147	0.00674271	6.Conserved
Gohir.A01G085400.1	0.290199	-0.225179	6.Conserved
Gohir.A01G085500.1	-1.09801	-1.85788	6.Conserved
Gohir.A01G085700.1	-0.452317	-0.0340459	6.Conserved
Gohir.A01G086000.1	0.993929	3.14488	7.Ambiguous
Gohir.A01G086500.1	-1.58579	-0.174325	7.Ambiguous
Gohir.A01G086600.1	-0.238935	-0.182724	6.Conserved
Gohir.A01G086700.1	0.142628	0.130441	6.Conserved
Gohir.A01G086900.1	0.095379	0.11658	6.Conserved
Gohir.A01G087000.1	-0.553803	0.428603	6.Conserved
Gohir.A01G087100.1	-0.00993549	-0.431789	6.Conserved
Gohir.A01G087200.1	1.19602	-1.59418	6.Conserved
Gohir.A01G087400.1	-0.425741	0.444052	6.Conserved
Gohir.A01G087500.1	1.13398	1.00338	7.Ambiguous
Gohir.A01G088200.1	0.148568	-2.9728	6.Conserved
Gohir.A01G088900.1	0.00507278	-0.255353	6.Conserved
Gohir.A01G089900.1	0.315429	0.509749	6.Conserved
Gohir.A01G090400.1	-0.438336	-0.133694	6.Conserved
Gohir.A01G090500.1	0.300174	0.286607	6.Conserved
Gohir.A01G090800.1	-0.266568	-0.348986	6.Conserved
Gohir.A01G091000.1	-2.02977	-3.91726	6.Conserved
Gohir.A01G091300.1	-1.86499	NA	7.Ambiguous
Gohir.A01G091500.1	1.2933	-1.38785	6.Conserved
Gohir.A01G091600.1	-0.279219	-0.0759396	6.Conserved
Gohir.A01G091900.1	-0.401232	-0.238174	6.Conserved
Gohir.A01G092100.1	-0.485194	-0.0753495	7.Ambiguous
Gohir.A01G092300.1	0.0940376	0.257871	6.Conserved
Gohir.A01G092400.1	-0.354152	-1.4237	6.Conserved
Gohir.A01G092700.1	0.0948668	-0.0452633	6.Conserved
Gohir.A01G092900.1	-2.00167	-2.14059	7.Ambiguous
Gohir.A01G093000.1	-0.458318	-1.91677	6.Conserved
Gohir.A01G093100.1	0.101097	-2.28864	6.Conserved
Gohir.A01G093200.1	0.206441	-0.141432	6.Conserved
Gohir.A01G093300.1	-1.58375	-1.72455	7.Ambiguous
Gohir.A01G093400.1	0.379257	1.0021	6.Conserved
Gohir.A01G093500.1	0.502053	2.29028	6.Conserved
Gohir.A01G093800.1	0.883868	1.51147	7.Ambiguous
Gohir.A01G093900.1	-0.258828	0.307502	6.Conserved
Gohir.A01G094100.1	-0.0844875	0.219671	6.Conserved
Gohir.A01G094300.1	0.550968	-0.735979	6.Conserved
Gohir.A01G094400.1	1.30839	1.25235	6.Conserved
Gohir.A01G094600.1	-0.352718	0.490661	6.Conserved
Gohir.A01G094700.1	-0.480812	-0.0412203	6.Conserved
Gohir.A01G095200.1	2.30431	2.78606	6.Conserved
Gohir.A01G095300.1	-0.0295176	1.77547	6.Conserved
Gohir.A01G095800.1	0.175415	-0.797542	6.Conserved
Gohir.A01G096300.1	-2.11217	-1.97313	6.Conserved
Gohir.A01G096700.1	0.397269	-4.14343	6.Conserved
Gohir.A01G096900.1	-0.113268	-1.51263	6.Conserved
Gohir.A01G097100.1	1.21755	0.854423	7.Ambiguous
Gohir.A01G097200.1	-0.221453	-4.72732	7.Ambiguous
Gohir.A01G097500.1	-0.252618	-1.30704	6.Conserved
Gohir.A01G098500.1	0.709192	0.101614	6.Conserved
Gohir.A01G098600.1	-0.297265	0.63793	6.Conserved
Gohir.A01G098800.1	-5.57136	-0.0912054	2.Trans only
Gohir.A01G098900.1	-4.24069	-3.30993	7.Ambiguous
Gohir.A01G099000.1	0.487362	0.626779	6.Conserved
Gohir.A01G099200.1	-1.05462	-3.17011	7.Ambiguous
Gohir.A01G099400.1	0.600428	1.40396	6.Conserved
Gohir.A01G099600.1	0.912398	0.884999	6.Conserved
Gohir.A01G099700.1	-0.221739	1.25139	6.Conserved
Gohir.A01G099800.1	-0.233102	-0.181271	6.Conserved
Gohir.A01G100000.1	-0.308221	1.64692	6.Conserved
Gohir.A01G100200.1	0.517424	0.110966	7.Ambiguous
Gohir.A01G100700.1	1.96139	-0.921341	7.Ambiguous
Gohir.A01G100800.1	0.143836	-0.0235558	6.Conserved
Gohir.A01G101000.1	-0.234612	0.0557742	6.Conserved
Gohir.A01G101100.1	-0.202332	0.18518	6.Conserved
Gohir.A01G101200.1	-0.710045	1.16611	2.Trans only
Gohir.A01G101300.1	0.103626	0.0514324	6.Conserved
Gohir.A01G101500.1	-0.122514	-0.1005	6.Conserved
Gohir.A01G101600.1	-1.82371	-1.91717	6.Conserved
Gohir.A01G101800.1	0.154173	0.920644	6.Conserved
Gohir.A01G101900.1	-0.679403	-0.235398	7.Ambiguous
Gohir.A01G102000.1	-0.0494514	1.36995	6.Conserved
Gohir.A01G102100.1	-0.00478906	-0.0762215	6.Conserved
Gohir.A01G102400.1	-0.158414	-0.000587682	6.Conserved
Gohir.A01G102500.1	0.338247	0.85589	6.Conserved
Gohir.A01G102900.1	0.287955	-0.159795	6.Conserved
Gohir.A01G103100.1	0.293415	0.327484	6.Conserved
Gohir.A01G103200.1	-1.62654	-0.755173	7.Ambiguous
Gohir.A01G103300.1	0.439532	-0.404752	6.Conserved
Gohir.A01G103400.1	0.308065	1.32118	6.Conserved
Gohir.A01G103500.1	-0.645788	0.640196	7.Ambiguous
Gohir.A01G103700.1	0.0284344	-1.37364	6.Conserved
Gohir.A01G103800.1	0.00716628	0.160193	6.Conserved
Gohir.A01G103900.1	0.678339	0.199604	6.Conserved
Gohir.A01G104100.1	-0.847987	-1.10041	7.Ambiguous
Gohir.A01G104700.1	-0.317367	0.431588	6.Conserved
Gohir.A01G104800.1	0.611362	-0.305451	6.Conserved
Gohir.A01G104900.1	-1.00696	1.16319	6.Conserved
Gohir.A01G105000.1	-0.00606868	-0.544742	6.Conserved
Gohir.A01G105300.1	-0.656775	-0.957046	6.Conserved
Gohir.A01G105400.1	0.0290162	-0.149666	6.Conserved
Gohir.A01G105500.1	0.113144	0.451343	6.Conserved
Gohir.A01G105600.1	0.00967643	-0.25765	6.Conserved
Gohir.A01G105700.1	-0.538234	-0.597788	6.Conserved
Gohir.A01G105800.1	0.459389	0.495764	6.Conserved
Gohir.A01G105900.1	0.670239	-1.20307	6.Conserved
Gohir.A01G106200.1	0.181448	-4.07769	6.Conserved
Gohir.A01G106300.1	0.185466	1.20541	6.Conserved
Gohir.A01G106400.1	0.289678	-0.169521	6.Conserved
Gohir.A01G106600.1	1.05858	-0.0767839	6.Conserved
Gohir.A01G107000.1	-1.39041	0.407334	7.Ambiguous
Gohir.A01G107100.1	-0.0975991	0.487926	6.Conserved
Gohir.A01G107600.1	0.759895	-0.241473	6.Conserved
Gohir.A01G107700.1	3.30261	-0.0758516	7.Ambiguous
Gohir.A01G107800.1	3.05792	0.260663	6.Conserved
Gohir.A01G108000.1	0.35724	-0.159831	6.Conserved
Gohir.A01G108100.1	0.873709	-1.59249	6.Conserved
Gohir.A01G108300.1	-0.314092	0.312745	6.Conserved
Gohir.A01G108400.1	-0.222868	0.854424	6.Conserved
Gohir.A01G108600.1	-0.233618	0.34082	6.Conserved
Gohir.A01G108800.1	-1.24112	-1.97313	6.Conserved
Gohir.A01G108900.1	0.680884	0.884999	6.Conserved
Gohir.A01G109000.1	0.11406	0.0572297	6.Conserved
Gohir.A01G109200.1	-0.2083	-1.45277	5.Compensatory
Gohir.A01G109300.1	0.120759	-0.275903	6.Conserved
Gohir.A01G109600.1	0.0390825	-0.594387	6.Conserved
Gohir.A01G109800.1	3.40791	4.10679	1.Cis only
Gohir.A01G110100.1	0.263913	-0.754149	6.Conserved
Gohir.A01G110200.1	-0.020454	1.89319	6.Conserved
Gohir.A01G110300.1	1.34158	-0.443556	7.Ambiguous
Gohir.A01G110500.1	-0.0453007	0.265564	6.Conserved
Gohir.A01G110700.1	-1.19172	-3.42008	6.Conserved
Gohir.A01G111100.1	-0.607539	0.185478	6.Conserved
Gohir.A01G111400.1	-1.69216	2.13484	7.Ambiguous
Gohir.A01G111900.1	1.39045	0.369863	6.Conserved
Gohir.A01G112300.1	-0.799148	0.884999	6.Conserved
Gohir.A01G112400.1	-0.526988	-0.131898	6.Conserved
Gohir.A01G112500.1	-0.0436592	-0.297688	6.Conserved
Gohir.A01G112600.1	0.61824	0.486709	6.Conserved
Gohir.A01G112700.1	-0.527437	0.227388	6.Conserved
Gohir.A01G112800.1	-0.436624	-0.0378218	6.Conserved
Gohir.A01G113000.1	0.116259	-0.276579	6.Conserved
Gohir.A01G113100.1	-3.14929	-1.89664	1.Cis only
Gohir.A01G113200.1	-0.695348	0.84008	6.Conserved
Gohir.A01G113400.1	0.143071	1.23991	6.Conserved
Gohir.A01G113500.1	-0.157275	-0.704347	6.Conserved
Gohir.A01G113600.1	-2.85141	-0.248626	7.Ambiguous
Gohir.A01G113700.1	0.240205	0.0515036	6.Conserved
Gohir.A01G113800.1	0.672413	0.829518	6.Conserved
Gohir.A01G114100.1	-4.51163	-2.4609	7.Ambiguous
Gohir.A01G114600.1	0.168619	-0.227824	6.Conserved
Gohir.A01G114700.1	-0.144035	-0.0110588	6.Conserved
Gohir.A01G114800.1	2.48874	0.228252	2.Trans only
Gohir.A01G114900.1	0.893311	-0.114909	6.Conserved
Gohir.A01G115300.1	-0.895027	-1.55835	6.Conserved
Gohir.A01G115500.1	-0.482209	-0.461237	6.Conserved
Gohir.A01G115600.1	0.535013	-3.52033	6.Conserved
Gohir.A01G115700.1	0.775502	-0.568513	6.Conserved
Gohir.A01G115800.1	-0.0867076	0.722002	6.Conserved
Gohir.A01G116000.1	-0.359058	0.118082	6.Conserved
Gohir.A01G116100.1	-0.128001	-0.103322	6.Conserved
Gohir.A01G116200.1	-0.00720423	0.563902	6.Conserved
Gohir.A01G116400.1	-2.93506	-1.03855	7.Ambiguous
Gohir.A01G116500.1	-0.223243	0.107566	6.Conserved
Gohir.A01G116600.1	-1.3991	-0.0751519	6.Conserved
Gohir.A01G116700.1	0.422744	0.0252318	6.Conserved
Gohir.A01G116900.1	-0.0581596	0.101955	6.Conserved
Gohir.A01G117400.1	0.0120955	1.18346	6.Conserved
Gohir.A01G117500.1	-0.65218	-2.52064	6.Conserved
Gohir.A01G117700.1	-1.51891	0.513746	7.Ambiguous
Gohir.A01G117900.1	-0.417656	2.29028	6.Conserved
Gohir.A01G118100.1	-0.0941591	-1.59682	6.Conserved
Gohir.A01G118200.1	0.434275	0.598591	6.Conserved
Gohir.A01G118300.1	-0.403645	0.683977	6.Conserved
Gohir.A01G118600.1	2.03018	1.7644	7.Ambiguous
Gohir.A01G118700.1	0.0659913	-0.280138	6.Conserved
Gohir.A01G118900.1	0.200425	0.393781	6.Conserved
Gohir.A01G119300.1	0.00300755	-0.141891	6.Conserved
Gohir.A01G119500.1	1.87365	-0.0297459	6.Conserved
Gohir.A01G120400.1	-0.655593	0.603478	6.Conserved
Gohir.A01G121000.1	0.90958	0.939077	7.Ambiguous
Gohir.A01G121100.1	-0.871133	-1.00804	6.Conserved
Gohir.A01G121200.1	0.281596	-0.211375	6.Conserved
Gohir.A01G121500.1	-0.0665709	0.0788834	6.Conserved
Gohir.A01G121700.1	-0.28662	0.155006	6.Conserved
Gohir.A01G121800.1	-0.141416	-0.55805	6.Conserved
Gohir.A01G121900.1	-0.864669	-0.229249	7.Ambiguous
Gohir.A01G122000.1	0.839216	1.8964	6.Conserved
Gohir.A01G122200.1	-0.170087	-0.429748	6.Conserved
Gohir.A01G122300.1	0.79416	0.00576912	7.Ambiguous
Gohir.A01G122600.1	-0.384112	0.220905	7.Ambiguous
Gohir.A01G122900.1	-0.345703	-0.389841	6.Conserved
Gohir.A01G123100.1	0.327064	3.59435	6.Conserved
Gohir.A01G123400.1	0.266519	-0.374392	6.Conserved
Gohir.A01G123800.1	-0.110323	-0.699897	6.Conserved
Gohir.A01G123900.1	-0.121085	1.4018	6.Conserved
Gohir.A01G124000.1	-0.615768	-0.0897433	6.Conserved
Gohir.A01G124100.1	-2.02895	0.341006	7.Ambiguous
Gohir.A01G124400.1	-0.482418	0.164999	6.Conserved
Gohir.A01G125100.1	0.0365651	-0.24444	6.Conserved
Gohir.A01G125300.1	-0.246171	-0.311998	6.Conserved
Gohir.A01G125700.1	0.184095	0.554938	6.Conserved
Gohir.A01G125800.1	-0.203568	-0.730281	6.Conserved
Gohir.A01G125900.1	-0.733969	0.16773	6.Conserved
Gohir.A01G126200.1	2.55471	2.81639	6.Conserved
Gohir.A01G126300.1	-0.57973	-1.82266	6.Conserved
Gohir.A01G126500.1	-0.554796	-1.15094	6.Conserved
Gohir.A01G126900.1	-0.116412	1.12983	6.Conserved
Gohir.A01G127000.1	-0.112388	0.117891	6.Conserved
Gohir.A01G127100.1	0.0570067	-0.39806	6.Conserved
Gohir.A01G127200.1	0.246307	0.929321	6.Conserved
Gohir.A01G127300.1	-0.581423	-1.03255	6.Conserved
Gohir.A01G127400.1	-0.0442821	1.40396	6.Conserved
Gohir.A01G127500.1	-0.32513	0.478648	6.Conserved
Gohir.A01G128100.1	-0.131423	-0.613786	6.Conserved
Gohir.A01G128200.1	0.0313798	0.0896297	6.Conserved
Gohir.A01G128300.1	-0.643546	0.896032	6.Conserved
Gohir.A01G128400.1	-1.13072	-0.389122	7.Ambiguous
Gohir.A01G128500.1	0.0128325	0.0643326	6.Conserved
Gohir.A01G128700.1	0.445376	-0.103318	6.Conserved
Gohir.A01G128800.1	-0.793871	-0.43208	6.Conserved
Gohir.A01G128900.1	-0.638248	-0.159636	7.Ambiguous
Gohir.A01G129000.1	0.530577	0.383705	6.Conserved
Gohir.A01G129200.1	0.870145	-2.21912	7.Ambiguous
Gohir.A01G129300.1	-0.372006	-4.0933	6.Conserved
Gohir.A01G129400.1	0.0744831	0.104799	6.Conserved
Gohir.A01G129700.1	0.0623173	-0.59758	6.Conserved
Gohir.A01G129900.1	-2.19972	0.389854	7.Ambiguous
Gohir.A01G130000.1	-2.44432	-0.0445603	7.Ambiguous
Gohir.A01G130100.1	-2.36987	-0.790366	7.Ambiguous
Gohir.A01G130400.1	0.503451	-1.35251	6.Conserved
Gohir.A01G130600.1	-1.17222	0.486288	6.Conserved
Gohir.A01G130800.1	-0.338918	-0.123743	6.Conserved
Gohir.A01G130900.1	1.97738	0.6775	7.Ambiguous
Gohir.A01G131400.1	2.81447	2.33835	1.Cis only
Gohir.A01G131500.1	0.7063	-3.95844	6.Conserved
Gohir.A01G131900.1	0.281505	-0.686622	6.Conserved
Gohir.A01G132000.1	-1.20792	-0.783284	7.Ambiguous
Gohir.A01G132300.1	0.399736	-0.115984	6.Conserved
Gohir.A01G132400.1	0.112918	0.588295	6.Conserved
Gohir.A01G132500.1	0.172437	2.4417	6.Conserved
Gohir.A01G132700.1	0.38596	0.52148	6.Conserved
Gohir.A01G133000.1	0.646131	2.62606	6.Conserved
Gohir.A01G133200.1	-0.209755	-0.863829	6.Conserved
Gohir.A01G133300.1	0.0702164	0.0279116	6.Conserved
Gohir.A01G133400.1	0.0629669	0.0557895	6.Conserved
Gohir.A01G133500.1	-0.685226	-0.771346	7.Ambiguous
Gohir.A01G133600.1	0.419668	-0.374304	6.Conserved
Gohir.A01G133800.1	-0.0807297	2.05767	6.Conserved
Gohir.A01G133900.1	-1.09598	-0.902494	6.Conserved
Gohir.A01G134100.1	-0.189301	-0.143863	6.Conserved
Gohir.A01G134500.1	NA	NA	7.Ambiguous
Gohir.A01G134600.1	1.81865	NA	7.Ambiguous
Gohir.A01G134800.1	0.93604	NA	7.Ambiguous
Gohir.A01G135100.1	-0.0407262	-0.00044902	6.Conserved
Gohir.A01G135300.1	-0.317776	-2.14204	5.Compensatory
Gohir.A01G135400.1	1.46249	0.884999	7.Ambiguous
Gohir.A01G136100.1	-2.49237	-2.75187	1.Cis only
Gohir.A01G136200.1	-0.194309	0.28436	6.Conserved
Gohir.A01G136300.1	-0.434129	1.72717	6.Conserved
Gohir.A01G136400.1	0.227506	-0.453365	6.Conserved
Gohir.A01G136600.1	1.28717	-0.913258	6.Conserved
Gohir.A01G137100.1	-0.154113	-0.303432	6.Conserved
Gohir.A01G137200.1	-0.382311	-1.59211	6.Conserved
Gohir.A01G137300.1	-0.086826	-0.216644	6.Conserved
Gohir.A01G137500.1	-0.558173	NA	7.Ambiguous
Gohir.A01G137800.1	-0.0595111	0.214349	6.Conserved
Gohir.A01G137900.1	-0.0867787	1.12435	6.Conserved
Gohir.A01G138000.1	0.938835	0.779999	6.Conserved
Gohir.A01G138100.1	-1.39125	-3.52021	6.Conserved
Gohir.A01G138300.1	-0.367715	0.0112388	6.Conserved
Gohir.A01G138400.1	-0.667862	-0.650418	6.Conserved
Gohir.A01G138600.1	-1.64947	-1.38567	7.Ambiguous
Gohir.A01G139000.1	3.40943	-1.00785	7.Ambiguous
Gohir.A01G139400.1	-0.044409	0.214905	6.Conserved
Gohir.A01G139500.1	-1.32293	0.912573	6.Conserved
Gohir.A01G139600.1	0.255933	-0.887844	6.Conserved
Gohir.A01G139900.1	0.377593	0.913801	6.Conserved
Gohir.A01G140400.1	1.97521	0.60422	7.Ambiguous
Gohir.A01G140500.1	0.320855	0.129863	6.Conserved
Gohir.A01G140600.1	0.406007	-0.956956	6.Conserved
Gohir.A01G140800.1	0.282997	-1.36299	5.Compensatory
Gohir.A01G141000.1	-1.22904	-0.485463	7.Ambiguous
Gohir.A01G141200.1	0.195671	1.40096	6.Conserved
Gohir.A01G141300.1	1.1819	0.860618	6.Conserved
Gohir.A01G141400.1	-0.0291031	0.027528	6.Conserved
Gohir.A01G141600.1	-1.64995	-0.44344	7.Ambiguous
Gohir.A01G141700.1	0.0794595	-0.218676	6.Conserved
Gohir.A01G142100.1	0.0148862	-0.226559	6.Conserved
Gohir.A01G142300.1	-0.0554393	-0.16841	6.Conserved
Gohir.A01G142500.1	0.055883	0.414777	6.Conserved
Gohir.A01G142600.1	0.957541	4.19773	6.Conserved
Gohir.A01G143100.1	0.343333	0.884999	6.Conserved
Gohir.A01G143800.1	1.03138	0.961622	7.Ambiguous
Gohir.A01G143900.1	-1.6314	1.9699	6.Conserved
Gohir.A01G144000.1	-0.182038	-0.076825	6.Conserved
Gohir.A01G144300.1	0.284993	1.91456	6.Conserved
Gohir.A01G144800.1	-0.309845	0.229379	6.Conserved
Gohir.A01G144900.1	-3.50728	-5.14365	1.Cis only
Gohir.A01G145200.1	-2.24344	-1.74234	7.Ambiguous
Gohir.A01G145400.1	0.475357	-2.55834	6.Conserved
Gohir.A01G145500.1	1.15974	-0.767419	7.Ambiguous
Gohir.A01G145600.1	-0.0957942	-0.0423428	6.Conserved
Gohir.A01G145800.1	-0.246776	4.57897	6.Conserved
Gohir.A01G145900.1	0.557749	0.438496	6.Conserved
Gohir.A01G146100.1	0.322425	-0.159083	6.Conserved
Gohir.A01G146400.1	-0.208458	0.678747	6.Conserved
Gohir.A01G146800.1	-0.35333	-1.20259	6.Conserved
Gohir.A01G147000.1	0.379187	0.365264	6.Conserved
Gohir.A01G147200.1	0.854384	-0.408716	6.Conserved
Gohir.A01G147800.1	-0.421335	NA	7.Ambiguous
Gohir.A01G148100.1	-1.43045	NA	7.Ambiguous
Gohir.A01G148300.1	-3.15698	0.596472	2.Trans only
Gohir.A01G148700.1	-1.46797	0.708711	7.Ambiguous
Gohir.A01G148900.1	-0.638349	-0.0775694	6.Conserved
Gohir.A01G149500.1	-1.0248	-0.72937	6.Conserved
Gohir.A01G149900.1	-0.493457	3.28307	6.Conserved
Gohir.A01G150000.1	-0.0840348	-0.177805	6.Conserved
Gohir.A01G150100.1	-0.237363	0.253294	6.Conserved
Gohir.A01G150200.1	-0.859812	-1.39958	7.Ambiguous
Gohir.A01G150300.1	-0.169758	0.623329	6.Conserved
Gohir.A01G150800.1	0.0959126	1.30968	6.Conserved
Gohir.A01G150900.1	0.957521	0.943893	7.Ambiguous
Gohir.A01G151100.1	-0.842621	0.786505	6.Conserved
Gohir.A01G151200.1	0.00638026	0.342513	6.Conserved
Gohir.A01G151500.1	-0.198238	0.19978	6.Conserved
Gohir.A01G151700.1	0.729349	0.944153	6.Conserved
Gohir.A01G151800.1	-0.174977	-0.478465	6.Conserved
Gohir.A01G152400.1	0.778347	0.753038	6.Conserved
Gohir.A01G152500.1	0.571019	1.09805	6.Conserved
Gohir.A01G152600.1	-0.360475	0.525555	6.Conserved
Gohir.A01G152800.1	-0.388253	-0.581782	6.Conserved
Gohir.A01G152900.1	0.0794003	0.331447	6.Conserved
Gohir.A01G153100.1	0.0515733	-0.278467	6.Conserved
Gohir.A01G153200.1	-2.85363	-0.687764	7.Ambiguous
Gohir.A01G153300.1	1.65001	-1.03855	7.Ambiguous
Gohir.A01G153500.1	-0.812663	-1.91717	7.Ambiguous
Gohir.A01G153900.1	-0.29402	0.616265	6.Conserved
Gohir.A01G154200.1	-0.175876	0.173399	6.Conserved
Gohir.A01G154300.1	1.00424	0.115808	7.Ambiguous
Gohir.A01G154400.1	-0.379826	-2.9728	6.Conserved
Gohir.A01G154500.1	0.2863	-3.06571	5.Compensatory
Gohir.A01G154600.1	-1.24504	2.70496	7.Ambiguous
Gohir.A01G154700.1	-0.642125	-1.10912	7.Ambiguous
Gohir.A01G155000.1	-0.262814	1.26161	6.Conserved
Gohir.A01G155100.1	0.404389	-0.382678	6.Conserved
Gohir.A01G155400.1	-0.31443	-0.258569	6.Conserved
Gohir.A01G155600.1	-0.988496	-3.76385	6.Conserved
Gohir.A01G155800.1	2.49698	-0.480735	7.Ambiguous
Gohir.A01G156200.1	-1.02464	-1.08755	7.Ambiguous
Gohir.A01G156400.1	0.52637	1.2893	6.Conserved
Gohir.A01G156800.1	1.47488	-0.0693804	7.Ambiguous
Gohir.A01G156900.1	0.503567	1.77604	6.Conserved
Gohir.A01G157200.1	-0.293046	-0.862146	6.Conserved
Gohir.A01G158200.1	0.896216	-1.47049	6.Conserved
Gohir.A01G158600.1	0.253168	2.06821	6.Conserved
Gohir.A01G158700.1	0.297336	-0.0361453	6.Conserved
Gohir.A01G158900.1	-0.592951	-0.476961	6.Conserved
Gohir.A01G159300.1	1.28314	0.246631	6.Conserved
Gohir.A01G159400.1	0.326595	-0.656179	6.Conserved
Gohir.A01G159500.1	-0.398523	-0.387635	6.Conserved
Gohir.A01G159600.1	0.766502	0.756368	6.Conserved
Gohir.A01G159900.1	0.0569106	-0.999527	6.Conserved
Gohir.A01G160000.1	0.250314	0.804146	6.Conserved
Gohir.A01G160100.1	-0.711492	3.13472	5.Compensatory
Gohir.A01G160300.1	0.362466	-0.735609	6.Conserved
Gohir.A01G160500.1	0.289126	-1.57989	7.Ambiguous
Gohir.A01G161100.1	-0.646882	-1.82383	7.Ambiguous
Gohir.A01G162300.1	0.246126	-4.726	5.Compensatory
Gohir.A01G162800.1	-0.908063	3.09688	6.Conserved
Gohir.A01G163000.1	-0.33358	-0.943966	6.Conserved
Gohir.A01G163300.1	-0.365451	-5.78373	5.Compensatory
Gohir.A01G163400.1	-0.416244	-0.516059	6.Conserved
Gohir.A01G163500.1	-0.56343	-0.380272	6.Conserved
Gohir.A01G163600.1	0.572614	0.923069	6.Conserved
Gohir.A01G163700.1	-0.8619	-1.39038	6.Conserved
Gohir.A01G163900.1	-0.0142239	-0.166978	6.Conserved
Gohir.A01G164200.1	-0.310024	-7.87033	5.Compensatory
Gohir.A01G165500.1	-0.154125	-0.865485	6.Conserved
Gohir.A01G165700.1	-0.145432	0.0295321	6.Conserved
Gohir.A01G165900.1	-2.41846	0.52301	7.Ambiguous
Gohir.A01G166300.1	-0.51091	0.617768	6.Conserved
Gohir.A01G166700.1	-0.0166748	0.175755	6.Conserved
Gohir.A01G167300.1	-1.11005	0.00835003	7.Ambiguous
Gohir.A01G167600.1	-0.0190338	-0.0500057	6.Conserved
Gohir.A01G167900.1	-0.594499	-0.784437	7.Ambiguous
Gohir.A01G168000.1	-0.313529	0.0126646	6.Conserved
Gohir.A01G168100.1	0.482926	3.57797	6.Conserved
Gohir.A01G168200.1	-0.332852	-0.192566	6.Conserved
Gohir.A01G168400.1	0.851159	3.77717	6.Conserved
Gohir.A01G168500.1	0.0346336	1.21133	6.Conserved
Gohir.A01G168700.1	-0.414073	0.414757	6.Conserved
Gohir.A01G168900.1	0.599393	0.472166	6.Conserved
Gohir.A01G169000.1	-1.1194	-1.2865	7.Ambiguous
Gohir.A01G169400.1	-0.678105	-0.562316	6.Conserved
Gohir.A01G169600.1	0.207238	-0.235015	6.Conserved
Gohir.A01G169700.1	-0.411693	0.50548	6.Conserved
Gohir.A01G170000.1	-0.188456	-0.642828	6.Conserved
Gohir.A01G170200.1	0.0379055	1.1074	6.Conserved
Gohir.A01G170400.1	0.729745	-0.223857	6.Conserved
Gohir.A01G170500.1	0.849754	0.561836	7.Ambiguous
Gohir.A01G170600.1	0.42105	0.312563	7.Ambiguous
Gohir.A01G171000.1	-0.296581	1.70613	6.Conserved
Gohir.A01G171100.1	0.336921	0.208932	6.Conserved
Gohir.A01G171300.1	1.03984	-0.76945	7.Ambiguous
Gohir.A01G171400.1	-0.29559	-0.175199	6.Conserved
Gohir.A01G171600.1	0.14334	0.0664376	6.Conserved
Gohir.A01G171800.1	-0.393976	-0.145284	6.Conserved
Gohir.A01G172200.1	0.108742	-0.297589	6.Conserved
Gohir.A01G172600.1	0.0771305	0.700249	6.Conserved
Gohir.A01G173200.1	0.460419	-1.7756	6.Conserved
Gohir.A01G173300.1	-0.31577	0.020157	6.Conserved
Gohir.A01G173700.1	0.473108	NA	7.Ambiguous
Gohir.A01G174400.1	0.44426	0.130051	6.Conserved
Gohir.A01G174600.1	-0.438888	0.0184323	6.Conserved
Gohir.A01G174800.1	-0.4789	-2.25983	6.Conserved
Gohir.A01G175600.1	0.181139	-0.874125	6.Conserved
Gohir.A01G175900.1	-0.396035	-0.394167	6.Conserved
Gohir.A01G176400.1	-0.320807	0.172965	6.Conserved
Gohir.A01G176700.1	-0.480308	-0.877063	6.Conserved
Gohir.A01G176800.1	1.69568	1.94427	7.Ambiguous
Gohir.A01G177100.1	0.16205	0.199318	6.Conserved
Gohir.A01G177500.1	-0.0121944	0.418494	6.Conserved
Gohir.A01G177800.1	-1.09565	-0.602988	6.Conserved
Gohir.A01G177900.1	0.0838291	0.627394	6.Conserved
Gohir.A01G178100.1	-0.53663	0.612627	6.Conserved
Gohir.A01G178800.1	-0.381228	-0.0171091	6.Conserved
Gohir.A01G179200.1	-0.374255	1.81602	6.Conserved
Gohir.A01G179600.1	-1.24915	-1.91677	6.Conserved
Gohir.A01G179800.1	0.29872	1.2725	6.Conserved
Gohir.A01G180000.1	2.9697	0.553296	7.Ambiguous
Gohir.A01G180600.1	0.22311	1.16218	6.Conserved
Gohir.A01G180800.1	0.274788	-0.553744	6.Conserved
Gohir.A01G180900.1	0.23713	0.535227	6.Conserved
Gohir.A01G181100.1	-1.11642	-1.60437	7.Ambiguous
Gohir.A01G181200.1	-0.929436	-0.0767843	6.Conserved
Gohir.A01G181400.1	0.551774	0.411582	6.Conserved
Gohir.A01G181500.1	3.01462	3.71038	1.Cis only
Gohir.A01G181800.1	0.0975834	-0.878906	6.Conserved
Gohir.A01G182000.1	0.267265	0.651102	6.Conserved
Gohir.A01G182200.1	-1.17948	-0.37195	7.Ambiguous
Gohir.A01G182300.1	0.703631	1.50238	7.Ambiguous
Gohir.A01G182800.1	1.26256	0.279427	7.Ambiguous
Gohir.A01G182900.1	-0.165286	0.451293	6.Conserved
Gohir.A01G183500.1	5.42106	3.79094	7.Ambiguous
Gohir.A01G183600.1	0.494006	-1.10413	6.Conserved
Gohir.A01G183700.1	-0.0135223	-0.924842	6.Conserved
Gohir.A01G183900.1	-0.342226	-0.957049	6.Conserved
Gohir.A01G184200.1	-1.06654	-0.526644	7.Ambiguous
Gohir.A01G184600.1	0.0323132	-0.166418	6.Conserved
Gohir.A01G184900.1	0.321059	1.08369	7.Ambiguous
Gohir.A01G185000.1	-1.89749	-3.04559	7.Ambiguous
Gohir.A01G185400.1	-0.265594	0.830346	5.Compensatory
Gohir.A01G185800.1	-0.291313	-2.55844	6.Conserved
Gohir.A01G186400.1	-0.529877	5.50114	7.Ambiguous
Gohir.A01G186600.1	-1.80395	-4.62624	4.Cis+Trans: compensating
Gohir.A01G186800.1	0.0658373	2.70496	6.Conserved
Gohir.A01G186900.1	1.24857	-1.00597	6.Conserved
Gohir.A01G187300.1	-0.333458	-0.324777	6.Conserved
Gohir.A01G187400.1	0.63009	0.792676	1.Cis only
Gohir.A01G187500.1	0.656828	0.827506	6.Conserved
Gohir.A01G187600.1	0.242807	0.31249	6.Conserved
Gohir.A01G187900.1	-2.30059	NA	7.Ambiguous
Gohir.A01G188200.1	0.041426	0.274405	6.Conserved
Gohir.A01G188500.1	0.266693	0.238783	6.Conserved
Gohir.A01G188700.1	0.58539	1.43204	6.Conserved
Gohir.A01G189200.1	0.603803	-2.75582	6.Conserved
Gohir.A01G189400.1	-0.46363	0.067711	6.Conserved
Gohir.A01G189600.1	-0.92493	-2.45934	6.Conserved
Gohir.A01G189700.1	0.234473	-0.604236	6.Conserved
Gohir.A01G189900.1	2.06868	-0.453014	7.Ambiguous
Gohir.A01G190700.1	0.017887	0.251565	6.Conserved
Gohir.A01G191200.1	0.144144	-2.59445	6.Conserved
Gohir.A01G191800.1	-0.410031	0.414494	6.Conserved
Gohir.A01G191900.1	1.85165	1.3598	7.Ambiguous
Gohir.A01G192000.1	0.450464	0.187376	6.Conserved
Gohir.A01G192100.1	0.473206	0.189761	6.Conserved
Gohir.A01G192500.1	0.0791976	-0.666566	6.Conserved
Gohir.A01G192700.1	0.615889	0.929179	6.Conserved
Gohir.A01G192900.1	-0.031801	0.376185	6.Conserved
Gohir.A01G193200.1	-0.258361	-0.0114735	6.Conserved
Gohir.A01G193400.1	0.461937	0.260336	6.Conserved
Gohir.A01G193500.1	-0.224978	-0.606527	6.Conserved
Gohir.A01G193800.1	-0.109968	-0.742133	7.Ambiguous
Gohir.A01G194000.1	-0.355161	1.2018	6.Conserved
Gohir.A01G194100.1	-0.657058	0.204511	7.Ambiguous
Gohir.A01G194200.1	0.312696	-0.897387	5.Compensatory
Gohir.A01G194500.1	-0.204346	-0.0714305	6.Conserved
Gohir.A01G194700.1	-0.443693	0.209626	7.Ambiguous
Gohir.A01G194800.1	0.549439	-0.518357	7.Ambiguous
Gohir.A01G195500.1	-0.152263	0.586938	6.Conserved
Gohir.A01G196000.1	-0.461617	-1.62819	6.Conserved
Gohir.A01G196300.1	-0.84621	-0.982228	1.Cis only
Gohir.A01G196500.1	-0.263298	-0.0752553	6.Conserved
Gohir.A01G196900.1	0.87813	-0.122971	6.Conserved
Gohir.A01G197000.1	0.416455	4.10709	6.Conserved
Gohir.A01G197100.1	-0.009082	0.243015	6.Conserved
Gohir.A01G197500.1	0.468901	-3.52047	6.Conserved
Gohir.A01G197600.1	-2.20843	-1.51135	7.Ambiguous
Gohir.A01G197700.1	-0.151164	1.3219	6.Conserved
Gohir.A01G198200.1	0.356155	0.704717	6.Conserved
Gohir.A01G198300.1	-0.327198	-0.561365	6.Conserved
Gohir.A01G198400.1	-0.0417259	0.0494199	6.Conserved
Gohir.A01G198500.1	-0.180106	-0.466703	6.Conserved
Gohir.A01G199000.1	0.00234345	-6.39643	5.Compensatory
Gohir.A01G199500.1	0.405996	-3.87094	5.Compensatory
Gohir.A01G199900.1	-0.0798148	-5.68998	5.Compensatory
Gohir.A01G200000.1	0.195874	-7.71851	5.Compensatory
Gohir.A01G200100.1	-0.180191	-0.290484	6.Conserved
Gohir.A01G200200.1	-0.189566	-1.98266	6.Conserved
Gohir.A01G200300.1	-0.441934	-2.03068	5.Compensatory
Gohir.A01G200400.1	-0.0130587	0.545668	6.Conserved
Gohir.A01G201200.1	-0.187942	-2.60088	5.Compensatory
Gohir.A01G201400.1	0.611429	-1.59367	5.Compensatory
Gohir.A01G201600.1	0.0626433	-0.478352	6.Conserved
Gohir.A01G202000.1	-0.0821765	-7.2464	5.Compensatory
Gohir.A01G202800.1	-0.0661536	0.553542	7.Ambiguous
Gohir.A01G202900.1	0.0512795	-0.760056	6.Conserved
Gohir.A01G203900.1	-1.21566	-2.38109	6.Conserved
Gohir.A01G204100.1	0.180215	-1.91677	6.Conserved
Gohir.A01G204700.1	0.490548	-1.39633	6.Conserved
Gohir.A01G205100.1	-1.02111	-0.459657	6.Conserved
Gohir.A01G205200.1	-0.0552274	1.84092	6.Conserved
Gohir.A01G205400.1	-0.276128	0.115478	6.Conserved
Gohir.A01G205600.1	-0.133843	0.389427	6.Conserved
Gohir.A01G205700.1	-0.871783	-2.37086	6.Conserved
Gohir.A01G205800.1	-0.749071	0.750258	7.Ambiguous
Gohir.A01G206000.1	-0.315661	-2.57557	6.Conserved
Gohir.A01G206100.1	-0.816195	0.159996	6.Conserved
Gohir.A01G206400.1	0.407673	-0.89577	6.Conserved
Gohir.A01G206800.1	0.133537	-0.0899335	6.Conserved
Gohir.A01G207100.1	-0.339918	-0.956956	6.Conserved
Gohir.A01G207300.1	0.945366	1.53603	6.Conserved
Gohir.A01G207700.1	-0.0900892	-0.909251	6.Conserved
Gohir.A01G207800.1	0.269058	0.29512	6.Conserved
Gohir.A01G207900.1	-0.713589	0.555137	7.Ambiguous
Gohir.A01G208000.1	0.649138	-3.01438	6.Conserved
Gohir.A01G208400.1	-0.221899	-2.51618	6.Conserved
Gohir.A01G209300.1	0.134902	-0.0851696	6.Conserved
Gohir.A01G209400.1	0.315803	0.462679	6.Conserved
Gohir.A01G209500.1	0.246096	-0.0135775	6.Conserved
Gohir.A01G209600.1	-0.258734	0.648937	6.Conserved
Gohir.A01G210000.1	-0.34909	0.918385	6.Conserved
Gohir.A01G210200.1	-0.478145	-2.30904	6.Conserved
Gohir.A01G210400.1	-0.927042	0.131916	2.Trans only
Gohir.A01G211200.1	-0.884613	-1.25857	6.Conserved
Gohir.A01G211500.1	2.29305	2.55308	1.Cis only
Gohir.A01G211800.1	0.0773761	-2.36881	5.Compensatory
Gohir.A01G211900.1	0.67447	1.20177	6.Conserved
Gohir.A01G212300.1	0.0437466	-1.17341	6.Conserved
Gohir.A01G212500.1	4.5021	2.79967	1.Cis only
Gohir.A01G212900.1	-0.106404	-2.95608	6.Conserved
Gohir.A01G213100.1	-0.0629946	-0.0760512	6.Conserved
Gohir.A01G213200.1	0.00955767	0.756038	6.Conserved
Gohir.A01G213400.1	1.801	1.09011	7.Ambiguous
Gohir.A01G213600.1	0.527838	0.0366146	6.Conserved
Gohir.A01G214100.1	0.0232376	-1.72789	5.Compensatory
Gohir.A01G214500.1	-0.0106587	-0.995675	6.Conserved
Gohir.A01G214600.1	-0.490111	0.142925	6.Conserved
Gohir.A01G214800.1	-4.6334	1.09543	4.Cis+Trans: compensating
Gohir.A01G214900.1	-0.124391	-0.686727	6.Conserved
Gohir.A01G215200.1	0.660213	-1.7371	6.Conserved
Gohir.A01G215600.1	0.253987	-2.14532	6.Conserved
Gohir.A01G215700.1	-0.606388	0.357198	6.Conserved
Gohir.A01G215800.1	-0.249499	-0.108906	6.Conserved
Gohir.A01G216000.1	0.2296	0.309768	6.Conserved
Gohir.A01G216100.1	0.00778093	0.0260551	6.Conserved
Gohir.A01G216200.1	-0.603574	0.065713	6.Conserved
Gohir.A01G216300.1	-0.307595	-0.760169	6.Conserved
Gohir.A01G216400.1	0.465536	0.943362	6.Conserved
Gohir.A01G216500.1	-0.40224	-0.0777634	6.Conserved
Gohir.A01G216600.1	-0.712219	0.376802	6.Conserved
Gohir.A01G216900.1	0.527771	0.629146	6.Conserved
Gohir.A01G217200.1	0.138515	-0.911138	6.Conserved
Gohir.A01G217300.1	-1.51883	-3.37015	1.Cis only
Gohir.A01G217500.1	0.435337	0.0771885	6.Conserved
Gohir.A01G217800.1	-0.558862	-0.0978789	7.Ambiguous
Gohir.A01G218000.1	-0.546832	-1.37162	7.Ambiguous
Gohir.A01G218100.1	0.761753	0.853168	6.Conserved
Gohir.A01G218200.1	0.379878	-6.53435	5.Compensatory
Gohir.A01G218800.1	-0.284785	-0.0570952	6.Conserved
Gohir.A01G219100.1	0.0992265	-2.25954	5.Compensatory
Gohir.A01G219300.1	-0.439144	0.319382	6.Conserved
Gohir.A01G219500.1	0.316713	0.129663	6.Conserved
Gohir.A01G219600.1	0.590362	0.397433	6.Conserved
Gohir.A01G219700.1	-3.197	-0.808497	7.Ambiguous
Gohir.A01G219900.1	0.0199216	-1.13053	6.Conserved
Gohir.A01G220100.1	0.384613	0.390143	6.Conserved
Gohir.A01G220200.1	-0.227708	0.685127	6.Conserved
Gohir.A01G220300.1	-0.271862	0.205072	6.Conserved
Gohir.A01G220500.1	-0.0128286	0.29762	6.Conserved
Gohir.A01G220700.1	-0.494289	0.884999	6.Conserved
Gohir.A01G221000.1	-0.0540835	-0.54136	6.Conserved
Gohir.A01G221600.1	NA	NA	7.Ambiguous
Gohir.A01G221700.1	-0.25864	-1.59211	6.Conserved
Gohir.A01G221800.1	0.282481	0.654097	6.Conserved
Gohir.A01G222400.1	0.152305	0.488178	6.Conserved
Gohir.A01G222600.1	-0.0721925	1.22819	6.Conserved
Gohir.A01G223000.1	0.473728	-0.424466	6.Conserved
Gohir.A01G223100.1	0.0115908	1.52362	6.Conserved
Gohir.A01G223200.1	0.576936	-0.609598	6.Conserved
Gohir.A01G223300.1	-0.514382	0.174286	7.Ambiguous
Gohir.A01G223500.1	1.0024	-0.667435	6.Conserved
Gohir.A01G223900.1	0.604921	-0.0119554	6.Conserved
Gohir.A01G224400.1	0.402677	-0.849577	6.Conserved
Gohir.A01G224700.1	0.0229146	-1.6244	5.Compensatory
Gohir.A01G224900.1	-0.0206787	-0.0305715	6.Conserved
Gohir.A01G225100.1	0.314061	0.125781	6.Conserved
Gohir.A01G225400.1	-0.636272	0.983437	6.Conserved
Gohir.A01G225600.1	-0.517813	NA	7.Ambiguous
Gohir.A01G225700.1	-0.56808	0.786062	6.Conserved
Gohir.A01G225800.1	0.375237	0.103651	6.Conserved
Gohir.A01G226100.1	-0.11012	-1.56179	6.Conserved
Gohir.A01G226300.1	-0.618938	-0.845879	6.Conserved
Gohir.A01G226400.1	-0.591739	-1.09857	6.Conserved
Gohir.A01G226600.1	0.842947	1.42813	6.Conserved
Gohir.A01G226900.1	-0.248668	0.0292898	6.Conserved
Gohir.A01G227100.1	0.0135748	0.113287	6.Conserved
Gohir.A01G227200.1	-0.242084	0.403083	6.Conserved
Gohir.A01G227500.1	0.717162	1.33485	6.Conserved
Gohir.A01G227700.1	0.279221	-0.077179	6.Conserved
Gohir.A01G228100.1	0.373146	0.968015	6.Conserved
Gohir.A01G228400.1	0.969347	1.35615	7.Ambiguous
Gohir.A01G228500.1	0.203323	-0.892271	6.Conserved
Gohir.A01G228900.1	-0.501476	0.0165096	6.Conserved
Gohir.A01G229100.1	0.284629	-0.0767839	6.Conserved
Gohir.A01G229200.1	-1.10856	-0.621983	7.Ambiguous
Gohir.A01G229300.1	0.326452	0.43764	6.Conserved
Gohir.A01G229900.1	-0.216476	2.07405	6.Conserved
Gohir.A01G230000.1	-0.792982	0.419664	6.Conserved
Gohir.A01G230100.1	-1.36264	-0.959706	7.Ambiguous
Gohir.A01G230200.1	-0.299991	-0.409788	6.Conserved
Gohir.A01G230300.1	0.373472	-0.2369	6.Conserved
Gohir.A01G230900.1	0.320408	1.11863	6.Conserved
Gohir.A01G231000.1	0.263233	0.857335	7.Ambiguous
Gohir.A01G231200.1	-1.08874	1.50128	7.Ambiguous
Gohir.A01G231400.1	-0.433697	0.020273	6.Conserved
Gohir.A01G231500.1	0.109589	1.18392	6.Conserved
Gohir.A01G231700.1	-0.124844	0.172797	6.Conserved
Gohir.A01G231800.1	-0.199815	1.10245	5.Compensatory
Gohir.A01G231900.1	-0.0958551	-0.644364	6.Conserved
Gohir.A01G232000.1	0.052966	-0.0775367	6.Conserved
Gohir.A01G232100.1	-0.207021	0.118513	6.Conserved
Gohir.A02G000300.1	0.0582886	0.305681	6.Conserved
Gohir.A02G000400.1	-0.203524	0.89696	6.Conserved
Gohir.A02G000700.1	0.256484	0.0462034	6.Conserved
Gohir.A02G000900.1	0.353499	-0.659445	6.Conserved
Gohir.A02G001000.1	-0.420354	-0.64892	6.Conserved
Gohir.A02G001400.1	-0.45498	-0.472387	6.Conserved
Gohir.A02G001500.1	0.278296	-0.636745	6.Conserved
Gohir.A02G001600.1	-0.331435	0.4177	6.Conserved
Gohir.A02G001700.1	-1.09945	0.0921007	7.Ambiguous
Gohir.A02G001800.1	-0.43228	-2.14059	6.Conserved
Gohir.A02G002300.1	0.307699	0.0874722	6.Conserved
Gohir.A02G002400.1	0.749481	-1.44859	6.Conserved
Gohir.A02G002500.1	0.555806	0.534779	6.Conserved
Gohir.A02G002700.1	1.18197	-0.0888027	7.Ambiguous
Gohir.A02G002900.1	-0.262835	0.197183	6.Conserved
Gohir.A02G003100.1	-0.0581102	0.361262	6.Conserved
Gohir.A02G003400.1	-1.5406	0.851891	6.Conserved
Gohir.A02G003800.1	-0.00159293	0.470006	6.Conserved
Gohir.A02G003900.1	0.76022	-0.675357	6.Conserved
Gohir.A02G004000.1	-0.197325	0.380947	6.Conserved
Gohir.A02G004100.1	0.0967727	0.277105	6.Conserved
Gohir.A02G004200.1	-0.247409	1.16991	6.Conserved
Gohir.A02G004300.1	1.25138	-0.0767835	6.Conserved
Gohir.A02G004600.1	0.755559	1.80809	1.Cis only
Gohir.A02G004700.1	0.651835	-1.03855	6.Conserved
Gohir.A02G004800.1	-1.09953	-1.32637	1.Cis only
Gohir.A02G004900.1	-0.741549	0.312907	6.Conserved
Gohir.A02G005200.1	0.663685	0.919447	6.Conserved
Gohir.A02G005300.1	-0.53716	0.765032	6.Conserved
Gohir.A02G005400.1	0.147406	-1.24245	6.Conserved
Gohir.A02G005500.1	-0.0820293	-0.503748	6.Conserved
Gohir.A02G005600.1	0.990845	-1.75368	5.Compensatory
Gohir.A02G005800.1	0.903793	-1.77076	5.Compensatory
Gohir.A02G006200.1	0.765428	1.42663	6.Conserved
Gohir.A02G006400.1	-2.03126	-1.62279	7.Ambiguous
Gohir.A02G006700.1	0.484858	-4.4647	7.Ambiguous
Gohir.A02G006800.1	0.113132	-0.0166626	6.Conserved
Gohir.A02G006900.1	-0.23088	0.0950764	6.Conserved
Gohir.A02G007200.1	-0.565571	-0.829343	6.Conserved
Gohir.A02G007300.1	-0.392922	0.392703	6.Conserved
Gohir.A02G007500.1	-1.14009	-1.33397	1.Cis only
Gohir.A02G007800.1	-0.0726028	3.09688	6.Conserved
Gohir.A02G008000.1	1.1937	-0.0705023	7.Ambiguous
Gohir.A02G008200.1	0.504018	0.0573976	6.Conserved
Gohir.A02G008400.1	-0.0457481	-2.77144	5.Compensatory
Gohir.A02G008900.1	0.0187336	0.174621	6.Conserved
Gohir.A02G009100.1	0.114062	0.851891	6.Conserved
Gohir.A02G009700.1	-0.841895	0.221593	6.Conserved
Gohir.A02G009800.1	0.642457	-2.1882	6.Conserved
Gohir.A02G010000.1	-0.374279	0.717462	6.Conserved
Gohir.A02G010100.1	-0.433454	-0.975595	6.Conserved
Gohir.A02G010300.1	-0.274445	-0.973493	7.Ambiguous
Gohir.A02G010600.1	0.247806	0.879276	6.Conserved
Gohir.A02G010700.1	1.66374	-1.03624	7.Ambiguous
Gohir.A02G010900.1	2.16913	-4.81991	2.Trans only
Gohir.A02G011100.1	-0.589361	-1.71373	6.Conserved
Gohir.A02G011200.1	0.0683319	0.484535	6.Conserved
Gohir.A02G011300.1	0.00722325	0.446571	6.Conserved
Gohir.A02G011500.1	-0.0268537	-1.64787	7.Ambiguous
Gohir.A02G011700.1	-0.293879	-1.25017	6.Conserved
Gohir.A02G011800.1	0.221376	0.869807	6.Conserved
Gohir.A02G012100.1	-0.297898	-0.205815	6.Conserved
Gohir.A02G012200.1	0.329862	-0.157289	6.Conserved
Gohir.A02G012300.1	-0.164095	-0.889093	7.Ambiguous
Gohir.A02G012400.1	0.755162	2.13484	6.Conserved
Gohir.A02G012500.1	-0.24852	-0.548036	6.Conserved
Gohir.A02G012800.1	0.148571	-1.87092	5.Compensatory
Gohir.A02G013100.1	0.20692	0.461603	6.Conserved
Gohir.A02G013200.1	0.138626	-0.153061	6.Conserved
Gohir.A02G013300.1	0.208921	-0.120204	6.Conserved
Gohir.A02G013500.1	-1.67858	-0.769849	1.Cis only
Gohir.A02G013600.1	0.171398	0.672174	7.Ambiguous
Gohir.A02G014000.1	-0.112948	-0.225167	6.Conserved
Gohir.A02G014200.1	0.629023	-2.12314	4.Cis+Trans: compensating
Gohir.A02G014400.1	0.491059	-2.54108	6.Conserved
Gohir.A02G014500.1	-0.298497	-5.31251	5.Compensatory
Gohir.A02G014600.1	0.235306	-0.231826	6.Conserved
Gohir.A02G015000.1	1.63385	-1.68571	7.Ambiguous
Gohir.A02G015100.1	0.172534	2.59476	6.Conserved
Gohir.A02G015200.1	-0.14679	-0.1131	6.Conserved
Gohir.A02G015400.1	0.132516	-0.455365	6.Conserved
Gohir.A02G015500.1	0.291103	0.503431	6.Conserved
Gohir.A02G015700.1	0.383817	-0.203671	6.Conserved
Gohir.A02G015800.1	0.973657	1.39262	7.Ambiguous
Gohir.A02G015900.1	-0.109843	-0.179119	6.Conserved
Gohir.A02G016300.1	0.829205	0.817914	6.Conserved
Gohir.A02G016500.1	-0.16425	-0.0481041	6.Conserved
Gohir.A02G016600.1	0.934126	0.453514	6.Conserved
Gohir.A02G016800.1	0.0940251	0.758835	6.Conserved
Gohir.A02G017600.1	2.53278	1.28736	6.Conserved
Gohir.A02G018000.1	0.22499	-0.07943	6.Conserved
Gohir.A02G018200.1	-0.377886	-0.112207	6.Conserved
Gohir.A02G018300.1	2.58711	-1.03855	6.Conserved
Gohir.A02G018400.1	-0.608973	-2.30904	6.Conserved
Gohir.A02G018600.1	-0.33601	0.431289	6.Conserved
Gohir.A02G019100.1	0.214139	0.0961856	6.Conserved
Gohir.A02G019200.1	0.768417	2.79195	6.Conserved
Gohir.A02G019300.1	0.30669	0.191125	6.Conserved
Gohir.A02G019400.1	0.0646732	-0.0751519	6.Conserved
Gohir.A02G019500.1	0.30236	-0.228478	6.Conserved
Gohir.A02G019700.1	-0.0615484	0.469674	6.Conserved
Gohir.A02G020100.1	3.89042	NA	7.Ambiguous
Gohir.A02G020600.1	-0.0249487	0.37559	6.Conserved
Gohir.A02G021000.1	-0.337709	-0.153583	6.Conserved
Gohir.A02G021100.1	-0.0183253	-0.456334	6.Conserved
Gohir.A02G021300.1	-0.052648	-0.166505	6.Conserved
Gohir.A02G021500.1	-0.218434	-0.15197	6.Conserved
Gohir.A02G021800.1	-3.201	NA	7.Ambiguous
Gohir.A02G023600.1	0.143042	0.653436	6.Conserved
Gohir.A02G024100.1	-1.76007	-0.223846	7.Ambiguous
Gohir.A02G024200.1	-4.18727	0.720179	2.Trans only
Gohir.A02G024400.1	-0.460652	-1.09848	6.Conserved
Gohir.A02G025400.1	0.411905	2.81848	6.Conserved
Gohir.A02G025500.1	-0.265189	0.455176	6.Conserved
Gohir.A02G025900.1	-1.6479	-2.56231	7.Ambiguous
Gohir.A02G026300.1	-1.06986	-0.448243	7.Ambiguous
Gohir.A02G026500.1	3.32803	3.41317	7.Ambiguous
Gohir.A02G027400.1	0.425	-1.26399	6.Conserved
Gohir.A02G027500.1	0.164385	2.63187	6.Conserved
Gohir.A02G027600.1	0.570758	0.02888	6.Conserved
Gohir.A02G027900.1	-5.47631	-4.30432	1.Cis only
Gohir.A02G028300.1	0.826259	-0.0767843	6.Conserved
Gohir.A02G028400.1	-0.220039	-1.11849	6.Conserved
Gohir.A02G028600.1	0.892312	1.1413	7.Ambiguous
Gohir.A02G028700.1	-0.0700141	0.439941	6.Conserved
Gohir.A02G028900.1	0.0215576	-0.201166	6.Conserved
Gohir.A02G029100.1	0.190346	-1.34643	6.Conserved
Gohir.A02G029200.1	-0.028344	0.20853	6.Conserved
Gohir.A02G029300.1	0.319966	0.385784	6.Conserved
Gohir.A02G029400.1	0.152954	-0.39261	6.Conserved
Gohir.A02G029500.1	0.0355839	0.72451	6.Conserved
Gohir.A02G029700.1	0.917462	-0.166341	7.Ambiguous
Gohir.A02G029800.1	0.665812	-0.616024	6.Conserved
Gohir.A02G030200.1	1.30842	0.573233	6.Conserved
Gohir.A02G030400.1	2.56299	0.725284	7.Ambiguous
Gohir.A02G030600.1	-0.419327	-0.429307	6.Conserved
Gohir.A02G030800.1	0.23514	2.60365	7.Ambiguous
Gohir.A02G031000.1	0.631008	2.14691	6.Conserved
Gohir.A02G031100.1	0.618647	0.0939927	6.Conserved
Gohir.A02G031300.1	0.907802	0.369376	6.Conserved
Gohir.A02G031400.1	1.73842	-0.903352	7.Ambiguous
Gohir.A02G031700.1	NA	NA	7.Ambiguous
Gohir.A02G031800.1	-1.33	-0.22275	7.Ambiguous
Gohir.A02G032100.1	-0.312257	0.133597	6.Conserved
Gohir.A02G032200.1	-0.23606	0.19632	6.Conserved
Gohir.A02G032300.1	-0.674782	0.27846	6.Conserved
Gohir.A02G032600.1	0.0262705	0.11803	6.Conserved
Gohir.A02G032700.1	-0.098177	0.00963762	6.Conserved
Gohir.A02G032900.1	-3.0328	2.38806	7.Ambiguous
Gohir.A02G033000.1	1.51316	3.4034	6.Conserved
Gohir.A02G033100.1	4.14706	-0.322061	6.Conserved
Gohir.A02G033200.1	7.72542	0.804146	7.Ambiguous
Gohir.A02G033300.1	5.04856	-2.82788	2.Trans only
Gohir.A02G033400.1	0.384181	0.905373	6.Conserved
Gohir.A02G033800.1	-0.529837	0.283908	6.Conserved
Gohir.A02G033900.1	0.162269	-0.446338	6.Conserved
Gohir.A02G034000.1	-1.01129	-0.690826	6.Conserved
Gohir.A02G034100.1	0.323367	-1.31797	6.Conserved
Gohir.A02G034600.1	0.00339973	-1.91677	6.Conserved
Gohir.A02G034700.1	1.36681	-0.27732	6.Conserved
Gohir.A02G035000.1	0.51714	3.09148	6.Conserved
Gohir.A02G035100.1	-0.222008	1.46974	6.Conserved
Gohir.A02G035400.1	-0.621917	-1.95585	6.Conserved
Gohir.A02G035600.1	0.0827271	0.934385	6.Conserved
Gohir.A02G036000.1	1.13666	0.882355	7.Ambiguous
Gohir.A02G037000.1	-0.259491	0.231835	6.Conserved
Gohir.A02G037400.1	0.157167	-0.222949	6.Conserved
Gohir.A02G038200.1	-0.552868	NA	7.Ambiguous
Gohir.A02G038400.1	1.26458	-2.97359	6.Conserved
Gohir.A02G038500.1	-0.210982	0.071617	6.Conserved
Gohir.A02G038700.1	-0.651173	-3.50214	6.Conserved
Gohir.A02G039000.1	1.17307	-0.0048074	6.Conserved
Gohir.A02G039100.1	-0.0355193	NA	7.Ambiguous
Gohir.A02G039200.1	1.92851	1.94578	7.Ambiguous
Gohir.A02G039500.1	-0.203453	NA	7.Ambiguous
Gohir.A02G039600.1	-0.288367	0.504804	6.Conserved
Gohir.A02G039700.1	0.118487	-0.0767603	6.Conserved
Gohir.A02G039800.1	0.164269	-0.0612296	6.Conserved
Gohir.A02G040000.1	-0.490785	0.150309	6.Conserved
Gohir.A02G040100.1	-0.115055	-5.25545	7.Ambiguous
Gohir.A02G040200.1	-0.427468	-0.31893	6.Conserved
Gohir.A02G040500.1	-0.635255	1.15775	6.Conserved
Gohir.A02G040700.1	-0.716058	-0.67638	6.Conserved
Gohir.A02G040800.1	-0.445364	1.43817	6.Conserved
Gohir.A02G041100.1	0.198578	-1.91717	6.Conserved
Gohir.A02G041300.1	-0.288155	0.0359854	6.Conserved
Gohir.A02G041600.1	0.0778462	0.296427	6.Conserved
Gohir.A02G041800.1	-0.0282617	0.26666	6.Conserved
Gohir.A02G042100.1	-0.235631	-0.487455	6.Conserved
Gohir.A02G042300.1	0.813331	-0.42411	7.Ambiguous
Gohir.A02G042400.1	0.0871535	-0.639036	6.Conserved
Gohir.A02G042500.1	-1.109	-1.07328	6.Conserved
Gohir.A02G042700.1	0.486971	0.0413994	6.Conserved
Gohir.A02G042800.1	0.958299	-1.09801	6.Conserved
Gohir.A02G042900.1	-0.630916	-0.239656	6.Conserved
Gohir.A02G043000.1	-0.018019	-0.139459	6.Conserved
Gohir.A02G043200.1	0.0952138	-0.113726	6.Conserved
Gohir.A02G044000.1	-0.406665	-0.120912	6.Conserved
Gohir.A02G044500.1	0.494336	-0.605563	6.Conserved
Gohir.A02G044700.1	-2.29858	-3.54047	6.Conserved
Gohir.A02G044900.1	-0.00399283	-4.31356	5.Compensatory
Gohir.A02G045200.1	-0.366086	-1.30548	6.Conserved
Gohir.A02G045500.1	-0.291611	-2.60413	6.Conserved
Gohir.A02G045600.1	-0.653526	-0.409846	7.Ambiguous
Gohir.A02G045800.1	-0.200992	-0.490616	6.Conserved
Gohir.A02G046100.1	0.560222	0.118991	6.Conserved
Gohir.A02G046400.1	2.29476	0.0207593	6.Conserved
Gohir.A02G046600.1	1.98094	-5.09251	4.Cis+Trans: compensating
Gohir.A02G046700.1	0.110264	-0.0159824	6.Conserved
Gohir.A02G046800.1	0.137627	0.263276	6.Conserved
Gohir.A02G047000.1	0.687078	-0.0437915	6.Conserved
Gohir.A02G047300.1	-0.0558458	-0.0985469	6.Conserved
Gohir.A02G047900.1	-0.252447	0.704096	6.Conserved
Gohir.A02G048000.1	-0.430918	0.598295	6.Conserved
Gohir.A02G048100.1	0.269834	0.479362	6.Conserved
Gohir.A02G048400.1	0.414346	1.86322	6.Conserved
Gohir.A02G048800.1	0.37209	0.320364	6.Conserved
Gohir.A02G049200.1	1.35729	1.17641	1.Cis only
Gohir.A02G049300.1	0.407795	-0.29191	6.Conserved
Gohir.A02G049400.1	-0.633711	-0.757548	6.Conserved
Gohir.A02G049500.1	-1.55271	0.884999	6.Conserved
Gohir.A02G049600.1	0.218839	0.134086	6.Conserved
Gohir.A02G049700.1	0.554277	-0.156436	6.Conserved
Gohir.A02G049800.1	-0.109024	1.82943	6.Conserved
Gohir.A02G049900.1	0.116566	-0.874782	6.Conserved
Gohir.A02G050200.1	-0.158043	-1.0212	6.Conserved
Gohir.A02G051000.1	0.199621	0.080119	6.Conserved
Gohir.A02G051200.1	-0.238198	-0.468296	6.Conserved
Gohir.A02G051300.1	0.999297	-0.957046	7.Ambiguous
Gohir.A02G051400.1	2.1354	-1.48584	6.Conserved
Gohir.A02G051600.1	0.0590922	0.626046	6.Conserved
Gohir.A02G052200.1	2.49724	4.08595	7.Ambiguous
Gohir.A02G052800.1	-0.0152429	-0.0688694	6.Conserved
Gohir.A02G052900.1	-0.542462	-0.396733	7.Ambiguous
Gohir.A02G053100.1	-0.19632	0.012898	6.Conserved
Gohir.A02G053300.1	1.60515	1.78945	1.Cis only
Gohir.A02G053500.1	-0.538663	-2.52528	6.Conserved
Gohir.A02G053700.1	-0.40146	1.15257	6.Conserved
Gohir.A02G053800.1	0.16579	1.38746	6.Conserved
Gohir.A02G054000.1	-1.21154	-1.52666	6.Conserved
Gohir.A02G054100.1	-0.271344	0.415334	6.Conserved
Gohir.A02G054200.1	3.30231	1.53282	7.Ambiguous
Gohir.A02G054900.1	-0.707323	NA	7.Ambiguous
Gohir.A02G055000.1	0.0544925	-0.142161	6.Conserved
Gohir.A02G055300.1	-0.430785	0.538712	6.Conserved
Gohir.A02G055700.1	0.994385	1.46956	6.Conserved
Gohir.A02G055800.1	1.16027	0.817033	7.Ambiguous
Gohir.A02G055900.1	0.293252	-0.22275	6.Conserved
Gohir.A02G056200.1	0.0812195	0.426315	6.Conserved
Gohir.A02G056300.1	0.0388023	0.349822	6.Conserved
Gohir.A02G056400.1	-0.00421592	0.145822	6.Conserved
Gohir.A02G056500.1	-0.622352	0.11541	6.Conserved
Gohir.A02G056600.1	0.32822	1.1332	6.Conserved
Gohir.A02G056700.1	0.66904	-0.473717	6.Conserved
Gohir.A02G056800.1	1.08186	-0.588195	7.Ambiguous
Gohir.A02G056900.1	-0.609033	-0.0277192	7.Ambiguous
Gohir.A02G057500.1	0.818285	-0.231287	6.Conserved
Gohir.A02G057600.1	0.252035	0.0706092	6.Conserved
Gohir.A02G057700.1	-0.0990307	-0.000587099	6.Conserved
Gohir.A02G057900.1	0.961506	0.52931	7.Ambiguous
Gohir.A02G058100.1	0.489803	0.404906	6.Conserved
Gohir.A02G058200.1	-0.120157	-0.846799	6.Conserved
Gohir.A02G058500.1	0.0068592	-1.55867	6.Conserved
Gohir.A02G058900.1	-0.124233	0.269268	6.Conserved
Gohir.A02G059000.1	-0.256374	0.0886575	6.Conserved
Gohir.A02G059100.1	-0.530657	0.277182	6.Conserved
Gohir.A02G059300.1	2.17278	1.87577	1.Cis only
Gohir.A02G059500.1	-1.37703	-2.82583	1.Cis only
Gohir.A02G059700.1	1.78945	3.09021	6.Conserved
Gohir.A02G059900.1	0.670075	0.850059	6.Conserved
Gohir.A02G060200.1	-0.0775471	0.36783	6.Conserved
Gohir.A02G060400.1	-0.861073	-1.54285	6.Conserved
Gohir.A02G060500.1	-0.189305	-0.224295	6.Conserved
Gohir.A02G060700.1	-1.05073	-1.5096	7.Ambiguous
Gohir.A02G060800.1	-0.222027	0.663821	6.Conserved
Gohir.A02G061000.1	-0.285587	0.291089	6.Conserved
Gohir.A02G061100.1	0.0713	0.266513	6.Conserved
Gohir.A02G061200.1	-0.14334	0.037067	6.Conserved
Gohir.A02G061300.1	0.522036	-1.97155	6.Conserved
Gohir.A02G061400.1	-0.0108761	-0.289675	6.Conserved
Gohir.A02G061700.1	-0.382306	1.09576	6.Conserved
Gohir.A02G061800.1	-1.13222	-1.09767	6.Conserved
Gohir.A02G061900.1	0.642675	0.206222	6.Conserved
Gohir.A02G062100.1	1.14269	0.393664	6.Conserved
Gohir.A02G062300.1	-0.332214	0.549893	6.Conserved
Gohir.A02G062400.1	0.194479	1.17483	6.Conserved
Gohir.A02G062600.1	0.485018	0.486717	6.Conserved
Gohir.A02G062800.1	-0.0402746	-2.52064	6.Conserved
Gohir.A02G063500.1	0.145259	0.339395	6.Conserved
Gohir.A02G063600.1	-2.2045	-1.05503	1.Cis only
Gohir.A02G063900.1	-0.0350714	0.56141	6.Conserved
Gohir.A02G064200.1	-0.511734	0.073003	6.Conserved
Gohir.A02G064300.1	0.384463	-0.0365789	6.Conserved
Gohir.A02G064400.1	-0.141033	-2.32353	6.Conserved
Gohir.A02G064500.1	0.384554	0.80511	6.Conserved
Gohir.A02G065100.1	-1.67578	1.25327	6.Conserved
Gohir.A02G065300.1	-0.460152	1.3566	6.Conserved
Gohir.A02G065400.1	0.791499	0.580766	7.Ambiguous
Gohir.A02G065500.1	-0.36418	0.445444	6.Conserved
Gohir.A02G065800.1	-0.0301229	0.378593	6.Conserved
Gohir.A02G066200.1	0.00664707	0.495059	6.Conserved
Gohir.A02G066800.1	-0.787013	-1.02424	7.Ambiguous
Gohir.A02G067400.1	-0.154603	3.9748	6.Conserved
Gohir.A02G067800.1	-0.216955	-1.39666	6.Conserved
Gohir.A02G068100.1	-0.0478525	-0.0820612	6.Conserved
Gohir.A02G068300.1	0.611449	0.492718	7.Ambiguous
Gohir.A02G068600.1	-0.114242	0.384368	6.Conserved
Gohir.A02G068700.1	-0.492897	-0.711158	6.Conserved
Gohir.A02G068800.1	-0.216025	1.0197	6.Conserved
Gohir.A02G069000.1	-1.15094	0.734939	6.Conserved
Gohir.A02G069700.1	-3.98487	-4.56917	1.Cis only
Gohir.A02G070400.1	-0.210926	0.499283	6.Conserved
Gohir.A02G070700.1	0.0928581	0.169185	6.Conserved
Gohir.A02G071200.1	-0.146546	-0.142349	6.Conserved
Gohir.A02G071800.1	0.181472	-0.182084	6.Conserved
Gohir.A02G071900.1	-0.888413	0.571802	7.Ambiguous
Gohir.A02G072100.1	0.518042	-0.328687	6.Conserved
Gohir.A02G072200.1	0.316179	0.708424	6.Conserved
Gohir.A02G072500.1	-0.360903	-0.674297	6.Conserved
Gohir.A02G072600.1	-0.353829	0.379975	6.Conserved
Gohir.A02G072800.1	0.383639	-0.0993192	6.Conserved
Gohir.A02G073200.1	0.0570007	0.181871	6.Conserved
Gohir.A02G073600.1	-0.28404	-0.275811	6.Conserved
Gohir.A02G073900.1	-0.752948	-0.465985	7.Ambiguous
Gohir.A02G074200.1	0.559352	0.53374	6.Conserved
Gohir.A02G074600.1	0.604534	-0.674383	6.Conserved
Gohir.A02G074800.1	-0.173876	0.827734	6.Conserved
Gohir.A02G074900.1	-0.110182	-1.11843	6.Conserved
Gohir.A02G075000.1	0.250889	0.114485	6.Conserved
Gohir.A02G075100.1	0.357202	-1.249	6.Conserved
Gohir.A02G075200.1	-0.199619	-0.296895	6.Conserved
Gohir.A02G075300.1	0.217502	-1.85788	6.Conserved
Gohir.A02G075900.1	-0.777653	3.4056	6.Conserved
Gohir.A02G076500.1	0.275534	-0.84958	6.Conserved
Gohir.A02G077100.1	1.37253	-0.0713905	6.Conserved
Gohir.A02G077300.1	3.3831	NA	7.Ambiguous
Gohir.A02G077400.1	0.372433	-0.41905	6.Conserved
Gohir.A02G077700.1	1.54208	1.19398	6.Conserved
Gohir.A02G077800.1	1.03608	2.40982	7.Ambiguous
Gohir.A02G077900.1	-0.423222	-1.9787	6.Conserved
Gohir.A02G078500.1	-1.36148	1.48696	7.Ambiguous
Gohir.A02G078600.1	-0.539522	0.58867	6.Conserved
Gohir.A02G079300.1	0.234124	0.0133424	6.Conserved
Gohir.A02G079900.1	0.486147	-0.662056	6.Conserved
Gohir.A02G080400.1	1.43898	0.854426	6.Conserved
Gohir.A02G081200.1	0.409058	-0.655426	6.Conserved
Gohir.A02G081400.1	0.613227	-0.329323	6.Conserved
Gohir.A02G081800.1	-0.103701	1.81409	6.Conserved
Gohir.A02G081900.1	4.34316	NA	7.Ambiguous
Gohir.A02G082100.1	0.209075	-1.36764	6.Conserved
Gohir.A02G082400.1	-0.645077	-0.0772566	6.Conserved
Gohir.A02G082800.1	-0.134671	0.016247	6.Conserved
Gohir.A02G083000.1	0.0012346	-0.130995	6.Conserved
Gohir.A02G083400.1	0.0785681	-0.104338	6.Conserved
Gohir.A02G083500.1	0.34905	-0.911334	6.Conserved
Gohir.A02G083800.1	0.077878	-0.135649	6.Conserved
Gohir.A02G083900.1	0.0520355	1.02743	6.Conserved
Gohir.A02G084400.1	0.664671	0.0351287	6.Conserved
Gohir.A02G084500.1	0.0973528	0.224748	6.Conserved
Gohir.A02G084700.1	0.70079	-0.177257	7.Ambiguous
Gohir.A02G084800.1	-0.375048	-0.0767605	6.Conserved
Gohir.A02G084900.1	0.195333	-0.368574	6.Conserved
Gohir.A02G085100.1	0.585407	1.52103	6.Conserved
Gohir.A02G085400.1	0.141619	-0.0814614	6.Conserved
Gohir.A02G085500.1	-0.235102	0.220798	6.Conserved
Gohir.A02G085600.1	0.976407	-0.512774	7.Ambiguous
Gohir.A02G085700.1	-0.632603	0.25157	7.Ambiguous
Gohir.A02G086200.1	-0.0678238	-0.667435	6.Conserved
Gohir.A02G086500.1	0.206412	0.587406	6.Conserved
Gohir.A02G086600.1	-0.315822	0.159173	6.Conserved
Gohir.A02G086700.1	0.0815507	0.167514	6.Conserved
Gohir.A02G086800.1	-0.526701	1.13926	6.Conserved
Gohir.A02G087100.1	-0.12935	0.114877	6.Conserved
Gohir.A02G087200.1	1.36515	0.32039	7.Ambiguous
Gohir.A02G087400.1	0.656502	-0.0123109	7.Ambiguous
Gohir.A02G087700.1	0.810788	0.315226	7.Ambiguous
Gohir.A02G087900.1	-0.538069	NA	7.Ambiguous
Gohir.A02G088600.1	-0.118783	-0.446245	6.Conserved
Gohir.A02G088700.1	0.30146	1.38976	6.Conserved
Gohir.A02G089000.1	-0.708158	-0.513548	6.Conserved
Gohir.A02G089900.1	-0.61503	-0.841807	6.Conserved
Gohir.A02G090600.1	-0.0770109	-2.70577	6.Conserved
Gohir.A02G090700.1	0.1814	-0.674383	6.Conserved
Gohir.A02G090800.1	1.58157	-0.471341	6.Conserved
Gohir.A02G090900.1	0.828821	-1.09767	6.Conserved
Gohir.A02G091000.1	0.670954	-3.42016	7.Ambiguous
Gohir.A02G091100.1	0.803377	0.851686	7.Ambiguous
Gohir.A02G091200.1	2.14578	-0.619143	2.Trans only
Gohir.A02G091600.1	-0.187939	-0.45235	6.Conserved
Gohir.A02G092000.1	0.671099	-1.36845	6.Conserved
Gohir.A02G092100.1	-0.122821	0.390537	6.Conserved
Gohir.A02G092500.1	6.74231	3.62559	7.Ambiguous
Gohir.A02G092700.1	-1.90741	-0.924985	7.Ambiguous
Gohir.A02G092800.1	-0.098736	0.4192	6.Conserved
Gohir.A02G092900.1	-0.354915	-0.160755	6.Conserved
Gohir.A02G093100.1	1.05897	0.653446	6.Conserved
Gohir.A02G093600.1	-0.687417	-1.03226	6.Conserved
Gohir.A02G093700.1	0.609706	1.33487	6.Conserved
Gohir.A02G093800.1	0.620169	0.984501	6.Conserved
Gohir.A02G093900.1	-0.10987	0.31251	6.Conserved
Gohir.A02G094100.1	-0.0785421	0.209477	6.Conserved
Gohir.A02G094200.1	0.307785	1.23192	6.Conserved
Gohir.A02G094400.1	0.357056	-0.833354	6.Conserved
Gohir.A02G094600.1	-0.11559	-2.41141	6.Conserved
Gohir.A02G094700.1	-0.00334592	-4.61733	7.Ambiguous
Gohir.A02G095400.1	-0.741194	-0.594442	6.Conserved
Gohir.A02G095600.1	0.627743	-0.0109234	6.Conserved
Gohir.A02G096000.1	-0.357968	-0.608824	6.Conserved
Gohir.A02G096500.1	0.752976	0.281152	7.Ambiguous
Gohir.A02G096600.1	0.924828	1.81707	6.Conserved
Gohir.A02G096900.1	0.167219	-2.52031	6.Conserved
Gohir.A02G097000.1	-0.0891811	-1.07192	6.Conserved
Gohir.A02G097100.1	-1.51097	3.09688	6.Conserved
Gohir.A02G097400.1	0.0692393	-2.39121	5.Compensatory
Gohir.A02G097500.1	-0.689681	-3.47405	5.Compensatory
Gohir.A02G097700.1	1.60551	2.10447	7.Ambiguous
Gohir.A02G097800.1	0.955877	-4.35313	4.Cis+Trans: compensating
Gohir.A02G097900.1	0.141582	-6.66261	5.Compensatory
Gohir.A02G098100.1	0.569731	-1.9336	4.Cis+Trans: compensating
Gohir.A02G098200.1	0.761573	-2.02937	7.Ambiguous
Gohir.A02G098500.1	-1.05253	-3.73249	6.Conserved
Gohir.A02G098700.1	2.52759	-0.0767843	7.Ambiguous
Gohir.A02G098800.1	0.574927	-5.93424	5.Compensatory
Gohir.A02G099300.1	-0.989907	1.43753	6.Conserved
Gohir.A02G099400.1	0.350589	-1.4454	6.Conserved
Gohir.A02G100300.1	-0.572711	NA	7.Ambiguous
Gohir.A02G101300.1	0.56516	0.987747	7.Ambiguous
Gohir.A02G101600.1	-0.575868	0.119436	6.Conserved
Gohir.A02G101900.1	0.559479	0.368911	6.Conserved
Gohir.A02G102100.1	0.981968	2.79432	6.Conserved
Gohir.A02G102200.1	0.139927	0.00568181	6.Conserved
Gohir.A02G102700.1	-0.529482	-0.903342	6.Conserved
Gohir.A02G103700.1	-0.427013	-1.25748	6.Conserved
Gohir.A02G103900.1	-0.0991243	1.19942	6.Conserved
Gohir.A02G104700.1	0.431594	-0.424858	6.Conserved
Gohir.A02G105000.1	-0.290468	-1.55181	6.Conserved
Gohir.A02G105100.1	-0.278922	-0.662664	6.Conserved
Gohir.A02G105300.1	-0.214565	-0.36581	6.Conserved
Gohir.A02G105800.1	0.0801086	-0.453179	6.Conserved
Gohir.A02G105900.1	-0.0124007	-0.645146	6.Conserved
Gohir.A02G106100.1	-0.442881	-0.399326	6.Conserved
Gohir.A02G107100.1	-0.791136	0.192927	6.Conserved
Gohir.A02G107600.1	0.0724221	-1.07971	6.Conserved
Gohir.A02G108100.1	0.418092	0.802995	6.Conserved
Gohir.A02G108400.1	0.0730277	-2.77104	6.Conserved
Gohir.A02G108700.1	0.217581	1.7644	6.Conserved
Gohir.A02G109500.1	0.222802	-2.54108	6.Conserved
Gohir.A02G109600.1	0.676865	-1.55091	6.Conserved
Gohir.A02G109900.1	-0.00216937	3.15579	6.Conserved
Gohir.A02G110400.1	0.132395	-1.75237	6.Conserved
Gohir.A02G110800.1	-0.465064	NA	7.Ambiguous
Gohir.A02G111500.1	-0.0533896	0.513101	6.Conserved
Gohir.A02G111700.1	-0.377805	-0.099152	6.Conserved
Gohir.A02G112400.1	-0.399067	-0.478158	6.Conserved
Gohir.A02G112800.1	0.55337	0.945637	6.Conserved
Gohir.A02G113000.1	-0.324396	-0.305634	6.Conserved
Gohir.A02G113200.1	0.250009	0.500798	6.Conserved
Gohir.A02G113300.1	0.453532	0.243317	6.Conserved
Gohir.A02G113500.1	0.164075	0.0782196	6.Conserved
Gohir.A02G113600.1	-0.445137	0.390216	6.Conserved
Gohir.A02G113700.1	-0.258289	-0.391163	6.Conserved
Gohir.A02G113800.1	0.196465	1.48574	6.Conserved
Gohir.A02G114000.1	-0.213008	-1.85788	6.Conserved
Gohir.A02G114100.1	0.0134006	2.33058	6.Conserved
Gohir.A02G114200.1	0.207135	0.300665	6.Conserved
Gohir.A02G114500.1	0.481781	0.900039	6.Conserved
Gohir.A02G114900.1	0.115013	-0.942475	6.Conserved
Gohir.A02G115100.1	0.204218	0.0856554	6.Conserved
Gohir.A02G115400.1	-0.795132	-0.689157	6.Conserved
Gohir.A02G115800.1	0.434622	0.262015	6.Conserved
Gohir.A02G115900.1	-0.30343	-0.504141	6.Conserved
Gohir.A02G116900.1	0.753084	0.836897	6.Conserved
Gohir.A02G117200.1	0.871528	1.21398	6.Conserved
Gohir.A02G117300.1	-0.852333	-0.275539	7.Ambiguous
Gohir.A02G117400.1	0.759569	1.60544	6.Conserved
Gohir.A02G117500.1	-0.176812	-0.737568	6.Conserved
Gohir.A02G118000.1	1.09192	-1.5415	6.Conserved
Gohir.A02G118600.1	-0.840075	0.270438	6.Conserved
Gohir.A02G118800.1	0.369781	0.186574	6.Conserved
Gohir.A02G119100.1	0.0575834	-0.134313	6.Conserved
Gohir.A02G119300.1	-1.03186	-3.08543	6.Conserved
Gohir.A02G119600.1	1.39744	-0.0767843	6.Conserved
Gohir.A02G119800.1	6.58131	3.1428	1.Cis only
Gohir.A02G120000.1	0.336906	1.70412	6.Conserved
Gohir.A02G120100.1	-0.00300791	-1.37909	6.Conserved
Gohir.A02G120500.1	-0.60339	0.533638	6.Conserved
Gohir.A02G121000.1	-0.82151	-0.67978	7.Ambiguous
Gohir.A02G121300.1	0.871129	1.77686	7.Ambiguous
Gohir.A02G121800.1	0.112523	0.854307	6.Conserved
Gohir.A02G122100.1	1.03492	0.652549	6.Conserved
Gohir.A02G122200.1	-0.285352	-1.00732	6.Conserved
Gohir.A02G123000.1	-1.04692	-2.55878	7.Ambiguous
Gohir.A02G123100.1	0.46982	0.405422	6.Conserved
Gohir.A02G123800.1	0.0238431	-3.33171	6.Conserved
Gohir.A02G123900.1	0.713231	0.173417	6.Conserved
Gohir.A02G124400.1	0.0499937	NA	7.Ambiguous
Gohir.A02G124500.1	-0.032884	-0.341543	6.Conserved
Gohir.A02G125200.1	0.965154	0.185083	7.Ambiguous
Gohir.A02G125400.1	2.76169	-3.16749	7.Ambiguous
Gohir.A02G125600.1	-0.0738892	0.73052	6.Conserved
Gohir.A02G126000.1	-0.199324	-0.282289	6.Conserved
Gohir.A02G126400.1	-0.602318	2.87691	6.Conserved
Gohir.A02G126500.1	-0.082668	1.21627	6.Conserved
Gohir.A02G127400.1	2.43595	-1.00779	7.Ambiguous
Gohir.A02G127900.1	1.09	0.568728	7.Ambiguous
Gohir.A02G128000.1	-0.0901902	0.256701	6.Conserved
Gohir.A02G128100.1	-0.237001	0.22527	6.Conserved
Gohir.A02G128200.1	-1.59013	1.40475	7.Ambiguous
Gohir.A02G128600.1	-0.564319	NA	7.Ambiguous
Gohir.A02G128800.1	0.446196	0.781371	6.Conserved
Gohir.A02G129000.1	0.814291	-0.377112	6.Conserved
Gohir.A02G129500.1	-0.460825	0.373479	6.Conserved
Gohir.A02G129600.1	-0.737392	-0.176966	7.Ambiguous
Gohir.A02G129800.1	-0.167293	-1.17648	6.Conserved
Gohir.A02G130800.1	0.522804	-2.00993	6.Conserved
Gohir.A02G130900.1	0.0948531	-0.0767839	6.Conserved
Gohir.A02G131200.1	0.271447	-2.0839	7.Ambiguous
Gohir.A02G131600.1	0.245477	-1.52305	6.Conserved
Gohir.A02G132000.1	0.230235	0.553884	6.Conserved
Gohir.A02G132300.1	-2.53188	-0.28646	2.Trans only
Gohir.A02G132900.1	0.539339	-1.31892	6.Conserved
Gohir.A02G133000.1	0.223691	0.000214169	6.Conserved
Gohir.A02G133100.1	0.59359	-0.247822	6.Conserved
Gohir.A02G133300.1	-0.79797	0.0327921	7.Ambiguous
Gohir.A02G133800.1	-0.634278	-2.04218	6.Conserved
Gohir.A02G133900.1	-0.00432291	-0.123913	6.Conserved
Gohir.A02G134700.1	0.261814	1.22581	6.Conserved
Gohir.A02G135000.1	-0.374948	-0.313666	6.Conserved
Gohir.A02G135500.1	-1.33359	0.879232	6.Conserved
Gohir.A02G135600.1	-0.495913	0.406094	6.Conserved
Gohir.A02G136100.1	-0.321394	2.17592	6.Conserved
Gohir.A02G136300.1	-0.108219	0.271945	6.Conserved
Gohir.A02G136600.1	-0.0269724	0.256662	6.Conserved
Gohir.A02G136800.1	0.124313	-0.903352	6.Conserved
Gohir.A02G137100.1	0.11814	0.884999	6.Conserved
Gohir.A02G137200.1	0.159616	-0.00570648	6.Conserved
Gohir.A02G137400.1	-0.0524861	-3.20635	5.Compensatory
Gohir.A02G137700.1	0.672853	-3.47995	4.Cis+Trans: compensating
Gohir.A02G138000.1	0.668028	0.469568	6.Conserved
Gohir.A02G138100.1	-0.471574	-0.75626	6.Conserved
Gohir.A02G138300.1	0.153996	1.04037	6.Conserved
Gohir.A02G138900.1	-0.595113	-2.8007	6.Conserved
Gohir.A02G139000.1	-0.730711	0.0189613	6.Conserved
Gohir.A02G139200.1	-0.4149	-0.265118	6.Conserved
Gohir.A02G139300.1	-0.343582	1.20634	6.Conserved
Gohir.A02G139400.1	-0.589037	-0.553748	6.Conserved
Gohir.A02G139900.1	-0.0119876	0.631081	6.Conserved
Gohir.A02G140000.1	-0.93221	0.28594	7.Ambiguous
Gohir.A02G140200.1	-0.241567	0.838665	6.Conserved
Gohir.A02G140700.1	-1.31829	NA	7.Ambiguous
Gohir.A02G140800.1	0.307774	-0.0227922	6.Conserved
Gohir.A02G140900.1	-0.136106	-0.129233	6.Conserved
Gohir.A02G141000.1	0.744735	0.438845	7.Ambiguous
Gohir.A02G141100.1	1.14518	0.361148	7.Ambiguous
Gohir.A02G141200.1	0.223881	0.52542	6.Conserved
Gohir.A02G141400.1	0.852605	-1.19947	6.Conserved
Gohir.A02G141500.1	-0.621512	0.362872	6.Conserved
Gohir.A02G141900.1	0.186972	-3.9032	6.Conserved
Gohir.A02G142000.1	-0.598456	0.895593	6.Conserved
Gohir.A02G142300.1	-0.202053	0.187031	6.Conserved
Gohir.A02G142400.1	-0.0573605	-0.0892006	6.Conserved
Gohir.A02G142500.1	0.593522	-2.57861	4.Cis+Trans: compensating
Gohir.A02G142900.1	0.861829	-0.599173	7.Ambiguous
Gohir.A02G143000.1	-0.404936	0.808366	6.Conserved
Gohir.A02G143500.1	-0.506969	-1.76856	6.Conserved
Gohir.A02G143600.1	-0.0516306	0.392344	6.Conserved
Gohir.A02G144200.1	0.664379	-3.52021	6.Conserved
Gohir.A02G144300.1	-0.0873769	-0.28971	6.Conserved
Gohir.A02G144400.1	0.0997529	0.940223	6.Conserved
Gohir.A02G144900.1	-0.722565	0.205741	6.Conserved
Gohir.A02G145300.1	-0.31438	-2.82905	7.Ambiguous
Gohir.A02G146100.1	-2.34164	-1.52404	7.Ambiguous
Gohir.A02G146500.1	-0.0547672	0.208632	6.Conserved
Gohir.A02G146600.1	-0.597318	-2.10593	6.Conserved
Gohir.A02G146700.1	-0.10558	-0.0769464	6.Conserved
Gohir.A02G146900.1	-0.19274	2.75287	5.Compensatory
Gohir.A02G147000.1	-0.0229176	1.0581	5.Compensatory
Gohir.A02G147100.1	-0.339513	-3.28296	7.Ambiguous
Gohir.A02G147200.1	-0.0513305	-5.65236	5.Compensatory
Gohir.A02G147500.1	-0.731617	-0.106242	6.Conserved
Gohir.A02G147600.1	-0.923584	-0.428572	7.Ambiguous
Gohir.A02G147700.1	-0.0468548	0.0793265	6.Conserved
Gohir.A02G148000.1	1.09937	1.08968	7.Ambiguous
Gohir.A02G148100.1	0.208674	-1.18458	5.Compensatory
Gohir.A02G148400.1	2.37046	4.38729	1.Cis only
Gohir.A02G148700.1	-0.261962	0.447523	6.Conserved
Gohir.A02G148800.1	-0.296741	-0.141988	6.Conserved
Gohir.A02G149000.1	0.357627	0.353831	6.Conserved
Gohir.A02G149300.1	-0.589346	1.01557	6.Conserved
Gohir.A02G149400.1	0.133299	0.267818	6.Conserved
Gohir.A02G149500.1	-0.341863	-0.713366	6.Conserved
Gohir.A02G150200.1	0.0331023	-0.140263	6.Conserved
Gohir.A02G150900.1	0.571079	0.230897	6.Conserved
Gohir.A02G151000.1	-0.311553	-0.049112	6.Conserved
Gohir.A02G151100.1	0.605412	0.333423	6.Conserved
Gohir.A02G151300.1	1.17734	0.593652	1.Cis only
Gohir.A02G151500.1	0.634291	-0.384939	6.Conserved
Gohir.A02G151600.1	0.671978	0.0188887	6.Conserved
Gohir.A02G151800.1	-0.631661	1.19374	6.Conserved
Gohir.A02G151900.1	-0.856334	0.192378	7.Ambiguous
Gohir.A02G152000.1	-0.562871	-0.162561	7.Ambiguous
Gohir.A02G152400.1	-0.04494	-1.40642	6.Conserved
Gohir.A02G152600.1	0.262714	-1.33865	6.Conserved
Gohir.A02G152700.1	0.275088	-0.236197	6.Conserved
Gohir.A02G152800.1	0.0362795	0.901972	6.Conserved
Gohir.A02G153100.1	-0.0197449	1.94175	6.Conserved
Gohir.A02G153300.1	0.996382	0.130586	7.Ambiguous
Gohir.A02G153400.1	-0.90031	-0.735634	6.Conserved
Gohir.A02G153600.1	1.64626	-1.33398	6.Conserved
Gohir.A02G153800.1	-1.04478	-0.505938	6.Conserved
Gohir.A02G153900.1	-0.362228	2.17555	6.Conserved
Gohir.A02G154000.1	1.97523	-1.88219	7.Ambiguous
Gohir.A02G154400.1	-0.734406	-2.38585	4.Cis+Trans: compensating
Gohir.A02G154600.1	-0.545197	0.283227	6.Conserved
Gohir.A02G154900.1	-0.5252	0.0643181	6.Conserved
Gohir.A02G155000.1	3.06194	3.14329	7.Ambiguous
Gohir.A02G155100.1	-0.329861	-1.00713	6.Conserved
Gohir.A02G155300.1	0.300195	-0.336229	6.Conserved
Gohir.A02G155400.1	1.57585	3.1583	1.Cis only
Gohir.A02G155500.1	-0.636673	-0.90294	6.Conserved
Gohir.A02G155700.1	-0.166507	-1.97234	6.Conserved
Gohir.A02G155900.1	0.145463	2.33058	6.Conserved
Gohir.A02G156000.1	0.0123383	0.387421	6.Conserved
Gohir.A02G156100.1	-0.234481	0.00872877	6.Conserved
Gohir.A02G156200.1	0.405205	1.44051	5.Compensatory
Gohir.A02G156300.1	-0.211893	0.385314	6.Conserved
Gohir.A02G156600.1	0.588879	0.996649	6.Conserved
Gohir.A02G157200.1	0.233517	0.751294	6.Conserved
Gohir.A02G157300.1	1.63256	-2.48292	7.Ambiguous
Gohir.A02G158000.1	-1.1321	0.692216	7.Ambiguous
Gohir.A02G158900.1	0.308651	-0.0538311	6.Conserved
Gohir.A02G159200.1	0.0255089	0.513743	6.Conserved
Gohir.A02G159300.1	0.473293	0.235211	6.Conserved
Gohir.A02G160600.1	-0.791545	-1.5207	7.Ambiguous
Gohir.A02G161000.1	1.02585	2.36771	6.Conserved
Gohir.A02G161100.1	0.259402	0.85189	6.Conserved
Gohir.A02G161200.1	NA	-1.03855	7.Ambiguous
Gohir.A02G161300.1	0.247773	0.427649	6.Conserved
Gohir.A02G161400.1	-0.293294	-0.358868	6.Conserved
Gohir.A02G161600.1	0.38028	1.11712	6.Conserved
Gohir.A02G161700.1	-1.14916	1.19888	7.Ambiguous
Gohir.A02G161900.1	-0.432781	-0.644351	6.Conserved
Gohir.A02G162100.1	0.131603	-0.248396	6.Conserved
Gohir.A02G162200.1	-0.106922	0.305807	6.Conserved
Gohir.A02G162500.1	-0.156738	1.0758	6.Conserved
Gohir.A02G162800.1	0.788011	0.301933	7.Ambiguous
Gohir.A02G163000.1	0.692364	0.74177	7.Ambiguous
Gohir.A02G163700.1	1.24813	1.32547	1.Cis only
Gohir.A02G164000.1	0.391446	2.85942	6.Conserved
Gohir.A02G164100.1	-0.330768	0.174353	6.Conserved
Gohir.A02G164200.1	-0.383256	-1.61906	6.Conserved
Gohir.A02G164500.1	-0.234366	NA	7.Ambiguous
Gohir.A02G164900.1	-0.420229	-0.12356	6.Conserved
Gohir.A02G165000.1	0.346638	0.0441114	6.Conserved
Gohir.A02G165100.1	0.315247	0.955158	6.Conserved
Gohir.A02G165400.1	1.00768	1.65033	6.Conserved
Gohir.A02G165500.1	0.0566969	-0.14487	6.Conserved
Gohir.A02G165900.1	-0.283285	0.814048	6.Conserved
Gohir.A02G166100.1	-0.508311	-1.83957	6.Conserved
Gohir.A02G166800.1	0.23518	0.185961	6.Conserved
Gohir.A02G166900.1	1.34872	-0.00526022	2.Trans only
Gohir.A02G167000.1	0.38537	0.724992	6.Conserved
Gohir.A02G167100.1	-0.204639	0.252929	6.Conserved
Gohir.A02G167500.1	0.672697	0.67391	6.Conserved
Gohir.A02G167600.1	-0.399889	0.0759477	6.Conserved
Gohir.A02G167700.1	-0.273656	-1.95124	7.Ambiguous
Gohir.A02G168100.1	0.105146	-1.3138	6.Conserved
Gohir.A02G168200.1	1.81109	-0.802866	7.Ambiguous
Gohir.A02G168400.1	-0.732368	-2.28374	7.Ambiguous
Gohir.A02G168500.1	-0.761219	-2.61465	5.Compensatory
Gohir.A02G168700.1	1.1206	0.338881	6.Conserved
Gohir.A02G168800.1	1.10914	1.12729	1.Cis only
Gohir.A02G169000.1	-0.00449812	-0.396094	6.Conserved
Gohir.A02G169100.1	1.00485	-0.0768668	7.Ambiguous
Gohir.A02G169200.1	0.106212	0.11043	6.Conserved
Gohir.A02G169400.1	-1.29278	0.491756	6.Conserved
Gohir.A02G169500.1	0.700735	0.493051	7.Ambiguous
Gohir.A02G169800.1	0.819511	0.58526	6.Conserved
Gohir.A02G169900.1	-0.2096	0.678552	6.Conserved
Gohir.A02G170000.1	-0.0442735	0.52511	6.Conserved
Gohir.A02G170400.1	0.106096	-0.00381998	6.Conserved
Gohir.A02G170500.1	3.00881	-4.14369	6.Conserved
Gohir.A02G170600.1	0.136566	-0.623293	6.Conserved
Gohir.A02G170800.1	0.533839	-0.394841	6.Conserved
Gohir.A02G170900.1	0.976402	-1.82835	6.Conserved
Gohir.A02G171400.1	-0.172116	1.28249	6.Conserved
Gohir.A02G171500.1	-0.590605	-2.95524	6.Conserved
Gohir.A02G171600.1	0.241763	0.890367	6.Conserved
Gohir.A02G171700.1	-0.296805	-1.0744	6.Conserved
Gohir.A02G171800.1	0.188616	0.864824	6.Conserved
Gohir.A02G172000.1	-0.101097	0.203694	6.Conserved
Gohir.A02G172200.1	-0.48765	2.09209	6.Conserved
Gohir.A02G172400.1	0.735405	0.30604	6.Conserved
Gohir.A02G172600.1	0.114442	0.0191248	6.Conserved
Gohir.A02G172800.1	0.0147174	-0.673523	6.Conserved
Gohir.A02G172900.1	0.164311	-0.00370416	6.Conserved
Gohir.A02G173300.1	-0.141687	1.81987	6.Conserved
Gohir.A02G173500.1	1.00061	-1.26883	7.Ambiguous
Gohir.A02G173600.1	-1.22074	-3.14363	6.Conserved
Gohir.A02G173700.1	-0.174876	-0.695854	6.Conserved
Gohir.A02G173800.1	-0.243759	-0.934024	6.Conserved
Gohir.A02G173900.1	-1.3991	-0.373053	7.Ambiguous
Gohir.A02G174100.1	0.612659	0.150896	6.Conserved
Gohir.A02G174200.1	0.807597	-0.75591	6.Conserved
Gohir.A02G174300.1	-0.223215	0.34667	6.Conserved
Gohir.A02G174400.1	0.683896	1.12019	6.Conserved
Gohir.A02G174500.1	0.203811	-0.0520346	6.Conserved
Gohir.A02G174600.1	0.462182	1.95367	6.Conserved
Gohir.A02G174700.1	0.0816516	-1.19503	6.Conserved
Gohir.A02G174800.1	0.278556	-0.0533006	6.Conserved
Gohir.A02G175000.1	-0.0357133	-0.131263	6.Conserved
Gohir.A02G175200.1	0.0396981	-1.70268	6.Conserved
Gohir.A02G175700.1	0.93547	0.650477	7.Ambiguous
Gohir.A02G176100.1	0.578775	-0.00176705	6.Conserved
Gohir.A02G176700.1	7.62615	1.32431	2.Trans only
Gohir.A02G177000.1	1.62159	2.73595	6.Conserved
Gohir.A02G177200.1	0.422775	-3.5765	5.Compensatory
Gohir.A02G177300.1	-0.401816	3.14602	6.Conserved
Gohir.A02G177500.1	0.293027	-1.03524	6.Conserved
Gohir.A02G177600.1	2.97084	-0.102696	7.Ambiguous
Gohir.A02G177700.1	0.658683	1.42375	6.Conserved
Gohir.A02G177800.1	0.314139	0.0498775	6.Conserved
Gohir.A02G178000.1	0.372469	-0.579753	6.Conserved
Gohir.A02G178100.1	0.691067	-0.318561	6.Conserved
Gohir.A02G178300.1	-0.196833	0.205306	6.Conserved
Gohir.A02G178400.1	0.060859	1.23033	5.Compensatory
Gohir.A02G178500.1	0.154709	-0.0767843	6.Conserved
Gohir.A02G179000.1	1.23442	0.533339	7.Ambiguous
Gohir.A02G179100.1	-0.242572	-1.3668	7.Ambiguous
Gohir.A02G179300.1	0.29925	-0.0649694	6.Conserved
[truncated: 25,818 more rows]

## Sheet: Figure 2
Figure 2a											Figure 2b
	10dpa MxT	10dpa TxM	20dpa MxT	20dpa TxM	10dpa MxT	10dpa TxM	20dpa MxT	20dpa TxM			dataset	group	proportion	standard error	confidence interval	geneN
1.Cis only	618	557	318	339	0.536458	0.507286	0.474627	0.458108			res.mt10	(0-1)	0.482808	0.00135356	0.00265307	22750
2.Trans only	302	314	246	277	0.262153	0.285974	0.367164	0.374324			res.mt10	(1-2)	0.459029	0.00459379	0.00900669	3606
3.Cis+Trans: enhancing	29	21	5	6	0.0251736	0.0191257	0.00746269	0.00810811			res.mt10	(2-3)	0.483921	0.00923111	0.0181138	1039
4.Cis+Trans: compensating	203	206	101	118	0.176215	0.187614	0.150746	0.159459			res.mt10	(3-4)	0.530559	0.0162026	0.0318569	385
Sum	1152	1098	670	740							res.mt10	(4+)	0.490863	0.0172191	0.0338697	340
											res.mt10	all	0.480453	0.00132232	0.00259181	27816
Figure 2c. |A|											res.mt20	(0-1)	0.467207	0.00143468	0.00281209	20660
Catergory	1.Cis only	2.Trans only	3.Cis+Trans: enhancing	4.Cis+Trans: compensating	5.Compensatory	6.Conserved	7.Ambiguous				res.mt20	(1-2)	0.420133	0.00374929	0.00735019	5156
min	0.376304	0.427275	1.33575	0.403843	6.21903e-05	1.67591e-05	0.000155868				res.mt20	(2-3)	0.423523	0.00793409	0.0155649	1313
lower quartile	1.28048	1.23587	2.63236	0.752571	0.140416	0.171814	0.796457				res.mt20	(3-4)	0.446775	0.0134234	0.0263714	515
median	2.06299	1.79144	4.1224	1.05757	0.282282	0.37032	1.19616				res.mt20	(4+)	0.46272	0.0157045	0.0308845	360
upper quartile	3.27968	2.8574	4.90544	1.4509	0.477948	0.675747	1.82271				res.mt20	all	0.456278	0.00135981	0.00266529	27816
max	6.27826	5.26094	7.92272	2.49146	0.978538	1.43159	3.36208				res.tm10	(0-1)	0.479444	0.00136243	0.00267046	22750
											res.tm10	(1-2)	0.451582	0.00460901	0.00903652	3606
Figure 2d. A											res.tm10	(2-3)	0.466957	0.00900586	0.0176718	1039
Catergory	1.Cis only	2.Trans only	3.Cis+Trans: enhancing	4.Cis+Trans: compensating	5.Compensatory	6.Conserved	7.Ambiguous				res.tm10	(3-4)	0.480314	0.0155735	0.03062	385
min	-7.84842	-7.13123	-8.57035	-3.25993	-0.987659	-1.51847	-4.80089				res.tm10	(4+)	0.458327	0.0171993	0.0338308	340
lower quartile	-1.77066	-1.88036	-4.6579	-0.681145	-0.19274	-0.400814	-1.2148				res.tm10	all	0.475368	0.00132799	0.00260293	27816
median	0.895492	0.745243	-2.03801	0.809484	0.0888929	-0.017596	0.161327				res.tm20	(0-1)	0.471526	0.00141822	0.00277983	20660
upper quartile	2.35434	1.71157	3.32042	1.23336	0.368867	0.344357	1.17844				res.tm20	(1-2)	0.430349	0.00376093	0.00737303	5156
max	7.95035	6.81564	8.79039	3.71256	1.18223	1.46143	4.76625				res.tm20	(2-3)	0.430136	0.00794483	0.015586	1313
P value	0.000159859	0.442421	0.59472	6.27146e-09	5.58776e-25	1.06298e-60	0.410967				res.tm20	(3-4)	0.454356	0.0132398	0.0260109	515
											res.tm20	(4+)	0.449064	0.0160615	0.0315864	360
Figure 2e. |B|											res.tm20	all	0.461758	0.00134858	0.00264329	27816
Catergory	1.Cis only	2.Trans only	3.Cis+Trans: enhancing	4.Cis+Trans: compensating	5.Compensatory	6.Conserved	7.Ambiguous
min	0.505093	0.000183817	0.493755	0.423723	0.452726	3.02048e-05	0.000116716
lower quartile	1.71131	0.220784	1.1112	2.10708	2.18976	0.245495	0.323792
median	2.74144	0.491167	1.42101	3.37015	3.55015	0.594094	0.76735
upper quartile	4.21405	0.85308	2.1372	5.13804	5.41089	1.18132	1.50669
max	7.96807	1.78294	3.56002	9.60145	9.97643	2.58461	3.28098
Figure 2f. B
Catergory	1.Cis only	2.Trans only	3.Cis+Trans: enhancing	4.Cis+Trans: compensating	5.Compensatory	6.Conserved	7.Ambiguous
min	-10.2825	-2.01734	-4.56601	-9.98616	-10.4613	-2.32713	-3.03597
lower quartile	-2.55979	-0.541003	-1.47081	-4.99199	-5.32907	-0.545724	-0.746205
median	1.07249	0.00652513	-0.769466	-3.09438	-3.34102	0.0238125	0.0379173
upper quartile	2.93652	0.444786	1.19699	-1.55761	-1.76187	0.642091	0.780402
max	8.67722	1.87753	5.14281	3.444	3.5453	2.42363	3.06943
P value	0.0167094	0.00256516	0.75146	5.35663e-84	0	4.36173e-18	0.00111699

## Sheet: Figure 3
	Summary of inheritance categories
	category	mt10	tm10	mt20	tm20	all	mt10%	tm10%	mt20%	tm20%	all%
	1.Additivity	2980	3663	2499	1576	10718	57.7	70.9	70.8	44.7	61.6
Figure 3b	2.Maxxa-dominant, higher	433	201	291	823	1748	8.4	3.9	8.2	23.3	10.1
	2.Maxxa-dominant, lower	413	264	366	683	1726	8	5.1	10.4	19.4	9.9
	3.TX2094-dominant, higher	459	389	78	153	1079	8.9	7.5	2.2	4.3	6.2
	3.TX2094-dominant, lower	637	466	71	175	1349	12.3	9	2	5	7.8
Figure 3a	4.Transgressive Up: Maxxa higher	40	11	2	13	66	0.8	0.2	0.1	0.4	0.4
	4.Transgressive Up: TX2094 higher	30	10	1	12	53	0.6	0.2	0	0.3	0.3
	5.Transgressive Down: Maxxa higher	7	2	1	3	13	0.1	0	0	0.1	0.1
	5.Transgressive Down: TX2094 higher	5	1	1	5	12	0.1	0	0	0.1	0.1
	6.Conserved	0	0	0	0	0	0	0	0	0	0
	7.Other	164	161	218	85	628	3.2	3.1	6.2	2.4	3.6
	Figure 3a							Figure 3b. Percentage of Maxxa-dominant out of all dominant expression
		1.Cis Only	2.Trans Only	3.Cis+Trans: enhancing	4.Cis+Trans: compensating			dpa	F1	1.Cis Only	2.Trans Only	3.Cis+Trans: enhancing	4.Cis+Trans: compensating
		Number						10	MxT	49.537	37.2727	75	36.9565
	1.Additivity	1137	643	36	313			20	MxT	55.5556	72.6027	NaN	76.4706
	2.Dominance	562	433	15	273			10	TxM	38.4058	36.9048	50	33.3333
	3.Transgression	30	13	1	22			20	TxM	60.6897	80.7229	33.3333	80.7692
		Chi square test residual for cell color
	1.Additivity	2.41668	-0.914575	0.738948	-3.06746			Figure 3c. Percentage of transgressive-up out of all transgression
	2.Dominance	-3.00183	1.56058	-0.954913	3.25282			dpa	F1	1.Cis Only	2.Trans Only	3.Cis+Trans: enhancing	4.Cis+Trans: compensating
	3.Transgression	-0.490612	-1.6862	0.0133143	3.08013			10	MxT	93.75	100	NaN	91.6667
		Fisher's exact test P value						20	MxT	100	NaN	NaN	100
	1.Additivity	4.59424e-08	0.0779328	0.253986	7.84311e-08			10	TxM	100	100	100	75
	2.Dominance	1.09218e-07	0.0188158	0.24924	8.6316e-06			20	TxM	100	75	NaN	100
	3.Transgression	0.535121	0.0439306	1	0.00155455

## Sheet: Figure 4d
Figure 4d
Catergory	cis only.At	cis only.Dt	trans only.At	trans only.Dt	cis and trans.At	cis and trans.Dt	no divergence.At	no divergence.Dt
min	-6.47939	-6.31555	-2.43364	-2.6586	-1.30088	-1.12893	-1.51795	-1.5156
lower quartile	-1.7309	-1.9938	-0.391778	-0.839123	-0.331891	-0.233746	-0.382099	-0.379433
median	-0.0526029	-0.395805	0.233421	-0.164172	0.00350189	0.0940399	0.00197399	0.00274882
upper quartile	1.61041	1.20519	1.12593	0.44369	0.334746	0.37821	0.375481	0.379111
max	5.77275	5.99666	2.7939	2.28677	1.3297	1.28937	1.50165	1.51621
P value (deviate from zero)	0.6856	0.002579	0.0008632	0.1442	0.4261	0.002401	0.1601	0.9187
P value (At vs Dt)	-	0.06717	-	0.0006546	-	0.07942	-	0.353
Summary table of domestication changes of At/Dt ratio
# R1 - At/Dt in Maxxa; R2 - At/Dt in TX2094; R1minusR2 - R1-R2
# SE - standard error; padj - adjusted P value
		10 dpa										20 dpa
At	Dt	R1	R1.SE	R1.padj	R2	R2.SE	R2.padj	R1minusR2	R1minusR2.pvalue	classTri	categoryDou	R1	R1.SE	R1.padj	R2	R2.SE	R2.padj	R1minusR2	R1minusR2.pvalue	classTri	categoryDou
Gohir.A12G101500.1	Gohir.D12G104500.1	-0.00521501	0.259291	0.990907	-0.0457935	0.182689	0.883738	0.0405785	0.903282	R1=1;R2=1;R1=R2	conserved	0.0575011	0.601813	0.965779	-0.0850929	0.434408	0.933269	0.142594	0.857886	R1=1;R2=1;R1=R2	conserved
Gohir.A01G127400.1	Gohir.D01G114400.1	-0.87236	0.490272	0.152766	-1.35966	0.60946	0.0654753	0.487296	0.565226	R1=1;R2=1;R1=R2	conserved	-1.1933	0.717024	0.234562	-1.58833	0.690433	0.0837507	0.395026	0.711767	R1=1;R2=1;R1=R2	conserved
Gohir.A04G136400.1	Gohir.D04G179500.1	-0.761455	0.20424	0.00085417	-0.627207	0.173434	0.00135112	-0.134248	0.637652	R1<1;R2<1;R1=R2	conserved	-0.733728	0.259334	0.0214913	-0.267162	0.316529	0.634476	-0.466566	0.320118	R1<1;R2=1;R1=R2	R1<R2
Gohir.A04G016500.1	Gohir.D05G369700.1	0.970821	0.316554	0.00731588	0.146602	0.328332	0.779697	0.824219	0.133944	R1>1;R2=1;R1=R2	R1>R2	1.50957	0.346202	0.000128157	0.503057	0.459045	0.509909	1.00652	0.1603	R1>1;R2=1;R1=R2	R1>R2
Gohir.A04G030600.1	Gohir.D05G355100.1	4.59137	0.317766	4.21991e-45	3.34148	0.431154	1.71256e-13	1.2499	0.0802625	R1>1;R2>1;R1=R2	conserved	4.05787	0.881684	4.57507e-05	4.02453	0.920884	0.000143805	0.0333398	0.980392	R1>1;R2>1;R1=R2	conserved
Gohir.A04G038900.1	Gohir.D05G344200.1	-0.182075	0.388315	0.760398	-0.540563	0.316061	0.177821	0.358488	0.50603	R1=1;R2=1;R1=R2	conserved	-0.0794987	0.434762	0.933515	-0.369377	0.380538	0.571222	0.289878	0.642664	R1=1;R2=1;R1=R2	conserved
Gohir.A05G333900.1	Gohir.D04G072300.1	0.140153	0.23637	0.689961	1.60848	0.267047	1.83546e-08	-1.46832	0.0114036	R1=1;R2>1;R1<R2	R1<R2	8.05244	0.433606	1.92069e-73	4.47679	2.64136	0.245322	3.57565	0.307555	R1>1;R2=1;R1=R2	R1>R2
Gohir.A05G000500.1	Gohir.D05G000800.1	-0.330099	0.186375	0.155114	-0.326788	0.169393	0.121301	-0.00331111	0.990025	R1=1;R2=1;R1=R2	conserved	-0.178863	0.246009	0.679782	-0.0911066	0.302589	0.891653	-0.0877563	0.83342	R1=1;R2=1;R1=R2	conserved
Gohir.A06G051500.1	Gohir.D06G050700.1	1.97636	0.742648	0.0226638	1.15503	0.54375	0.0821525	0.821338	0.41351	R1>1;R2=1;R1=R2	R1>R2	0.970098	0.499616	0.14812	1.11275	0.3893	0.0227818	-0.142652	0.83347	R1=1;R2>1;R1=R2	R1<R2
Gohir.A06G052200.1	Gohir.D06G051200.1	-0.705635	0.448463	0.215095	-1.49557	0.392477	0.000672691	0.789938	0.242591	R1=1;R2<1;R1=R2	R1>R2	-0.467596	0.448508	0.516551	-0.921654	0.408488	0.0916267	0.454058	0.496125	R1=1;R2=1;R1=R2	conserved
Gohir.A06G063000.1	Gohir.D06G061500.1	-1.74389	1.05344	0.18862	-1.36227	1.10599	0.360697	-0.381618	0.81326	R1=1;R2=1;R1=R2	conserved	-1.21947	2.70726	0.818096	-1.81245	0.820888	0.100719	0.592973	0.850682	R1=1;R2=1;R1=R2	conserved
Gohir.A06G171600.1	Gohir.D06G180300.1	4.08273	0.193883	1.81423e-95	4.54064	0.242719	1.13089e-75	-0.457911	0.210853	R1>1;R2>1;R1=R2	conserved	4.62242	0.328045	1.92599e-42	4.4703	0.403285	3.49671e-26	0.152125	0.78493	R1>1;R2>1;R1=R2	conserved
Gohir.A06G173100.1	Gohir.D06G182700.1	-3.55742	0.342771	1.38704e-23	-1.26261	0.253608	4.79501e-06	-2.29482	0.00306712	R1<1;R2<1;R1<R2	conserved	-5.5324	0.561471	6.25252e-21	-2.07424	0.358271	1.61259e-07	-3.45816	0.0101237	R1<1;R2<1;R1<R2	conserved
Gohir.A07G059500.1	Gohir.D07G064300.1	1.93784	0.332527	5.49088e-08	2.12007	0.217257	5.81789e-21	-0.18223	0.66643	R1>1;R2>1;R1=R2	conserved	1.85007	0.609627	0.0123261	2.63757	0.487319	1.20009e-06	-0.787502	0.372612	R1>1;R2>1;R1=R2	conserved
Gohir.A07G064700.1	Gohir.D07G069600.1	1.19197	0.461725	0.0277173	3.02855	0.512875	3.6233e-08	-1.83658	0.0492022	R1>1;R2>1;R1<R2	conserved	-1.15432	0.706484	0.245968	0.287659	0.667555	0.8391	-1.44198	0.212305	R1=1;R2=1;R1=R2	conserved
Gohir.A07G121600.1	Gohir.D07G125900.1	-2.71769	0.447859	1.37465e-08	-2.39198	0.260291	1.13787e-18	-0.325717	0.559472	R1<1;R2<1;R1=R2	conserved	-4.47668	0.673004	7.57187e-10	-2.8153	0.466149	3.93274e-08	-1.66138	0.120939	R1<1;R2<1;R1=R2	conserved
Gohir.A08G117500.1	Gohir.D08G138300.1	-2.71011	0.681103	0.000336825	-2.91994	0.754246	0.000535982	0.209833	0.845305	R1<1;R2<1;R1=R2	conserved	-8.0063	0.735633	2.03161e-25	-7.66577	0.329476	1.81845e-115	-0.340535	0.703291	R1<1;R2<1;R1=R2	conserved
Gohir.A08G195400.1	Gohir.D08G212700.1	-0.672149	0.203188	0.00349794	-0.617073	0.199391	0.00724939	-0.0550759	0.854457	R1<1;R2<1;R1=R2	conserved	-0.25224	0.372104	0.703718	-0.162579	0.334571	0.814444	-0.0896611	0.8666	R1=1;R2=1;R1=R2	conserved
Gohir.A08G200700.1	Gohir.D08G217900.1	-0.21028	0.28364	0.604323	-0.570122	0.221621	0.029739	0.359841	0.363435	R1=1;R2<1;R1=R2	R1>R2	0.575312	0.848665	0.703718	-1.39352	0.6155	0.0902076	1.96883	0.14045	R1=1;R2=1;R1=R2	conserved
Gohir.A08G211900.1	Gohir.D08G228700.1	-5.38475	0.327706	3.48853e-58	-2.4079	0.201858	5.07372e-31	-2.97686	0.000764199	R1<1;R2<1;R1<R2	conserved	-2.47585	0.704978	0.00290036	-2.20484	0.615151	0.00267592	-0.27101	0.786725	R1<1;R2<1;R1=R2	conserved
Gohir.A08G011200.1	Gohir.D08G021600.1	0.158045	0.464978	0.830628	0.47041	0.492058	0.498213	-0.312365	0.665162	R1=1;R2=1;R1=R2	conserved	-3.57177	3.94599	NA	-0.984353	3.48709	0.899174	-2.58741	0.649291	R1=1;R2=1;R1=R2	conserved
Gohir.A08G028700.1	Gohir.D08G039400.1	-0.0239718	0.164645	0.927772	-0.219689	0.204377	0.436056	0.195717	0.494998	R1=1;R2=1;R1=R2	conserved	-0.415278	0.297207	0.341591	-0.43401	0.388284	0.498083	0.0187316	0.971397	R1=1;R2=1;R1=R2	conserved
Gohir.A08G106600.1	Gohir.D08G117900.1	0.21505	0.486302	0.775854	2.08659	0.579276	0.00142235	-1.87154	0.0633784	R1=1;R2>1;R1=R2	R1<R2	-3.81322	0.472521	3.23021e-14	-2.40386	0.614047	0.000839549	-1.40936	0.147732	R1<1;R2<1;R1=R2	conserved
Gohir.A10G203800.1	Gohir.D10G211800.1	1.26274	0.474216	0.0225763	1.29187	0.481583	0.022558	-0.0291297	0.967368	R1>1;R2>1;R1=R2	conserved	-0.743305	1.24289	0.74569	2.45595	0.81948	0.0157283	-3.19926	0.108722	R1=1;R2>1;R1=R2	R1<R2
Gohir.A10G224000.1	Gohir.D10G237000.1	0.116853	0.263561	0.775309	1.26862	0.28186	4.21327e-05	-1.15177	0.0334999	R1=1;R2>1;R1<R2	R1<R2	0.789007	0.469582	0.228084	1.16536	0.392969	0.0171507	-0.376349	0.573011	R1=1;R2>1;R1=R2	R1<R2
Gohir.A10G104600.1	Gohir.D10G164100.1	-4.41272	0.351143	2.86529e-34	-2.97432	0.214452	9.49442e-42	-1.4384	0.0193515	R1<1;R2<1;R1<R2	conserved	-4.65901	0.396688	1.51697e-29	-2.83209	0.290136	2.33328e-20	-1.82692	0.02397	R1<1;R2<1;R1<R2	conserved
Gohir.A10G068200.1	Gohir.D10G083000.1	-0.932805	0.460181	0.0963905	-1.13436	0.264043	0.000100493	0.201554	0.721068	R1=1;R2<1;R1=R2	R1>R2	-1.29922	0.542702	0.0608956	-2.07379	0.299033	1.5553e-10	0.774566	0.297036	R1=1;R2<1;R1=R2	R1>R2
Gohir.A11G095800.1	Gohir.D11G100700.1	-0.565744	0.448096	0.337545	-0.617436	0.262803	0.0505727	0.0516928	0.924921	R1=1;R2=1;R1=R2	conserved	-1.39798	0.628473	0.0869336	-1.5626	0.287615	1.07624e-06	0.164621	0.828081	R1=1;R2<1;R1=R2	R1>R2
Gohir.A11G143300.1	Gohir.D11G149700.1	1.33583	0.600189	0.0638577	1.48302	0.549883	0.0217394	-0.147185	0.863703	R1=1;R2>1;R1=R2	R1<R2	2.38651	1.07017	0.0859459	2.8001	1.11565	0.0534356	-0.413589	0.802309	R1=1;R2=1;R1=R2	conserved
Gohir.A11G324500.1	Gohir.D11G343800.1	-3.85149	1.19181	0.00446178	-1.1798	1.70122	0.64567	-2.67168	0.270613	R1<1;R2=1;R1=R2	R1<R2	-1.95049	0.291586	5.93716e-10	-2.38175	0.282267	2.63965e-15	0.431261	0.347891	R1<1;R2<1;R1=R2	conserved
Gohir.A11G281600.1	Gohir.D11G294200.1	0.693398	0.311953	0.0641749	0.652328	0.282184	0.0550483	0.0410702	0.926052	R1=1;R2=1;R1=R2	conserved	1.57021	0.443904	0.00266909	1.27884	0.385961	0.00634646	0.291365	0.646823	R1>1;R2>1;R1=R2	conserved
Gohir.A11G202000.1	Gohir.D11G221100.1	-0.220482	0.213049	0.445989	-0.689526	0.364665	0.13038	0.469044	0.340259	R1=1;R2=1;R1=R2	conserved	0.391432	0.373633	0.514016	0.157428	0.438999	0.86925	0.234005	0.706078	R1=1;R2=1;R1=R2	conserved
Gohir.A13G099900.1	Gohir.D13G103300.1	0.251859	0.47582	0.726451	0.219132	1.21373	0.91708	0.0327269	0.981758	R1=1;R2=1;R1=R2	conserved	-2.39456	0.87791	0.0278419	-2.39616	0.479201	8.95088e-06	0.00159834	0.998822	R1<1;R2<1;R1=R2	conserved
Gohir.A13G214300.1	Gohir.D13G218000.1	0.411648	2.37697	0.913828	3.48762	3.10045	NA	-3.07597	0.474121	R1=1;R2=1;R1=R2	conserved	-1.84292	3.72785	NA	-4.13228	2.53124	0.268431	2.28936	0.641556	R1=1;R2=1;R1=R2	conserved
Gohir.A13G089500.1	Gohir.D13G092700.1	-0.721567	0.350413	0.0903575	-2.60959	0.461873	1.52126e-07	1.88802	0.0304383	R1=1;R2<1;R1>R2	R1>R2	-1.06525	0.606423	0.202511	-2.18478	0.485759	8.43574e-05	1.11953	0.226306	R1=1;R2<1;R1=R2	R1>R2
Gohir.A01G043500.1	Gohir.D01G034600.1	2.14157	0.287905	1.72069e-12	0.890523	0.255266	0.00209022	1.25105	0.0228814	R1>1;R2>1;R1>R2	conserved	3.85097	0.423557	6.95007e-18	2.59221	0.363196	4.032e-11	1.25876	0.0886195	R1>1;R2>1;R1=R2	conserved
Gohir.A01G043700.1	Gohir.D01G034900.1	0.228705	0.480812	0.756484	-2.32691	0.818956	0.0148278	2.55561	0.0659842	R1=1;R2<1;R1=R2	R1>R2	-0.981393	0.30766	0.00789864	-2.17684	0.773363	0.0256019	1.19544	0.258878	R1<1;R2<1;R1=R2	conserved
Gohir.A01G046500.1	Gohir.D01G037200.1	-1.00921	0.446946	0.0594424	-0.770751	0.460574	0.189092	-0.238458	0.726255	R1=1;R2=1;R1=R2	conserved	-1.20813	0.57029	0.107011	-1.58144	0.665374	0.0717604	0.373312	0.69252	R1=1;R2=1;R1=R2	conserved
Gohir.A01G046900.1	Gohir.D01G037600.1	-2.04071	0.761582	0.0215887	-1.56851	0.417942	0.000831435	-0.4722	0.612729	R1<1;R2<1;R1=R2	conserved	-3.28292	1.26058	0.0373166	-1.24828	0.697831	0.212494	-2.03464	0.249447	R1<1;R2=1;R1=R2	R1<R2
Gohir.A01G047300.1	Gohir.D01G038000.1	-0.865739	0.348147	0.0349485	-1.07267	0.365882	0.0115318	0.206935	0.700021	R1<1;R2<1;R1=R2	conserved	-0.495182	0.375058	0.378431	-0.221605	0.387476	0.774381	-0.273577	0.638653	R1=1;R2=1;R1=R2	conserved
Gohir.A01G048100.1	Gohir.D01G038800.1	-0.325946	0.474897	0.635733	0.120374	0.499381	0.88795	-0.44632	0.547543	R1=1;R2=1;R1=R2	conserved	-0.162873	0.775443	0.922024	-0.334488	0.709477	0.821428	0.171615	0.878273	R1=1;R2=1;R1=R2	conserved
Gohir.A01G050300.1	Gohir.D01G040400.1	-1.89078	0.506653	0.000843827	-0.0565548	0.408409	0.936865	-1.83422	0.0371777	R1<1;R2=1;R1<R2	R1<R2	-0.815184	0.924683	0.598019	2.45415	0.736568	0.00599416	-3.26934	0.0533912	R1=1;R2>1;R1=R2	R1<R2
Gohir.A01G050500.1	Gohir.D01G040500.1	0.649029	0.13371	8.24995e-06	0.522485	0.14511	0.00142928	0.126544	0.551777	R1>1;R2>1;R1=R2	conserved	0.432631	0.308883	0.340102	0.190318	0.285952	0.729212	0.242313	0.595847	R1=1;R2=1;R1=R2	conserved
Gohir.A01G051200.1	Gohir.D01G041000.1	0.973674	0.215121	3.59184e-05	1.01335	0.216676	1.92721e-05	-0.0396751	0.901896	R1>1;R2>1;R1=R2	conserved	1.28924	0.401011	0.0073208	1.19112	0.321551	0.00178532	0.0981269	0.858314	R1>1;R2>1;R1=R2	conserved
Gohir.A01G052100.1	Gohir.D01G041500.1	-1.0385	0.254451	0.00022704	-0.38408	0.395446	0.490856	-0.654415	0.244053	R1<1;R2=1;R1=R2	R1<R2	-1.56945	0.529014	0.0148714	-0.633028	0.619765	0.546241	-0.936418	0.315974	R1<1;R2=1;R1=R2	R1<R2
Gohir.A01G052400.1	Gohir.D01G041800.1	0.053031	0.20712	0.872915	0.771478	0.290233	0.024026	-0.718448	0.116248	R1=1;R2>1;R1=R2	R1<R2	0.667717	0.459274	0.317021	0.304972	0.572068	0.791747	0.362745	0.64805	R1=1;R2=1;R1=R2	conserved
Gohir.A01G056700.1	Gohir.D01G043100.1	0.685146	0.491204	0.281278	0.671499	0.195363	0.00247583	0.0136467	0.980678	R1=1;R2>1;R1=R2	R1<R2	0.989003	0.322338	0.011171	0.398988	0.25797	0.303339	0.590015	0.22944	R1>1;R2=1;R1=R2	R1>R2
Gohir.A01G057000.1	Gohir.D01G043400.1	-0.868082	1.49616	0.696616	5.61131	2.05019	0.0196231	-6.47939	0.0638769	R1=1;R2>1;R1=R2	R1<R2	-0.736093	0.524837	0.339284	1.32251	0.334045	0.000710717	-2.05861	0.0379287	R1=1;R2>1;R1<R2	R1<R2
Gohir.A01G057800.1	Gohir.D01G044200.1	1.33433	0.25348	1.13344e-06	0.84945	0.197432	9.78641e-05	0.484879	0.191763	R1>1;R2>1;R1=R2	conserved	1.3476	0.274653	1.15781e-05	1.14797	0.379063	0.0144915	0.19963	0.693728	R1>1;R2>1;R1=R2	conserved
Gohir.A01G058800.1	Gohir.D01G044900.1	0.979569	0.3923	0.0340922	-2.17867	0.585216	0.00092488	3.15824	0.0130662	R1>1;R2<1;R1>R2	R1>R2	0.00241781	1.61674	0.999489	-1.25782	0.96735	0.411278	1.26024	0.547778	R1=1;R2=1;R1=R2	conserved
Gohir.A01G058900.1	Gohir.D01G045000.1	2.00334	0.855905	0.0493553	1.28375	1.69713	0.611273	0.719594	0.73007	R1>1;R2=1;R1=R2	R1>R2	-0.211396	0.297924	0.687577	0.0388504	0.327845	0.960887	-0.250247	0.602576	R1=1;R2=1;R1=R2	conserved
Gohir.A01G059400.1	Gohir.D01G045400.1	-1.03265	0.472686	0.069815	-0.947127	0.271907	0.00212879	-0.0855238	0.882073	R1=1;R2<1;R1=R2	R1>R2	-2.58017	0.248631	3.78571e-23	-2.8025	0.358776	3.45546e-13	0.222329	0.640434	R1<1;R2<1;R1=R2	conserved
Gohir.A01G059800.1	Gohir.D01G046200.1	-0.142053	0.201967	0.626527	0.108076	0.26662	0.802439	-0.250129	0.495544	R1=1;R2=1;R1=R2	conserved	0.438695	0.30929	0.332263	0.151627	0.415726	0.867134	0.287069	0.611372	R1=1;R2=1;R1=R2	conserved
Gohir.A01G060200.1	Gohir.D01G046700.1	-2.38323	0.53124	4.25114e-05	-1.96988	0.418005	1.64191e-05	-0.413348	0.567644	R1<1;R2<1;R1=R2	conserved	-3.04938	0.661107	4.38233e-05	-0.527407	0.844534	0.747794	-2.52198	0.0821504	R1<1;R2=1;R1=R2	R1<R2
Gohir.A01G060300.1	Gohir.D01G046800.1	-0.13833	0.225871	0.680019	-0.337539	0.154905	0.0733607	0.199209	0.50046	R1=1;R2=1;R1=R2	conserved	0.43767	0.360997	0.429665	-0.0832703	0.361156	0.9196	0.52094	0.365327	R1=1;R2=1;R1=R2	conserved
Gohir.A01G060700.1	Gohir.D01G047200.1	-0.0300856	0.491132	0.973092	-0.328704	0.219089	0.248114	0.298619	0.607806	R1=1;R2=1;R1=R2	conserved	-0.647414	0.316005	0.121937	-0.480423	0.47158	0.54724	-0.166991	0.785255	R1=1;R2=1;R1=R2	conserved
Gohir.A01G060800.1	Gohir.D01G047300.1	-0.133213	0.186355	0.619624	-0.363601	0.175465	0.0912643	0.230387	0.410125	R1=1;R2=1;R1=R2	conserved	0.725021	0.321333	0.0816624	0.2764	0.34341	0.654749	0.448621	0.394375	R1=1;R2=1;R1=R2	conserved
Gohir.A01G061400.1	Gohir.D01G048000.1	-0.855784	0.285303	0.00895895	-0.442999	0.286705	0.231672	-0.412785	0.356208	R1<1;R2=1;R1=R2	R1<R2	-0.674704	0.581235	0.455327	-0.309448	0.308647	0.555928	-0.365256	0.617056	R1=1;R2=1;R1=R2	conserved
Gohir.A01G061500.1	Gohir.D01G048100.1	1.07904	0.186936	7.47751e-08	0.71986	0.309851	0.0536577	0.359183	0.385873	R1>1;R2=1;R1=R2	R1>R2	-0.452327	0.27055	0.231445	-0.319252	0.302057	0.53033	-0.133075	0.759432	R1=1;R2=1;R1=R2	conserved
Gohir.A01G062100.1	Gohir.D01G048700.1	0.444725	0.516633	0.537621	0.636053	0.411065	0.230901	-0.191328	0.783612	R1=1;R2=1;R1=R2	conserved	-0.651509	0.782869	0.624077	-1.27291	0.618627	0.1338	0.621404	0.568872	R1=1;R2=1;R1=R2	conserved
Gohir.A01G063000.1	Gohir.D01G049400.1	0.408219	0.406928	0.461834	-0.427324	0.347295	0.361273	0.835543	0.179198	R1=1;R2=1;R1=R2	conserved	1.66635	0.448685	0.00146271	0.383739	0.304188	0.429316	1.28262	0.0860594	R1>1;R2=1;R1=R2	R1>R2
Gohir.A01G063400.1	Gohir.D01G049800.1	0.645443	0.221345	0.0113819	0.16	0.327226	0.756201	0.485443	0.291014	R1>1;R2=1;R1=R2	R1>R2	0.679613	0.410885	0.238166	0.459435	0.467189	0.565148	0.220178	0.741565	R1=1;R2=1;R1=R2	conserved
Gohir.A01G063600.1	Gohir.D01G050000.1	0.351291	0.328812	0.429218	0.291519	0.452392	0.673169	0.0597721	0.920109	R1=1;R2=1;R1=R2	conserved	0.22733	0.555255	0.837826	0.115058	0.499769	0.9196	0.112273	0.887887	R1=1;R2=1;R1=R2	conserved
Gohir.A01G063900.1	Gohir.D01G050300.1	1.5166	0.176607	2.21497e-16	1.73046	0.217797	3.82991e-14	-0.213856	0.485661	R1>1;R2>1;R1=R2	conserved	1.60473	0.316504	5.2875e-06	1.6222	0.315369	4.50239e-06	-0.0174695	0.970685	R1>1;R2>1;R1=R2	conserved
Gohir.A01G065000.1	Gohir.D01G052400.1	0.0217367	0.218475	0.953734	-1.49954	0.248594	1.74224e-08	1.52128	0.00760533	R1=1;R2<1;R1>R2	R1>R2	1.00568	0.47201	0.1045	0.141163	0.403637	0.872646	0.864514	0.237943	R1=1;R2=1;R1=R2	conserved
Gohir.A01G065400.1	Gohir.D01G052800.1	0.327786	1.14177	0.857438	0.909952	0.659632	0.296384	-0.582166	0.678941	R1=1;R2=1;R1=R2	conserved	0.825395	2.19567	0.852879	2.14856	0.776771	0.0289546	-1.32317	0.61702	R1=1;R2>1;R1=R2	R1<R2
Gohir.A01G065500.1	Gohir.D01G052900.1	-0.260807	1.28544	NA	-2.3391	0.288821	1.14432e-14	2.07829	0.20462	R1=1;R2<1;R1=R2	R1>R2	-0.78797	0.621265	0.402718	-1.87498	0.297145	8.13328e-09	1.08701	0.21664	R1=1;R2<1;R1=R2	R1>R2
Gohir.A01G065600.1	Gohir.D01G053000.1	-0.139927	0.294388	0.756602	-0.812508	0.204965	0.000376639	0.672581	0.120953	R1=1;R2<1;R1=R2	R1>R2	0.495621	0.264382	0.166205	-0.256375	0.341363	0.68216	0.751996	0.161001	R1=1;R2=1;R1=R2	conserved
Gohir.A01G066100.1	Gohir.D01G053400.1	0.43798	0.20121	0.0709967	0.616478	0.215785	0.0141894	-0.178498	0.573496	R1=1;R2>1;R1=R2	R1<R2	0.166096	0.347983	0.805011	0.544334	0.354847	0.308928	-0.378239	0.489041	R1=1;R2=1;R1=R2	conserved
Gohir.A01G066200.1	Gohir.D01G053500.1	0.736374	0.327926	0.0610921	0.758137	0.28472	0.0237507	-0.0217634	0.961979	R1=1;R2>1;R1=R2	R1<R2	-0.325323	0.227973	0.328385	-0.636834	0.505935	0.430645	0.311512	0.6166	R1=1;R2=1;R1=R2	conserved
Gohir.A01G066300.1	Gohir.D01G053600.1	0.245274	0.210828	0.383055	1.9597	0.151732	2.90447e-36	-1.71442	0.0012677	R1=1;R2>1;R1<R2	R1<R2	0.00959382	0.346339	0.990624	0.236743	0.283777	0.639959	-0.227149	0.639602	R1=1;R2=1;R1=R2	conserved
Gohir.A01G067000.1	Gohir.D01G054200.1	-0.253363	0.25848	0.473986	-0.441442	0.138456	0.00548022	0.188079	0.553001	R1=1;R2<1;R1=R2	R1>R2	0.0306202	0.218945	0.948891	-0.147951	0.284788	0.797886	0.178572	0.646822	R1=1;R2=1;R1=R2	conserved
Gohir.A01G067100.1	Gohir.D01G054300.1	1.25624	0.399459	0.0057997	0.345464	0.482728	0.633357	0.910777	0.214547	R1>1;R2=1;R1=R2	R1>R2	0.740402	0.641292	0.458646	0.326303	0.533853	0.754701	0.414099	0.646544	R1=1;R2=1;R1=R2	conserved
Gohir.A01G067300.1	Gohir.D01G054500.1	2.15318	0.429219	3.82804e-06	1.70328	0.31167	4.11572e-07	0.449902	0.435517	R1>1;R2>1;R1=R2	conserved	2.04723	0.42909	2.14096e-05	0.586359	0.562389	0.536587	1.46087	0.112679	R1>1;R2=1;R1=R2	R1>R2
Gohir.A01G067500.1	Gohir.D01G054800.1	-0.872503	0.223404	0.00044601	-1.40983	0.16156	6.61493e-17	0.537327	0.109584	R1<1;R2<1;R1=R2	conserved	0.231671	0.274977	0.61801	-0.411151	0.512976	0.656582	0.642822	0.348557	R1=1;R2=1;R1=R2	conserved
Gohir.A01G068800.1	Gohir.D01G056200.1	-0.225621	0.199263	0.397026	1.15955	0.233791	5.23848e-06	-1.38517	0.00856089	R1=1;R2>1;R1<R2	R1<R2	-0.141768	0.571266	0.907789	-0.488066	0.513134	0.580424	0.346298	0.675627	R1=1;R2=1;R1=R2	conserved
Gohir.A01G069000.1	Gohir.D01G056500.1	0.899543	0.483065	0.131898	0.822781	0.782908	0.44881	0.0767628	0.938077	R1=1;R2=1;R1=R2	conserved	-0.738112	1.84146	0.842264	-0.554824	0.742151	0.684316	-0.183287	0.93301	R1=1;R2=1;R1=R2	conserved
Gohir.A01G069200.1	Gohir.D01G056700.1	0.835972	0.205373	0.000236961	1.0253	0.197723	1.74134e-06	-0.18933	0.536774	R1>1;R2>1;R1=R2	conserved	-0.494622	0.292345	0.223955	0.0405246	0.317748	0.958369	-0.535147	0.283376	R1=1;R2=1;R1=R2	conserved
Gohir.A01G069800.1	Gohir.D01G057000.1	-0.851302	0.613096	0.28369	-1.23628	0.339546	0.001237	0.384977	0.60899	R1=1;R2<1;R1=R2	R1>R2	-0.0961708	0.707874	0.95045	-1.21436	0.655584	0.19232	1.11819	0.311298	R1=1;R2=1;R1=R2	conserved
Gohir.A01G070000.1	Gohir.D01G057200.1	-2.54105	0.316806	2.15653e-14	-2.70996	0.317318	3.18708e-16	0.168911	0.72248	R1<1;R2<1;R1=R2	conserved	-1.44501	0.408885	0.00269839	-1.92425	0.388449	1.11203e-05	0.47924	0.443456	R1<1;R2<1;R1=R2	conserved
Gohir.A01G071400.1	Gohir.D01G058300.1	0.820754	0.24003	0.00244268	-0.0651341	0.141898	0.772169	0.885888	0.0275078	R1>1;R2=1;R1>R2	R1>R2	1.5016	0.309676	1.51227e-05	0.615194	0.494588	0.437441	0.886405	0.216501	R1>1;R2=1;R1=R2	R1>R2
Gohir.A01G071600.1	Gohir.D01G058500.1	-0.582716	0.36924	0.21354	0.138777	0.413567	0.839728	-0.721493	0.255288	R1=1;R2=1;R1=R2	conserved	-0.0564737	0.520726	0.961074	-0.0642067	0.407524	0.948479	0.00773296	0.99126	R1=1;R2=1;R1=R2	conserved
Gohir.A01G072800.1	Gohir.D01G059400.1	0.630865	0.616529	0.452061	0.97178	0.526171	0.14125	-0.340915	0.691541	R1=1;R2=1;R1=R2	conserved	0.687182	0.827777	0.625086	-1.04115	0.547414	0.176611	1.72833	0.167434	R1=1;R2=1;R1=R2	conserved
Gohir.A01G072900.1	Gohir.D01G059500.1	1.09606	0.37803	0.0119098	0.54617	0.298408	0.145339	0.549894	0.305316	R1>1;R2=1;R1=R2	R1>R2	-0.992533	0.260173	0.00102315	-0.982902	0.273449	0.00258478	-0.00963005	0.98087	R1<1;R2<1;R1=R2	conserved
Gohir.A01G073000.1	Gohir.D01G059600.1	0.427654	0.439439	0.477457	-0.600308	0.530679	0.407019	1.02796	0.204721	R1=1;R2=1;R1=R2	conserved	0.695388	0.893734	0.652949	-0.121767	0.701233	0.942297	0.817155	0.513831	R1=1;R2=1;R1=R2	conserved
Gohir.A01G073400.1	Gohir.D01G060000.1	-1.25523	0.445468	0.0149225	-0.0919405	0.320752	0.865371	-1.16329	0.0883866	R1<1;R2=1;R1=R2	R1<R2	0.497618	0.272474	0.180454	0.574911	0.398167	0.34658	-0.0772934	0.881447	R1=1;R2=1;R1=R2	conserved
Gohir.A01G073700.1	Gohir.D01G060300.1	-0.740947	0.362801	0.0935454	-0.688979	0.304229	0.0609487	-0.0519681	0.916873	R1=1;R2=1;R1=R2	conserved	0.462423	0.33837	0.356016	-0.865805	0.60186	0.348679	1.32823	0.145716	R1=1;R2=1;R1=R2	conserved
Gohir.A01G074000.1	Gohir.D01G060500.1	0.613846	0.251933	0.0395257	0.137241	0.238201	0.707498	0.476606	0.228842	R1>1;R2=1;R1=R2	R1>R2	0.782134	0.268274	0.017084	0.231525	0.298004	0.669049	0.550609	0.242369	R1>1;R2=1;R1=R2	R1>R2
Gohir.A01G074300.1	Gohir.D01G060800.1	-0.177345	0.395708	0.772717	-0.418133	0.356881	0.388425	0.240787	0.670468	R1=1;R2=1;R1=R2	conserved	-0.538263	0.407666	0.378424	-0.280808	0.38584	0.695402	-0.257455	0.670353	R1=1;R2=1;R1=R2	conserved
Gohir.A01G075300.1	Gohir.D01G062600.1	0.887931	0.35575	0.0341566	0.960959	0.460242	0.0884057	-0.0730276	0.905981	R1>1;R2=1;R1=R2	R1>R2	0.865775	0.663039	0.385079	2.12403	0.577347	0.00194622	-1.25826	0.226915	R1=1;R2>1;R1=R2	R1<R2
Gohir.A01G076200.1	Gohir.D01G063700.1	-0.140617	0.254204	0.712032	0.361653	0.293739	0.360949	-0.502271	0.259034	R1=1;R2=1;R1=R2	conserved	-1.56385	0.32517	1.80947e-05	-0.421949	0.406906	0.539671	-1.1419	0.0967575	R1<1;R2=1;R1=R2	R1<R2
Gohir.A01G078000.1	Gohir.D01G065100.1	0.222527	0.279862	0.575107	0.267494	0.255376	0.450859	-0.0449669	0.910198	R1=1;R2=1;R1=R2	conserved	-0.0230824	0.760165	0.989936	-0.361257	0.511374	0.706783	0.338175	0.733249	R1=1;R2=1;R1=R2	conserved
Gohir.A01G078100.1	Gohir.D01G065200.1	-0.598762	0.316666	0.125171	-0.0626508	0.252711	0.885126	-0.536111	0.243052	R1=1;R2=1;R1=R2	conserved	-0.555329	0.351791	0.266219	-0.44941	0.37438	0.457042	-0.105919	0.846758	R1=1;R2=1;R1=R2	conserved
Gohir.A01G078800.1	Gohir.D01G065900.1	-0.456665	0.303716	0.239798	-0.145307	0.259321	0.716728	-0.311358	0.470945	R1=1;R2=1;R1=R2	conserved	-0.228977	0.435227	0.781683	-1.0647	0.401986	0.0386911	0.83572	0.231616	R1=1;R2<1;R1=R2	R1>R2
Gohir.A01G079100.1	Gohir.D01G066200.1	1.20949	0.163127	2.0496e-12	1.13962	0.170416	3.04657e-10	0.0698644	0.779727	R1>1;R2>1;R1=R2	conserved	0.945843	0.284285	0.00521645	1.08659	0.264362	0.000404498	-0.140743	0.73538	R1>1;R2>1;R1=R2	conserved
Gohir.A01G079400.1	Gohir.D01G066400.1	-2.3703	0.302338	8.71405e-14	-1.89742	0.277977	1.23289e-10	-0.47288	0.302329	R1<1;R2<1;R1=R2	conserved	-0.727763	0.554074	0.381582	-0.324028	0.493464	0.733636	-0.403735	0.615615	R1=1;R2=1;R1=R2	conserved
Gohir.A01G079700.1	Gohir.D01G066900.1	-1.03811	0.220901	1.6592e-05	-0.498639	0.173295	0.0133994	-0.539467	0.11281	R1<1;R2<1;R1=R2	conserved	-0.66368	0.246396	0.0301151	-1.08176	0.318202	0.00485135	0.418075	0.360948	R1<1;R2<1;R1=R2	conserved
Gohir.A01G079800.1	Gohir.D01G067000.1	-1.89079	0.380839	4.91463e-06	-0.430315	0.540095	0.588046	-1.46048	0.0942868	R1<1;R2=1;R1=R2	R1<R2	-1.61018	0.565565	0.0205254	0.444831	0.503879	0.61269	-2.05501	0.0541318	R1<1;R2=1;R1=R2	R1<R2
Gohir.A01G080000.1	Gohir.D01G067200.1	0.529232	0.15758	0.00297792	0.756625	0.195545	0.000539706	-0.227393	0.41364	R1>1;R2>1;R1=R2	conserved	0.255515	0.319006	0.640328	0.0381188	0.250153	0.950108	0.217396	0.621734	R1=1;R2=1;R1=R2	conserved
Gohir.A01G080200.1	Gohir.D01G067400.1	0.070178	0.354621	0.902122	-0.230565	0.506977	0.774418	0.300743	0.653426	R1=1;R2=1;R1=R2	conserved	0.274247	0.649211	0.831973	0.695757	0.833138	0.639527	-0.42151	0.711378	R1=1;R2=1;R1=R2	conserved
Gohir.A01G080600.1	Gohir.D01G067800.1	-1.51006	0.500183	0.00845878	-1.46976	0.519307	0.0152683	-0.0403057	0.957708	R1<1;R2<1;R1=R2	conserved	2.06618	0.493541	0.000258005	2.12781	0.43713	1.66212e-05	-0.0616372	0.930072	R1>1;R2>1;R1=R2	conserved
Gohir.A01G081100.1	Gohir.D01G068200.1	3.13609	0.822307	0.000627146	-1.20093	0.722923	0.193238	4.33701	0.0108466	R1>1;R2=1;R1>R2	R1>R2	-0.299955	0.751589	0.843063	2.5118	0.413854	3.31288e-08	-2.81176	0.0441573	R1=1;R2>1;R1<R2	R1<R2
Gohir.A01G081200.1	Gohir.D01G068300.1	0.631849	0.368997	0.171426	0.723973	0.41959	0.173485	-0.0921244	0.876195	R1=1;R2=1;R1=R2	conserved	1.1794	0.601371	0.142939	0.542207	0.508961	0.526329	0.637197	0.465153	R1=1;R2=1;R1=R2	conserved
Gohir.A01G082300.1	Gohir.D01G068900.1	-0.464178	0.118409	0.000421985	-1.15141	0.141019	6.75224e-15	0.68723	0.0173043	R1<1;R2<1;R1>R2	conserved	-1.19826	0.303663	0.000639607	-1.21568	0.238966	5.94365e-06	0.0174158	0.966325	R1<1;R2<1;R1=R2	conserved
Gohir.A01G082500.1	Gohir.D01G069100.1	0.394791	0.187075	0.0815141	0.887651	0.260489	0.00272643	-0.49286	0.200891	R1=1;R2>1;R1=R2	R1<R2	1.14227	0.318924	0.00231662	0.444503	0.342204	0.411646	0.69777	0.2104	R1>1;R2=1;R1=R2	R1>R2
Gohir.A01G083100.1	Gohir.D01G069600.1	0.783089	0.344509	0.0576115	-3.79173	0.519715	4.84847e-12	4.57482	0.00254786	R1=1;R2<1;R1>R2	R1>R2	-2.04097	0.809059	0.0453028	-3.75112	1.00031	0.00152236	1.71015	0.257367	R1<1;R2<1;R1=R2	conserved
Gohir.A01G083300.1	Gohir.D01G069800.1	-0.711982	0.320966	0.0647535	-0.290794	0.217291	0.312705	-0.421188	0.328206	R1=1;R2=1;R1=R2	conserved	-0.506911	0.193352	0.0358571	0.15909	0.23156	0.717979	-0.666001	0.0940147	R1<1;R2=1;R1=R2	R1<R2
Gohir.A01G083500.1	Gohir.D01G070000.1	-3.02026	3.20574	0.49221	1.02367	2.81108	NA	-4.04393	0.386654	R1=1;R2=1;R1=R2	conserved	0.415704	3.11131	NA	0.637098	2.78324	0.920117	-0.221395	0.960277	R1=1;R2=1;R1=R2	conserved
Gohir.A01G083800.1	Gohir.D01G070200.1	0.323041	0.210049	0.227596	0.575725	0.2025	0.0147508	-0.252684	0.4271	R1=1;R2>1;R1=R2	R1<R2	1.2985	0.335591	0.000844609	0.876024	0.273769	0.00892469	0.422472	0.386627	R1>1;R2>1;R1=R2	conserved
Gohir.A01G083900.1	Gohir.D01G070300.1	2.00651	0.24452	5.01604e-15	-0.14252	0.141684	0.472369	2.14904	0.000916881	R1>1;R2=1;R1>R2	R1>R2	2.9518	0.745176	0.000604764	-0.504733	0.867648	0.769978	3.45653	0.0402351	R1>1;R2=1;R1>R2	R1>R2
Gohir.A01G084000.1	Gohir.D01G070400.1	0.79278	0.205108	0.000518632	0.566555	0.237476	0.0466379	0.226225	0.507036	R1>1;R2>1;R1=R2	conserved	0.472058	0.374806	0.406932	0.392578	0.537602	0.694265	0.07948	0.909981	R1=1;R2=1;R1=R2	conserved
Gohir.A01G084300.1	Gohir.D01G070700.1	2.16367	0.434255	4.52344e-06	1.35166	0.408316	0.0037369	0.812011	0.232362	R1>1;R2>1;R1=R2	conserved	2.87469	0.620873	4.05552e-05	0.475312	0.992759	0.818116	2.39938	0.123126	R1>1;R2=1;R1=R2	R1>R2
Gohir.A01G084600.1	Gohir.D01G071000.1	-0.834251	0.322559	0.027375	0.746635	0.47238	0.219611	-1.58089	0.0543416	R1<1;R2=1;R1=R2	R1<R2	0.633448	0.52995	0.437699	0.343911	0.504867	0.7212	0.289537	0.712655	R1=1;R2=1;R1=R2	conserved
Gohir.A01G084700.1	Gohir.D01G071100.1	-1.11703	0.240837	2.19586e-05	-1.23285	0.144539	3.48099e-16	0.115825	0.698403	R1<1;R2<1;R1=R2	conserved	-0.482912	0.376562	0.395848	-0.50634	0.333492	0.314835	0.0234276	0.965115	R1=1;R2=1;R1=R2	conserved
Gohir.A01G084800.1	Gohir.D01G071200.1	-0.711745	0.225643	0.00565031	-0.653489	0.239935	0.0202949	-0.058256	0.867024	R1<1;R2<1;R1=R2	conserved	-0.240819	0.391163	0.736423	-0.257453	0.470562	0.786059	0.0166344	0.979656	R1=1;R2=1;R1=R2	conserved
Gohir.A01G085100.1	Gohir.D01G071400.1	-0.3148	0.241969	0.320159	-0.168995	0.327608	0.742255	-0.145806	0.738495	R1=1;R2=1;R1=R2	conserved	-0.328802	0.610363	0.775693	-0.487364	0.554612	0.614648	0.158562	0.856982	R1=1;R2=1;R1=R2	conserved
Gohir.A01G085200.1	Gohir.D01G071500.1	-1.0442	0.184076	1.29628e-07	-0.614271	0.270803	0.0604538	-0.429925	0.263903	R1<1;R2=1;R1=R2	R1<R2	-1.39164	0.307139	6.2352e-05	-0.689175	0.391739	0.222571	-0.702462	0.234868	R1<1;R2=1;R1=R2	R1<R2
Gohir.A01G085300.1	Gohir.D01G071700.1	0.00703557	0.187956	0.983159	-0.296484	0.194292	0.238687	0.30352	0.315241	R1=1;R2=1;R1=R2	conserved	0.0973861	0.287717	0.869395	0.0738746	0.361969	0.929701	0.0235115	0.962002	R1=1;R2=1;R1=R2	conserved
Gohir.A01G085400.1	Gohir.D01G071800.1	-0.272018	0.22233	0.355278	-0.825475	0.205378	0.000305434	0.553458	0.12789	R1=1;R2<1;R1=R2	R1>R2	0.214421	0.283137	0.66448	-0.0402364	0.338347	0.960887	0.254657	0.595634	R1=1;R2=1;R1=R2	conserved
Gohir.A01G085700.1	Gohir.D01G072000.1	-0.750894	0.305333	0.03738	-0.433444	0.15215	0.0145204	-0.31745	0.401543	R1<1;R2<1;R1=R2	conserved	-1.09042	0.291703	0.00134514	-0.63131	0.370103	0.24142	-0.459114	0.387881	R1<1;R2=1;R1=R2	R1<R2
Gohir.A01G086000.1	Gohir.D01G072300.1	-0.288221	0.205414	0.278114	-0.968942	0.240817	0.000300711	0.680721	0.0915031	R1=1;R2<1;R1=R2	R1>R2	-0.466406	0.415837	0.475354	-0.681492	0.387817	0.223228	0.215086	0.724541	R1=1;R2=1;R1=R2	conserved
Gohir.A01G086500.1	Gohir.D01G072700.1	-0.0782491	0.267379	0.854707	0.676215	0.29616	0.0585292	-0.754465	0.122718	R1=1;R2=1;R1=R2	conserved	0.203994	0.490146	0.834919	0.40005	0.376965	0.528471	-0.196056	0.768041	R1=1;R2=1;R1=R2	conserved
Gohir.A01G086700.1	Gohir.D01G072900.1	1.03672	0.14627	2.05865e-11	0.995357	0.174535	1.1338e-07	0.0413639	0.863997	R1>1;R2>1;R1=R2	conserved	-0.716597	0.274368	0.0366743	0.0103564	0.232013	0.986449	-0.726954	0.115027	R1<1;R2=1;R1=R2	R1<R2
Gohir.A01G086900.1	Gohir.D01G073100.1	-0.886006	0.147093	1.78355e-08	-0.25533	0.208607	0.364359	-0.630677	0.0713544	R1<1;R2=1;R1=R2	R1<R2	-0.833385	0.373924	0.0861327	-0.170036	0.386922	0.835322	-0.663349	0.28522	R1=1;R2=1;R1=R2	conserved
Gohir.A01G087000.1	Gohir.D01G073200.1	-0.267305	0.656762	0.796111	0.0960774	0.478577	0.908079	-0.363383	0.673672	R1=1;R2=1;R1=R2	conserved	-1.01812	0.434342	0.0680237	-0.2131	0.502744	0.842226	-0.805021	0.293616	R1=1;R2=1;R1=R2	conserved
Gohir.A01G087100.1	Gohir.D01G073300.1	-0.268503	0.540438	0.744679	-0.678855	0.400778	0.182857	0.410353	0.5688	R1=1;R2=1;R1=R2	conserved	0.505847	0.574532	0.598178	0.934714	0.489325	0.174327	-0.428867	0.600951	R1=1;R2=1;R1=R2	conserved
Gohir.A01G087200.1	Gohir.D01G073500.1	0.0808345	1.91078	0.981138	-0.664721	1.33919	0.752293	0.745555	0.762508	R1=1;R2=1;R1=R2	conserved	0.418692	3.72662	NA	0.271217	2.92749	0.969239	0.147476	0.976744	R1=1;R2=1;R1=R2	conserved
Gohir.A01G087400.1	Gohir.D01G073700.1	1.42913	0.35143	0.000240507	0.757382	0.267202	0.0150936	0.671745	0.188869	R1>1;R2>1;R1=R2	conserved	0.923233	0.282819	0.00634059	0.899648	0.322011	0.0270513	0.0235853	0.958794	R1>1;R2>1;R1=R2	conserved
Gohir.A01G087500.1	Gohir.D01G073800.1	1.14237	0.276826	0.000189536	0.386155	0.452615	0.555814	0.756212	0.237822	R1>1;R2=1;R1=R2	R1>R2	0.0776582	0.614417	0.953986	1.65757	0.850431	0.162849	-1.57991	0.213373	R1=1;R2=1;R1=R2	conserved
Gohir.A01G092400.1	Gohir.D01G076800.1	-0.139877	0.22325	0.671645	-0.138869	0.232471	0.697593	-0.00100734	0.997634	R1=1;R2=1;R1=R2	conserved	-0.522627	0.435607	0.435773	-0.398283	0.43788	0.600598	-0.124344	0.850274	R1=1;R2=1;R1=R2	conserved
Gohir.A01G092700.1	Gohir.D01G077200.1	0.136093	0.32366	0.788474	0.264958	0.223079	0.381117	-0.128864	0.75665	R1=1;R2=1;R1=R2	conserved	-0.446462	0.348566	0.396423	-0.202911	0.403068	0.806731	-0.243551	0.671826	R1=1;R2=1;R1=R2	conserved
Gohir.A01G093000.1	Gohir.D01G077500.1	0.721003	0.19549	0.000982297	1.06882	0.24662	8.60097e-05	-0.347815	0.328346	R1>1;R2>1;R1=R2	conserved	1.17476	0.241857	1.45653e-05	0.948542	0.389285	0.0630924	0.226213	0.652219	R1>1;R2=1;R1=R2	R1>R2
Gohir.A01G093100.1	Gohir.D01G077600.1	-0.61832	0.23953	0.0277266	-0.601034	0.288695	0.0895013	-0.0172859	0.965293	R1<1;R2=1;R1=R2	R1<R2	-0.795437	0.432535	0.176641	-0.454104	0.426044	0.525967	-0.341333	0.60399	R1=1;R2=1;R1=R2	conserved
Gohir.A01G093200.1	Gohir.D01G077700.1	-0.805237	0.298079	0.0203603	-0.798381	0.272718	0.0116776	-0.00685628	0.987125	R1<1;R2<1;R1=R2	conserved	-0.589841	0.454661	0.388884	-0.522126	0.432699	0.453908	-0.0677146	0.919293	R1=1;R2=1;R1=R2	conserved
Gohir.A01G093300.1	Gohir.D01G077800.1	-1.04995	0.366903	0.0132563	1.62584	0.455987	0.00161333	-2.67579	0.00891574	R1<1;R2>1;R1<R2	R1<R2	-2.14725	0.721916	0.0145842	1.19436	0.5746	0.128812	-3.34161	0.0242761	R1<1;R2=1;R1<R2	R1<R2
Gohir.A01G093400.1	Gohir.D01G077900.1	0.411169	0.162217	0.0311407	0.298183	0.159582	0.135884	0.112986	0.641289	R1>1;R2=1;R1=R2	R1>R2	1.19604	0.300953	0.00057654	0.992493	0.511313	0.165049	0.203545	0.752631	R1>1;R2=1;R1=R2	R1>R2
Gohir.A01G093500.1	Gohir.D01G078000.1	-1.00284	1.54455	0.658171	-0.698801	1.60866	0.786463	-0.304041	0.897185	R1=1;R2=1;R1=R2	conserved	-0.278213	0.27016	0.522873	0.934295	0.369759	0.051352	-1.21251	0.0625937	R1=1;R2=1;R1=R2	conserved
Gohir.A01G093900.1	Gohir.D01G078400.1	-0.793774	0.228788	0.00206527	-0.962084	0.241829	0.000356486	0.16831	0.636042	R1<1;R2<1;R1=R2	conserved	-0.633663	0.228405	0.0247304	-0.582629	0.481984	0.452939	-0.0510343	0.930089	R1<1;R2=1;R1=R2	R1<R2
Gohir.A01G094700.1	Gohir.D01G079200.1	-0.0968093	0.33643	0.857219	0.0227907	0.224932	0.956587	-0.1196	0.779863	R1=1;R2=1;R1=R2	conserved	-0.0422397	0.317708	0.951965	0.326538	0.382386	0.62902	-0.368778	0.500704	R1=1;R2=1;R1=R2	conserved
Gohir.A01G095300.1	Gohir.D01G079500.1	-0.106007	0.20861	0.738115	-0.0493021	0.214056	0.892625	-0.056705	0.857374	R1=1;R2=1;R1=R2	conserved	-0.107796	0.347918	0.881792	-0.219479	0.325357	0.724556	0.111683	0.82619	R1=1;R2=1;R1=R2	conserved
Gohir.A01G095800.1	Gohir.D01G080100.1	-0.126595	0.34738	0.818857	0.942683	0.458503	0.0944153	-1.06928	0.135479	R1=1;R2=1;R1=R2	conserved	-0.113869	0.575906	0.92721	0.926618	0.627931	0.332031	-1.04049	0.289535	R1=1;R2=1;R1=R2	conserved
Gohir.A01G096700.1	Gohir.D01G081000.1	-0.356773	0.217203	0.19262	0.0444858	0.409611	0.953283	-0.401259	0.44824	R1=1;R2=1;R1=R2	conserved	-0.102853	0.469438	0.919393	0.101103	0.418479	0.914627	-0.203956	0.762154	R1=1;R2=1;R1=R2	conserved
Gohir.A01G096900.1	Gohir.D01G081200.1	-1.24848	0.308537	0.00025963	-0.999002	0.268332	0.000924551	-0.24948	0.568541	R1<1;R2<1;R1=R2	conserved	-4.25701	0.683402	1.01158e-08	-3.14159	0.940286	0.00582695	-1.11541	0.396395	R1<1;R2<1;R1=R2	conserved
Gohir.A01G097200.1	Gohir.D01G081800.1	-0.622403	0.162504	0.000590558	-0.435016	0.151121	0.0133556	-0.187388	0.437579	R1<1;R2<1;R1=R2	conserved	-0.375704	0.258474	0.317112	-0.149822	0.274079	0.786181	-0.225881	0.5812	R1=1;R2=1;R1=R2	conserved
Gohir.A01G098500.1	Gohir.D01G083100.1	0.00586974	0.321993	0.991911	-1.23766	0.284175	7.86612e-05	1.24353	0.0342042	R1=1;R2<1;R1>R2	R1>R2	-0.688558	0.366229	0.164644	-0.972024	0.476063	0.137885	0.283466	0.663086	R1=1;R2=1;R1=R2	conserved
Gohir.A01G099000.1	Gohir.D01G083500.1	0.457349	0.373218	0.354586	-0.571186	0.407572	0.287794	1.02854	0.1268	R1=1;R2=1;R1=R2	conserved	-0.0856606	0.667923	0.95382	-0.768227	0.698409	0.507641	0.682566	0.519037	R1=1;R2=1;R1=R2	conserved
Gohir.A01G099200.1	Gohir.D01G083800.1	-0.65433	0.375887	0.163475	0.775121	0.26434	0.011518	-1.42945	0.0272401	R1=1;R2>1;R1<R2	R1<R2	-1.27797	0.468238	0.0277434	0.659717	0.412809	0.282219	-1.93769	0.0368429	R1<1;R2=1;R1<R2	R1<R2
Gohir.A01G099800.1	Gohir.D01G084300.1	-0.182931	0.196394	0.497914	0.021214	0.184649	0.949689	-0.204145	0.483653	R1=1;R2=1;R1=R2	conserved	0.700892	0.262674	0.032051	0.853805	0.305091	0.0267396	-0.152912	0.723787	R1>1;R2>1;R1=R2	conserved
Gohir.A01G100200.1	Gohir.D01G084900.1	-0.993462	0.199936	4.82099e-06	-1.03763	0.152054	1.24662e-10	0.04417	0.867346	R1<1;R2<1;R1=R2	conserved	-0.779501	0.3324	0.0678805	-0.28887	0.255984	0.492564	-0.490631	0.311064	R1=1;R2=1;R1=R2	conserved
Gohir.A01G100700.1	Gohir.D01G085200.1	-1.4769	0.163441	4.84091e-18	-2.29966	0.224867	5.93586e-23	0.822768	0.0423782	R1<1;R2<1;R1>R2	conserved	0.989689	0.397078	0.0486824	0.569092	0.71845	0.661331	0.420597	0.64249	R1>1;R2=1;R1=R2	R1>R2
Gohir.A01G100800.1	Gohir.D01G085300.1	0.366101	0.197629	0.134089	0.42637	0.136123	0.00647619	-0.060269	0.811938	R1=1;R2>1;R1=R2	R1<R2	0.582462	0.279258	0.114031	0.259992	0.376028	0.715233	0.32247	0.531963	R1=1;R2=1;R1=R2	conserved
Gohir.A01G101000.1	Gohir.D01G085500.1	0.848375	0.396535	0.0767754	1.4659	0.219715	3.3726e-10	-0.617527	0.237483	R1=1;R2>1;R1=R2	R1<R2	1.14449	0.815706	0.339059	1.28346	1.34219	0.577888	-0.138972	0.934594	R1=1;R2=1;R1=R2	conserved
Gohir.A01G101100.1	Gohir.D01G086000.1	0.887837	0.20381	7.40766e-05	0.561275	0.228347	0.0392485	0.326562	0.339456	R1>1;R2>1;R1=R2	conserved	1.23498	0.401688	0.0109755	1.0835	0.334109	0.00784603	0.15148	0.786735	R1>1;R2>1;R1=R2	conserved
Gohir.A01G101200.1	Gohir.D01G086100.1	-0.0250454	0.201719	0.93976	-0.261713	0.184543	0.280571	0.236668	0.426741	R1=1;R2=1;R1=R2	conserved	0.499896	0.278314	0.189474	0.0727704	0.304756	0.915771	0.427125	0.359618	R1=1;R2=1;R1=R2	conserved
Gohir.A01G101500.1	Gohir.D01G086600.1	-0.113637	0.23782	0.755034	0.0606662	0.164944	0.822309	-0.174304	0.573867	R1=1;R2=1;R1=R2	conserved	-0.482535	0.278963	0.211433	-0.47364	0.369845	0.421189	-0.00889506	0.985666	R1=1;R2=1;R1=R2	conserved
Gohir.A01G101600.1	Gohir.D01G086700.1	-0.527563	0.937354	0.706261	0.0890145	0.609557	0.93334	-0.616577	0.606067	R1=1;R2=1;R1=R2	conserved	0.121716	3.599	0.989143	-0.722284	1.30163	0.782969	0.844	0.842116	R1=1;R2=1;R1=R2	conserved
Gohir.A01G101800.1	Gohir.D01G086900.1	0.826587	0.205607	0.000286916	-0.290738	0.309185	0.507015	1.11732	0.0440538	R1>1;R2=1;R1>R2	R1>R2	1.14144	0.423945	0.0301948	-0.393526	0.479643	0.647361	1.53497	0.0755002	R1>1;R2=1;R1=R2	R1>R2
Gohir.A01G101900.1	Gohir.D01G087000.1	1.30282	0.226789	8.72338e-08	1.33993	0.162969	4.30778e-15	-0.0371108	0.89954	R1>1;R2>1;R1=R2	conserved	0.0678935	0.370546	0.933444	-0.118604	0.402163	0.894213	0.186497	0.750341	R1=1;R2=1;R1=R2	conserved
Gohir.A01G102100.1	Gohir.D01G087200.1	0.127872	0.332088	0.807564	0.256922	0.387053	0.662152	-0.129051	0.811553	R1=1;R2=1;R1=R2	conserved	0.963361	0.595549	0.251857	-0.34953	0.489742	0.702809	1.31289	0.166494	R1=1;R2=1;R1=R2	conserved
Gohir.A01G102400.1	Gohir.D01G087500.1	-0.709773	0.316414	0.0614253	-0.473244	0.176375	0.0225239	-0.236529	0.545651	R1=1;R2<1;R1=R2	R1>R2	-0.0919123	0.35028	0.902001	-0.44824	0.401592	0.498481	0.356328	0.540952	R1=1;R2=1;R1=R2	conserved
Gohir.A01G102900.1	Gohir.D01G088200.1	0.0199941	0.303511	0.970657	0.510504	0.261126	0.115528	-0.49051	0.275233	R1=1;R2=1;R1=R2	conserved	-0.182367	0.34421	0.779973	0.290562	0.38098	0.675717	-0.472929	0.409626	R1=1;R2=1;R1=R2	conserved
Gohir.A01G103100.1	Gohir.D01G088400.1	0.237663	0.229839	0.446473	0.0314062	0.290132	0.953471	0.206256	0.605754	R1=1;R2=1;R1=R2	conserved	-0.168451	0.342365	0.798017	-0.0609524	0.389363	0.9489	-0.107499	0.846033	R1=1;R2=1;R1=R2	conserved
Gohir.A01G103200.1	Gohir.D01G088500.1	-0.446044	0.542235	0.559219	-0.162543	0.382677	0.791539	-0.283501	0.68735	R1=1;R2=1;R1=R2	conserved	-3.16795	1.55656	0.125082	-0.858813	1.21732	0.707321	-2.30914	0.310947	R1=1;R2=1;R1=R2	conserved
Gohir.A01G103300.1	Gohir.D01G088600.1	-0.964365	0.201619	1.14345e-05	-0.840079	0.417504	0.102996	-0.124286	0.806379	R1<1;R2=1;R1=R2	R1<R2	-0.238926	0.345112	0.696486	-0.742949	0.440508	0.248058	0.504023	0.42139	R1=1;R2=1;R1=R2	conserved
Gohir.A01G103500.1	Gohir.D01G088800.1	-0.268066	0.283856	0.491285	-0.316807	0.189178	0.188826	0.0487414	0.892151	R1=1;R2=1;R1=R2	conserved	0.159192	0.335941	0.806704	-0.00688742	0.293301	0.992245	0.166079	0.728807	R1=1;R2=1;R1=R2	conserved
Gohir.A01G103700.1	Gohir.D01G089000.1	-0.895569	0.288687	0.00660234	-0.90062	0.475448	0.129638	0.00505096	0.993257	R1<1;R2=1;R1=R2	R1<R2	-1.45786	0.86951	0.229508	-0.55616	0.517643	0.520939	-0.901702	0.43375	R1=1;R2=1;R1=R2	conserved
Gohir.A01G103800.1	Gohir.D01G089100.1	-0.00615485	0.123609	0.978205	0.0908441	0.157924	0.707846	-0.0969989	0.652979	R1=1;R2=1;R1=R2	conserved	0.469415	0.264737	0.197465	0.232297	0.322804	0.700151	0.237119	0.601511	R1=1;R2=1;R1=R2	conserved
Gohir.A01G104100.1	Gohir.D01G089300.1	0.273946	0.239915	0.392077	0.530027	0.206451	0.0301201	-0.256082	0.455329	R1=1;R2>1;R1=R2	R1<R2	0.494859	0.424823	0.453418	0.480807	0.355623	0.387633	0.014052	0.981016	R1=1;R2=1;R1=R2	conserved
Gohir.A01G104700.1	Gohir.D01G089900.1	0.657994	0.209269	0.00581057	0.42885	0.178806	0.0453369	0.229145	0.443142	R1>1;R2>1;R1=R2	conserved	-0.632305	0.583046	0.494523	-0.462847	0.588223	0.664004	-0.169458	0.847871	R1=1;R2=1;R1=R2	conserved
Gohir.A01G105000.1	Gohir.D01G090200.1	0.185243	0.23081	0.57082	0.4594	0.170941	0.0222614	-0.274157	0.384015	R1=1;R2>1;R1=R2	R1<R2	-0.388468	0.260944	0.302525	-0.292571	0.358068	0.649076	-0.0958965	0.840175	R1=1;R2=1;R1=R2	conserved
Gohir.A01G105400.1	Gohir.D01G091700.1	-0.254451	0.242721	0.43931	0.00257578	0.265874	0.996841	-0.257027	0.509858	R1=1;R2=1;R1=R2	conserved	0.174913	0.4164	0.832586	0.407678	0.462256	0.613312	-0.232765	0.72749	R1=1;R2=1;R1=R2	conserved
Gohir.A01G105500.1	Gohir.D01G091800.1	-1.56983	0.311272	3.36242e-06	-1.0317	0.415095	0.0367963	-0.53813	0.357805	R1<1;R2<1;R1=R2	conserved	-1.39138	0.535124	0.0376567	-1.87161	0.617352	0.0143676	0.480224	0.588854	R1<1;R2<1;R1=R2	conserved
Gohir.A01G105600.1	Gohir.D01G091900.1	0.181667	0.224008	0.566115	0.253965	0.262177	0.492127	-0.0722979	0.843258	R1=1;R2=1;R1=R2	conserved	-0.216646	0.387604	0.766448	-0.405206	0.412311	0.565471	0.188559	0.755773	R1=1;R2=1;R1=R2	conserved
Gohir.A01G105700.1	Gohir.D01G092000.1	-0.0809068	0.297064	0.865138	0.037036	0.310138	0.947027	-0.117943	0.795233	R1=1;R2=1;R1=R2	conserved	-0.444687	0.456586	0.549237	0.0753734	0.566063	0.956893	-0.520061	0.515725	R1=1;R2=1;R1=R2	conserved
Gohir.A01G106200.1	Gohir.D01G092700.1	0.434428	0.225675	0.117594	1.38048	0.34355	0.000306392	-0.946051	0.0892187	R1=1;R2>1;R1=R2	R1<R2	0.882672	0.534614	0.239271	1.41263	0.588481	0.0683548	-0.529957	0.541845	R1=1;R2=1;R1=R2	conserved
Gohir.A01G106300.1	Gohir.D01G092800.1	0.387415	0.249908	0.223313	0.580017	0.41957	0.295219	-0.192602	0.71684	R1=1;R2=1;R1=R2	conserved	0.101503	0.549202	0.932836	-0.0309078	0.508188	0.980819	0.132411	0.868188	R1=1;R2=1;R1=R2	conserved
Gohir.A01G106400.1	Gohir.D01G092900.1	0.551993	0.20341	0.0197096	-0.225299	0.228635	0.483493	0.777292	0.0568907	R1>1;R2=1;R1=R2	R1>R2	0.676148	0.327806	0.119015	0.110279	0.387708	0.898794	0.565869	0.329091	R1=1;R2=1;R1=R2	conserved
Gohir.A01G107100.1	Gohir.D01G093500.1	-0.087398	0.187712	0.762359	-0.231376	0.195712	0.383365	0.143978	0.619517	R1=1;R2=1;R1=R2	conserved	-0.762336	0.286992	0.0330624	-0.517094	0.34313	0.318978	-0.245242	0.613549	R1<1;R2=1;R1=R2	R1<R2
Gohir.A01G107600.1	Gohir.D01G094000.1	0.518726	0.385296	0.30098	-0.0904704	0.413993	0.899468	0.609197	0.334156	R1=1;R2=1;R1=R2	conserved	0.399745	0.536093	0.670558	-0.000147467	0.535784	0.999831	0.399893	0.62568	R1=1;R2=1;R1=R2	conserved
Gohir.A01G107800.1	Gohir.D01G094300.1	4.46384	1.67518	NA	1.70336	0.978541	0.169057	2.76048	0.218971	R1=1;R2=1;R1=R2	conserved	-0.190108	0.429408	0.821773	-1.4678	0.316251	4.60099e-05	1.27769	0.0803634	R1=1;R2<1;R1=R2	R1>R2
Gohir.A01G108000.1	Gohir.D01G094400.1	1.51205	0.3215	1.63451e-05	0.481907	0.257991	0.136004	1.03014	0.0545685	R1>1;R2=1;R1=R2	R1>R2	-1.02999	0.657278	0.270815	-3.09953	0.240723	2.75343e-35	2.06954	0.0738132	R1=1;R2<1;R1=R2	R1>R2
Gohir.A01G108100.1	Gohir.D01G094500.1	-2.78777	0.216212	5.05629e-36	-3.39085	0.360115	1.44547e-19	0.603075	0.236136	R1<1;R2<1;R1=R2	conserved	-3.13061	0.492936	4.8316e-09	-1.53777	0.550076	0.0269412	-1.59284	0.0980883	R1<1;R2<1;R1=R2	conserved
Gohir.A01G108600.1	Gohir.D01G095000.1	2.07118	0.403257	2.13484e-06	2.55482	0.370014	7.28041e-11	-0.483637	0.417842	R1>1;R2>1;R1=R2	conserved	2.03487	0.425412	2.02992e-05	2.39681	0.387655	1.73288e-08	-0.361935	0.563845	R1>1;R2>1;R1=R2	conserved
Gohir.A01G109200.1	Gohir.D01G096000.1	0.0890317	0.159819	0.709721	0.133713	0.141875	0.506134	-0.0446808	0.842696	R1=1;R2=1;R1=R2	conserved	0.0308327	0.278588	0.960208	0.10382	0.3308	0.886291	-0.0729871	0.874398	R1=1;R2=1;R1=R2	conserved
Gohir.A01G109300.1	Gohir.D01G096100.1	0.547374	0.167026	0.00386258	-0.233855	0.214075	0.427035	0.781229	0.0431986	R1>1;R2=1;R1>R2	R1>R2	0.0330338	0.318762	0.963075	-0.144017	0.309084	0.824225	0.177051	0.710462	R1=1;R2=1;R1=R2	conserved
Gohir.A01G109600.1	Gohir.D01G096400.1	0.50382	0.186955	0.0207172	1.16086	0.25818	4.3016e-05	-0.657042	0.10959	R1>1;R2>1;R1=R2	conserved	0.361427	0.331415	0.491053	0.403211	0.439884	0.597558	-0.0417847	0.94343	R1=1;R2=1;R1=R2	conserved
Gohir.A01G110100.1	Gohir.D01G096700.1	1.2842	0.269035	1.19442e-05	0.81921	0.39213	0.0881837	0.464995	0.386674	R1>1;R2=1;R1=R2	R1>R2	1.19944	0.547368	0.0928624	0.163286	0.535764	0.889757	1.03615	0.247563	R1=1;R2=1;R1=R2	conserved
Gohir.A01G110300.1	Gohir.D01G096900.1	0.890862	0.224298	0.00034603	0.477473	0.412449	0.394942	0.413389	0.44019	R1>1;R2=1;R1=R2	R1>R2	1.27143	0.437099	0.0173696	1.12156	0.465556	0.0670612	0.149867	0.826021	R1>1;R2=1;R1=R2	R1>R2
Gohir.A01G110500.1	Gohir.D01G097100.1	-0.110153	0.333239	0.835975	-0.00298592	0.215886	0.99587	-0.107167	0.798491	R1=1;R2=1;R1=R2	conserved	-0.336425	0.353524	0.560066	0.373986	0.475597	0.664187	-0.710412	0.301823	R1=1;R2=1;R1=R2	conserved
Gohir.A01G111100.1	Gohir.D01G097800.1	-0.0528846	0.335118	0.921574	-0.238656	0.26062	0.520823	0.185772	0.679977	R1=1;R2=1;R1=R2	conserved	0.668117	0.288378	0.0721019	0.0142466	0.338562	0.98683	0.65387	0.217182	R1=1;R2=1;R1=R2	conserved
Gohir.A01G111400.1	Gohir.D01G098000.1	-0.493513	0.759113	0.657742	-0.0398465	0.507375	0.970007	-0.453667	0.641058	R1=1;R2=1;R1=R2	conserved	-0.155749	1.34477	0.957974	-0.636177	0.710824	0.608432	0.480428	0.772585	R1=1;R2=1;R1=R2	conserved
Gohir.A01G111900.1	Gohir.D01G098800.1	-0.808906	0.723554	0.403766	-2.43632	0.511707	1.32301e-05	1.62741	0.126811	R1=1;R2<1;R1=R2	R1>R2	0.0075865	1.0247	0.997548	0.207543	0.685978	0.890866	-0.199956	0.880122	R1=1;R2=1;R1=R2	conserved
Gohir.A01G112300.1	Gohir.D01G099100.1	0.314913	0.468702	0.644352	0.75746	0.582557	0.328873	-0.442547	0.584043	R1=1;R2=1;R1=R2	conserved	0.57449	1.19188	0.803238	0.425803	0.544242	0.66652	0.148687	0.917294	R1=1;R2=1;R1=R2	conserved
Gohir.A01G112400.1	Gohir.D01G099200.1	1.51028	0.253024	2.43179e-08	1.74743	0.194453	6.9673e-18	-0.23715	0.490918	R1>1;R2>1;R1=R2	conserved	0.394141	0.364636	0.496477	0.451315	0.422966	0.525412	-0.0571743	0.923483	R1=1;R2=1;R1=R2	conserved
Gohir.A01G112500.1	Gohir.D01G099300.1	0.392504	0.268454	0.255052	0.0956488	0.258621	0.82099	0.296855	0.462887	R1=1;R2=1;R1=R2	conserved	-0.251802	0.34584	0.679433	-0.328177	0.490985	0.727875	0.0763757	0.905597	R1=1;R2=1;R1=R2	conserved
Gohir.A01G112600.1	Gohir.D01G099400.1	-0.479642	0.209195	0.0551211	-0.372508	0.311181	0.377106	-0.107134	0.790324	R1=1;R2=1;R1=R2	conserved	-0.0433298	0.309473	0.948891	0.0702889	0.378536	0.937695	-0.113619	0.828078	R1=1;R2=1;R1=R2	conserved
Gohir.A01G112700.1	Gohir.D01G099500.1	-0.504939	0.263493	0.119401	-0.229856	0.242911	0.503753	-0.275083	0.477885	R1=1;R2=1;R1=R2	conserved	0.663499	0.251435	0.0344314	1.41197	0.249878	3.43377e-07	-0.748474	0.102326	R1>1;R2>1;R1=R2	conserved
Gohir.A01G113400.1	Gohir.D01G101200.1	-0.568969	0.22778	0.0340199	-0.634497	0.212811	0.010074	0.0655287	0.841944	R1<1;R2<1;R1=R2	conserved	-1.38334	0.274134	5.93678e-06	-0.831897	0.329829	0.0518533	-0.55144	0.270053	R1<1;R2=1;R1=R2	R1<R2
Gohir.A01G113500.1	Gohir.D01G101300.1	0.622019	0.264647	0.0483139	0.663656	0.292519	0.0604011	-0.0416373	0.92041	R1>1;R2=1;R1=R2	R1>R2	0.87112	0.55346	0.268035	0.979198	0.623519	0.292934	-0.108078	0.903198	R1=1;R2=1;R1=R2	conserved
Gohir.A01G113600.1	Gohir.D01G101400.1	0.387468	0.687119	0.705628	2.13859	0.483605	5.9174e-05	-1.75112	0.0926881	R1=1;R2>1;R1=R2	R1<R2	1.75744	0.754493	0.070221	3.53721	0.504633	9.54777e-11	-1.77977	0.131723	R1=1;R2>1;R1=R2	R1<R2
Gohir.A01G113800.1	Gohir.D01G101600.1	0.459814	0.626777	0.608831	-0.0791635	1.05466	0.971437	0.538978	0.687016	R1=1;R2=1;R1=R2	conserved	-0.3731	0.794191	0.808817	-0.384553	1.42458	0.903853	0.0114525	0.994821	R1=1;R2=1;R1=R2	conserved
Gohir.A01G114100.1	Gohir.D01G102700.1	-5.33493	0.927092	8.25089e-08	-3.2518	0.444817	4.37165e-12	-2.08313	0.109304	R1<1;R2<1;R1=R2	conserved	-10.019	1.90607	2.11924e-06	-3.30117	0.30393	3.58878e-25	-6.71779	0.0684965	R1<1;R2<1;R1=R2	conserved
Gohir.A01G114600.1	Gohir.D01G103000.1	0.643642	0.179544	0.00140174	0.574224	0.171242	0.00325408	0.0694176	0.791111	R1>1;R2>1;R1=R2	conserved	0.455163	0.373675	0.426944	0.570551	0.348142	0.266071	-0.115388	0.832382	R1=1;R2=1;R1=R2	conserved
Gohir.A01G114700.1	Gohir.D01G103100.1	-0.419577	0.203447	0.0898838	-0.0245068	0.170452	0.934266	-0.395071	0.196823	R1=1;R2=1;R1=R2	conserved	-0.160461	0.308803	0.784842	0.432241	0.295498	0.337733	-0.592702	0.237931	R1=1;R2=1;R1=R2	conserved
Gohir.A01G114800.1	Gohir.D01G103200.1	-3.27186	0.233585	2.06699e-42	-4.66287	0.197964	1.04831e-119	1.39101	0.00617222	R1<1;R2<1;R1>R2	conserved	-0.761582	0.237562	0.00753581	-0.682185	0.236249	0.021129	-0.0793968	0.824315	R1<1;R2<1;R1=R2	conserved
Gohir.A01G114900.1	Gohir.D01G103300.1	0.28006	0.690863	0.797114	1.07102	0.512051	0.0878174	-0.79096	0.400227	R1=1;R2=1;R1=R2	conserved	-0.598549	0.697529	0.610595	-0.407391	0.624771	0.735829	-0.191158	0.848326	R1=1;R2=1;R1=R2	conserved
Gohir.A01G115300.1	Gohir.D01G103600.1	1.10917	0.645387	0.169545	2.17781	0.617695	0.00184539	-1.06864	0.286518	R1=1;R2>1;R1=R2	R1<R2	0.443347	1.90623	0.913476	0.179195	3.94088	NA	0.264152	0.955817	R1=1;R2=1;R1=R2	conserved
Gohir.A01G115500.1	Gohir.D01G103800.1	-0.0750087	0.404833	0.908003	1.48553	0.353429	0.00014743	-1.56054	0.0338147	R1=1;R2>1;R1<R2	R1<R2	0.407521	0.600024	0.703218	1.30951	0.565685	0.0812689	-0.901991	0.33569	R1=1;R2=1;R1=R2	conserved
Gohir.A01G115700.1	Gohir.D01G104000.1	-0.576014	0.334399	0.168435	3.34094	0.847024	0.000406333	-3.91695	0.0300489	R1=1;R2>1;R1<R2	R1<R2	-0.110055	0.42887	0.90465	2.78535	0.83499	0.00592618	-2.89541	0.0542653	R1=1;R2>1;R1=R2	R1<R2
Gohir.A01G115800.1	Gohir.D01G104100.1	-0.0580546	0.14996	0.806909	-0.180368	0.232162	0.598782	0.122314	0.683365	R1=1;R2=1;R1=R2	conserved	0.0999589	0.335962	0.886808	-0.0308913	0.386156	0.974464	0.13085	0.811063	R1=1;R2=1;R1=R2	conserved
Gohir.A01G116000.1	Gohir.D01G104300.1	0.874212	0.165153	9.76579e-07	0.464894	0.140201	0.00367249	0.409319	0.117533	R1>1;R2>1;R1=R2	conserved	0.639082	0.318663	0.132019	0.75143	0.283533	0.0385229	-0.112348	0.805426	R1=1;R2>1;R1=R2	R1<R2
Gohir.A01G116400.1	Gohir.D01G104800.1	-2.56912	0.513519	4.09158e-06	-0.321938	0.432712	0.617249	-2.24718	0.0204391	R1<1;R2=1;R1<R2	R1<R2	-2.25656	1.27006	0.196184	0.384543	0.985365	0.856381	-2.6411	0.180105	R1=1;R2=1;R1=R2	conserved
Gohir.A01G116500.1	Gohir.D01G104900.1	-0.908811	0.440916	0.0900608	-0.703682	0.447666	0.222443	-0.205129	0.757909	R1=1;R2=1;R1=R2	conserved	-0.586921	0.515583	0.466396	-0.950682	0.768074	0.440607	0.363761	0.71692	R1=1;R2=1;R1=R2	conserved
Gohir.A01G116600.1	Gohir.D01G105000.1	-4.22114	0.698674	1.60407e-08	-2.63812	0.606881	8.13527e-05	-1.58302	0.148072	R1<1;R2<1;R1=R2	conserved	-3.25009	1.039	0.00947318	-3.44653	0.753448	6.11311e-05	0.196442	0.88644	R1<1;R2<1;R1=R2	conserved
Gohir.A01G116700.1	Gohir.D01G105100.1	-0.638444	0.209685	0.0078206	-0.286381	0.256044	0.413012	-0.352062	0.34354	R1<1;R2=1;R1=R2	R1<R2	0.0881589	0.264148	0.871063	-0.0901068	0.290915	0.887554	0.178266	0.673799	R1=1;R2=1;R1=R2	conserved
Gohir.A01G117400.1	Gohir.D01G105700.1	-0.318189	0.177702	0.149871	-0.223781	0.246774	0.525828	-0.0944084	0.772055	R1=1;R2=1;R1=R2	conserved	-0.633272	0.320452	0.139223	-0.285877	0.38992	0.692586	-0.347394	0.53043	R1=1;R2=1;R1=R2	conserved
Gohir.A01G117700.1	Gohir.D01G106000.1	-1.92492	0.31341	8.88978e-09	-1.60188	0.348283	2.73477e-05	-0.323039	0.524043	R1<1;R2<1;R1=R2	conserved	-1.50931	0.519973	0.0176729	-2.44595	0.525282	4.30091e-05	0.93664	0.27383	R1<1;R2<1;R1=R2	conserved
Gohir.A01G117900.1	Gohir.D01G106300.1	0.259929	0.404252	0.661718	-0.0806238	0.40034	0.907737	0.340553	0.576478	R1=1;R2=1;R1=R2	conserved	-0.790982	0.64415	0.422228	-0.407638	0.415026	0.565799	-0.383344	0.647361	R1=1;R2=1;R1=R2	conserved
Gohir.A01G118100.1	Gohir.D01G106400.1	-0.822159	0.248408	0.00348154	-0.584783	0.308521	0.129334	-0.237376	0.579509	R1<1;R2=1;R1=R2	R1<R2	-1.19663	0.410328	0.0170424	-1.11233	0.446961	0.0561226	-0.0843034	0.896256	R1<1;R2=1;R1=R2	R1<R2
Gohir.A01G118200.1	Gohir.D01G106500.1	-0.487234	0.278112	0.160437	-1.22967	0.294153	0.000161233	0.742431	0.130089	R1=1;R2<1;R1=R2	R1>R2	-0.723865	0.390744	0.172737	-1.0383	0.40632	0.0482216	0.314435	0.606773	R1=1;R2<1;R1=R2	R1>R2
Gohir.A01G118700.1	Gohir.D01G106900.1	0.949675	0.376406	0.031981	1.51671	0.432817	0.00198211	-0.567035	0.373363	R1>1;R2>1;R1=R2	conserved	0.308213	0.434861	0.687838	1.10052	0.572331	0.170367	-0.792307	0.336302	R1=1;R2=1;R1=R2	conserved
Gohir.A01G118900.1	Gohir.D01G107100.1	0.717795	0.21465	0.00312159	0.430341	0.265262	0.206081	0.287453	0.444274	R1>1;R2=1;R1=R2	R1>R2	0.618615	0.355161	0.207364	0.485992	0.387943	0.433088	0.132623	0.813442	R1=1;R2=1;R1=R2	conserved
Gohir.A01G119300.1	Gohir.D01G107500.1	-0.145407	0.280474	0.732856	-0.155991	0.44122	0.829732	0.0105834	0.984934	R1=1;R2=1;R1=R2	conserved	-0.715933	0.483392	0.305801	-0.0181503	0.517606	0.988865	-0.697783	0.38052	R1=1;R2=1;R1=R2	conserved
Gohir.A01G121000.1	Gohir.D01G108500.1	-0.285944	0.306766	0.497606	0.113088	0.349867	0.845741	-0.399031	0.434521	R1=1;R2=1;R1=R2	conserved	-0.646677	0.641507	0.534117	-0.888315	0.869095	0.546241	0.241638	0.834856	R1=1;R2=1;R1=R2	conserved
Gohir.A01G121200.1	Gohir.D01G108700.1	-0.178076	0.200435	0.521924	0.125933	0.214222	0.701833	-0.304009	0.350872	R1=1;R2=1;R1=R2	conserved	0.235533	0.3181	0.673048	0.283373	0.328211	0.623565	-0.0478405	0.921682	R1=1;R2=1;R1=R2	conserved
Gohir.A01G121500.1	Gohir.D01G109000.1	0.796867	0.188273	0.000123795	1.30778	0.224682	5.8575e-08	-0.51091	0.150343	R1>1;R2>1;R1=R2	conserved	1.49687	0.337249	9.26412e-05	1.37614	0.489337	0.0257745	0.120732	0.850119	R1>1;R2>1;R1=R2	conserved
Gohir.A01G121700.1	Gohir.D01G109100.1	0.933235	0.45422	0.0912183	-0.16978	0.298159	0.711031	1.10302	0.100406	R1=1;R2=1;R1=R2	conserved	-1.62485	1.94172	0.621298	1.01071	0.978074	0.541192	-2.63556	0.313412	R1=1;R2=1;R1=R2	conserved
Gohir.A01G121800.1	Gohir.D01G109200.1	-0.389274	0.160398	0.0404304	-0.604701	0.210327	0.0134921	0.215427	0.460238	R1<1;R2<1;R1=R2	conserved	-0.71355	0.310419	0.0747764	-0.736744	0.293354	0.0532433	0.0231936	0.959304	R1=1;R2=1;R1=R2	conserved
Gohir.A01G121900.1	Gohir.D01G109300.1	-0.953546	0.168689	1.44476e-07	-0.0313477	0.155787	0.907825	-0.922198	0.0104749	R1<1;R2=1;R1<R2	R1<R2	-0.825946	0.377524	0.0934591	-1.82934	0.308056	7.01086e-08	1.00339	0.111352	R1=1;R2<1;R1=R2	R1>R2
Gohir.A01G122200.1	Gohir.D01G109600.1	-0.85433	0.431585	0.105695	-0.542534	0.315695	0.175462	-0.311796	0.585403	R1=1;R2=1;R1=R2	conserved	-1.33383	1.16754	0.464476	-1.71523	1.62401	0.53033	0.381403	0.858948	R1=1;R2=1;R1=R2	conserved
Gohir.A01G122300.1	Gohir.D01G109700.1	-0.191529	0.238944	0.571325	-0.90068	0.311238	0.0128347	0.709151	0.143213	R1=1;R2<1;R1=R2	R1>R2	-0.512347	0.313643	0.246118	-0.869916	0.292117	0.0165859	0.357569	0.451282	R1=1;R2<1;R1=R2	R1>R2
Gohir.A01G122600.1	Gohir.D01G110100.1	0.375753	0.172159	0.0701088	0.460079	0.141378	0.00446843	-0.084326	0.720574	R1=1;R2>1;R1=R2	R1<R2	0.385085	0.231835	0.235666	0.226475	0.253365	0.609095	0.15861	0.668371	R1=1;R2=1;R1=R2	conserved
Gohir.A01G122900.1	Gohir.D01G110700.1	-0.842598	0.19007	5.35689e-05	-0.545623	0.194881	0.0165913	-0.296976	0.327529	R1<1;R2<1;R1=R2	conserved	0.0648507	0.296357	0.919393	0.139393	0.396303	0.871921	-0.0745423	0.888107	R1=1;R2=1;R1=R2	conserved
Gohir.A01G123400.1	Gohir.D01G111200.1	0.311733	0.390412	0.573058	0.226077	0.559896	0.803184	0.0856556	0.906467	R1=1;R2=1;R1=R2	conserved	1.17178	0.540089	0.0969382	2.20402	0.621769	0.00304997	-1.03224	0.279574	R1=1;R2>1;R1=R2	R1<R2
Gohir.A01G123800.1	Gohir.D01G111500.1	-0.204034	0.350282	0.695346	-0.239689	0.390142	0.688794	0.0356555	0.948667	R1=1;R2=1;R1=R2	conserved	-0.230927	0.47695	0.80215	-0.62303	0.540885	0.480448	0.392103	0.615941	R1=1;R2=1;R1=R2	conserved
Gohir.A01G123900.1	Gohir.D01G111600.1	3.97718	0.395493	3.49552e-22	2.03255	0.3667	2.708e-07	1.94463	0.0158842	R1>1;R2>1;R1>R2	conserved	5.01343	0.486345	7.47527e-23	1.24691	0.355003	0.00338953	3.76652	0.00445797	R1>1;R2>1;R1>R2	conserved
Gohir.A01G124000.1	Gohir.D01G111800.1	-0.610779	0.249797	0.0387078	0.332909	0.307548	0.432084	-0.943688	0.0717652	R1<1;R2=1;R1=R2	R1<R2	-0.0252862	0.339908	0.973615	0.147517	0.33203	0.833359	-0.172803	0.73452	R1=1;R2=1;R1=R2	conserved
Gohir.A01G125100.1	Gohir.D01G112700.1	-1.09128	0.20896	1.39418e-06	0.0322682	0.269385	0.946884	-1.12355	0.0286311	R1<1;R2=1;R1<R2	R1<R2	-0.23453	0.315137	0.671149	-0.0498113	0.387059	0.957883	-0.184719	0.730812	R1=1;R2=1;R1=R2	conserved
Gohir.A01G125300.1	Gohir.D01G112900.1	0.127815	0.223707	0.701849	-0.100095	0.258604	0.812249	0.22791	0.538044	R1=1;R2=1;R1=R2	conserved	0.108452	0.358583	0.885175	-0.0849999	0.462218	0.938137	0.193452	0.758448	R1=1;R2=1;R1=R2	conserved
Gohir.A01G126200.1	Gohir.D01G113800.1	-3.48802	0.471935	2.42924e-12	-3.20635	1.31874	0.0418956	-0.281672	0.855737	R1<1;R2<1;R1=R2	conserved	4.98508	1.75726	0.0210927	0.328371	0.55125	0.763201	4.65671	0.106927	R1>1;R2=1;R1=R2	R1>R2
Gohir.A01G126300.1	Gohir.D01G113900.1	0.563172	0.436377	0.324763	1.24886	0.260128	1.10062e-05	-0.685689	0.239296	R1=1;R2>1;R1=R2	R1<R2	1.56436	1.55374	NA	1.0774	0.323872	0.00608632	0.486963	0.78591	R1=1;R2>1;R1=R2	R1<R2
Gohir.A01G126500.1	Gohir.D01G114100.1	-0.612025	0.252901	0.0411211	-0.204928	0.317528	0.672525	-0.407097	0.370006	R1<1;R2=1;R1=R2	R1<R2	-0.254155	0.570834	0.820519	-0.628803	0.385198	0.268447	0.374648	0.619115	R1=1;R2=1;R1=R2	conserved
Gohir.A01G126900.1	Gohir.D01G114300.1	0.0720005	0.208103	0.8283	-0.123085	0.207521	0.699116	0.195085	0.537331	R1=1;R2=1;R1=R2	conserved	-0.249635	0.408605	0.738447	-0.993464	0.373243	0.0375023	0.743829	0.250634	R1=1;R2<1;R1=R2	R1>R2
Gohir.A01G128300.1	Gohir.D01G116400.1	-0.419554	0.521857	0.570059	-0.306586	0.323874	0.503522	-0.112968	0.861726	R1=1;R2=1;R1=R2	conserved	-0.778405	0.862709	0.587129	-1.34239	0.895483	0.322301	0.563989	0.673687	R1=1;R2=1;R1=R2	conserved
Gohir.A01G128900.1	Gohir.D01G118500.1	-0.202624	0.243222	0.55343	-0.0438173	0.252	0.920593	-0.158807	0.670286	R1=1;R2=1;R1=R2	conserved	-0.477641	0.512648	0.571134	-0.0622826	0.485495	0.958087	-0.415358	0.588044	R1=1;R2=1;R1=R2	conserved
Gohir.A01G129000.1	Gohir.D01G118600.1	-0.452148	0.315544	0.266262	-0.796781	0.327689	0.0418857	0.344634	0.484767	R1=1;R2<1;R1=R2	R1>R2	-0.368478	0.31784	0.456159	-1.24524	0.450812	0.0291597	0.876763	0.195063	R1=1;R2<1;R1=R2	R1>R2
Gohir.A01G129200.1	Gohir.D01G118800.1	0.717477	0.245391	0.0111342	-0.322667	0.336486	0.497077	1.04014	0.067751	R1>1;R2=1;R1=R2	R1>R2	-0.43738	0.485462	0.587444	0.0703437	0.457172	0.949544	-0.507724	0.488987	R1=1;R2=1;R1=R2	conserved
Gohir.A01G129300.1	Gohir.D01G118900.1	0.638522	0.145478	6.4459e-05	0.348172	0.239085	0.265457	0.29035	0.366857	R1>1;R2=1;R1=R2	R1>R2	0.280168	0.293458	0.558898	0.111987	0.316183	0.871111	0.168181	0.716609	R1=1;R2=1;R1=R2	conserved
Gohir.A01G129700.1	Gohir.D01G119000.1	0.653893	0.231599	0.0147123	0.628811	0.223479	0.0159778	0.0250822	0.940985	R1>1;R2>1;R1=R2	conserved	0.568777	0.308219	0.174853	0.0139267	0.342053	0.987431	0.55485	0.295259	R1=1;R2=1;R1=R2	conserved
Gohir.A01G131900.1	Gohir.D01G121000.1	0.383492	0.500126	0.591013	0.212529	0.147998	0.273166	0.170963	0.761683	R1=1;R2=1;R1=R2	conserved	0.346307	0.231815	0.300387	0.0238682	0.304583	0.974948	0.322439	0.450121	R1=1;R2=1;R1=R2	conserved
Gohir.A01G132000.1	Gohir.D01G121100.1	-2.32386	0.30249	2.85677e-13	-2.22409	0.784047	0.0150233	-0.0997778	0.914049	R1<1;R2<1;R1=R2	conserved	-2.31186	1.00822	0.0756112	-2.97191	0.44781	1.04981e-09	0.66005	0.595154	R1=1;R2<1;R1=R2	R1>R2
Gohir.A01G135400.1	Gohir.D01G122600.1	1.28675	0.410434	0.00598378	0.148112	0.562795	0.877515	1.13864	0.178385	R1>1;R2=1;R1=R2	R1>R2	2.29504	0.95223	0.0587538	1.5666	0.911316	0.236461	0.728448	0.60997	R1=1;R2=1;R1=R2	conserved
Gohir.A01G136100.1	Gohir.D01G123200.1	-2.71837	0.265518	5.77605e-23	-0.548142	0.242932	0.0621074	-2.17022	0.00188711	R1<1;R2=1;R1<R2	R1<R2	-2.83575	0.32896	3.99601e-16	-0.237144	0.286557	0.643831	-2.59861	0.00422971	R1<1;R2=1;R1<R2	R1<R2
Gohir.A01G136200.1	Gohir.D01G123300.1	-0.0243958	0.144295	0.916134	-0.124823	0.140308	0.535726	0.100427	0.639593	R1=1;R2=1;R1=R2	conserved	-0.118007	0.21907	0.775693	-0.197281	0.307547	0.74075	0.079274	0.845006	R1=1;R2=1;R1=R2	conserved
Gohir.A01G136300.1	Gohir.D01G123400.1	-1.80353	0.277916	1.05952e-09	-1.18596	0.417492	0.0148499	-0.61757	0.290973	R1<1;R2<1;R1=R2	conserved	-1.30173	0.911865	0.328186	-1.14319	0.683501	0.253225	-0.158543	0.896578	R1=1;R2=1;R1=R2	conserved
Gohir.A01G136400.1	Gohir.D01G123600.1	-0.942733	0.275814	0.00245284	-0.358405	0.230595	0.228535	-0.584328	0.165048	R1<1;R2=1;R1=R2	R1<R2	-0.384774	0.307717	0.411281	-0.57627	0.346081	0.256144	0.191496	0.700717	R1=1;R2=1;R1=R2	conserved
Gohir.A01G137800.1	Gohir.D01G127500.1	0.448901	0.198077	0.0584617	0.393099	0.263763	0.251804	0.0558023	0.873802	R1=1;R2=1;R1=R2	conserved	0.688988	0.336282	0.121931	0.440709	0.528214	0.639939	0.248279	0.715383	R1=1;R2=1;R1=R2	conserved
Gohir.A01G137900.1	Gohir.D01G127600.1	-0.0276019	0.46613	0.973953	0.189508	0.594139	0.848046	-0.21711	0.787464	R1=1;R2=1;R1=R2	conserved	-0.721338	0.86345	0.622159	-0.321391	0.548597	0.767955	-0.399947	0.719135	R1=1;R2=1;R1=R2	conserved
Gohir.A01G138000.1	Gohir.D01G127700.1	1.0182	0.407872	0.0341323	-0.083293	0.553713	0.931626	1.10149	0.184873	R1>1;R2=1;R1=R2	R1>R2	0.322404	0.857938	0.852879	-1.06966	1.09569	0.568333	1.39207	0.376777	R1=1;R2=1;R1=R2	conserved
Gohir.A01G138300.1	Gohir.D01G128000.1	-0.206531	0.22757	0.511314	-0.46008	0.201635	0.0587237	0.253549	0.442573	R1=1;R2=1;R1=R2	conserved	0.00477652	0.292597	0.994442	-0.432779	0.313863	0.374604	0.437555	0.365783	R1=1;R2=1;R1=R2	conserved
Gohir.A01G138400.1	Gohir.D01G128100.1	0.293508	0.317383	0.501197	1.33065	0.278996	1.27271e-05	-1.03714	0.0578935	R1=1;R2>1;R1=R2	R1<R2	0.486674	0.459533	0.508171	0.871424	0.494384	0.22137	-0.38475	0.599305	R1=1;R2=1;R1=R2	conserved
Gohir.A01G138600.1	Gohir.D01G128300.1	2.00268	0.476734	0.000140394	5.55205	0.370526	1.16459e-48	-3.54937	0.00203845	R1>1;R2>1;R1<R2	conserved	1.06594	0.730907	0.31516	5.39976	0.715203	2.27953e-12	-4.33383	0.0132982	R1=1;R2>1;R1<R2	R1<R2
Gohir.A01G139900.1	Gohir.D01G129100.1	-1.02844	0.268442	0.000588448	-0.914313	0.334423	0.0197633	-0.114125	0.802598	R1<1;R2<1;R1=R2	conserved	-0.932146	0.417571	0.0855938	-0.857918	0.464905	0.194339	-0.0742278	0.911236	R1=1;R2=1;R1=R2	conserved
Gohir.A01G140400.1	Gohir.D01G130900.1	0.357974	0.263013	0.294859	-1.91946	0.218214	3.61833e-17	2.27743	0.00114969	R1=1;R2<1;R1>R2	R1>R2	0.276391	0.262382	0.511011	-1.87779	0.324274	1.60434e-07	2.15418	0.00749236	R1=1;R2<1;R1>R2	R1>R2
Gohir.A01G140500.1	Gohir.D01G131400.1	1.11745	0.247298	3.71074e-05	0.455217	0.226154	0.102859	0.662229	0.10583	R1>1;R2=1;R1=R2	R1>R2	0.634045	0.287611	0.0904948	0.592206	0.291556	0.140447	0.0418388	0.923547	R1=1;R2=1;R1=R2	conserved
Gohir.A01G140600.1	Gohir.D01G131500.1	3.37507	3.01847	0.403715	-0.552345	1.86324	0.86018	3.92742	0.321653	R1=1;R2=1;R1=R2	conserved	2.0412	0.295638	1.4742e-10	1.65072	0.248518	1.01512e-09	0.390478	0.370758	R1>1;R2>1;R1=R2	conserved
Gohir.A01G140800.1	Gohir.D01G131700.1	0.740516	0.162033	2.97525e-05	0.950569	0.348098	0.0199282	-0.210052	0.623978	R1>1;R2>1;R1=R2	conserved	0.732774	0.340033	0.0995765	0.675668	0.602756	0.496503	0.057106	0.939193	R1=1;R2=1;R1=R2	conserved
Gohir.A01G141000.1	Gohir.D01G132000.1	0.305003	0.193379	0.213763	0.0644348	0.250398	0.880537	0.240568	0.488218	R1=1;R2=1;R1=R2	conserved	0.308967	0.31956	0.552781	-0.144245	0.402531	0.869361	0.453212	0.430064	R1=1;R2=1;R1=R2	conserved
Gohir.A01G141200.1	Gohir.D01G132600.1	1.05859	0.272124	0.000472812	1.99013	0.382389	1.58146e-06	-0.931538	0.120407	R1>1;R2>1;R1=R2	conserved	-1.45012	0.496808	0.0169296	-0.200152	0.43371	0.826749	-1.24997	0.132237	R1<1;R2=1;R1=R2	R1<R2
Gohir.A01G141400.1	Gohir.D01G132800.1	-0.477614	0.169983	0.0152379	-0.363813	0.158197	0.0565837	-0.113801	0.645163	R1<1;R2=1;R1=R2	R1<R2	-0.395352	0.240161	0.241325	-0.238735	0.260657	0.5976	-0.156616	0.681557	R1=1;R2=1;R1=R2	conserved
Gohir.A01G141600.1	Gohir.D01G133100.1	0.372822	0.429897	0.533969	0.9464	0.359721	0.0257548	-0.573578	0.353146	R1=1;R2>1;R1=R2	R1<R2	-1.6028	1.01122	0.264154	0.203398	0.375508	0.787951	-1.8062	0.20879	R1=1;R2=1;R1=R2	conserved
Gohir.A01G142100.1	Gohir.D01G133600.1	0.506076	0.263272	0.118144	0.104097	0.286543	0.824549	0.401979	0.352695	R1=1;R2=1;R1=R2	conserved	0.382375	0.333716	0.462927	0.000491381	0.382953	0.999402	0.381884	0.494719	R1=1;R2=1;R1=R2	conserved
Gohir.A01G142500.1	Gohir.D01G134400.1	-0.275981	0.145201	0.123024	0.374962	0.183888	0.097674	-0.650943	0.0474286	R1=1;R2=1;R1<R2	conserved	0.166676	0.309358	0.775693	-0.167681	0.352187	0.819151	0.334357	0.515695	R1=1;R2=1;R1=R2	conserved
Gohir.A01G142600.1	Gohir.D01G134500.1	1.58133	0.420977	0.000773907	1.73385	0.688328	0.0339062	-0.152524	0.860641	R1>1;R2>1;R1=R2	conserved	-0.619999	0.639441	0.551592	-0.896232	0.500292	0.211804	0.276233	0.751736	R1=1;R2=1;R1=R2	conserved
Gohir.A01G143100.1	Gohir.D01G135000.1	0.0186415	0.205459	0.958546	0.245006	0.301566	0.579218	-0.226365	0.570742	R1=1;R2=1;R1=R2	conserved	0.278026	0.53054	0.783052	0.389269	0.335689	0.476424	-0.111243	0.869456	R1=1;R2=1;R1=R2	conserved
Gohir.A01G144300.1	Gohir.D01G136300.1	0.241296	0.397579	0.682995	-0.0687285	0.240585	0.865867	0.310025	0.536269	R1=1;R2=1;R1=R2	conserved	-0.204446	0.301863	0.704112	-0.426109	0.26697	0.282795	0.221663	0.611964	R1=1;R2=1;R1=R2	conserved
Gohir.A01G145800.1	Gohir.D01G138400.1	1.09438	0.314293	0.00198096	0.351682	0.300251	0.388544	0.7427	0.14966	R1>1;R2=1;R1=R2	R1>R2	-0.312343	0.326065	0.557186	-0.374262	0.373485	0.55615	0.0619184	0.906741	R1=1;R2=1;R1=R2	conserved
Gohir.A01G145900.1	Gohir.D01G138500.1	-1.293	0.539199	0.0433583	-0.0219419	0.7672	0.99107	-1.27106	0.24952	R1<1;R2=1;R1=R2	R1<R2	-0.153953	0.820715	0.93142	-0.46889	0.768134	0.755129	0.314937	0.793299	R1=1;R2=1;R1=R2	conserved
Gohir.A01G146100.1	Gohir.D01G138600.1	-0.0844999	0.150198	0.706362	0.633368	0.2419	0.0265656	-0.717868	0.0742825	R1=1;R2>1;R1=R2	R1<R2	0.162619	0.237724	0.700438	0.0483932	0.263919	0.938431	0.114226	0.764037	R1=1;R2=1;R1=R2	conserved
Gohir.A01G146400.1	Gohir.D01G139600.1	0.319221	0.317246	0.460476	0.240696	0.179158	0.310679	0.0785243	0.838725	R1=1;R2=1;R1=R2	conserved	-0.430524	0.339095	0.402112	0.169084	0.38724	0.836447	-0.599608	0.309833	R1=1;R2=1;R1=R2	conserved
Gohir.A01G146800.1	Gohir.D01G140000.1	0.695036	0.24963	0.0163519	1.36772	0.165226	2.73855e-15	-0.672679	0.0765713	R1>1;R2>1;R1=R2	conserved	0.751944	0.36052	0.114031	0.589716	0.348306	0.245741	0.162228	0.762457	R1=1;R2=1;R1=R2	conserved
Gohir.A01G147000.1	Gohir.D01G140100.1	0.490544	0.229916	0.077719	0.0477666	0.221698	0.901097	0.442777	0.22583	R1=1;R2=1;R1=R2	conserved	1.11855	0.267606	0.000264178	0.157391	0.369106	0.840959	0.961158	0.109373	R1>1;R2=1;R1=R2	R1>R2
Gohir.A01G147800.1	Gohir.D01G140900.1	-1.47511	2.15565	0.637059	-0.0138744	3.73242	NA	-1.46124	0.754974	R1=1;R2=1;R1=R2	conserved	-1.28713	0.549418	0.0681711	-1.60546	0.433449	0.00178637	0.318332	0.673996	R1=1;R2<1;R1=R2	R1>R2
Gohir.A01G148700.1	Gohir.D01G141300.1	-1.18565	0.449798	0.0241658	-0.80979	0.353033	0.0573284	-0.37586	0.540057	R1<1;R2=1;R1=R2	R1<R2	-1.37647	0.755672	0.181853	-0.487487	0.572413	0.630237	-0.88898	0.405075	R1=1;R2=1;R1=R2	conserved
Gohir.A01G150000.1	Gohir.D01G143100.1	0.413446	0.18231	0.058252	-0.281704	0.243087	0.39436	0.695151	0.0835346	R1=1;R2=1;R1=R2	conserved	-0.0416599	0.34412	0.95612	-0.47662	0.33849	0.361835	0.43496	0.418495	R1=1;R2=1;R1=R2	conserved
Gohir.A01G150100.1	Gohir.D01G143400.1	-0.511526	0.138466	0.000963693	-0.258391	0.158531	0.203381	-0.253136	0.288829	R1<1;R2=1;R1=R2	R1<R2	-0.259063	0.224677	0.459294	-0.53606	0.316779	0.24598	0.276997	0.519122	R1=1;R2=1;R1=R2	conserved
Gohir.A01G150200.1	Gohir.D01G143500.1	0.491381	0.196026	0.033273	0.715182	0.186361	0.000609293	-0.223801	0.446502	R1>1;R2>1;R1=R2	conserved	0.24822	0.319286	0.653351	0.205275	0.391213	0.795298	0.0429447	0.936468	R1=1;R2=1;R1=R2	conserved
Gohir.A01G150300.1	Gohir.D01G143600.1	1.30914	0.63148	0.0879815	0.384109	0.524888	0.624426	0.925027	0.311107	R1=1;R2=1;R1=R2	conserved	0.977145	0.390348	0.0474686	0.105388	0.352807	0.892496	0.871757	0.173619	R1>1;R2=1;R1=R2	R1>R2
Gohir.A01G150800.1	Gohir.D01G143900.1	-1.7139	0.365326	1.72258e-05	-1.00439	0.228754	6.77701e-05	-0.709502	0.164074	R1<1;R2<1;R1=R2	conserved	0.147311	0.541366	0.897203	0.393448	0.313038	0.431276	-0.246136	0.718632	R1=1;R2=1;R1=R2	conserved
Gohir.A01G150900.1	Gohir.D01G144300.1	0.901423	0.257748	0.00188123	0.519017	0.346181	0.248524	0.382407	0.425536	R1>1;R2=1;R1=R2	R1>R2	1.20791	0.355454	0.00418081	-0.0688821	0.559774	0.960021	1.27679	0.139235	R1>1;R2=1;R1=R2	R1>R2
Gohir.A01G151200.1	Gohir.D01G144400.1	0.126894	0.311434	0.795923	0.308674	0.341476	0.527399	-0.181779	0.711671	R1=1;R2=1;R1=R2	conserved	-0.443962	0.438541	0.531742	-0.861373	0.364769	0.0737853	0.417411	0.506136	R1=1;R2=1;R1=R2	conserved
Gohir.A01G152400.1	Gohir.D01G145300.1	4.91962	0.544511	4.89316e-18	2.73839	0.403211	1.54842e-10	2.18123	0.0237775	R1>1;R2>1;R1>R2	conserved	0.385876	0.651619	0.749136	-2.49334	0.833985	0.0160544	2.87922	0.0563314	R1=1;R2<1;R1=R2	R1>R2
Gohir.A01G152900.1	Gohir.D01G145700.1	-0.847326	0.237106	0.00145643	-1.2167	0.198824	1.03966e-08	0.369376	0.286168	R1<1;R2<1;R1=R2	conserved	-0.731053	0.450074	0.249474	-0.609311	0.35431	0.236315	-0.121742	0.842622	R1=1;R2=1;R1=R2	conserved
Gohir.A01G154300.1	Gohir.D01G146500.1	0.325416	0.157876	0.0900608	-0.378391	0.199981	0.13012	0.703807	0.0482389	R1=1;R2=1;R1>R2	conserved	1.20211	0.553996	0.096906	2.3351	0.416685	4.39982e-07	-1.13299	0.182955	R1=1;R2>1;R1=R2	R1<R2
Gohir.A01G154400.1	Gohir.D01G146600.1	-0.4373	0.78501	0.709721	-0.830913	0.862556	0.494651	0.393613	0.750636	R1=1;R2=1;R1=R2	conserved	-0.294559	1.41837	0.922639	-0.589468	1.21259	0.814444	0.294909	0.882259	R1=1;R2=1;R1=R2	conserved
Gohir.A01G154500.1	Gohir.D01G146700.1	0.00656043	0.249823	0.988964	-0.568103	0.222331	0.0310307	0.574663	0.146805	R1=1;R2<1;R1=R2	R1>R2	0.185104	0.429175	0.827236	-0.368616	0.39763	0.592256	0.55372	0.397812	R1=1;R2=1;R1=R2	conserved
Gohir.A01G154700.1	Gohir.D01G146900.1	-0.163083	0.217309	0.599292	3.11658	0.331584	1.69249e-19	-3.27966	0.00173563	R1=1;R2>1;R1<R2	R1<R2	0.309976	0.41151	0.666421	2.05128	0.442285	4.6654e-05	-1.74131	0.0451825	R1=1;R2>1;R1<R2	R1<R2
Gohir.A01G192900.1	Gohir.D01G183200.1	0.763402	0.419095	0.14168	-0.942308	0.375461	0.0346543	1.70571	0.0293527	R1=1;R2<1;R1>R2	R1>R2	-0.0775023	0.818174	0.966161	-0.681165	0.477008	0.353191	0.603663	0.566328	R1=1;R2=1;R1=R2	conserved
Gohir.A01G193200.1	Gohir.D01G183500.1	0.886775	0.243045	0.00112564	0.872147	0.160118	4.52376e-07	0.0146275	0.961936	R1>1;R2>1;R1=R2	conserved	0.484656	0.480798	0.534117	1.42482	0.39253	0.00229486	-0.940167	0.207194	R1=1;R2>1;R1=R2	R1<R2
Gohir.A01G193400.1	Gohir.D01G183700.1	-0.120658	0.198153	0.681839	2.84255	0.432396	6.33976e-10	-2.96321	0.009738	R1=1;R2>1;R1<R2	R1<R2	0.0909059	0.463706	0.927897	3.35505	0.551974	3.17184e-08	-3.26414	0.0113373	R1=1;R2>1;R1<R2	R1<R2
Gohir.A01G193800.1	Gohir.D01G184100.1	0.852234	0.153064	2.29194e-07	0.756974	0.165622	3.09971e-05	0.0952603	0.691638	R1>1;R2>1;R1=R2	conserved	0.81125	0.310736	0.0367805	0.694185	0.294532	0.0745272	0.117065	0.7981	R1>1;R2=1;R1=R2	R1>R2
Gohir.A01G194100.1	Gohir.D01G184400.1	-0.477566	0.229066	0.0859565	0.111907	0.227657	0.754764	-0.589473	0.129826	R1=1;R2=1;R1=R2	conserved	1.79875	0.921385	0.14537	2.3059	0.900714	0.0477229	-0.507159	0.713963	R1=1;R2>1;R1=R2	R1<R2
Gohir.A01G194200.1	Gohir.D01G184600.1	-1.23573	0.239802	1.96482e-06	-1.30018	0.277122	1.80325e-05	0.064453	0.868107	R1<1;R2<1;R1=R2	conserved	-0.941238	0.312039	0.0129594	-0.841131	0.480441	0.225628	-0.100107	0.871092	R1<1;R2=1;R1=R2	R1<R2
Gohir.A01G194500.1	Gohir.D01G184700.1	-0.116753	0.16836	0.631666	0.404604	0.22809	0.159669	-0.521357	0.140034	R1=1;R2=1;R1=R2	conserved	0.011934	0.246012	0.982935	-0.372007	0.299365	0.437983	0.383941	0.379795	R1=1;R2=1;R1=R2	conserved
Gohir.A01G194700.1	Gohir.D01G184900.1	0.182353	0.18501	0.471433	0.578753	0.127932	3.80922e-05	-0.3964	0.139741	R1=1;R2>1;R1=R2	R1<R2	0.274567	0.24704	0.480202	0.462044	0.275046	0.250518	-0.187477	0.639051	R1=1;R2=1;R1=R2	conserved
Gohir.A01G196000.1	Gohir.D01G186400.1	-0.0756301	0.33761	0.888245	1.0205	0.344904	0.0107102	-1.09613	0.0750405	R1=1;R2>1;R1=R2	R1<R2	-1.20941	0.593083	0.124113	0.370373	0.450713	0.646924	-1.57979	0.106199	R1=1;R2=1;R1=R2	conserved
Gohir.A01G196300.1	Gohir.D01G186600.1	-0.155331	0.314488	0.746227	0.610182	0.18775	0.00452466	-0.765513	0.095276	R1=1;R2>1;R1=R2	R1<R2	0.280531	0.330148	0.614644	1.10626	0.402374	0.0302129	-0.82573	0.190508	R1=1;R2>1;R1=R2	R1<R2
Gohir.A01G196500.1	Gohir.D01G186800.1	0.0443083	0.252703	0.912846	0.334091	0.312064	0.438126	-0.289783	0.508123	R1=1;R2=1;R1=R2	conserved	0.05744	0.3423	0.938693	0.218731	0.383802	0.775232	-0.161291	0.76967	R1=1;R2=1;R1=R2	conserved
Gohir.A01G197100.1	Gohir.D01G187300.1	0.663707	0.290519	0.0561288	0.454383	0.125642	0.00135096	0.209324	0.544417	R1=1;R2>1;R1=R2	R1<R2	1.24407	0.318889	0.00075347	0.802547	0.259943	0.0123154	0.441527	0.345885	R1>1;R2>1;R1=R2	conserved
Gohir.A01G197600.1	Gohir.D01G187800.1	-1.25383	0.227824	3.23741e-07	-0.338322	0.170805	0.109579	-0.91551	0.0238164	R1<1;R2=1;R1<R2	R1<R2	-0.900437	0.554354	0.249474	0.221678	1.48428	NA	-1.12211	0.538065	R1=1;R2=1;R1=R2	conserved
Gohir.A01G197700.1	Gohir.D01G187900.1	0.879786	0.253732	0.00207913	1.18724	0.146626	1.1578e-14	-0.307454	0.346359	R1>1;R2>1;R1=R2	conserved	1.46596	0.325898	7.17527e-05	0.224668	0.380044	0.765017	1.24129	0.0697117	R1>1;R2=1;R1=R2	R1>R2
Gohir.A01G198200.1	Gohir.D01G188400.1	-0.758803	0.311308	0.0394465	-1.44673	0.456691	0.00582781	0.687923	0.285366	R1<1;R2<1;R1=R2	conserved	-0.200708	0.809989	0.907917	-1.23596	0.645052	0.172648	1.03526	0.376611	R1=1;R2=1;R1=R2	conserved
Gohir.A01G198300.1	Gohir.D01G188500.1	0.0908576	0.152583	0.688683	0.321987	0.155993	0.0928392	-0.23113	0.34031	R1=1;R2=1;R1=R2	conserved	-0.128874	0.290637	0.821472	0.00663419	0.382642	0.994731	-0.135509	0.792876	R1=1;R2=1;R1=R2	conserved
Gohir.A01G198400.1	Gohir.D01G188600.1	1.27971	0.187019	1.07416e-10	1.11726	0.25051	5.02933e-05	0.162448	0.630629	R1>1;R2>1;R1=R2	conserved	1.23265	0.304942	0.000446255	1.40835	0.435164	0.00801052	-0.175698	0.759328	R1>1;R2>1;R1=R2	conserved
Gohir.A01G199000.1	Gohir.D01G189100.1	-2.49292	0.16786	1.25238e-47	-1.89402	0.208063	2.47987e-18	-0.598898	0.0846405	R1<1;R2<1;R1=R2	conserved	-2.45556	0.396784	1.28962e-08	-2.00391	0.395524	6.57328e-06	-0.451648	0.465349	R1<1;R2<1;R1=R2	conserved
Gohir.A01G199500.1	Gohir.D01G189600.1	-0.25793	0.320086	0.569179	-0.771551	0.279821	0.0185871	0.51362	0.281265	R1=1;R2<1;R1=R2	R1>R2	-0.356085	0.334399	0.504834	-1.27683	0.439878	0.0203288	0.920749	0.176053	R1=1;R2<1;R1=R2	R1>R2
Gohir.A01G199900.1	Gohir.D01G189900.1	0.204534	0.222118	0.503703	1.61051	0.203346	4.65809e-14	-1.40598	0.00567106	R1=1;R2>1;R1<R2	R1<R2	0.0324014	0.25448	0.953986	0.363484	0.271445	0.39351	-0.331082	0.424039	R1=1;R2=1;R1=R2	conserved
Gohir.A01G200000.1	Gohir.D01G190000.1	-0.0487327	0.15682	0.845343	0.0689686	0.261704	0.877413	-0.117701	0.722537	R1=1;R2=1;R1=R2	conserved	-0.0713126	0.484207	0.946356	-0.283792	0.403154	0.708062	0.212479	0.753423	R1=1;R2=1;R1=R2	conserved
Gohir.A01G200200.1	Gohir.D01G190300.1	-1.36823	0.292588	1.84326e-05	-0.835503	0.330965	0.0334626	-0.53273	0.287257	R1<1;R2<1;R1=R2	conserved	-1.07749	0.567631	0.159867	-0.919964	0.608268	0.317028	-0.15753	0.859085	R1=1;R2=1;R1=R2	conserved
Gohir.A01G200300.1	Gohir.D01G190400.1	0.184393	0.267855	0.634624	0.680543	0.212042	0.00513121	-0.49615	0.206186	R1=1;R2>1;R1=R2	R1<R2	-0.0491758	0.492291	0.964305	0.364758	0.48027	0.677347	-0.413934	0.579735	R1=1;R2=1;R1=R2	conserved
Gohir.A01G200400.1	Gohir.D01G190500.1	0.360771	0.283196	0.332373	0.567977	0.191916	0.0106935	-0.207206	0.571926	R1=1;R2>1;R1=R2	R1<R2	0.446633	0.264629	0.225271	0.775321	0.285943	0.0332697	-0.328688	0.446632	R1=1;R2>1;R1=R2	R1<R2
Gohir.A01G201200.1	Gohir.D01G191100.1	0.557554	0.544703	0.451945	0.405574	0.424016	0.497986	0.151979	0.834464	R1=1;R2=1;R1=R2	conserved	0.537551	0.447125	0.434562	-0.211355	0.413818	0.803053	0.748905	0.286714	R1=1;R2=1;R1=R2	conserved
Gohir.A01G201400.1	Gohir.D01G191300.1	0.00512222	0.342914	0.992719	-0.297738	0.190879	0.226679	0.30286	0.478839	R1=1;R2=1;R1=R2	conserved	0.0791422	0.443215	0.935101	-0.122205	0.404246	0.890961	0.201347	0.754139	R1=1;R2=1;R1=R2	conserved
Gohir.A01G201600.1	Gohir.D01G191500.1	-0.78619	0.248492	0.00548542	-0.531405	0.32991	0.209832	-0.254785	0.570345	R1<1;R2=1;R1=R2	R1<R2	-0.585397	0.461297	0.402399	-0.530814	0.418923	0.426583	-0.0545824	0.934446	R1=1;R2=1;R1=R2	conserved
Gohir.A01G202800.1	Gohir.D01G192800.1	0.0346633	0.137548	0.874619	-0.173189	0.169778	0.465299	0.207852	0.392236	R1=1;R2=1;R1=R2	conserved	0.221412	0.254701	0.604732	0.206122	0.275081	0.683392	0.0152893	0.969434	R1=1;R2=1;R1=R2	conserved
Gohir.A01G202900.1	Gohir.D01G192900.1	0.605606	0.344627	0.158882	-0.16301	0.401672	0.802372	0.768617	0.213388	R1=1;R2=1;R1=R2	conserved	1.90336	0.453697	0.000249259	0.780812	0.516477	0.317228	1.12255	0.179005	R1>1;R2=1;R1=R2	R1>R2
Gohir.A01G204100.1	Gohir.D01G193600.1	-0.351126	0.503953	0.630212	-0.495638	0.749227	0.663524	0.144512	0.881171	R1=1;R2=1;R1=R2	conserved	-1.30896	0.923222	0.332475	-1.35747	0.753013	0.20783	0.0485138	0.969545	R1=1;R2=1;R1=R2	conserved
Gohir.A01G205200.1	Gohir.D01G194700.1	0.849859	0.689768	0.351619	1.18014	0.606582	0.117718	-0.330285	0.733929	R1=1;R2=1;R1=R2	conserved	-0.0603814	0.51855	0.957974	4.78851	1.52516	0.0106368	-4.84889	0.0736858	R1=1;R2>1;R1=R2	R1<R2
Gohir.A01G205400.1	Gohir.D01G194900.1	0.615868	0.294844	0.0852409	0.913994	0.259115	0.00183608	-0.298125	0.481973	R1=1;R2>1;R1=R2	R1<R2	-0.0673692	0.329131	0.924206	0.509276	0.240299	0.119122	-0.576646	0.236225	R1=1;R2=1;R1=R2	conserved
Gohir.A01G205600.1	Gohir.D01G195100.1	-0.359643	0.22256	0.201292	-0.155363	0.26883	0.706489	-0.20428	0.587508	R1=1;R2=1;R1=R2	conserved	-0.050504	0.498646	0.963614	0.147809	0.43221	0.875537	-0.198313	0.779036	R1=1;R2=1;R1=R2	conserved
Gohir.A01G205800.1	Gohir.D01G195200.1	-0.68547	0.263937	0.0266283	-0.381956	0.209162	0.146243	-0.303514	0.408795	R1<1;R2=1;R1=R2	R1<R2	-0.710394	0.497279	0.327761	0.45384	0.372409	0.44866	-1.16423	0.139849	R1=1;R2=1;R1=R2	conserved
Gohir.A01G206000.1	Gohir.D01G195400.1	0.297461	0.982264	NA	0.582741	0.569871	0.46401	-0.285279	0.812523	R1=1;R2=1;R1=R2	conserved	0.225215	0.597573	0.852471	0.535682	0.503722	0.527355	-0.310467	0.712024	R1=1;R2=1;R1=R2	conserved
Gohir.A01G206100.1	Gohir.D01G195500.1	-0.468561	0.404254	0.384985	0.660207	0.4137	0.214456	-1.12877	0.111442	R1=1;R2=1;R1=R2	conserved	-0.538153	0.833959	0.720599	0.169373	0.572417	0.893678	-0.707525	0.52744	R1=1;R2=1;R1=R2	conserved
Gohir.A01G207100.1	Gohir.D01G196500.1	0.705255	0.246235	0.0131678	0.872034	0.230406	0.000738193	-0.166779	0.642241	R1>1;R2>1;R1=R2	conserved	0.615998	0.29469	0.11299	0.39011	0.370669	0.532085	0.225887	0.659435	R1=1;R2=1;R1=R2	conserved
Gohir.A01G207300.1	Gohir.D01G196600.1	-0.534864	0.544277	0.473062	-1.00202	0.367854	0.0202763	0.467158	0.509738	R1=1;R2<1;R1=R2	R1>R2	-1.78808	0.423619	0.000225153	-1.80327	0.506094	0.00287519	0.015196	0.982766	R1<1;R2<1;R1=R2	conserved
Gohir.A01G207700.1	Gohir.D01G197100.1	-1.07588	0.263853	0.000230468	-1.00044	0.352656	0.0150166	-0.0754423	0.872263	R1<1;R2<1;R1=R2	conserved	-1.47184	0.571523	0.0399391	-0.495194	0.520691	0.580471	-0.976649	0.275675	R1<1;R2=1;R1=R2	R1<R2
Gohir.A01G207800.1	Gohir.D01G197200.1	0.683702	0.186159	0.00103603	0.236675	0.15515	0.238904	0.447028	0.124423	R1>1;R2=1;R1=R2	R1>R2	0.332899	0.24597	0.362429	0.251899	0.260912	0.572879	0.0810002	0.832393	R1=1;R2=1;R1=R2	conserved
Gohir.A01G207900.1	Gohir.D01G197300.1	-0.850659	0.17758	1.10676e-05	-0.10956	0.200525	0.724654	-0.741099	0.0441563	R1<1;R2=1;R1<R2	R1<R2	-0.806736	0.515686	0.271812	0.104207	0.308121	0.876768	-0.910943	0.219405	R1=1;R2=1;R1=R2	conserved
Gohir.A01G209300.1	Gohir.D01G198400.1	-0.497316	0.203878	0.0392814	-0.543594	0.329335	0.196813	0.0462783	0.911458	R1<1;R2=1;R1=R2	R1<R2	0.147067	0.395717	0.854679	-0.0697124	0.531071	0.957151	0.216779	0.761111	R1=1;R2=1;R1=R2	conserved
Gohir.A01G209500.1	Gohir.D01G198600.1	-0.238129	0.137622	0.166372	-0.326871	0.164267	0.107634	0.0887425	0.698362	R1=1;R2=1;R1=R2	conserved	-0.395182	0.257292	0.282911	-0.290281	0.293507	0.562232	-0.104901	0.801623	R1=1;R2=1;R1=R2	conserved
Gohir.A01G209600.1	Gohir.D01G198700.1	0.556949	0.223337	0.0343349	0.559274	0.120327	2.19655e-05	-0.00232536	0.993084	R1>1;R2>1;R1=R2	conserved	0.507778	0.182921	0.024641	0.433093	0.307014	0.360716	0.0746856	0.846844	R1>1;R2=1;R1=R2	R1>R2
Gohir.A01G211200.1	Gohir.D01G200000.1	0.318879	0.455704	0.6285	0.61185	0.413465	0.255913	-0.292971	0.654274	R1=1;R2=1;R1=R2	conserved	0.515877	0.595819	0.606547	-0.461529	0.480171	0.575089	0.977406	0.273484	R1=1;R2=1;R1=R2	conserved
Gohir.A01G211500.1	Gohir.D01G200300.1	1.13199	0.221901	2.53825e-06	-1.04469	0.471474	0.0676962	2.17668	0.026882	R1>1;R2=1;R1>R2	R1>R2	0.265321	0.410988	0.72053	-1.27761	0.440954	0.0206113	1.54293	0.0629612	R1=1;R2<1;R1=R2	R1>R2
Gohir.A01G211800.1	Gohir.D01G200600.1	0.743722	0.270903	0.0181373	0.616129	0.299487	0.0941728	0.127594	0.765946	R1>1;R2=1;R1=R2	R1>R2	1.21509	0.475934	0.0421467	1.33936	0.446481	0.015611	-0.12427	0.858282	R1>1;R2>1;R1=R2	conserved
Gohir.A01G212300.1	Gohir.D01G201000.1	-1.89979	0.315755	1.85503e-08	-0.579145	0.387023	0.249473	-1.32064	0.0534586	R1<1;R2=1;R1=R2	R1<R2	-2.97247	0.68886	0.000154686	-1.13056	0.621573	0.202211	-1.84191	0.118842	R1<1;R2=1;R1=R2	R1<R2
Gohir.A01G212900.1	Gohir.D01G201600.1	-0.0439976	0.437698	0.953105	-0.126863	0.503718	0.88319	0.0828657	0.906569	R1=1;R2=1;R1=R2	conserved	0.545297	0.751669	0.68059	0.571262	0.821958	0.713113	-0.0259646	0.982527	R1=1;R2=1;R1=R2	conserved
Gohir.A01G213400.1	Gohir.D01G202100.1	1.75882	0.35521	5.22619e-06	0.228176	0.338718	0.656223	1.53064	0.0271572	R1>1;R2=1;R1>R2	R1>R2	-1.453	0.629128	0.0731514	-2.37542	0.76397	0.0115841	0.922426	0.405876	R1=1;R2<1;R1=R2	R1>R2
Gohir.A01G214800.1	Gohir.D01G203300.1	1.0009	0.421112	0.0454995	0.378634	0.279109	0.30547	0.622262	0.274755	R1>1;R2=1;R1=R2	R1>R2	0.708741	0.459945	0.280958	0.122539	1.98282	NA	0.586202	0.798099	R1=1;R2=1;R1=R2	conserved
Gohir.A01G215600.1	Gohir.D01G204400.1	-0.567014	0.328064	0.166875	-0.565658	0.344437	0.199247	-0.00135546	0.997843	R1=1;R2=1;R1=R2	conserved	-1.54149	0.488697	0.00876791	0.449269	0.435781	0.542398	-1.99076	0.0390414	R1<1;R2=1;R1<R2	R1<R2
Gohir.A01G215800.1	Gohir.D01G204600.1	0.573741	0.310001	0.134452	0.809517	0.216118	0.000852838	-0.235776	0.560622	R1=1;R2>1;R1=R2	R1<R2	0.373595	0.326845	0.464157	0.640291	0.427946	0.323686	-0.266696	0.648078	R1=1;R2=1;R1=R2	conserved
Gohir.A01G216000.1	Gohir.D01G204800.1	1.12939	0.347458	0.00420828	1.83924	0.435325	0.000134682	-0.709854	0.268182	R1>1;R2>1;R1=R2	conserved	0.951588	0.578446	0.241687	1.01609	1.00062	0.549189	-0.0645007	0.958797	R1=1;R2=1;R1=R2	conserved
Gohir.A01G216100.1	Gohir.D01G204900.1	0.922187	0.221481	0.000163037	0.935872	0.280695	0.00345998	-0.0136841	0.971228	R1>1;R2>1;R1=R2	conserved	0.8507	0.35833	0.0636798	1.28474	0.279829	5.69846e-05	-0.434042	0.396746	R1=1;R2>1;R1=R2	R1<R2
Gohir.A01G216200.1	Gohir.D01G205000.1	0.828463	0.507321	0.195734	1.35031	0.440767	0.00794308	-0.521847	0.472695	R1=1;R2>1;R1=R2	R1<R2	1.04853	0.611592	0.216379	1.0533	0.633952	0.257766	-0.00476425	0.995944	R1=1;R2=1;R1=R2	conserved
Gohir.A01G216300.1	Gohir.D01G205100.1	-0.127902	0.15907	0.570059	0.194767	0.195754	0.478442	-0.322668	0.265888	R1=1;R2=1;R1=R2	conserved	-0.267734	0.301142	0.593749	-0.0719714	0.280654	0.909081	-0.195762	0.659311	R1=1;R2=1;R1=R2	conserved
Gohir.A01G216400.1	Gohir.D01G205200.1	1.23643	0.38505	0.0047465	1.36038	0.528199	0.02953	-0.123952	0.85895	R1>1;R2>1;R1=R2	conserved	-1.04072	1.19012	0.601564	0.525681	1.85237	0.899114	-1.5664	0.522411	R1=1;R2=1;R1=R2	conserved
Gohir.A01G216500.1	Gohir.D01G205300.1	-0.401116	0.144685	0.0168934	-0.131462	0.152587	0.551644	-0.269654	0.259466	R1<1;R2=1;R1=R2	R1<R2	-0.301047	0.182279	0.239089	-0.19926	0.386992	0.800746	-0.101787	0.828016	R1=1;R2=1;R1=R2	conserved
Gohir.A01G216600.1	Gohir.D01G205400.1	-3.45801	0.422021	5.52492e-15	-2.19865	0.244429	6.47074e-18	-1.25936	0.0536347	R1<1;R2<1;R1=R2	conserved	-2.66758	0.419402	4.54844e-09	-2.69737	0.455404	7.60768e-08	0.0297917	0.963942	R1<1;R2<1;R1=R2	conserved
Gohir.A01G217200.1	Gohir.D01G205900.1	0.48476	0.336811	0.263757	0.915096	0.452486	0.10092	-0.430336	0.487937	R1=1;R2=1;R1=R2	conserved	-0.223708	0.816836	0.8966	0.43663	1.01583	0.839478	-0.660339	0.640252	R1=1;R2=1;R1=R2	conserved
Gohir.A01G217300.1	Gohir.D01G206000.1	-1.13928	0.358457	0.00524756	-0.0707604	0.223119	0.849138	-1.06852	0.0554001	R1<1;R2=1;R1=R2	R1<R2	-1.23013	0.590701	0.114701	-0.317651	0.335598	0.58237	-0.912478	0.267325	R1=1;R2=1;R1=R2	conserved
Gohir.A01G217500.1	Gohir.D01G206200.1	0.158795	0.215863	0.607763	0.234149	0.291028	0.583458	-0.0753533	0.845422	R1=1;R2=1;R1=R2	conserved	0.997101	0.299137	0.00512189	0.755718	0.367025	0.133516	0.241383	0.638065	R1>1;R2=1;R1=R2	R1>R2
Gohir.A01G217800.1	Gohir.D01G206700.1	0.196151	0.18672	0.438363	0.285084	0.139583	0.0970808	-0.0889335	0.718627	R1=1;R2=1;R1=R2	conserved	0.0791756	0.284586	0.894886	-0.111896	0.341322	0.880572	0.191072	0.690056	R1=1;R2=1;R1=R2	conserved
Gohir.A01G218000.1	Gohir.D01G206900.1	-0.335456	0.205261	0.195305	0.480652	0.276334	0.169437	-0.816108	0.0766963	R1=1;R2=1;R1=R2	conserved	-0.529619	0.415608	0.399641	0.618951	0.33566	0.194841	-1.14857	0.101022	R1=1;R2=1;R1=R2	conserved
Gohir.A01G218100.1	Gohir.D01G207000.1	-0.0235237	0.374767	0.9726	-0.637136	0.493578	0.332845	0.613612	0.377275	R1=1;R2=1;R1=R2	conserved	0.276819	0.599737	0.812854	0.419336	0.708275	0.764587	-0.142517	0.885583	R1=1;R2=1;R1=R2	conserved
Gohir.A01G218200.1	Gohir.D01G207100.1	-0.276862	0.29003	0.486097	0.179784	0.337295	0.732803	-0.456646	0.357338	R1=1;R2=1;R1=R2	conserved	-1.11043	0.419237	0.0336532	-0.575269	0.425226	0.387177	-0.53516	0.420813	R1<1;R2=1;R1=R2	R1<R2
Gohir.A01G218800.1	Gohir.D01G207800.1	-0.23237	0.159763	0.258034	-0.150396	0.151818	0.480655	-0.0819741	0.725515	R1=1;R2=1;R1=R2	conserved	0.334529	0.218085	0.283589	0.568237	0.304386	0.187754	-0.233708	0.569646	R1=1;R2=1;R1=R2	conserved
Gohir.A01G219100.1	Gohir.D01G208200.1	-0.21767	0.198691	0.415419	-0.274842	0.143611	0.124771	0.0571717	0.824969	R1=1;R2=1;R1=R2	conserved	0.404263	0.264301	0.285297	-0.0500829	0.275032	0.938527	0.454346	0.299547	R1=1;R2=1;R1=R2	conserved
Gohir.A01G219300.1	Gohir.D01G208400.1	0.95025	0.246559	0.000540178	1.15304	0.286995	0.000307067	-0.202788	0.617764	R1>1;R2>1;R1=R2	conserved	0.902993	0.276867	0.00639347	1.30487	0.457789	0.0232876	-0.401872	0.502665	R1>1;R2>1;R1=R2	conserved
Gohir.A01G219500.1	Gohir.D01G208600.1	0.635388	0.181124	0.00181557	0.587451	0.200957	0.0118177	0.0479369	0.866952	R1>1;R2>1;R1=R2	conserved	0.48271	0.337744	0.327599	0.629957	0.344862	0.200077	-0.147246	0.775551	R1=1;R2=1;R1=R2	conserved
Gohir.A01G219600.1	Gohir.D01G208700.1	-0.467044	0.222863	0.084012	-0.696527	0.281999	0.0381869	0.229484	0.556414	R1=1;R2<1;R1=R2	R1>R2	-0.345268	0.4452	0.654388	-0.705312	0.517824	0.382718	0.360045	0.626512	R1=1;R2=1;R1=R2	conserved
Gohir.A01G220100.1	Gohir.D01G209100.1	0.228777	0.220514	0.444651	0.429503	0.288361	0.252183	-0.200726	0.609131	R1=1;R2=1;R1=R2	conserved	0.121714	0.27983	0.825738	0.361444	0.312245	0.477472	-0.23973	0.598428	R1=1;R2=1;R1=R2	conserved
Gohir.A01G220500.1	Gohir.D01G209500.1	0.088219	0.16209	0.717367	-0.246252	0.144604	0.180176	0.334471	0.184681	R1=1;R2=1;R1=R2	conserved	-0.0232602	0.260624	0.968255	-0.176011	0.257706	0.720193	0.152751	0.69825	R1=1;R2=1;R1=R2	conserved
Gohir.A01G220700.1	Gohir.D01G209700.1	0.378065	1.10977	0.830217	0.405983	0.797597	0.745334	-0.027918	0.984503	R1=1;R2=1;R1=R2	conserved	1.08291	1.56546	0.696874	-0.247516	1.14848	0.92543	1.33043	0.534017	R1=1;R2=1;R1=R2	conserved
Gohir.A01G221600.1	Gohir.D01G210600.1	-1.48223	3.52492	NA	NA	NA	NA	NA	NA	R1=1;R2=1;R1=R2	conserved	-0.571221	1.01474	0.764486	-0.783171	0.704553	0.500848	0.211951	0.873065	R1=1;R2=1;R1=R2	conserved
Gohir.A01G222400.1	Gohir.D01G211900.1	1.01736	0.202778	3.81691e-06	2.275	0.621418	0.00115138	-1.25764	0.171224	R1>1;R2>1;R1=R2	conserved	2.20343	0.270065	1.63054e-14	1.96261	0.486639	0.000544596	0.240828	0.693356	R1>1;R2>1;R1=R2	conserved
Gohir.A01G222600.1	Gohir.D01G212100.1	0.410211	0.420638	0.476608	0.595389	0.169376	0.00191142	-0.185178	0.704437	R1=1;R2>1;R1=R2	R1<R2	-0.0696859	0.305837	0.915691	-0.649492	0.648177	0.55615	0.579806	0.480589	R1=1;R2=1;R1=R2	conserved
Gohir.A01G223300.1	Gohir.D01G212600.1	0.54081	0.20426	0.0234782	0.416002	0.127976	0.00451599	0.124808	0.627919	R1>1;R2>1;R1=R2	conserved	0.510656	0.24527	0.114795	0.26481	0.249221	0.527843	0.245845	0.520782	R1=1;R2=1;R1=R2	conserved
Gohir.A01G223500.1	Gohir.D01G212700.1	1.36653	0.419662	0.00413234	-0.271006	0.669608	0.802682	1.63754	0.116482	R1>1;R2=1;R1=R2	R1>R2	-4.68034	0.565202	6.34013e-15	-2.68654	0.450439	6.06235e-08	-1.9938	0.0537415	R1<1;R2<1;R1=R2	conserved
Gohir.A01G223900.1	Gohir.D01G213000.1	-0.82597	0.34524	0.0439219	-1.06484	0.467899	0.0595226	0.238869	0.70236	R1<1;R2=1;R1=R2	R1<R2	-0.309736	0.889264	0.864529	0.79148	0.841187	0.584911	-1.10122	0.41933	R1=1;R2=1;R1=R2	conserved
Gohir.A01G224400.1	Gohir.D01G213700.1	-0.0898599	0.260803	0.828569	-0.254347	0.403339	0.680777	0.164487	0.751041	R1=1;R2=1;R1=R2	conserved	-0.487131	0.656848	0.67245	-0.764099	0.427834	0.213488	0.276968	0.744423	R1=1;R2=1;R1=R2	conserved
Gohir.A01G224700.1	Gohir.D01G214300.1	-0.0168672	0.141888	0.942884	-0.257909	0.152631	0.184154	0.241042	0.303467	R1=1;R2=1;R1=R2	conserved	-0.676334	0.354704	0.157407	-0.444894	0.277011	0.279014	-0.23144	0.635686	R1=1;R2=1;R1=R2	conserved
Gohir.A01G224900.1	Gohir.D01G214500.1	-0.857689	0.202907	0.000126609	-0.602283	0.203949	0.0108745	-0.255406	0.417005	R1<1;R2<1;R1=R2	conserved	-0.123541	0.425736	0.88928	-0.27882	0.41735	0.728016	0.155279	0.807375	R1=1;R2=1;R1=R2	conserved
Gohir.A01G225100.1	Gohir.D01G214700.1	1.14983	0.297994	0.000531668	1.14625	0.369781	0.00713804	0.00358479	0.994319	R1>1;R2>1;R1=R2	conserved	0.246516	0.588374	0.833266	0.151267	0.390951	0.857629	0.0952481	0.900179	R1=1;R2=1;R1=R2	conserved
Gohir.A01G225400.1	Gohir.D01G215100.1	0.299962	0.427085	0.627122	0.756604	0.545916	0.293621	-0.456642	0.544711	R1=1;R2=1;R1=R2	conserved	0.677682	0.723607	0.568556	0.993623	0.785877	0.427822	-0.315942	0.782234	R1=1;R2=1;R1=R2	conserved
Gohir.A01G225600.1	Gohir.D01G215300.1	1.44556	3.53006	NA	0.0374988	3.75853	NA	1.40806	0.79647	R1=1;R2=1;R1=R2	conserved	5.49564	2.95935	0.17161	0.4202	0.324986	0.414252	5.07544	0.227406	R1=1;R2=1;R1=R2	conserved
Gohir.A01G225700.1	Gohir.D01G215400.1	-1.42931	0.314063	3.23099e-05	-1.78605	0.216513	3.45491e-15	0.356738	0.393648	R1<1;R2<1;R1=R2	conserved	-1.95795	0.430659	5.86062e-05	-1.41881	0.337005	0.000272986	-0.539135	0.382985	R1<1;R2<1;R1=R2	conserved
Gohir.A01G225800.1	Gohir.D01G215500.1	-1.04719	0.342909	0.0076082	-1.52824	0.391972	0.000482649	0.481047	0.402644	R1<1;R2<1;R1=R2	conserved	-1.18043	0.469413	0.0461632	-0.201169	0.488441	0.847476	-0.97926	0.221939	R1<1;R2=1;R1=R2	R1<R2
Gohir.A01G226600.1	Gohir.D01G216200.1	-1.65514	0.312819	9.87681e-07	-1.5342	0.272326	1.65301e-07	-0.120944	0.782344	R1<1;R2<1;R1=R2	conserved	-1.22767	0.286063	0.000169878	-2.0464	0.450828	7.11476e-05	0.818727	0.21248	R1<1;R2<1;R1=R2	conserved
Gohir.A01G226900.1	Gohir.D01G216700.1	1.55073	0.175509	2.74499e-17	1.48641	0.176148	7.39115e-16	0.0643177	0.806638	R1>1;R2>1;R1=R2	conserved	2.08681	0.323776	2.72646e-09	1.09992	0.30061	0.00208342	0.986896	0.089608	R1>1;R2>1;R1=R2	conserved
Gohir.A01G227100.1	Gohir.D01G216900.1	-0.0767583	0.161097	0.755985	-0.124127	0.184099	0.655774	0.0473691	0.854925	R1=1;R2=1;R1=R2	conserved	-0.185226	0.270326	0.699652	-0.265025	0.299421	0.611409	0.079799	0.852929	R1=1;R2=1;R1=R2	conserved
Gohir.A01G227200.1	Gohir.D01G217000.1	-0.387864	0.238664	0.198285	-0.0699407	0.214545	0.844567	-0.317923	0.367735	R1=1;R2=1;R1=R2	conserved	-0.029486	0.352549	0.970596	-0.162149	0.418562	0.857534	0.132663	0.820706	R1=1;R2=1;R1=R2	conserved
Gohir.A01G227700.1	Gohir.D01G217500.1	-0.777249	0.557241	0.281278	-0.8102	0.634555	0.339308	0.0329502	0.97055	R1=1;R2=1;R1=R2	conserved	1.42575	0.90936	0.270486	-0.368757	0.73262	0.806731	1.7945	0.202338	R1=1;R2=1;R1=R2	conserved
Gohir.A01G228100.1	Gohir.D01G217900.1	-0.630804	0.181775	0.00205968	-0.561079	0.214527	0.0267468	-0.069725	0.815323	R1<1;R2<1;R1=R2	conserved	-0.567022	0.313287	0.18536	-0.668383	0.319026	0.124899	0.101361	0.831781	R1=1;R2=1;R1=R2	conserved
Gohir.A01G228400.1	Gohir.D01G218300.1	0.468323	0.172801	0.0198917	-0.820863	0.250947	0.00424203	1.28919	0.0150552	R1>1;R2<1;R1>R2	R1>R2	0.45088	0.372828	0.431178	-0.91344	0.354879	0.0461437	1.36432	0.0570897	R1=1;R2<1;R1=R2	R1>R2
Gohir.A01G228900.1	Gohir.D01G218800.1	-0.148803	0.297588	0.742837	-0.0448618	0.293231	0.930374	-0.103941	0.813759	R1=1;R2=1;R1=R2	conserved	0.026487	0.243348	0.960921	0.137209	0.345162	0.85365	-0.110722	0.807515	R1=1;R2=1;R1=R2	conserved
Gohir.A01G229100.1	Gohir.D01G219000.1	-0.620462	0.643572	0.481335	-0.667436	0.945345	0.638772	0.0469737	0.969331	R1=1;R2=1;R1=R2	conserved	0.483628	1.84182	0.902001	-1.95072	2.06917	0.583944	2.43435	0.429765	R1=1;R2=1;R1=R2	conserved
Gohir.A01G229300.1	Gohir.D01G219200.1	-0.185133	0.139391	0.3086	-0.111524	0.180096	0.686628	-0.0736089	0.762249	R1=1;R2=1;R1=R2	conserved	0.00913128	0.347033	0.990788	0.406415	0.4083	0.55925	-0.397283	0.50062	R1=1;R2=1;R1=R2	conserved
Gohir.A01G230000.1	Gohir.D01G219900.1	2.52165	0.345356	4.5645e-12	1.49924	0.323246	2.29439e-05	1.02241	0.084063	R1>1;R2>1;R1=R2	conserved	1.66201	0.363065	5.1042e-05	1.48504	0.382147	0.000933402	0.17697	0.753986	R1>1;R2>1;R1=R2	conserved
Gohir.A01G230100.1	Gohir.D01G220000.1	-0.88934	0.396482	0.0614329	-1.38397	0.336411	0.000209981	0.49463	0.385214	R1=1;R2<1;R1=R2	R1>R2	-1.01046	0.905507	0.47797	-0.18961	0.715934	0.90598	-0.82085	0.518249	R1=1;R2=1;R1=R2	conserved
Gohir.A01G230300.1	Gohir.D01G220300.1	-0.361548	0.174166	0.0875401	-0.979132	0.173938	1.69395e-07	0.617585	0.0558811	R1=1;R2<1;R1=R2	R1>R2	-0.464499	0.256772	0.185681	-0.704305	0.396286	0.216288	0.239807	0.642464	R1=1;R2=1;R1=R2	conserved
Gohir.A01G230900.1	Gohir.D01G221000.1	0.202876	0.314219	0.660188	0.152136	0.480501	0.849483	0.0507407	0.934228	R1=1;R2=1;R1=R2	conserved	0.597314	0.329256	0.184088	0.573974	0.397407	0.346443	0.0233392	0.966168	R1=1;R2=1;R1=R2	conserved
Gohir.A01G231000.1	Gohir.D01G221100.1	0.349506	0.151314	0.0530034	0.0825913	0.140443	0.701808	0.266915	0.253434	R1=1;R2=1;R1=R2	conserved	0.00758753	0.250409	0.989936	-0.208584	0.321351	0.737016	0.216172	0.625357	R1=1;R2=1;R1=R2	conserved
Gohir.A01G231400.1	Gohir.D01G221500.1	-0.0895675	0.395825	0.887391	-0.430488	0.363047	0.381938	0.340921	0.553862	R1=1;R2=1;R1=R2	conserved	0.011228	0.357557	0.98993	-0.187859	0.31665	0.764016	0.199087	0.698492	R1=1;R2=1;R1=R2	conserved
Gohir.A01G231500.1	Gohir.D01G221600.1	0.657423	0.282994	0.0513792	0.332901	0.137652	0.0432017	0.324522	0.357721	R1=1;R2>1;R1=R2	R1<R2	0.812743	0.251262	0.00691761	0.295594	0.300157	0.564312	0.51715	0.25898	R1>1;R2=1;R1=R2	R1>R2
Gohir.A01G231700.1	Gohir.D01G221800.1	-0.182708	0.11626	0.215815	0.0552498	0.160574	0.835023	-0.237957	0.297375	R1=1;R2=1;R1=R2	conserved	0.0522381	0.278126	0.931411	0.174685	0.22093	0.66208	-0.122447	0.748501	R1=1;R2=1;R1=R2	conserved
Gohir.A01G231800.1	Gohir.D01G221900.1	-0.472819	0.160255	0.0103321	-0.493937	0.183412	0.0219521	0.0211178	0.934647	R1<1;R2<1;R1=R2	conserved	-0.38368	0.216957	0.199098	-0.435273	0.292739	0.32775	0.051593	0.894794	R1=1;R2=1;R1=R2	conserved
Gohir.A01G000600.1	Gohir.D01G000400.1	2.38842	0.485643	6.10653e-06	2.61055	0.504704	1.85752e-06	-0.222126	0.764683	R1>1;R2>1;R1=R2	conserved	-1.99218	1.6517	0.432673	-0.438717	0.764362	0.773108	-1.55346	0.45973	R1=1;R2=1;R1=R2	conserved
Gohir.A01G001200.1	Gohir.D01G000900.1	1.36163	0.626742	0.0716324	0.123751	0.75315	0.925029	1.23788	0.270046	R1=1;R2=1;R1=R2	conserved	-0.722637	0.936147	0.656323	-1.17736	0.771623	0.311877	0.454724	0.727475	R1=1;R2=1;R1=R2	conserved
Gohir.A01G001400.1	Gohir.D01G001100.1	-0.341939	0.460909	0.604064	-0.557925	0.675563	0.571207	0.215986	0.805563	R1=1;R2=1;R1=R2	conserved	-0.529046	1.06093	0.794582	0.33186	0.996145	0.878752	-0.860906	0.586072	R1=1;R2=1;R1=R2	conserved
Gohir.A01G001500.1	Gohir.D01G001200.1	0.789059	0.426321	0.134452	0.229456	0.827532	0.87085	0.559603	0.589377	R1=1;R2=1;R1=R2	conserved	0.577448	0.698216	0.626717	-0.422512	0.734408	0.772611	0.999959	0.379741	R1=1;R2=1;R1=R2	conserved
Gohir.A01G002000.1	Gohir.D01G001600.1	0.257248	0.207663	0.348554	0.025651	0.252056	0.95634	0.231597	0.5147	R1=1;R2=1;R1=R2	conserved	0.556633	0.376183	0.306338	-0.0942099	0.330633	0.898635	0.650843	0.264664	R1=1;R2=1;R1=R2	conserved
Gohir.A01G002300.1	Gohir.D01G001900.1	0.107186	0.342705	0.844678	0.244886	0.137797	0.158717	-0.1377	0.728694	R1=1;R2=1;R1=R2	conserved	-0.907349	0.291155	0.00977847	-0.122653	1.16411	0.965513	-0.784695	0.573699	R1<1;R2=1;R1=R2	R1<R2
Gohir.A01G002500.1	Gohir.D01G002200.1	0.36699	0.226837	0.200655	0.654361	0.185293	0.00181059	-0.287371	0.371585	R1=1;R2>1;R1=R2	R1<R2	0.713306	0.312269	0.0769705	0.744258	0.275031	0.0337411	-0.0309522	0.944331	R1=1;R2>1;R1=R2	R1<R2
Gohir.A01G002700.1	Gohir.D01G002400.1	-1.12457	0.229854	6.8821e-06	-1.17594	0.441259	0.0236212	0.051375	0.924113	R1<1;R2<1;R1=R2	conserved	-0.154905	0.319065	0.801607	-0.762856	0.596353	0.421755	0.607951	0.433812	R1=1;R2=1;R1=R2	conserved
Gohir.A01G003100.1	Gohir.D01G002800.1	2.916	0.244979	8.42529e-31	2.1114	0.306672	8.32578e-11	0.804594	0.106037	R1>1;R2>1;R1=R2	conserved	2.90492	0.398426	1.06247e-11	3.31776	0.368762	2.46333e-17	-0.412838	0.489583	R1>1;R2>1;R1=R2	conserved
Gohir.A01G003600.1	Gohir.D01G003200.1	-3.20253	0.19633	2.34091e-57	-3.09861	0.171271	8.81554e-71	-0.103919	0.706524	R1<1;R2<1;R1=R2	conserved	-3.01766	0.336641	2.12279e-17	-3.46712	0.34876	4.07453e-21	0.449461	0.406344	R1<1;R2<1;R1=R2	conserved
Gohir.A01G003700.1	Gohir.D01G003700.1	0.973468	0.258299	0.000739847	1.12909	0.188572	2.25161e-08	-0.155624	0.647335	R1>1;R2>1;R1=R2	conserved	0.872136	0.261205	0.00503592	0.46765	0.394699	0.464122	0.404486	0.447738	R1>1;R2=1;R1=R2	R1>R2
Gohir.A01G003900.1	Gohir.D01G003900.1	-0.100013	0.406017	0.877206	-0.149832	0.233818	0.67514	0.049819	0.919831	R1=1;R2=1;R1=R2	conserved	0.00330874	0.392089	0.997115	-0.498362	0.524287	0.580679	0.501671	0.489415	R1=1;R2=1;R1=R2	conserved
Gohir.A01G004000.1	Gohir.D01G004000.1	-0.293631	0.288293	0.454316	-0.136845	0.274001	0.750415	-0.156786	0.710045	R1=1;R2=1;R1=R2	conserved	-0.302448	0.442688	0.700925	-0.598766	0.493618	0.450993	0.296318	0.678333	R1=1;R2=1;R1=R2	conserved
Gohir.A01G004300.1	Gohir.D01G004300.1	-0.20211	0.302161	0.646325	-0.273881	0.291221	0.507005	0.0717704	0.871091	R1=1;R2=1;R1=R2	conserved	-0.0645412	0.526856	0.95567	0.0375644	0.382157	0.96745	-0.102106	0.883634	R1=1;R2=1;R1=R2	conserved
Gohir.A01G004400.1	Gohir.D01G004400.1	0.452434	0.173233	0.0256964	0.404349	0.25979	0.227666	0.0480852	0.885668	R1>1;R2=1;R1=R2	R1>R2	0.972932	0.509444	0.156593	0.568435	0.554852	0.545516	0.404498	0.619941	R1=1;R2=1;R1=R2	conserved
Gohir.A01G005500.1	Gohir.D01G005600.1	0.338173	0.191593	0.156779	-0.467257	0.251406	0.138267	0.80543	0.0622333	R1=1;R2=1;R1=R2	conserved	0.424476	0.345055	0.421099	-0.18976	0.37801	0.807011	0.614236	0.296819	R1=1;R2=1;R1=R2	conserved
Gohir.A01G005900.1	Gohir.D01G006000.1	-0.76	0.284653	0.0221439	-0.451497	0.410365	0.422758	-0.308503	0.571842	R1<1;R2=1;R1=R2	R1<R2	-0.378877	0.506278	0.669245	-0.0211278	0.499237	0.98683	-0.357749	0.641309	R1=1;R2=1;R1=R2	conserved
Gohir.A01G006000.1	Gohir.D01G006100.1	0.504104	0.158749	0.00529381	0.373518	0.190347	0.113773	0.130586	0.624037	R1>1;R2=1;R1=R2	R1>R2	1.03638	0.315383	0.00594085	0.701874	0.327286	0.113916	0.334505	0.502633	R1>1;R2=1;R1=R2	R1>R2
Gohir.A01G006400.1	Gohir.D01G006500.1	-0.179792	0.370775	0.751165	0.00883858	0.297637	0.99107	-0.18863	0.707936	R1=1;R2=1;R1=R2	conserved	-0.0746623	0.312354	0.910919	0.192896	0.428907	0.831488	-0.267559	0.642934	R1=1;R2=1;R1=R2	conserved
Gohir.A01G006900.1	Gohir.D01G007000.1	-0.0371303	0.273412	0.933115	0.17257	0.373395	0.770386	-0.2097	0.674177	R1=1;R2=1;R1=R2	conserved	-0.468073	0.68609	0.701679	-0.593216	0.583958	0.549143	0.125143	0.896405	R1=1;R2=1;R1=R2	conserved
Gohir.A01G007000.1	Gohir.D01G007100.1	-1.24001	0.197302	3.73471e-09	-0.657518	0.215739	0.00831218	-0.582497	0.10789	R1<1;R2<1;R1=R2	conserved	-0.972747	0.239165	0.000404007	-0.459273	0.337268	0.38285	-0.513474	0.288934	R1<1;R2=1;R1=R2	R1<R2
Gohir.A01G007600.1	Gohir.D01G007700.1	0.0962532	0.181094	0.725061	-0.323931	0.221745	0.263739	0.420184	0.21148	R1=1;R2=1;R1=R2	conserved	-0.458139	0.301691	0.28988	-0.994069	0.500039	0.152301	0.53593	0.421068	R1=1;R2=1;R1=R2	conserved
Gohir.A01G007900.1	Gohir.D01G008000.1	-1.39745	0.23768	4.08682e-08	-1.21582	0.201945	1.86344e-08	-0.181624	0.585647	R1<1;R2<1;R1=R2	conserved	-1.00152	0.361349	0.0249029	0.474477	0.405311	0.471022	-1.476	0.053834	R1<1;R2=1;R1=R2	R1<R2
Gohir.A01G008700.1	Gohir.D01G008400.1	0.53601	0.978066	0.715059	-0.717984	0.983809	0.625651	1.25399	0.409199	R1=1;R2=1;R1=R2	conserved	0.181243	2.72133	NA	-0.139789	1.17893	0.960887	0.321032	0.921269	R1=1;R2=1;R1=R2	conserved
Gohir.A01G008800.1	Gohir.D01G008500.1	0.151713	0.204953	0.605004	0.0517189	0.238148	0.900196	0.0999941	0.764718	R1=1;R2=1;R1=R2	conserved	0.560102	0.287729	0.146815	0.0302897	0.298384	0.966834	0.529812	0.27041	R1=1;R2=1;R1=R2	conserved
Gohir.A01G008900.1	Gohir.D01G008600.1	-0.0563918	0.133082	0.786419	-0.154772	0.158555	0.488127	0.0983804	0.657412	R1=1;R2=1;R1=R2	conserved	-0.902848	0.275227	0.00604021	0.0346919	0.292001	0.960887	-0.93754	0.0799152	R1<1;R2=1;R1=R2	R1<R2
Gohir.A01G009500.1	Gohir.D01G009100.1	-0.152394	0.175962	0.534529	-0.0303476	0.229107	0.940182	-0.122046	0.693875	R1=1;R2=1;R1=R2	conserved	-0.157537	0.333066	0.806892	0.0842793	0.450222	0.936988	-0.241816	0.689946	R1=1;R2=1;R1=R2	conserved
Gohir.A01G009600.1	Gohir.D01G009200.1	-1.38023	3.52975	NA	-2.80385	3.6487	NA	1.42362	0.790994	R1=1;R2=1;R1=R2	conserved	-4.42563	0.327612	4.92179e-39	-3.65382	0.355693	1.54755e-22	-0.771804	0.186192	R1<1;R2<1;R1=R2	conserved
Gohir.A01G010200.1	Gohir.D01G009800.1	0.135108	0.206774	0.655516	0.0702174	0.251437	0.869713	0.0648906	0.851064	R1=1;R2=1;R1=R2	conserved	0.221212	0.328003	0.705837	0.317832	0.33221	0.577718	-0.0966204	0.84615	R1=1;R2=1;R1=R2	conserved
Gohir.A01G010300.1	Gohir.D01G009900.1	-1.37265	0.384387	0.00146851	-0.982118	0.416291	0.0495102	-0.39053	0.523722	R1<1;R2<1;R1=R2	conserved	-0.611128	0.664259	0.577689	-0.0633918	0.427907	0.951394	-0.547736	0.532396	R1=1;R2=1;R1=R2	conserved
Gohir.A01G010500.1	Gohir.D01G010100.1	0.134714	0.387066	0.826991	0.645996	0.409409	0.22056	-0.511282	0.40845	R1=1;R2=1;R1=R2	conserved	1.43031	0.82413	0.209421	-0.740321	0.557327	0.398684	2.17064	0.103989	R1=1;R2=1;R1=R2	conserved
Gohir.A01G010600.1	Gohir.D01G010200.1	0.137017	0.253471	0.719645	-0.0827538	0.266796	0.853336	0.219771	0.578021	R1=1;R2=1;R1=R2	conserved	0.696346	0.398455	0.205741	-0.2505	0.437219	0.773776	0.946846	0.185319	R1=1;R2=1;R1=R2	conserved
Gohir.A01G010800.1	Gohir.D01G010400.1	0.481391	0.242815	0.105042	0.166041	0.196919	0.561369	0.315349	0.359412	R1=1;R2=1;R1=R2	conserved	0.250791	0.217599	0.459437	0.119117	0.314492	0.860004	0.131674	0.749987	R1=1;R2=1;R1=R2	conserved
Gohir.A01G011400.1	Gohir.D01G012600.1	2.76321	0.217342	4.70949e-35	1.63674	0.239284	1.12375e-10	1.12646	0.0202503	R1>1;R2>1;R1>R2	conserved	4.1206	0.405049	2.87346e-22	1.61315	0.279677	1.8053e-07	2.50745	0.00956489	R1>1;R2>1;R1>R2	conserved
Gohir.A01G011600.1	Gohir.D01G012800.1	-1.43075	0.157824	3.75111e-18	-1.40631	0.164151	2.54892e-16	-0.0244389	0.918946	R1<1;R2<1;R1=R2	conserved	1.28285	0.294999	0.000134368	0.949062	0.280558	0.00511547	0.333786	0.458428	R1>1;R2>1;R1=R2	conserved
Gohir.A01G011700.1	Gohir.D01G012900.1	-0.561093	0.159449	0.00174628	0.214005	0.160318	0.314085	-0.775098	0.0199938	R1<1;R2=1;R1<R2	R1<R2	-0.0327592	0.252574	0.953581	0.297564	0.326987	0.600454	-0.330323	0.471465	R1=1;R2=1;R1=R2	conserved
Gohir.A01G011900.1	Gohir.D01G013100.1	-0.769973	0.308493	0.0341566	0.0491931	0.238955	0.905339	-0.819166	0.0899819	R1<1;R2=1;R1=R2	R1<R2	0.25316	0.335896	0.66635	0.398512	0.379051	0.532753	-0.145352	0.788566	R1=1;R2=1;R1=R2	conserved
Gohir.A01G012000.1	Gohir.D01G013200.1	0.167345	0.281456	0.689053	0.429125	0.28223	0.240687	-0.261779	0.541535	R1=1;R2=1;R1=R2	conserved	-0.249481	0.431507	0.756149	0.84941	0.382178	0.0978531	-1.09889	0.130319	R1=1;R2=1;R1=R2	conserved
Gohir.A01G012400.1	Gohir.D01G013600.1	0.628004	0.235182	0.0221228	0.367258	0.28603	0.336166	0.260746	0.517566	R1>1;R2=1;R1=R2	R1>R2	0.926827	0.517977	0.191928	0.257909	0.332921	0.670248	0.668918	0.348049	R1=1;R2=1;R1=R2	conserved
Gohir.A01G012500.1	Gohir.D01G013700.1	-0.608657	0.190737	0.00505336	-0.387495	0.232997	0.19263	-0.221162	0.50076	R1<1;R2=1;R1=R2	R1<R2	-0.453181	0.252396	0.189683	-0.519476	0.273354	0.17701	0.066295	0.86729	R1=1;R2=1;R1=R2	conserved
Gohir.A01G012800.1	Gohir.D01G014000.1	0.639133	0.277617	0.0539678	0.127441	0.149886	0.557338	0.511692	0.173092	R1=1;R2=1;R1=R2	conserved	0.194362	0.282961	0.699002	-0.117677	0.29603	0.85365	0.312039	0.488608	R1=1;R2=1;R1=R2	conserved
Gohir.A01G013100.1	Gohir.D01G014400.1	-0.474814	0.176566	0.0210291	-0.477954	0.186727	0.0306912	0.00313918	0.990757	R1<1;R2<1;R1=R2	conserved	-0.462498	0.259369	0.193943	-0.542353	0.303824	0.213767	0.0798554	0.851538	R1=1;R2=1;R1=R2	conserved
Gohir.A01G013500.1	Gohir.D01G014800.1	1.2132	0.271684	4.65798e-05	1.49474	0.262968	1.25804e-07	-0.281537	0.49094	R1>1;R2>1;R1=R2	conserved	0.699776	0.32738	0.103022	0.733092	0.345019	0.118049	-0.0333159	0.947527	R1=1;R2=1;R1=R2	conserved
Gohir.A01G015300.1	Gohir.D01G015300.1	-0.29635	0.603057	0.747546	-0.0579875	0.81095	0.972947	-0.238363	0.825106	R1=1;R2=1;R1=R2	conserved	-0.112147	1.57394	0.974567	0.0333811	0.82424	0.9875	-0.145528	0.939845	R1=1;R2=1;R1=R2	conserved
Gohir.A01G015400.1	Gohir.D01G015400.1	-0.480662	0.1901	0.0315879	-0.31051	0.160431	0.120046	-0.170153	0.524393	R1<1;R2=1;R1=R2	R1<R2	-0.604581	0.261496	0.0727627	-0.075373	0.25899	0.89593	-0.529208	0.22385	R1=1;R2=1;R1=R2	conserved
Gohir.A01G015500.1	Gohir.D01G015500.1	0.24095	0.330374	0.611325	0.0366805	0.332767	0.952102	0.20427	0.682054	R1=1;R2=1;R1=R2	conserved	-1.00604	0.386185	0.0372637	-0.647729	0.392947	0.262428	-0.358309	0.550942	R1<1;R2=1;R1=R2	R1<R2
Gohir.A01G018900.1	Gohir.D01G017500.1	1.30985	1.63389	0.571279	0.451359	2.53156	0.918437	0.858489	0.791341	R1=1;R2=1;R1=R2	conserved	1.25367	0.389585	0.00727081	0.923326	0.279086	0.00643988	0.330345	0.532192	R1>1;R2>1;R1=R2	conserved
Gohir.A01G019500.1	Gohir.D01G018000.1	-0.022299	0.208072	0.949437	-0.200251	0.144328	0.293385	0.177952	0.514286	R1=1;R2=1;R1=R2	conserved	-0.0364305	0.241406	0.945093	-0.355785	0.261651	0.383846	0.319354	0.420706	R1=1;R2=1;R1=R2	conserved
Gohir.A01G020200.1	Gohir.D01G018800.1	-0.452664	0.121048	0.000821877	-0.285213	0.153111	0.137296	-0.167451	0.43724	R1<1;R2=1;R1=R2	R1<R2	-0.468238	0.267094	0.203787	-0.191644	0.405774	0.821035	-0.276595	0.604009	R1=1;R2=1;R1=R2	conserved
Gohir.A01G020800.1	Gohir.D01G019300.1	0.713177	0.560889	0.333463	0.389061	0.518963	0.614082	0.324116	0.689348	R1=1;R2=1;R1=R2	conserved	-0.050826	0.456222	0.960005	0.219707	0.347363	0.744101	-0.270533	0.663299	R1=1;R2=1;R1=R2	conserved
Gohir.A01G020900.1	Gohir.D01G019400.1	0.785769	0.150417	1.38591e-06	0.795466	0.193732	0.000216599	-0.00969701	0.970298	R1>1;R2>1;R1=R2	conserved	0.864951	0.255527	0.00435821	0.548431	0.305606	0.210701	0.316519	0.472653	R1>1;R2=1;R1=R2	R1>R2
Gohir.A01G021400.1	Gohir.D01G019800.1	-0.952388	0.300847	0.00545588	-0.754939	0.315584	0.0459657	-0.197449	0.670786	R1<1;R2<1;R1=R2	conserved	-0.881476	0.829538	0.506259	-0.686804	0.491464	0.366824	-0.194673	0.851979	R1=1;R2=1;R1=R2	conserved
Gohir.A01G021600.1	Gohir.D01G020000.1	0.876478	0.192721	3.27492e-05	1.00659	0.196187	2.28221e-06	-0.130108	0.657016	R1>1;R2>1;R1=R2	conserved	1.13554	0.297624	0.00102168	1.01114	0.273516	0.00182874	0.124399	0.773732	R1>1;R2>1;R1=R2	conserved
Gohir.A01G021900.1	Gohir.D01G020400.1	-1.32566	0.185035	1.20839e-11	-1.21723	0.226983	6.96164e-07	-0.108435	0.728774	R1<1;R2<1;R1=R2	conserved	-3.02731	0.399211	1.28888e-12	-3.73497	0.412547	1.4966e-17	0.707655	0.285257	R1<1;R2<1;R1=R2	conserved
Gohir.A01G022000.1	Gohir.D01G020500.1	0.028716	0.341347	0.961587	0.0599932	0.311492	0.911364	-0.0312772	0.948692	R1=1;R2=1;R1=R2	conserved	0.12648	0.365618	0.865707	-0.0413048	0.424185	0.96783	0.167785	0.779706	R1=1;R2=1;R1=R2	conserved
Gohir.A01G022900.1	Gohir.D01G020900.1	-0.411889	0.21115	0.111805	-0.0114534	0.216168	0.982925	-0.400436	0.245246	R1=1;R2=1;R1=R2	conserved	-1.11666	0.34137	0.00621679	-0.788293	0.342662	0.0837507	-0.328363	0.534464	R1<1;R2=1;R1=R2	R1<R2
Gohir.A01G023100.1	Gohir.D01G021100.1	0.41613	0.170867	0.0396064	0.732124	0.164119	5.01115e-05	-0.315994	0.241247	R1>1;R2>1;R1=R2	conserved	1.23244	0.478978	0.0401612	0.906308	0.603694	0.321326	0.326133	0.694973	R1>1;R2=1;R1=R2	R1>R2
Gohir.A01G023500.1	Gohir.D01G021500.1	-0.0751237	0.145466	0.733696	-0.0818982	0.194	0.792963	0.00677456	0.979039	R1=1;R2=1;R1=R2	conserved	-0.16618	0.232326	0.685378	-0.56323	0.270596	0.128162	0.39705	0.329297	R1=1;R2=1;R1=R2	conserved
Gohir.A01G023700.1	Gohir.D01G021700.1	-1.26131	0.432569	0.011385	0.109645	0.366088	0.858711	-1.37096	0.0602361	R1<1;R2=1;R1=R2	R1<R2	0.991129	0.578724	0.216935	0.642257	0.448388	0.351671	0.348872	0.660021	R1=1;R2=1;R1=R2	conserved
Gohir.A01G023900.1	Gohir.D01G021900.1	-0.609121	0.251328	0.0407556	-0.176816	0.292328	0.693585	-0.432306	0.319155	R1<1;R2=1;R1=R2	R1<R2	-0.445988	0.365583	0.425825	-0.0973658	0.477192	0.929701	-0.348622	0.595035	R1=1;R2=1;R1=R2	conserved
Gohir.A01G024100.1	Gohir.D01G022100.1	-0.328612	0.318612	0.447551	-0.972385	0.229344	0.000126729	0.643773	0.162791	R1=1;R2<1;R1=R2	R1>R2	0.671037	0.340599	0.140853	0.317289	0.382118	0.642158	0.353747	0.528002	R1=1;R2=1;R1=R2	conserved
Gohir.A01G024200.1	Gohir.D01G022200.1	0.064279	0.250505	0.872591	-0.205362	0.252174	0.577992	0.269641	0.483748	R1=1;R2=1;R1=R2	conserved	-0.413606	0.240928	0.215702	0.0154328	0.286136	0.982667	-0.429039	0.317047	R1=1;R2=1;R1=R2	conserved
Gohir.A01G024300.1	Gohir.D01G022300.1	-4.28651	1.33632	0.00479759	1.62623	0.782383	0.0900722	-5.91274	0.0145058	R1<1;R2=1;R1<R2	R1<R2	-2.89332	0.811737	0.00244856	-0.237497	0.614939	0.85777	-2.65582	0.063953	R1<1;R2=1;R1=R2	R1<R2
Gohir.A01G024400.1	Gohir.D01G022400.1	0.149583	0.19156	0.582929	0.158652	0.202565	0.595646	-0.009069	0.975391	R1=1;R2=1;R1=R2	conserved	0.0582428	0.28757	0.924814	0.129707	0.335842	0.85777	-0.0714643	0.879607	R1=1;R2=1;R1=R2	conserved
Gohir.A01G163300.1	Gohir.D01G155400.1	-0.75527	0.225082	0.00300756	-0.0216499	0.21392	0.956587	-0.73362	0.0657342	R1<1;R2=1;R1=R2	R1<R2	-0.147496	0.300464	0.798779	-0.110651	0.306343	0.868276	-0.0368455	0.9357	R1=1;R2=1;R1=R2	conserved
Gohir.A01G163400.1	Gohir.D01G155500.1	0.162839	0.299227	0.717367	0.328748	0.283373	0.393949	-0.165909	0.704244	R1=1;R2=1;R1=R2	conserved	-0.858598	0.366739	0.0684249	-0.116331	0.468339	0.912466	-0.742267	0.283761	R1=1;R2=1;R1=R2	conserved
Gohir.A01G163600.1	Gohir.D01G155700.1	0.593083	0.223166	0.0228686	0.612522	0.165643	0.00101029	-0.0194395	0.94697	R1>1;R2>1;R1=R2	conserved	0.93523	0.302027	0.0103215	0.328599	0.324025	0.549962	0.606632	0.243023	R1>1;R2=1;R1=R2	R1>R2
Gohir.A01G164200.1	Gohir.D01G156100.1	-0.166676	0.347406	0.753749	-0.349199	0.135789	0.0298	0.182523	0.651155	R1=1;R2<1;R1=R2	R1>R2	1.08933	0.572636	0.158636	0.794896	0.302196	0.0403927	0.294436	0.679866	R1=1;R2>1;R1=R2	R1<R2
Gohir.A01G166300.1	Gohir.D01G157500.1	1.15013	0.421857	0.0190708	0.600708	0.407089	0.257541	0.549421	0.392833	R1>1;R2=1;R1=R2	R1>R2	-0.719824	2.10675	0.868086	-0.0778009	0.625277	0.959492	-0.642023	0.793996	R1=1;R2=1;R1=R2	conserved
Gohir.A01G166700.1	Gohir.D01G157700.1	-0.16771	0.128907	0.320159	-0.614726	0.149435	0.000210097	0.447016	0.0795409	R1=1;R2<1;R1=R2	R1>R2	-0.379122	0.360495	0.511976	0.0574404	0.28553	0.930997	-0.436563	0.398834	R1=1;R2=1;R1=R2	conserved
Gohir.A01G167600.1	Gohir.D01G158700.1	-0.125292	0.137611	0.50948	0.10221	0.172231	0.698981	-0.227503	0.35754	R1=1;R2=1;R1=R2	conserved	0.206725	0.270315	0.660367	0.326694	0.397851	0.647085	-0.119969	0.816894	R1=1;R2=1;R1=R2	conserved
Gohir.A01G168100.1	Gohir.D01G159100.1	0.86626	0.759181	0.392361	1.88211	1.08631	0.171418	-1.01585	0.487966	R1=1;R2=1;R1=R2	conserved	1.02513	1.25403	0.631364	-0.791797	1.33994	0.76512	1.81692	0.378429	R1=1;R2=1;R1=R2	conserved
Gohir.A01G168200.1	Gohir.D01G159200.1	-0.0961677	0.191183	0.741144	-0.0357034	0.182151	0.909823	-0.0604643	0.828168	R1=1;R2=1;R1=R2	conserved	-0.754063	0.337495	0.0853196	-0.952728	0.483588	0.157232	0.198665	0.755038	R1=1;R2=1;R1=R2	conserved
Gohir.A01G168400.1	Gohir.D01G159400.1	1.89723	0.581721	0.00406355	0.805953	0.81301	0.480487	1.09128	0.337923	R1>1;R2=1;R1=R2	R1>R2	0.248693	0.420493	0.749464	0.569483	0.482133	0.466044	-0.32079	0.642864	R1=1;R2=1;R1=R2	conserved
Gohir.A01G168700.1	Gohir.D01G159600.1	1.06734	0.263938	0.000262185	0.985021	0.326067	0.00899867	0.0823228	0.853432	R1>1;R2>1;R1=R2	conserved	1.34566	0.386404	0.00319169	1.77751	0.542553	0.00709934	-0.431841	0.555648	R1>1;R2>1;R1=R2	conserved
Gohir.A01G168900.1	Gohir.D01G159900.1	0.849165	0.284552	0.00937002	0.203075	0.500448	0.802372	0.64609	0.337238	R1>1;R2=1;R1=R2	R1>R2	0.838507	0.546737	0.283676	-0.548967	0.642395	0.628883	1.38747	0.177176	R1=1;R2=1;R1=R2	conserved
Gohir.A01G169400.1	Gohir.D01G160500.1	-1.00793	0.277204	0.00117457	-0.584913	0.21212	0.0185841	-0.423012	0.279894	R1<1;R2<1;R1=R2	conserved	0.23659	0.194767	0.428423	0.467469	0.450788	0.539671	-0.230878	0.67332	R1=1;R2=1;R1=R2	conserved
Gohir.A01G169700.1	Gohir.D01G160800.1	0.0260013	0.203838	0.938032	0.206346	0.141277	0.263842	-0.180344	0.50047	R1=1;R2=1;R1=R2	conserved	0.0866807	0.227632	0.850564	-0.103437	0.303747	0.875775	0.190117	0.644725	R1=1;R2=1;R1=R2	conserved
Gohir.A01G170400.1	Gohir.D01G161400.1	1.05783	0.307118	0.00224314	0.316536	0.378834	0.565711	0.74129	0.198788	R1>1;R2=1;R1=R2	R1>R2	1.66668	0.433479	0.000921665	0.946859	0.493386	0.171624	0.719825	0.335572	R1>1;R2=1;R1=R2	R1>R2
Gohir.A01G170500.1	Gohir.D01G161500.1	0.487759	0.394051	0.349046	0.701983	0.394766	0.158438	-0.214224	0.717362	R1=1;R2=1;R1=R2	conserved	0.999188	0.629687	0.263637	0.86474	0.640426	0.388459	0.134448	0.888251	R1=1;R2=1;R1=R2	conserved
Gohir.A01G170600.1	Gohir.D01G161600.1	-0.193148	0.143954	0.30279	-0.172083	0.14011	0.362244	-0.0210648	0.920685	R1=1;R2=1;R1=R2	conserved	-0.137164	0.298682	0.813821	0.0879437	0.299296	0.894746	-0.225108	0.622663	R1=1;R2=1;R1=R2	conserved
Gohir.A01G171000.1	Gohir.D01G162000.1	-0.682636	0.816544	0.551972	-1.37434	0.669078	0.0948212	0.691699	0.541262	R1=1;R2=1;R1=R2	conserved	1.80308	0.615931	0.016559	0.468513	0.895008	0.795808	1.33457	0.294524	R1>1;R2=1;R1=R2	R1>R2
Gohir.A01G171100.1	Gohir.D01G162100.1	2.68518	0.243301	1.41543e-26	2.5184	0.272991	8.27099e-19	0.166779	0.669341	R1>1;R2>1;R1=R2	conserved	3.04961	0.454742	5.34283e-10	1.83207	0.397072	5.16835e-05	1.21754	0.115191	R1>1;R2>1;R1=R2	conserved
Gohir.A01G171400.1	Gohir.D01G162400.1	-0.87172	0.250535	0.00199787	-0.00264357	0.256211	0.996755	-0.869076	0.0623093	R1<1;R2=1;R1=R2	R1<R2	-0.557861	0.435862	0.396793	-0.237299	0.345565	0.71818	-0.320563	0.596791	R1=1;R2=1;R1=R2	conserved
Gohir.A01G171600.1	Gohir.D01G162500.1	0.435457	0.184594	0.0473852	0.431702	0.210662	0.0957388	0.00375443	0.989881	R1>1;R2=1;R1=R2	R1>R2	0.697019	0.327129	0.104496	0.495571	0.396879	0.435146	0.201448	0.715957	R1=1;R2=1;R1=R2	conserved
Gohir.A01G171800.1	Gohir.D01G162700.1	2.04075	0.349412	5.1055e-08	3.52343	0.352491	5.85953e-22	-1.48268	0.0322835	R1>1;R2>1;R1<R2	conserved	1.73223	0.466733	0.00147583	2.24491	0.535392	0.00029218	-0.512681	0.511048	R1>1;R2>1;R1=R2	conserved
Gohir.A01G172200.1	Gohir.D01G163200.1	0.434199	0.22508	0.116722	0.189959	0.260976	0.626544	0.244239	0.513937	R1=1;R2=1;R1=R2	conserved	-0.0345245	1.30721	0.990788	0.138147	1.59142	0.971821	-0.172672	0.937354	R1=1;R2=1;R1=R2	conserved
Gohir.A01G172600.1	Gohir.D01G163700.1	0.531346	0.692337	0.590643	-0.560441	0.69795	0.584306	1.09179	0.319429	R1=1;R2=1;R1=R2	conserved	0.0199044	1.04282	0.993584	0.366009	0.578663	0.744101	-0.346105	0.789856	R1=1;R2=1;R1=R2	conserved
Gohir.A01G173300.1	Gohir.D01G164900.1	-0.624992	0.175505	0.00151776	-0.512082	0.171492	0.00993722	-0.11291	0.665336	R1<1;R2<1;R1=R2	conserved	0.181351	0.334428	0.774461	0.484321	0.348686	0.370443	-0.30297	0.564673	R1=1;R2=1;R1=R2	conserved
Gohir.A01G173700.1	Gohir.D01G165100.1	-3.08633	0.822966	0.000790283	0.0365209	1.41765	0.992149	-3.12285	0.143849	R1<1;R2=1;R1=R2	R1<R2	0.660863	0.281607	0.0676625	0.918212	0.40094	0.0855655	-0.257349	0.63018	R1=1;R2=1;R1=R2	conserved
Gohir.A01G174400.1	Gohir.D01G165600.1	0.166404	0.338428	0.74745	-0.247196	0.347577	0.635971	0.413601	0.4348	R1=1;R2=1;R1=R2	conserved	0.140141	0.455441	0.882709	0.0325245	0.521271	0.980093	0.107617	0.88411	R1=1;R2=1;R1=R2	conserved
Gohir.A01G174600.1	Gohir.D01G165800.1	-0.24772	0.147467	0.181029	-0.277615	0.223193	0.35479	0.0298949	0.916873	R1=1;R2=1;R1=R2	conserved	2.12426	0.584966	0.00195215	1.80751	0.581161	0.0115619	0.316746	0.72043	R1>1;R2>1;R1=R2	conserved
Gohir.A01G174800.1	Gohir.D01G165900.1	0.181987	0.175704	0.445497	0.206752	0.183728	0.409819	-0.0247649	0.926408	R1=1;R2=1;R1=R2	conserved	-0.377666	0.256941	0.310203	0.0151309	0.376461	0.987548	-0.392797	0.443371	R1=1;R2=1;R1=R2	conserved
Gohir.A01G175900.1	Gohir.D01G166800.1	0.016607	0.184746	0.959028	0.543959	0.178204	0.00820396	-0.527352	0.0966779	R1=1;R2>1;R1=R2	R1<R2	-0.711998	0.244603	0.0172941	-0.225688	0.468545	0.817067	-0.48631	0.425083	R1<1;R2=1;R1=R2	R1<R2
Gohir.A01G176400.1	Gohir.D01G167200.1	-0.422246	0.220893	0.120434	-0.710786	0.246769	0.0132961	0.28854	0.427256	R1=1;R2<1;R1=R2	R1>R2	0.143582	0.349229	0.837133	-0.207719	0.364718	0.775437	0.351301	0.524984	R1=1;R2=1;R1=R2	conserved
Gohir.A01G176800.1	Gohir.D01G167600.1	-0.387359	0.168186	0.0538542	-1.42827	0.343874	0.000179781	1.04091	0.0737182	R1=1;R2<1;R1=R2	R1>R2	-0.150464	0.426325	0.863308	-1.07487	0.44316	0.0646719	0.924403	0.207306	R1=1;R2=1;R1=R2	conserved
Gohir.A01G177500.1	Gohir.D01G168400.1	-1.59458	0.39293	0.000248633	-1.80798	0.376201	1.07861e-05	0.213404	0.7114	R1<1;R2<1;R1=R2	conserved	-0.801583	0.734838	0.490949	-1.44053	0.54541	0.0393557	0.638952	0.526523	R1=1;R2<1;R1=R2	R1>R2
Gohir.A01G177900.1	Gohir.D01G168700.1	-0.779966	0.373494	0.0853137	-0.59827	0.383891	0.227212	-0.181696	0.748928	R1=1;R2=1;R1=R2	conserved	-0.566609	0.483308	0.450094	-0.999137	0.453312	0.10145	0.432528	0.549673	R1=1;R2=1;R1=R2	conserved
Gohir.A01G178800.1	Gohir.D01G169600.1	0.469727	0.307022	0.230357	0.573735	0.216164	0.0242622	-0.104007	0.79308	R1=1;R2>1;R1=R2	R1<R2	-0.0402784	0.507235	0.972283	-0.117156	0.335439	0.872772	0.0768779	0.906381	R1=1;R2=1;R1=R2	conserved
Gohir.A01G179200.1	Gohir.D01G170000.1	1.37211	0.216946	2.94104e-09	1.24845	0.143101	6.72209e-17	0.123664	0.65501	R1>1;R2>1;R1=R2	conserved	1.18532	0.317546	0.00137111	1.2722	0.252903	7.79832e-06	-0.0868791	0.8415	R1>1;R2>1;R1=R2	conserved
Gohir.A01G179800.1	Gohir.D01G170600.1	1.16384	0.42231	0.0176573	0.747541	0.337041	0.0673789	0.416298	0.475848	R1>1;R2=1;R1=R2	R1>R2	0.864727	0.47231	0.179027	1.04362	0.421306	0.057567	-0.178897	0.791635	R1=1;R2=1;R1=R2	conserved
Gohir.A01G180900.1	Gohir.D01G172000.1	1.07091	0.311164	0.00226464	0.88775	0.393938	0.0624972	0.183155	0.73291	R1>1;R2=1;R1=R2	R1>R2	1.30786	0.452742	0.0183454	0.995966	0.441939	0.0920691	0.311896	0.647882	R1>1;R2=1;R1=R2	R1>R2
Gohir.A01G181200.1	Gohir.D01G172300.1	-1.29646	0.454096	0.0135003	-0.723293	0.398591	0.148899	-0.573171	0.386588	R1<1;R2=1;R1=R2	R1<R2	-1.5551	0.61777	0.0458555	-0.899359	0.62795	0.351676	-0.655742	0.497993	R1<1;R2=1;R1=R2	R1<R2
Gohir.A01G181800.1	Gohir.D01G172900.1	-0.876118	0.198701	5.91454e-05	-0.612387	0.236846	0.0288145	-0.263731	0.437918	R1<1;R2<1;R1=R2	conserved	-0.523933	0.381829	0.353437	-0.28255	0.436603	0.738084	-0.241383	0.699006	R1=1;R2=1;R1=R2	conserved
Gohir.A01G182000.1	Gohir.D01G173100.1	0.149115	0.247167	0.684938	-0.501	0.238886	0.0868426	0.650116	0.118827	R1=1;R2=1;R1=R2	conserved	0.285329	0.313382	0.583273	-0.79889	0.333767	0.0693016	1.08422	0.077231	R1=1;R2=1;R1=R2	conserved
Gohir.A01G182200.1	Gohir.D01G173300.1	-1.0822	0.252363	9.83147e-05	-0.710936	0.175325	0.000264839	-0.371261	0.282169	R1<1;R2<1;R1=R2	conserved	-1.0058	0.423639	0.0636798	-0.580088	1.27521	0.829146	-0.425711	0.776532	R1=1;R2=1;R1=R2	conserved
Gohir.A01G182800.1	Gohir.D01G173900.1	0.446362	0.253495	0.157968	-0.635414	0.350237	0.148962	1.08178	0.0677886	R1=1;R2=1;R1=R2	conserved	-0.267723	0.29747	0.587812	-0.608596	0.540666	0.494387	0.340873	0.617924	R1=1;R2=1;R1=R2	conserved
Gohir.A01G182900.1	Gohir.D01G174000.1	-0.239813	0.238787	0.461375	-0.0717541	0.138117	0.740152	-0.168059	0.571343	R1=1;R2=1;R1=R2	conserved	0.426708	0.230629	0.173484	-0.0905086	0.266084	0.875796	0.517216	0.217187	R1=1;R2=1;R1=R2	conserved
Gohir.A01G183900.1	Gohir.D01G174900.1	-1.29436	0.444844	0.0115754	-1.44227	0.487774	0.0107677	0.147916	0.832332	R1<1;R2<1;R1=R2	conserved	-1.89212	0.717634	0.0346351	-2.14179	0.649436	0.00665563	0.249673	0.809284	R1<1;R2<1;R1=R2	conserved
Gohir.A01G184900.1	Gohir.D01G175800.1	-1.03522	0.138122	1.1382e-12	-1.42076	0.148532	3.57675e-20	0.385539	0.120214	R1<1;R2<1;R1=R2	conserved	-0.830252	0.261663	0.00830888	-1.21429	0.25924	3.81469e-05	0.384042	0.35599	R1<1;R2<1;R1=R2	conserved
Gohir.A01G036300.1	Gohir.D01G023600.1	-1.68709	0.319254	1.02156e-06	-1.36209	0.350461	0.000505772	-0.324995	0.52608	R1<1;R2<1;R1=R2	conserved	-1.82224	0.313422	1.12303e-07	-1.32698	0.394436	0.00542176	-0.495255	0.383877	R1<1;R2<1;R1=R2	conserved
Gohir.A01G036600.1	Gohir.D01G023900.1	-0.0102389	0.300249	0.984956	-0.882398	0.47036	0.133957	0.872159	0.201569	R1=1;R2=1;R1=R2	conserved	0.264001	0.521539	0.790592	-0.328629	0.556962	0.765719	0.59263	0.48089	R1=1;R2=1;R1=R2	conserved
Gohir.A01G036700.1	Gohir.D01G024000.1	1.7149	0.537646	0.00507596	0.511333	0.528403	0.492534	1.20356	0.173265	R1>1;R2=1;R1=R2	R1>R2	1.83698	0.615834	0.0142659	0.872011	0.799922	0.512497	0.96497	0.396547	R1>1;R2=1;R1=R2	R1>R2
Gohir.A01G036900.1	Gohir.D01G024200.1	0.592558	0.347558	0.173676	1.01683	0.378119	0.0221668	-0.424275	0.44935	R1=1;R2>1;R1=R2	R1<R2	0.138506	0.584769	0.912105	0.293777	0.46091	0.742101	-0.155271	0.845526	R1=1;R2=1;R1=R2	conserved
Gohir.A01G037000.1	Gohir.D01G024300.1	-1.03125	0.290227	0.00155801	0.172674	0.275248	0.682408	-1.20392	0.0306101	R1<1;R2=1;R1<R2	R1<R2	-1.39732	0.328532	0.00019798	-0.0964402	0.382423	0.91074	-1.30088	0.0626842	R1<1;R2=1;R1=R2	R1<R2
Gohir.A01G038900.1	Gohir.D01G026600.1	5.6715	1.44897	0.000431592	NA	NA	NA	NA	NA	R1>1;R2=1;R1=R2	R1>R2	-0.421564	0.712781	0.749464	-1.53953	1.01992	0.317815	1.11797	0.425282	R1=1;R2=1;R1=R2	conserved
Gohir.A01G039100.1	Gohir.D01G026800.1	0.442537	0.136729	0.00439091	0.64112	0.154381	0.000180214	-0.198583	0.384256	R1>1;R2>1;R1=R2	conserved	0.232573	0.269427	0.607775	0.318312	0.499707	0.742221	-0.0857384	0.88933	R1=1;R2=1;R1=R2	conserved
Gohir.A01G039300.1	Gohir.D01G027000.1	1.36648	0.332133	0.000199273	-0.304439	0.405451	0.613545	1.67092	0.0301019	R1>1;R2=1;R1>R2	R1>R2	0.200158	0.648902	0.882398	-0.1482	0.591808	0.911565	0.348358	0.712037	R1=1;R2=1;R1=R2	conserved
Gohir.A01G039400.1	Gohir.D01G027200.1	0.660409	0.227737	0.0119	0.466411	0.207644	0.0634833	0.193998	0.556994	R1>1;R2=1;R1=R2	R1>R2	0.3566	0.851794	0.833388	-0.155583	0.52044	0.892419	0.512183	0.640178	R1=1;R2=1;R1=R2	conserved
Gohir.A01G039500.1	Gohir.D01G027300.1	-0.269328	0.140301	0.11865	-0.0906104	0.133819	0.654037	-0.178717	0.399918	R1=1;R2=1;R1=R2	conserved	-0.229103	0.2647	0.606558	-0.133127	0.326825	0.849642	-0.0959762	0.831137	R1=1;R2=1;R1=R2	conserved
Gohir.A01G040500.1	Gohir.D01G028100.1	2.22178	0.149145	6.52288e-48	2.01514	0.148886	8.92107e-40	0.206639	0.373588	R1>1;R2>1;R1=R2	conserved	1.62522	0.293666	5.13462e-07	1.70454	0.351111	1.75964e-05	-0.0793252	0.871081	R1>1;R2>1;R1=R2	conserved
Gohir.A01G040600.1	Gohir.D01G028200.1	-0.231487	0.181563	0.331941	0.242792	0.251354	0.493398	-0.474279	0.20228	R1=1;R2=1;R1=R2	conserved	-0.776953	0.363136	0.102597	0.58878	0.334588	0.222479	-1.36573	0.0509195	R1=1;R2=1;R1=R2	conserved
Gohir.A01G040800.1	Gohir.D01G028300.1	-0.192387	0.23048	0.552571	0.0989609	0.171709	0.707406	-0.291348	0.357579	R1=1;R2=1;R1=R2	conserved	-0.377064	0.226189	0.233465	-0.0336996	0.280953	0.960702	-0.343364	0.3973	R1=1;R2=1;R1=R2	conserved
Gohir.A01G041900.1	Gohir.D01G029700.1	1.22439	0.321239	0.000632255	-1.27	0.209664	1.50066e-08	2.49439	0.00150295	R1>1;R2<1;R1>R2	R1>R2	-0.159833	0.908647	0.935416	-1.85508	0.982071	0.180538	1.69524	0.274269	R1=1;R2=1;R1=R2	conserved
Gohir.A01G042100.1	Gohir.D01G030100.1	-0.153425	0.274749	0.708858	0.477842	0.373786	0.338638	-0.631267	0.245675	R1=1;R2=1;R1=R2	conserved	-0.0137397	0.719416	0.993584	-0.926796	0.545191	0.243661	0.913056	0.372851	R1=1;R2=1;R1=R2	conserved
Gohir.A01G161100.1	Gohir.D01G148600.1	0.148703	0.260379	0.702004	0.516018	0.246913	0.0881144	-0.367315	0.353954	R1=1;R2=1;R1=R2	conserved	-0.346037	0.385132	0.588583	0.610405	0.339166	0.208788	-0.956442	0.136954	R1=1;R2=1;R1=R2	conserved
Gohir.A01G162300.1	Gohir.D01G149600.1	-0.30596	0.206577	0.247855	-0.1194	0.268254	0.780348	-0.18656	0.610201	R1=1;R2=1;R1=R2	conserved	0.266334	0.393481	0.70437	0.161393	0.494306	0.881207	0.104941	0.876521	R1=1;R2=1;R1=R2	conserved
Gohir.A01G163000.1	Gohir.D01G151800.1	0.849176	0.286935	0.0100678	0.451391	0.19098	0.0490789	0.397785	0.302402	R1>1;R2>1;R1=R2	conserved	0.829925	0.385806	0.100256	-0.0212469	0.330261	0.979349	0.851172	0.17074	R1=1;R2=1;R1=R2	conserved
Gohir.A01G091600.1	Gohir.D01G061800.1	2.10443	0.369532	1.14649e-07	1.45616	0.345004	0.000137016	0.64827	0.256919	R1>1;R2>1;R1=R2	conserved	3.13164	0.476025	1.19222e-09	1.02809	0.413551	0.0564314	2.10356	0.029804	R1>1;R2=1;R1>R2	R1>R2
Gohir.A01G091900.1	Gohir.D01G062100.1	0.0822153	0.32853	0.87535	-0.0210428	0.350632	0.979293	0.103258	0.838932	R1=1;R2=1;R1=R2	conserved	0.105648	0.456337	0.914102	0.411592	0.480336	0.627416	-0.305944	0.668302	R1=1;R2=1;R1=R2	conserved
Gohir.A01G092100.1	Gohir.D01G062300.1	-0.448465	0.218415	0.0914433	-0.115881	0.163617	0.637617	-0.332584	0.277668	R1=1;R2=1;R1=R2	conserved	-0.428596	0.333921	0.395407	0.0197713	0.371156	0.982822	-0.448367	0.420447	R1=1;R2=1;R1=R2	conserved
Gohir.A01G153500.1	Gohir.D01G099900.1	0.226458	0.334337	0.641141	0.354958	0.289416	0.363074	-0.1285	0.783069	R1=1;R2=1;R1=R2	conserved	-0.452137	0.450775	0.536343	0.464742	0.364829	0.424103	-0.916879	0.192078	R1=1;R2=1;R1=R2	conserved
Gohir.A01G153900.1	Gohir.D01G100300.1	-1.28452	0.485693	0.0236571	-0.688429	0.651054	0.445215	-0.596094	0.503569	R1<1;R2=1;R1=R2	R1<R2	-0.800072	0.307577	0.0375544	0.00569076	0.310136	0.994391	-0.805762	0.138841	R1<1;R2=1;R1=R2	R1<R2
Gohir.A01G052900.1	Gohir.D01G042500.1	0.433395	0.368807	0.377448	0.635224	0.299263	0.0823721	-0.20183	0.688541	R1=1;R2=1;R1=R2	conserved	0.010069	0.392501	0.991067	0.236528	0.453772	0.797016	-0.226459	0.725389	R1=1;R2=1;R1=R2	conserved
Gohir.A01G187300.1	Gohir.D01G182400.1	-1.03857	0.305683	0.00262136	-1.19792	0.307442	0.000486994	0.159349	0.728892	R1<1;R2<1;R1=R2	conserved	-0.844712	0.771451	0.489169	-0.736381	0.608274	0.452045	-0.108332	0.91778	R1=1;R2=1;R1=R2	conserved
Gohir.A01G187400.1	Gohir.D01G182300.1	0.63548	0.132314	1.04517e-05	0.10057	0.158142	0.677729	0.53491	0.0555226	R1>1;R2=1;R1=R2	R1>R2	0.725723	0.329607	0.0909579	0.147821	0.282445	0.795857	0.577903	0.255417	R1=1;R2=1;R1=R2	conserved
Gohir.A01G187600.1	Gohir.D01G182100.1	-0.00212686	0.257531	0.996024	-0.0884579	0.186037	0.762807	0.086331	0.796828	R1=1;R2=1;R1=R2	conserved	0.341903	0.310513	0.485653	-0.0789636	0.327514	0.914858	0.420867	0.403989	R1=1;R2=1;R1=R2	conserved
Gohir.A01G187900.1	Gohir.D01G181700.1	-1.4449	0.888528	0.197946	-1.57183	0.775802	0.100183	0.126934	0.918506	R1=1;R2=1;R1=R2	conserved	-2.31926	0.959382	0.0578759	-1.4967	0.485777	0.0125323	-0.822553	0.500638	R1=1;R2<1;R1=R2	R1>R2
Gohir.A01G188200.1	Gohir.D01G181400.1	1.49713	0.274255	4.12354e-07	1.01651	0.152376	3.38522e-10	0.480611	0.192546	R1>1;R2>1;R1=R2	conserved	0.137973	0.304849	0.817044	-0.496727	0.310011	0.280534	0.6347	0.218141	R1=1;R2=1;R1=R2	conserved
Gohir.A01G188700.1	Gohir.D01G180800.1	-0.815492	0.352177	0.0522786	-1.07685	0.277089	0.000506243	0.261353	0.585086	R1=1;R2<1;R1=R2	R1>R2	-0.0612638	0.464323	0.952581	-0.555904	0.855476	0.736737	0.49464	0.645453	R1=1;R2=1;R1=R2	conserved
Gohir.A01G189200.1	Gohir.D01G180300.1	-0.0972773	0.495221	0.902942	-1.07224	0.589437	0.147932	0.974963	0.268678	R1=1;R2=1;R1=R2	conserved	-0.305814	0.788023	0.848466	-0.825575	0.717846	0.481281	0.519761	0.651562	R1=1;R2=1;R1=R2	conserved
Gohir.A01G189600.1	Gohir.D01G180000.1	-1.71335	0.580393	0.0102846	-1.61714	0.234004	6.9906e-11	-0.0962086	0.885441	R1<1;R2<1;R1=R2	conserved	-1.94581	1.74456	NA	-1.64629	1.11135	0.32992	-0.299526	0.893046	R1=1;R2=1;R1=R2	conserved
Gohir.A01G189900.1	Gohir.D01G179700.1	-0.671113	0.296009	0.0583388	-1.31632	0.293422	4.49329e-05	0.645211	0.184488	R1=1;R2<1;R1=R2	R1>R2	0.950871	0.897953	0.508171	0.387216	0.453016	0.628772	0.563656	0.61485	R1=1;R2=1;R1=R2	conserved
Gohir.A01G190700.1	Gohir.D01G179000.1	2.73548	0.305434	9.77368e-18	2.64524	0.27617	3.18113e-20	0.0902359	0.835293	R1>1;R2>1;R1=R2	conserved	0.725457	0.753133	0.554519	0.196759	0.46001	0.84058	0.528699	0.587662	R1=1;R2=1;R1=R2	conserved
Gohir.A01G191200.1	Gohir.D01G178700.1	-0.338118	0.282971	0.36906	-0.0841592	0.473024	0.918645	-0.253959	0.672904	R1=1;R2=1;R1=R2	conserved	1.05412	0.482146	0.0937781	0.248461	0.469231	0.793331	0.80566	0.297268	R1=1;R2=1;R1=R2	conserved
Gohir.A01G192000.1	Gohir.D01G178000.1	-0.566328	0.257756	0.0679597	-0.445579	0.202415	0.069839	-0.12075	0.727653	R1=1;R2=1;R1=R2	conserved	-0.145477	0.280677	0.785078	-0.160876	0.329943	0.813616	0.0153987	0.973387	R1=1;R2=1;R1=R2	conserved
Gohir.A01G192100.1	Gohir.D01G177900.1	0.0548256	0.309797	0.912194	-0.253215	0.435943	0.70517	0.30804	0.596446	R1=1;R2=1;R1=R2	conserved	-0.282954	0.395004	0.684901	-0.640301	0.575497	0.500355	0.357347	0.63893	R1=1;R2=1;R1=R2	conserved
Gohir.A01G192500.1	Gohir.D01G177400.1	-1.51075	0.171861	4.03438e-17	-1.06054	0.155351	1.22579e-10	-0.450212	0.110191	R1<1;R2<1;R1=R2	conserved	-0.395419	0.449037	0.598178	-0.404353	0.250252	0.275199	0.00893444	0.987181	R1=1;R2=1;R1=R2	conserved
Gohir.A01G155000.1	Gohir.D01G154900.1	-1.45879	0.203744	1.24661e-11	-0.932727	0.216943	9.92044e-05	-0.526058	0.141576	R1<1;R2<1;R1=R2	conserved	-2.0361	0.337656	3.25523e-08	-0.846034	0.34945	0.0652306	-1.19006	0.0705919	R1<1;R2=1;R1=R2	R1<R2
Gohir.A01G155100.1	Gohir.D01G154800.1	-0.520963	0.272089	0.119733	-0.853551	0.489242	0.167884	0.332588	0.591579	R1=1;R2=1;R1=R2	conserved	-0.0499542	0.413887	0.956195	-0.210425	0.304478	0.715357	0.160471	0.771715	R1=1;R2=1;R1=R2	conserved
Gohir.A01G155400.1	Gohir.D01G154700.1	0.149475	0.419296	0.822761	0.681141	0.570443	0.378626	-0.531666	0.494708	R1=1;R2=1;R1=R2	conserved	0.108529	1.17536	0.967112	-0.47961	0.775664	0.751085	0.588139	0.700769	R1=1;R2=1;R1=R2	conserved
Gohir.A01G156800.1	Gohir.D01G153500.1	0.318007	0.34229	0.499334	-0.46434	0.447675	0.456726	0.782347	0.235886	R1=1;R2=1;R1=R2	conserved	-0.325996	0.461073	0.688865	-1.86662	0.463601	0.000558132	1.54062	0.0779835	R1=1;R2<1;R1=R2	R1>R2
Gohir.A01G157200.1	Gohir.D01G153200.1	-0.334019	0.148025	0.0596295	-0.072868	0.141459	0.742333	-0.261151	0.259501	R1=1;R2=1;R1=R2	conserved	-0.0927587	0.219303	0.831678	-0.128828	0.316672	0.849942	0.0360688	0.930426	R1=1;R2=1;R1=R2	conserved
Gohir.A01G158600.1	Gohir.D01G152100.1	-1.20058	0.312413	0.000563143	-0.724302	0.526446	0.297995	-0.476283	0.48742	R1<1;R2=1;R1=R2	R1<R2	-0.931711	0.719402	0.389907	-0.381524	0.511056	0.684864	-0.550188	0.570191	R1=1;R2=1;R1=R2	conserved
Gohir.A01G158700.1	Gohir.D01G152000.1	-0.585911	0.240184	0.0392774	-0.602543	0.251956	0.0460445	0.016632	0.963855	R1<1;R2<1;R1=R2	conserved	-0.0800811	0.379358	0.921874	-0.330369	0.407437	0.651878	0.250288	0.676405	R1=1;R2=1;R1=R2	conserved
Gohir.A01G158900.1	Gohir.D01G151500.1	-0.0900254	0.420585	0.893532	0.229806	0.304057	0.611466	-0.319831	0.565036	R1=1;R2=1;R1=R2	conserved	1.11126	0.417875	0.0328156	1.15079	0.44945	0.047686	-0.0395308	0.951747	R1>1;R2>1;R1=R2	conserved
Gohir.A01G159400.1	Gohir.D01G150800.1	-0.462898	0.225156	0.0909494	-0.966482	0.221495	7.60307e-05	0.503583	0.173762	R1=1;R2<1;R1=R2	R1>R2	0.154475	0.377633	0.838	-0.941944	0.503058	0.185812	1.09642	0.16184	R1=1;R2=1;R1=R2	conserved
Gohir.A01G159600.1	Gohir.D01G150500.1	0.359976	0.256405	0.277798	0.047726	0.246492	0.91093	0.31225	0.421189	R1=1;R2=1;R1=R2	conserved	-0.115763	0.381758	0.885008	-0.156712	0.275205	0.775437	0.0409491	0.935239	R1=1;R2=1;R1=R2	conserved
Gohir.A01G159900.1	Gohir.D01G150200.1	0.109992	0.200738	0.715059	0.252727	0.205034	0.360242	-0.142735	0.641009	R1=1;R2=1;R1=R2	conserved	-0.484484	0.294508	0.241687	-0.566848	0.332282	0.241402	0.0823645	0.861987	R1=1;R2=1;R1=R2	conserved
Gohir.A01G143900.1	Gohir.D01G136800.1	0.384291	0.628355	0.6805	0.386271	0.67122	0.707747	-0.00198061	0.99837	R1=1;R2=1;R1=R2	conserved	0.250281	1.00126	0.906689	0.982124	0.370825	0.0386938	-0.731844	0.550369	R1=1;R2>1;R1=R2	R1<R2
Gohir.A01G144000.1	Gohir.D01G136700.1	0.793303	0.254754	0.00637896	1.29729	0.407312	0.00553658	-0.503987	0.360901	R1>1;R2>1;R1=R2	conserved	1.35042	0.593191	0.0783163	1.03434	0.475822	0.107581	0.316073	0.699953	R1=1;R2=1;R1=R2	conserved
Gohir.A01G145200.1	Gohir.D01G135100.1	0.0633237	0.347681	0.909771	2.93957	0.409293	1.08002e-11	-2.87624	0.00445723	R1=1;R2>1;R1<R2	R1<R2	-0.0608928	1.12889	0.981168	1.31806	0.836563	0.291058	-1.37895	0.386308	R1=1;R2=1;R1=R2	conserved
Gohir.A01G137100.1	Gohir.D01G124900.1	0.178952	0.146191	0.355108	0.184209	0.198044	0.513016	-0.00525709	0.983988	R1=1;R2=1;R1=R2	conserved	0.145346	0.235491	0.735754	0.236866	0.403539	0.767319	-0.0915205	0.856419	R1=1;R2=1;R1=R2	conserved
Gohir.A01G137300.1	Gohir.D01G124700.1	-0.452358	0.138691	0.00406114	-0.0330362	0.154477	0.901775	-0.419322	0.104967	R1<1;R2=1;R1=R2	R1<R2	-0.726334	0.279643	0.0378801	-0.598246	0.268889	0.0974033	-0.128088	0.757863	R1<1;R2=1;R1=R2	R1<R2
Gohir.A01G137500.1	Gohir.D01G124300.1	1.45209	3.52974	NA	0.109829	3.72345	NA	1.34226	0.804721	R1=1;R2=1;R1=R2	conserved	0.726753	2.58429	0.893445	0.151587	0.36404	0.845687	0.575167	0.845327	R1=1;R2=1;R1=R2	conserved
Gohir.A01G112800.1	Gohir.D01G101100.1	0.110686	0.259596	0.784698	-0.148888	0.250576	0.698734	0.259574	0.504952	R1=1;R2=1;R1=R2	conserved	0.86263	0.395569	0.0947774	0.270755	0.331966	0.649611	0.591875	0.317421	R1=1;R2=1;R1=R2	conserved
Gohir.A01G113000.1	Gohir.D01G100900.1	4.35551	0.418909	1.14641e-23	4.27449	0.758973	1.669e-07	0.0810226	0.931075	R1>1;R2>1;R1=R2	conserved	3.11356	1.53783	0.127447	4.85379	1.76533	0.030209	-1.74023	0.499313	R1=1;R2>1;R1=R2	R1<R2
Gohir.A01G113100.1	Gohir.D01G100800.1	-2.56835	0.301099	3.60036e-16	0.00326268	0.185068	0.994851	-2.57162	0.0010024	R1<1;R2=1;R1<R2	R1<R2	-2.76148	0.312893	6.97176e-17	-0.398603	0.31367	0.425264	-2.36288	0.00595232	R1<1;R2=1;R1<R2	R1<R2
Gohir.A01G113200.1	Gohir.D01G100700.1	-0.2589	0.509231	0.738036	-0.203512	0.322127	0.680074	-0.0553878	0.930517	R1=1;R2=1;R1=R2	conserved	1.16916	0.43284	0.029604	0.168998	0.355768	0.819759	1.00016	0.151482	R1>1;R2=1;R1=R2	R1>R2
Gohir.A01G053300.1	Gohir.D05G334700.1	0.502836	0.430399	0.380817	0.0967174	0.602923	0.926796	0.406118	0.613508	R1=1;R2=1;R1=R2	conserved	0.272789	0.806809	0.869403	-0.923405	0.701299	0.404353	1.19619	0.326928	R1=1;R2=1;R1=R2	conserved
Gohir.A01G053700.1	Gohir.D05G334300.1	-2.72687	0.346952	7.51219e-14	0.622977	0.244611	0.0316821	-3.34985	0.000573583	R1<1;R2>1;R1<R2	R1<R2	-3.45716	0.607716	2.24186e-07	0.300804	0.348681	0.623933	-3.75796	0.0108347	R1<1;R2=1;R1<R2	R1<R2
Gohir.A01G054000.1	Gohir.D05G334000.1	-0.338933	0.178865	0.124257	-0.0533645	0.161641	0.842414	-0.285568	0.289949	R1=1;R2=1;R1=R2	conserved	2.12202	0.420387	5.89607e-06	2.16584	0.307439	7.55869e-11	-0.043815	0.937348	R1>1;R2>1;R1=R2	conserved
Gohir.A01G054100.1	Gohir.D05G333900.1	-0.114205	0.251772	0.769498	-0.171246	0.208538	0.57393	0.0570417	0.868333	R1=1;R2=1;R1=R2	conserved	-0.263027	0.248441	0.508278	0.235158	0.271517	0.62189	-0.498186	0.247798	R1=1;R2=1;R1=R2	conserved
Gohir.A01G054200.1	Gohir.D05G333800.1	0.236246	0.175615	0.301391	0.487601	0.229452	0.081995	-0.251356	0.432394	R1=1;R2=1;R1=R2	conserved	0.494021	0.450484	0.488307	0.597118	0.305913	0.162158	-0.103098	0.860235	R1=1;R2=1;R1=R2	conserved
Gohir.A01G054400.1	Gohir.D05G333600.1	-0.846172	0.235204	0.00134186	-0.00382333	0.296617	0.995922	-0.842349	0.0868961	R1<1;R2=1;R1=R2	R1<R2	-0.106482	0.353289	0.885687	0.208955	0.379327	0.784575	-0.315437	0.575859	R1=1;R2=1;R1=R2	conserved
Gohir.A02G000300.1	Gohir.D02G000600.1	-0.907661	0.441301	0.0907881	-0.115721	0.628192	0.915532	-0.791941	0.36284	R1=1;R2=1;R1=R2	conserved	-0.50814	0.715843	0.687393	-0.265768	0.601535	0.834566	-0.242372	0.808624	R1=1;R2=1;R1=R2	conserved
Gohir.A02G000400.1	Gohir.D02G000700.1	-0.406735	0.217116	0.129266	-0.265443	0.194843	0.303517	-0.141292	0.648794	R1=1;R2=1;R1=R2	conserved	0.104526	0.304118	0.86698	0.281337	0.30464	0.594001	-0.176811	0.702305	R1=1;R2=1;R1=R2	conserved
Gohir.A02G000700.1	Gohir.D02G001000.1	-0.0967687	0.172022	0.706362	-0.345159	0.17029	0.100026	0.24839	0.353532	R1=1;R2=1;R1=R2	conserved	0.111541	0.316606	0.863517	0.00074817	0.259089	0.999022	0.110793	0.800429	R1=1;R2=1;R1=R2	conserved
Gohir.A02G000900.1	Gohir.D02G001200.1	-0.265892	0.298153	0.519757	-0.456933	0.163367	0.016715	0.191041	0.601175	R1=1;R2<1;R1=R2	R1>R2	-0.11287	0.291708	0.848848	-0.261039	0.363603	0.701023	0.14817	0.767205	R1=1;R2=1;R1=R2	conserved
Gohir.A02G001000.1	Gohir.D02G001300.1	0.589261	0.425448	0.28493	0.522566	0.329564	0.217872	0.0666948	0.90621	R1=1;R2=1;R1=R2	conserved	0.450464	0.536044	0.619231	0.294081	0.561047	0.795452	0.156383	0.850134	R1=1;R2=1;R1=R2	conserved
Gohir.A02G001400.1	Gohir.D02G001700.1	-0.39882	0.324538	0.352929	0.191529	0.277707	0.647778	-0.590348	0.225614	R1=1;R2=1;R1=R2	conserved	-0.546493	0.674512	0.635279	0.368167	0.460603	0.65795	-0.91466	0.333098	R1=1;R2=1;R1=R2	conserved
Gohir.A02G001500.1	Gohir.D02G001800.1	-0.114607	0.273156	0.788872	0.216583	0.246011	0.540814	-0.33119	0.409293	R1=1;R2=1;R1=R2	conserved	1.65469	0.370174	8.10703e-05	0.853737	0.491531	0.230791	0.800951	0.267848	R1>1;R2=1;R1=R2	R1>R2
Gohir.A02G001800.1	Gohir.D02G002100.1	0.33387	0.209342	0.207745	0.931142	0.251939	0.00101701	-0.597272	0.136731	R1=1;R2>1;R1=R2	R1<R2	0.329051	0.305122	0.497717	0.0113165	0.387014	0.990157	0.317734	0.55602	R1=1;R2=1;R1=R2	conserved
Gohir.A02G002900.1	Gohir.D02G003300.1	0.394528	0.205931	0.119467	0.316917	0.192155	0.197046	0.0776108	0.794108	R1=1;R2=1;R1=R2	conserved	0.295438	0.255962	0.458742	0.0444719	0.307429	0.952527	0.250966	0.565507	R1=1;R2=1;R1=R2	conserved
Gohir.A02G003100.1	Gohir.D02G003500.1	-0.305757	0.159809	0.120069	-0.206963	0.209401	0.481728	-0.0987937	0.726289	R1=1;R2=1;R1=R2	conserved	-0.216829	0.367156	0.749894	-0.203306	0.369609	0.784918	-0.0135226	0.980535	R1=1;R2=1;R1=R2	conserved
Gohir.A02G003400.1	Gohir.D02G003800.1	-2.18941	1.84022	0.371295	-0.923932	1.63798	0.714466	-1.26548	0.629525	R1=1;R2=1;R1=R2	conserved	-2.8994	0.937705	0.0104408	-0.320381	0.587485	0.786519	-2.57902	0.0926879	R1<1;R2=1;R1=R2	R1<R2
Gohir.A02G003800.1	Gohir.D02G004200.1	-0.462144	0.183941	0.0328394	-0.604278	0.215594	0.0164486	0.142134	0.639996	R1<1;R2<1;R1=R2	conserved	-1.07118	0.3809	0.0224495	-0.59784	0.365945	0.26809	-0.473338	0.420918	R1<1;R2=1;R1=R2	R1<R2
Gohir.A02G004200.1	Gohir.D02G004600.1	0.239922	0.88238	0.86546	-0.422427	0.815555	0.740838	0.662349	0.605541	R1=1;R2=1;R1=R2	conserved	0.57558	0.89427	0.72152	1.4597	0.64827	0.0924209	-0.884124	0.472328	R1=1;R2=1;R1=R2	conserved
Gohir.A02G004300.1	Gohir.D02G004700.1	0.086295	0.920918	0.956987	-2.24579	0.852111	0.0254599	2.33208	0.123079	R1=1;R2<1;R1=R2	R1>R2	-0.570915	0.853825	0.709115	0.0621353	0.548464	0.962542	-0.63305	0.572014	R1=1;R2=1;R1=R2	conserved
Gohir.A02G004700.1	Gohir.D02G005000.1	0.0572844	0.491352	0.944156	-0.756092	0.771066	0.485814	0.813377	0.429659	R1=1;R2=1;R1=R2	conserved	0.222648	0.962422	0.914192	-0.0735141	0.830728	0.971245	0.296162	0.827468	R1=1;R2=1;R1=R2	conserved
Gohir.A02G004800.1	Gohir.D02G005100.1	-1.05674	0.299458	0.00168812	1.27514	0.264997	1.05042e-05	-2.33187	0.00214147	R1<1;R2>1;R1<R2	R1<R2	-1.18842	0.399662	0.0146076	1.0648	0.282988	0.00145675	-2.25321	0.0127958	R1<1;R2>1;R1<R2	R1<R2
Gohir.A02G004900.1	Gohir.D02G005300.1	1.26915	0.302079	0.000140092	1.25533	0.219787	1.08149e-07	0.013821	0.971936	R1>1;R2>1;R1=R2	conserved	0.931725	0.335418	0.0245289	1.21714	0.526891	0.0821877	-0.285416	0.675398	R1>1;R2=1;R1=R2	R1>R2
Gohir.A02G005400.1	Gohir.D02G005900.1	-0.46856	0.165557	0.0144586	-0.406486	0.221098	0.143249	-0.0620742	0.833129	R1<1;R2=1;R1=R2	R1<R2	-0.128135	0.265002	0.802391	0.0806246	0.404283	0.931614	-0.208759	0.69143	R1=1;R2=1;R1=R2	conserved
Gohir.A02G005500.1	Gohir.D02G006000.1	0.0575651	0.97338	0.973953	0.510349	0.375522	0.304694	-0.452784	0.687606	R1=1;R2=1;R1=R2	conserved	-0.174508	0.553154	0.879427	0.264078	0.540536	0.813362	-0.438587	0.600982	R1=1;R2=1;R1=R2	conserved
Gohir.A02G007200.1	Gohir.D02G007000.1	1.91876	0.332829	7.78616e-08	1.52451	0.306735	4.98733e-06	0.394259	0.424113	R1>1;R2>1;R1=R2	conserved	1.91005	0.369898	3.35499e-06	1.61419	0.402278	0.0005888	0.29585	0.61719	R1>1;R2>1;R1=R2	conserved
Gohir.A02G007500.1	Gohir.D02G007300.1	-1.31867	0.361854	0.00114168	-2.20458	0.228774	1.8412e-20	0.885903	0.0963771	R1<1;R2<1;R1=R2	conserved	-0.100044	0.500427	0.926085	-0.71807	0.723288	0.560461	0.618026	0.525488	R1=1;R2=1;R1=R2	conserved
Gohir.A02G007800.1	Gohir.D02G007600.1	0.000841387	0.129278	0.996923	0.0884189	0.144921	0.690938	-0.0875775	0.672755	R1=1;R2=1;R1=R2	conserved	-0.0817478	0.229771	0.861755	-0.0466563	0.232831	0.931239	-0.0350915	0.919737	R1=1;R2=1;R1=R2	conserved
Gohir.A02G008400.1	Gohir.D02G008600.1	0.768333	0.23218	0.00348594	0.528333	0.161921	0.00434901	0.24	0.436023	R1>1;R2>1;R1=R2	conserved	0.579607	0.331778	0.205915	1.04967	0.370236	0.0242623	-0.470062	0.398524	R1=1;R2>1;R1=R2	R1<R2
Gohir.A02G009100.1	Gohir.D02G009300.1	-0.65468	0.286246	0.0558099	-0.846628	0.183506	2.56276e-05	0.191947	0.59793	R1=1;R2<1;R1=R2	R1>R2	0.107831	0.29112	0.855039	0.112651	0.360984	0.886782	-0.00482007	0.992226	R1=1;R2=1;R1=R2	conserved
Gohir.A02G009700.1	Gohir.D02G009900.1	0.40531	0.756468	0.722791	1.41069	0.460412	0.00793322	-1.00538	0.311107	R1=1;R2>1;R1=R2	R1<R2	-1.57912	1.072	NA	-0.456333	0.267496	0.241402	-1.12279	0.406199	R1=1;R2=1;R1=R2	conserved
Gohir.A02G010000.1	Gohir.D02G010200.1	-0.273454	0.212876	0.327527	0.117993	0.209591	0.715157	-0.391447	0.248943	R1=1;R2=1;R1=R2	conserved	-0.81735	0.434153	0.164024	-0.232541	0.357359	0.7363	-0.584809	0.359076	R1=1;R2=1;R1=R2	conserved
Gohir.A02G010300.1	Gohir.D02G010600.1	0.148765	0.197451	0.597778	0.63075	0.153079	0.000204817	-0.481985	0.111754	R1=1;R2>1;R1=R2	R1<R2	-0.611233	0.231852	0.0346502	0.196157	0.343507	0.774689	-0.80739	0.133085	R1<1;R2=1;R1=R2	R1<R2
Gohir.A02G010600.1	Gohir.D02G011100.1	0.999496	0.373202	0.0216697	0.594394	0.44916	0.319056	0.405102	0.523245	R1>1;R2=1;R1=R2	R1>R2	0.910692	0.483896	0.164206	0.948641	0.457099	0.129555	-0.0379486	0.95728	R1=1;R2=1;R1=R2	conserved
Gohir.A02G010700.1	Gohir.D02G011300.1	0.708049	0.500767	0.273847	0.911211	1.03303	0.539924	-0.203162	0.871012	R1=1;R2=1;R1=R2	conserved	1.56777	1.52353	0.523169	1.74153	0.980567	0.216628	-0.173759	0.928955	R1=1;R2=1;R1=R2	conserved
Gohir.A02G010900.1	Gohir.D02G011500.1	4.87344	0.892807	4.12887e-07	-1.48279	0.798367	0.138588	6.35623	0.00325196	R1>1;R2=1;R1>R2	R1>R2	2.06198	1.71402	0.434167	0.799541	1.02346	0.667025	1.26244	0.568664	R1=1;R2=1;R1=R2	conserved
Gohir.A02G011100.1	Gohir.D02G011900.1	-0.033123	0.324851	0.952479	0.190889	0.27803	0.649193	-0.224012	0.622779	R1=1;R2=1;R1=R2	conserved	-0.683084	0.401625	0.221058	-1.26388	0.296188	0.000217895	0.580795	0.314369	R1=1;R2<1;R1=R2	R1>R2
Gohir.A02G011300.1	Gohir.D02G012100.1	3.42812	0.226808	2.57538e-49	2.88717	0.245095	2.87738e-30	0.540951	0.170828	R1>1;R2>1;R1=R2	conserved	3.48021	0.51062	2.64051e-10	2.98909	0.473133	7.77608e-09	0.491125	0.51962	R1>1;R2>1;R1=R2	conserved
Gohir.A02G011500.1	Gohir.D02G012300.1	-0.0957337	0.231152	0.792279	0.183013	0.319773	0.7094	-0.278747	0.519608	R1=1;R2=1;R1=R2	conserved	0.538	0.303107	0.196839	-0.10494	0.37968	0.901354	0.64294	0.259479	R1=1;R2=1;R1=R2	conserved
Gohir.A02G011700.1	Gohir.D02G012500.1	0.407402	0.362045	0.400481	-0.275142	0.275247	0.475959	0.682544	0.193981	R1=1;R2=1;R1=R2	conserved	-0.299433	0.602023	0.795263	-0.454652	0.534124	0.630256	0.155219	0.856588	R1=1;R2=1;R1=R2	conserved
Gohir.A02G011800.1	Gohir.D02G012600.1	1.6378	0.500948	0.003959	2.03968	0.753986	0.0212908	-0.401886	0.681929	R1>1;R2>1;R1=R2	conserved	0.223302	0.71241	0.880083	0.199041	0.626219	0.884905	0.0242607	0.980839	R1=1;R2=1;R1=R2	conserved
Gohir.A02G012200.1	Gohir.D02G012900.1	-0.248469	0.189651	0.316246	-0.486218	0.258046	0.131925	0.237749	0.499348	R1=1;R2=1;R1=R2	conserved	-0.205183	0.376777	0.773509	0.118806	0.399119	0.89306	-0.323989	0.586834	R1=1;R2=1;R1=R2	conserved
Gohir.A02G012400.1	Gohir.D02G013200.1	0.655348	0.563309	0.383055	1.39843	0.810249	0.173343	-0.743077	0.495323	R1=1;R2=1;R1=R2	conserved	-0.340866	0.907438	0.852879	1.12261	0.991645	0.490626	-1.46347	0.33791	R1=1;R2=1;R1=R2	conserved
Gohir.A02G012500.1	Gohir.D02G013300.1	-0.0347586	0.20657	0.916395	0.466774	0.232209	0.103332	-0.501533	0.173554	R1=1;R2=1;R1=R2	conserved	0.056862	0.369255	0.944176	0.61234	0.351582	0.228939	-0.555478	0.337323	R1=1;R2=1;R1=R2	conserved
Gohir.A02G012800.1	Gohir.D02G013500.1	-0.0965397	0.211146	0.767596	0.0424757	0.279303	0.930811	-0.139015	0.711348	R1=1;R2=1;R1=R2	conserved	-1.64174	0.448803	0.00178079	-1.403	0.428741	0.00718318	-0.238743	0.720113	R1<1;R2<1;R1=R2	conserved
Gohir.A02G013100.1	Gohir.D02G013900.1	-0.151872	0.153954	0.471264	0.0770282	0.168783	0.773531	-0.2289	0.366186	R1=1;R2=1;R1=R2	conserved	0.259874	0.338782	0.659213	0.223877	0.289565	0.670518	0.0359971	0.939593	R1=1;R2=1;R1=R2	conserved
Gohir.A02G013200.1	Gohir.D02G014000.1	0.716899	0.226376	0.00543526	0.0650772	0.313851	0.904775	0.651822	0.168922	R1>1;R2=1;R1=R2	R1>R2	1.108	0.41604	0.0324769	0.066406	0.39919	0.944813	1.0416	0.145257	R1>1;R2=1;R1=R2	R1>R2
Gohir.A02G013300.1	Gohir.D02G014100.1	0.650778	0.352156	0.135044	0.28963	0.248683	0.391685	0.361147	0.441069	R1=1;R2=1;R1=R2	conserved	0.346983	0.434788	0.642385	-0.839959	0.408126	0.133727	1.18694	0.117676	R1=1;R2=1;R1=R2	conserved
Gohir.A02G013500.1	Gohir.D02G014600.1	3.25182	0.250429	1.61146e-36	3.44711	0.518614	3.95983e-10	-0.195286	0.757348	R1>1;R2>1;R1=R2	conserved	3.28545	0.330584	2.79757e-21	1.86487	0.957786	0.163424	1.42059	0.273381	R1>1;R2=1;R1=R2	R1>R2
Gohir.A02G013600.1	Gohir.D02G014700.1	0.111932	0.147259	0.594418	-0.130988	0.136691	0.497242	0.24292	0.281537	R1=1;R2=1;R1=R2	conserved	0.244454	0.286121	0.612159	-0.450947	0.292792	0.306245	0.695401	0.16465	R1=1;R2=1;R1=R2	conserved
Gohir.A02G014200.1	Gohir.D02G015900.1	1.45478	0.286947	2.95665e-06	1.24178	0.274804	3.89227e-05	0.213006	0.615422	R1>1;R2>1;R1=R2	conserved	2.11225	0.306202	1.53413e-10	1.91762	0.382651	8.52143e-06	0.194632	0.712465	R1>1;R2>1;R1=R2	conserved
Gohir.A02G014500.1	Gohir.D02G016100.1	0.813191	0.188322	8.69184e-05	0.876691	0.155918	1.75655e-07	-0.0635006	0.805432	R1>1;R2>1;R1=R2	conserved	0.0184201	0.244583	0.973425	0.307119	0.375924	0.649076	-0.288699	0.560175	R1=1;R2=1;R1=R2	conserved
Gohir.A02G014600.1	Gohir.D02G016200.1	0.614459	0.129486	1.35421e-05	0.0138595	0.180625	0.970763	0.600599	0.0554765	R1>1;R2=1;R1=R2	R1>R2	-0.441443	0.221996	0.136324	0.0757636	0.275443	0.902089	-0.517206	0.220648	R1=1;R2=1;R1=R2	conserved
Gohir.A02G015000.1	Gohir.D02G016400.1	0.0989075	0.368477	0.866907	-0.916219	0.624817	0.261403	1.01513	0.246864	R1=1;R2=1;R1=R2	conserved	1.69324	1.04647	0.251789	-0.959113	1.0376	0.593525	2.65235	0.146274	R1=1;R2=1;R1=R2	conserved
Gohir.A02G015100.1	Gohir.D02G016600.1	-0.766831	0.229641	0.00316794	-0.911933	0.357282	0.0312392	0.145101	0.751688	R1<1;R2<1;R1=R2	conserved	-0.285174	0.657934	0.826206	-0.765784	0.500186	0.310036	0.48061	0.594186	R1=1;R2=1;R1=R2	conserved
Gohir.A02G015700.1	Gohir.D02G017100.1	2.56115	0.333041	2.69655e-13	2.39394	0.228481	4.63543e-24	0.167207	0.696473	R1>1;R2>1;R1=R2	conserved	-0.0677798	0.517261	0.95311	0.0323304	1.03519	0.989416	-0.10011	0.936615	R1=1;R2=1;R1=R2	conserved
Gohir.A02G015800.1	Gohir.D02G017200.1	0.526539	0.3453	0.232217	0.040293	0.288477	0.936329	0.486246	0.329211	R1=1;R2=1;R1=R2	conserved	-0.569144	0.516737	0.48548	-0.0383413	0.651907	0.981289	-0.530803	0.559816	R1=1;R2=1;R1=R2	conserved
Gohir.A02G015900.1	Gohir.D02G017300.1	0.557297	0.136315	0.000221021	0.163067	0.212434	0.604608	0.394231	0.201505	R1>1;R2=1;R1=R2	R1>R2	-0.0442862	0.261265	0.938005	-0.283341	0.289998	0.567908	0.239055	0.573687	R1=1;R2=1;R1=R2	conserved
Gohir.A02G016300.1	Gohir.D02G018000.1	0.0555266	0.326512	0.9156	-0.342804	0.588533	0.704323	0.398331	0.592988	R1=1;R2=1;R1=R2	conserved	1.10079	1.28682	0.611843	1.71001	0.866283	0.156092	-0.609229	0.717215	R1=1;R2=1;R1=R2	conserved
Gohir.A02G016500.1	Gohir.D02G018200.1	-0.0893419	0.222423	0.799402	0.0932457	0.286492	0.844858	-0.182588	0.640307	R1=1;R2=1;R1=R2	conserved	0.64707	0.583803	0.481819	0.845175	0.690402	0.446344	-0.198105	0.837574	R1=1;R2=1;R1=R2	conserved
Gohir.A02G016600.1	Gohir.D02G018300.1	-1.73872	0.377696	2.56345e-05	-2.92121	0.193125	1.4123e-49	1.18249	0.0452247	R1<1;R2<1;R1>R2	conserved	-2.14886	0.911058	0.0659911	-1.85498	0.702908	0.0395793	-0.293888	0.811778	R1=1;R2<1;R1=R2	R1>R2
Gohir.A02G016800.1	Gohir.D02G018400.1	-0.0149263	0.172424	0.96053	0.197685	0.17197	0.398431	-0.212612	0.424103	R1=1;R2=1;R1=R2	conserved	0.644412	0.247583	0.0374309	0.453068	0.372607	0.449785	0.191344	0.693987	R1>1;R2=1;R1=R2	R1>R2
Gohir.A02G017600.1	Gohir.D02G019800.1	0.0516132	1.68209	NA	-1.53802	0.850337	0.150502	1.58963	0.443308	R1=1;R2=1;R1=R2	conserved	-0.173781	1.46146	0.956875	-0.148549	0.898103	0.945184	-0.0252319	0.989104	R1=1;R2=1;R1=R2	conserved
Gohir.A02G018000.1	Gohir.D02G021200.1	0.766477	0.220767	0.00204895	0.278099	0.14617	0.127633	0.488378	0.126621	R1>1;R2=1;R1=R2	R1>R2	-0.043358	0.54117	0.972186	-0.30134	0.38802	0.669166	0.257982	0.720095	R1=1;R2=1;R1=R2	conserved
Gohir.A02G018200.1	Gohir.D02G021400.1	-0.637732	0.336447	0.124127	-0.302876	0.466214	0.670365	-0.334855	0.592156	R1=1;R2=1;R1=R2	conserved	-0.647792	0.815551	0.644662	-0.703953	0.649364	0.516348	0.0561605	0.959744	R1=1;R2=1;R1=R2	conserved
Gohir.A02G018600.1	Gohir.D02G022000.1	0.561287	0.475288	0.375196	-0.261619	0.441483	0.699474	0.822907	0.261325	R1=1;R2=1;R1=R2	conserved	0.837654	0.526281	0.261532	-0.834123	0.405607	0.13408	1.67178	0.0696539	R1=1;R2=1;R1=R2	conserved
Gohir.A02G019100.1	Gohir.D02G022400.1	1.61133	0.175923	1.6402e-18	1.35983	0.193124	2.87182e-11	0.251496	0.383631	R1>1;R2>1;R1=R2	conserved	0.835925	0.303896	0.0262641	0.782774	0.480711	0.26997	0.0531507	0.930812	R1>1;R2=1;R1=R2	R1>R2
Gohir.A02G019200.1	Gohir.D02G022500.1	1.34542	0.630939	0.0779077	-0.17429	0.844121	0.905038	1.51971	0.222375	R1=1;R2=1;R1=R2	conserved	-0.961788	1.16994	0.629064	0.423444	1.45295	0.895866	-1.38523	0.500734	R1=1;R2=1;R1=R2	conserved
Gohir.A02G019300.1	Gohir.D02G022600.1	-0.169973	0.250673	0.640777	-0.963392	0.130846	3.0143e-12	0.793419	0.0438699	R1=1;R2<1;R1>R2	R1>R2	-0.968972	0.567746	0.218984	-0.31347	0.465794	0.725616	-0.655501	0.424309	R1=1;R2=1;R1=R2	conserved
Gohir.A02G019500.1	Gohir.D02G022800.1	0.393088	0.253326	0.222813	-0.197723	0.358595	0.722016	0.59081	0.252117	R1=1;R2=1;R1=R2	conserved	-0.104233	0.418007	0.906984	-0.19006	0.684928	0.90088	0.0858275	0.920981	R1=1;R2=1;R1=R2	conserved
Gohir.A02G019700.1	Gohir.D02G023000.1	0.29384	0.130591	0.060444	0.584749	0.180796	0.00475009	-0.290909	0.263421	R1=1;R2>1;R1=R2	R1<R2	0.0810968	0.384471	0.921874	-0.318423	0.311078	0.546028	0.39952	0.46633	R1=1;R2=1;R1=R2	conserved
Gohir.A02G020600.1	Gohir.D02G024600.1	3.35975	0.245974	2.36238e-40	3.32667	0.240166	1.21107e-41	0.033075	0.927207	R1>1;R2>1;R1=R2	conserved	2.92835	0.361471	2.55408e-14	1.99013	0.396221	8.09299e-06	0.938218	0.155739	R1>1;R2>1;R1=R2	conserved
Gohir.A02G021000.1	Gohir.D02G025200.1	1.79743	0.211795	5.11098e-16	1.92561	0.144074	8.56146e-39	-0.128177	0.638635	R1>1;R2>1;R1=R2	conserved	1.31618	0.248541	1.74532e-06	1.38342	0.257768	1.50547e-06	-0.0672458	0.860188	R1>1;R2>1;R1=R2	conserved
Gohir.A02G021100.1	Gohir.D02G025300.1	0.132574	0.196299	0.642355	-0.0325221	0.28502	0.949973	0.165096	0.659587	R1=1;R2=1;R1=R2	conserved	-0.0407304	0.439488	0.967041	-0.456909	0.379792	0.455732	0.416179	0.514074	R1=1;R2=1;R1=R2	conserved
Gohir.A02G021300.1	Gohir.D02G025500.1	-0.41524	0.307202	0.298695	0.494007	0.43602	0.406114	-0.909247	0.166297	R1=1;R2=1;R1=R2	conserved	-0.51659	0.580486	0.593304	-0.265305	0.564685	0.822006	-0.251285	0.771845	R1=1;R2=1;R1=R2	conserved
Gohir.A02G021500.1	Gohir.D02G028000.1	1.36111	0.289506	1.64522e-05	0.609344	0.247348	0.0387684	0.75177	0.10546	R1>1;R2>1;R1=R2	conserved	0.73429	0.652201	0.473015	0.459561	0.378869	0.450993	0.274729	0.738353	R1=1;R2=1;R1=R2	conserved
Gohir.A02G023600.1	Gohir.D02G031000.1	0.294539	0.200016	0.251161	1.61441	0.26809	1.84913e-08	-1.31987	0.0167402	R1=1;R2>1;R1<R2	R1<R2	0.758826	0.377484	0.130865	0.950992	0.439018	0.109336	-0.192166	0.756984	R1=1;R2=1;R1=R2	conserved
Gohir.A02G024100.1	Gohir.D02G031500.1	-0.345424	0.576829	0.68721	0.886394	0.518897	0.178488	-1.23182	0.173771	R1=1;R2=1;R1=R2	conserved	0.363095	0.863457	0.832415	1.23188	0.365542	0.00532369	-0.868789	0.429444	R1=1;R2>1;R1=R2	R1<R2
Gohir.A02G024200.1	Gohir.D02G031600.1	-0.747884	0.664318	0.40021	-0.506051	0.218806	0.0549234	-0.241834	0.748656	R1=1;R2=1;R1=R2	conserved	-2.63326	0.317773	6.05861e-15	-1.16083	0.927195	0.433561	-1.47242	0.248807	R1<1;R2=1;R1=R2	R1<R2
Gohir.A02G024400.1	Gohir.D02G031700.1	0.423098	0.268505	0.214251	0.475874	0.192578	0.0380749	-0.0527754	0.879445	R1=1;R2>1;R1=R2	R1<R2	-0.159171	0.408272	0.84763	0.370691	0.339404	0.511568	-0.529863	0.376508	R1=1;R2=1;R1=R2	conserved
Gohir.A02G025400.1	Gohir.D02G032600.1	-0.094338	0.211515	0.774008	0.0450632	0.21165	0.90209	-0.139401	0.661679	R1=1;R2=1;R1=R2	conserved	-0.746366	0.296437	0.0458101	-0.398014	0.342607	0.475603	-0.348351	0.485665	R1<1;R2=1;R1=R2	R1<R2
Gohir.A02G025500.1	Gohir.D02G032700.1	1.57465	0.319393	5.7729e-06	1.29285	0.387402	0.00342611	0.2818	0.602506	R1>1;R2>1;R1=R2	conserved	1.07947	0.477212	0.0806878	0.651632	0.447059	0.340132	0.427836	0.548786	R1=1;R2=1;R1=R2	conserved
Gohir.A02G027400.1	Gohir.D02G035300.1	0.627228	0.476866	0.314113	0.0282506	0.504767	0.981142	0.598977	0.430352	R1=1;R2=1;R1=R2	conserved	0.88587	0.737422	0.435036	-0.207835	0.705632	0.894391	1.09371	0.344365	R1=1;R2=1;R1=R2	conserved
Gohir.A02G027500.1	Gohir.D02G035400.1	1.15152	0.301067	0.000601896	1.14656	0.319879	0.00151313	0.00496314	0.991452	R1>1;R2>1;R1=R2	conserved	1.40306	0.38146	0.00166377	0.580991	0.412869	0.362203	0.822066	0.217866	R1>1;R2=1;R1=R2	R1>R2
Gohir.A02G027900.1	Gohir.D02G035800.1	-6.66984	0.770272	1.22284e-16	-1.04188	0.323631	0.00497514	-5.62796	0.00260666	R1<1;R2<1;R1<R2	conserved	-7.97082	0.697615	5.86384e-28	-1.78147	0.359578	1.11e-05	-6.18935	0.00428654	R1<1;R2<1;R1<R2	conserved
Gohir.A02G028600.1	Gohir.D02G036300.1	0.178161	0.369557	0.752593	-0.584584	0.361205	0.207397	0.762746	0.201823	R1=1;R2=1;R1=R2	conserved	1.35108	0.479704	0.0221849	-0.321466	0.554901	0.770571	1.67254	0.0861575	R1>1;R2=1;R1=R2	R1>R2
Gohir.A02G028700.1	Gohir.D02G036400.1	0.736261	0.159963	2.57243e-05	0.69916	0.161038	8.31764e-05	0.037101	0.876838	R1>1;R2>1;R1=R2	conserved	0.682884	0.401422	0.22092	0.217374	0.255318	0.630237	0.46551	0.392372	R1=1;R2=1;R1=R2	conserved
Gohir.A02G029200.1	Gohir.D02G037000.1	-0.27006	0.195342	0.285909	-0.373055	0.269048	0.293502	0.102996	0.77244	R1=1;R2=1;R1=R2	conserved	-0.81998	0.353114	0.0712904	0.18764	0.466161	0.851334	-1.00762	0.165214	R1=1;R2=1;R1=R2	conserved
Gohir.A02G029300.1	Gohir.D02G037100.1	0.603399	0.3135	0.117662	-0.0850868	0.209929	0.802439	0.688486	0.129607	R1=1;R2=1;R1=R2	conserved	0.429201	0.321072	0.370289	0.160021	0.287447	0.781708	0.269181	0.566463	R1=1;R2=1;R1=R2	conserved
Gohir.A02G029400.1	Gohir.D02G037200.1	-0.864843	0.241736	0.00143768	-0.101331	0.260597	0.811022	-0.763512	0.0887902	R1<1;R2=1;R1=R2	R1<R2	-0.0817509	0.37572	0.919471	-1.09991	0.345591	0.00939663	1.01816	0.117342	R1=1;R2<1;R1=R2	R1>R2
Gohir.A02G029500.1	Gohir.D02G037300.1	-0.198208	0.459678	0.78228	-0.548766	0.275132	0.106596	0.350558	0.543905	R1=1;R2=1;R1=R2	conserved	-1.8626	1.01443	0.17754	-3.02569	1.6541	0.19931	1.16308	0.587386	R1=1;R2=1;R1=R2	conserved
Gohir.A02G029700.1	Gohir.D02G037500.1	-0.439892	0.252874	0.163773	-0.619978	0.303967	0.0975901	0.180086	0.670647	R1=1;R2=1;R1=R2	conserved	-1.05621	0.335856	0.00901467	-0.445867	0.394347	0.491263	-0.610338	0.30552	R1<1;R2=1;R1=R2	R1<R2
Gohir.A02G030800.1	Gohir.D02G037700.1	0.00917205	0.191303	0.978909	-0.393941	0.238928	0.197118	0.403113	0.254679	R1=1;R2=1;R1=R2	conserved	0.499506	0.319301	0.271812	-0.507176	0.276781	0.198532	1.00668	0.0770992	R1=1;R2=1;R1=R2	conserved
Gohir.A02G031700.1	Gohir.D02G038400.1	NA	NA	NA	NA	NA	NA	NA	NA	R1=1;R2=1;R1=R2	conserved	1.59364	1.0577	0.294981	3.30336	1.59841	0.13175	-1.70972	0.429903	R1=1;R2=1;R1=R2	conserved
Gohir.A02G031800.1	Gohir.D02G038500.1	0.696211	0.329491	0.081091	1.03617	0.348129	0.0102201	-0.339957	0.511912	R1=1;R2>1;R1=R2	R1<R2	0.533481	0.487931	0.490006	-0.375962	0.420955	0.609648	0.909443	0.232459	R1=1;R2=1;R1=R2	conserved
Gohir.A02G032100.1	Gohir.D02G038800.1	0.440598	0.156686	0.0151405	0.617818	0.195137	0.00585853	-0.17722	0.515877	R1>1;R2>1;R1=R2	conserved	-0.0435023	0.247998	0.935542	0.411914	0.313075	0.404752	-0.455417	0.320896	R1=1;R2=1;R1=R2	conserved
Gohir.A02G032200.1	Gohir.D02G038900.1	0.0898407	0.170666	0.728184	-0.266198	0.17837	0.251014	0.356038	0.212301	R1=1;R2=1;R1=R2	conserved	-0.194443	0.219734	0.596296	-0.311796	0.436802	0.702806	0.117353	0.826027	R1=1;R2=1;R1=R2	conserved
Gohir.A02G033100.1	Gohir.D02G039600.1	5.48586	1.28577	0.000107408	7.57159	3.90937	0.119712	-2.08573	0.654497	R1>1;R2=1;R1=R2	R1>R2	9.42083	0.542107	2.3291e-64	3.26933	0.36986	9.78094e-17	6.1515	0.00128446	R1>1;R2>1;R1>R2	conserved
Gohir.A02G033400.1	Gohir.D02G039900.1	0.645521	0.179862	0.00138203	0.205047	0.262711	0.596948	0.440474	0.242919	R1>1;R2=1;R1=R2	R1>R2	0.364933	0.325856	0.475996	-0.134707	0.406997	0.879745	0.499639	0.394581	R1=1;R2=1;R1=R2	conserved
Gohir.A02G033800.1	Gohir.D02G040400.1	-0.26752	0.227631	0.377437	-0.236887	0.230795	0.462122	-0.0306323	0.928553	R1=1;R2=1;R1=R2	conserved	0.749074	1.60929	NA	-0.525344	0.67712	0.669633	1.27442	0.523848	R1=1;R2=1;R1=R2	conserved
Gohir.A02G034000.1	Gohir.D02G040800.1	-2.87474	0.339468	5.94113e-16	-0.905799	0.272447	0.00356607	-1.96894	0.00626741	R1<1;R2<1;R1<R2	conserved	-0.592725	0.649063	0.581672	0.200448	0.651243	0.888386	-0.793173	0.436979	R1=1;R2=1;R1=R2	conserved
Gohir.A02G034100.1	Gohir.D02G040900.1	-0.879175	0.311471	0.014734	-0.217185	0.688397	0.850134	-0.66199	0.44909	R1<1;R2=1;R1=R2	R1<R2	-1.61054	0.76541	0.109947	-2.96806	0.890661	0.00598734	1.35752	0.313384	R1=1;R2<1;R1=R2	R1>R2
Gohir.A02G034600.1	Gohir.D02G041400.1	-0.507544	0.476411	0.430925	-0.358896	0.591237	0.692495	-0.148648	0.853803	R1=1;R2=1;R1=R2	conserved	-0.0345865	0.57924	0.978931	-0.112015	0.527366	0.926273	0.0774289	0.926057	R1=1;R2=1;R1=R2	conserved
Gohir.A02G035000.1	Gohir.D02G041800.1	-1.44693	0.767657	0.126625	-2.45352	1.02955	0.0469079	1.00659	0.476817	R1=1;R2<1;R1=R2	R1>R2	-1.62142	1.07903	0.296396	-1.08396	0.867377	0.434709	-0.537466	0.718494	R1=1;R2=1;R1=R2	conserved
Gohir.A02G035600.1	Gohir.D02G042300.1	0.611664	0.186151	0.00375719	0.287986	0.184418	0.226081	0.323678	0.273563	R1>1;R2=1;R1=R2	R1>R2	0.428089	0.30647	0.341793	0.617811	0.327083	0.180538	-0.189722	0.69395	R1=1;R2=1;R1=R2	conserved
Gohir.A02G037000.1	Gohir.D02G043500.1	1.31358	0.337854	0.000476757	0.324598	0.623369	0.739401	0.988982	0.252926	R1>1;R2=1;R1=R2	R1>R2	-0.0923053	0.317331	0.889209	1.13476	0.372946	0.0139616	-1.22706	0.0679424	R1=1;R2>1;R1=R2	R1<R2
Gohir.A02G039200.1	Gohir.D02G045300.1	-1.62197	0.235313	7.68999e-11	-3.96924	0.299147	3.04174e-38	2.34727	0.00304449	R1<1;R2<1;R1>R2	conserved	0.0414384	0.530233	0.97249	-1.81289	0.563781	0.008525	1.85432	0.0749268	R1=1;R2<1;R1=R2	R1>R2
Gohir.A02G039600.1	Gohir.D02G045800.1	0.964305	0.288806	0.00317107	1.45752	0.171063	3.74798e-16	-0.493217	0.206312	R1>1;R2>1;R1=R2	conserved	0.497175	0.229256	0.0971386	0.682486	0.291192	0.076696	-0.185311	0.644684	R1=1;R2=1;R1=R2	conserved
Gohir.A02G039800.1	Gohir.D02G046000.1	0.131295	0.269296	0.749671	0.104015	0.197306	0.735711	0.0272798	0.938076	R1=1;R2=1;R1=R2	conserved	-0.225057	0.255562	0.598178	0.307991	0.302082	0.546912	-0.533048	0.250996	R1=1;R2=1;R1=R2	conserved
Gohir.A02G040000.1	Gohir.D02G046100.1	0.321915	0.23206	0.28418	1.93759	0.314144	7.81752e-09	-1.61568	0.014512	R1=1;R2>1;R1<R2	R1<R2	0.0126855	0.488132	0.990967	0.828108	0.394187	0.123583	-0.815422	0.266422	R1=1;R2=1;R1=R2	conserved
Gohir.A02G040100.1	Gohir.D02G046200.1	-0.277835	0.217854	0.331844	-0.205398	0.177113	0.394056	-0.0724372	0.806691	R1=1;R2=1;R1=R2	conserved	-0.399569	0.372845	0.501194	-0.116792	0.482146	0.914233	-0.282777	0.668244	R1=1;R2=1;R1=R2	conserved
Gohir.A02G040200.1	Gohir.D02G046300.1	-0.894816	0.192374	2.06936e-05	-0.713826	0.195633	0.00120233	-0.18099	0.540007	R1<1;R2<1;R1=R2	conserved	-1.06273	0.233904	5.93138e-05	-0.773238	0.314854	0.0604301	-0.289493	0.504619	R1<1;R2=1;R1=R2	R1<R2
Gohir.A02G040500.1	Gohir.D02G046500.1	0.0762651	0.546483	0.930882	0.0100965	0.60678	0.994851	0.0661686	0.938852	R1=1;R2=1;R1=R2	conserved	1.67181	1.12073	0.301234	0.678605	1.01394	0.727437	0.993203	0.547298	R1=1;R2=1;R1=R2	conserved
Gohir.A02G041100.1	Gohir.D02G046900.1	-1.11876	0.423191	0.0237138	-1.0859	0.340034	0.00539077	-0.0328638	0.954074	R1<1;R2<1;R1=R2	conserved	-1.42139	0.480669	0.0152701	-1.08066	0.540659	0.149204	-0.340726	0.662507	R1<1;R2=1;R1=R2	R1<R2
Gohir.A02G041300.1	Gohir.D02G047100.1	0.658068	0.150692	7.07437e-05	0.886675	0.202797	7.3247e-05	-0.228607	0.416678	R1>1;R2>1;R1=R2	conserved	1.13867	0.273581	0.000282687	0.73636	0.403172	0.200105	0.402305	0.461246	R1>1;R2=1;R1=R2	R1>R2
Gohir.A02G041600.1	Gohir.D02G047300.1	0.599112	1.50678	0.801609	1.14271	0.604089	0.130238	-0.543602	0.754999	R1=1;R2=1;R1=R2	conserved	0.214246	1.50395	NA	-0.710356	0.412389	0.235418	0.924602	0.606385	R1=1;R2=1;R1=R2	conserved
Gohir.A02G041800.1	Gohir.D02G047500.1	-0.000129806	0.30786	0.999716	-0.162319	0.131458	0.359243	0.162189	0.653395	R1=1;R2=1;R1=R2	conserved	0.0671026	0.308251	0.919441	0.0436733	0.363264	0.960675	0.0234293	0.963195	R1=1;R2=1;R1=R2	conserved
Gohir.A02G042300.1	Gohir.D02G047900.1	0.116486	0.152593	0.592684	-0.778735	0.176061	5.89579e-05	0.895221	0.0150412	R1=1;R2<1;R1>R2	R1>R2	0.666873	0.381538	0.205671	0.606362	0.360987	0.250521	0.0605111	0.91385	R1=1;R2=1;R1=R2	conserved
Gohir.A02G042400.1	Gohir.D02G048000.1	0.916295	0.174373	1.18777e-06	0.92239	0.150536	9.92487e-09	-0.00609553	0.979917	R1>1;R2>1;R1=R2	conserved	1.00954	0.311659	0.00682676	0.549745	0.362116	0.314835	0.4598	0.391474	R1>1;R2=1;R1=R2	R1>R2
Gohir.A02G042500.1	Gohir.D02G048100.1	-0.398251	0.653544	0.681721	-0.695642	0.706311	0.483696	0.29739	0.770708	R1=1;R2=1;R1=R2	conserved	-0.630021	0.971541	0.719008	-0.618424	0.744297	0.641955	-0.0115977	0.992922	R1=1;R2=1;R1=R2	conserved
Gohir.A02G042700.1	Gohir.D02G048300.1	0.449827	0.210681	0.0774602	-0.0327205	0.360364	0.962681	0.482547	0.323614	R1=1;R2=1;R1=R2	conserved	-0.34542	0.396436	0.603383	0.194952	0.405896	0.817773	-0.540372	0.39485	R1=1;R2=1;R1=R2	conserved
Gohir.A02G042800.1	Gohir.D02G048400.1	-0.0939694	0.418181	0.887839	-0.909191	0.561283	0.206976	0.815222	0.308679	R1=1;R2=1;R1=R2	conserved	1.51515	0.780856	0.148527	0.977495	0.747177	0.408059	0.537654	0.645	R1=1;R2=1;R1=R2	conserved
Gohir.A02G042900.1	Gohir.D02G048600.1	1.25026	0.348138	0.00137156	0.914962	0.333868	0.0194337	0.335301	0.518716	R1>1;R2>1;R1=R2	conserved	1.14655	0.739331	0.276761	0.277645	0.453389	0.754333	0.868906	0.383765	R1=1;R2=1;R1=R2	conserved
Gohir.A02G043000.1	Gohir.D02G048700.1	1.19476	0.568608	0.0830754	2.73975	0.589009	2.16282e-05	-1.54498	0.121129	R1=1;R2>1;R1=R2	R1<R2	-0.685753	0.509889	0.366277	1.69133	0.663295	0.0488089	-2.37709	0.0504416	R1=1;R2>1;R1=R2	R1<R2
Gohir.A02G044000.1	Gohir.D02G050000.1	1.75995	0.422131	0.000159509	1.49946	0.354217	0.000130313	0.260492	0.656347	R1>1;R2>1;R1=R2	conserved	-0.296776	1.31806	0.916959	0.353388	0.431581	0.648356	-0.650164	0.678077	R1=1;R2=1;R1=R2	conserved
Gohir.A02G044500.1	Gohir.D02G050400.1	0.811345	0.485706	0.183938	0.434604	0.683426	0.677729	0.376741	0.677188	R1=1;R2=1;R1=R2	conserved	0.902472	0.830174	0.492879	2.00938	0.878304	0.0859544	-1.10691	0.411697	R1=1;R2=1;R1=R2	conserved
Gohir.A02G044700.1	Gohir.D02G050600.1	-3.18097	0.80729	0.000391149	-1.94234	0.530396	0.00114721	-1.23863	0.258102	R1<1;R2<1;R1=R2	conserved	-5.54052	1.27392	0.000134115	-2.83021	0.65272	0.000165585	-2.71031	0.155168	R1<1;R2<1;R1=R2	conserved
Gohir.A02G044900.1	Gohir.D02G050900.1	0.0789079	0.218825	0.820696	0.369851	0.289005	0.338138	-0.290943	0.466555	R1=1;R2=1;R1=R2	conserved	1.48674	0.836555	0.196005	1.02583	0.681515	0.319621	0.460905	0.692108	R1=1;R2=1;R1=R2	conserved
Gohir.A02G045500.1	Gohir.D02G051500.1	-0.284983	0.291451	0.475412	0.0649818	0.26632	0.886499	-0.349965	0.416466	R1=1;R2=1;R1=R2	conserved	0.206757	0.542038	0.850394	-0.251832	0.480061	0.795298	0.458589	0.561379	R1=1;R2=1;R1=R2	conserved
Gohir.A02G045600.1	Gohir.D02G051600.1	0.151446	0.191496	0.577563	0.269928	0.185871	0.266917	-0.118481	0.676157	R1=1;R2=1;R1=R2	conserved	-0.0304812	0.339956	0.968088	0.37103	0.300249	0.440778	-0.401511	0.426749	R1=1;R2=1;R1=R2	conserved
Gohir.A02G045800.1	Gohir.D02G051800.1	2.11915	0.685183	0.00678288	1.87134	0.354734	1.10149e-06	0.247816	0.762901	R1>1;R2>1;R1=R2	conserved	1.72061	0.512728	0.0047743	-0.815475	0.52998	0.306754	2.53609	0.0263587	R1>1;R2=1;R1>R2	R1>R2
Gohir.A02G046600.1	Gohir.D02G052300.1	-2.56922	0.405735	2.8068e-09	-3.48919	0.330203	1.84635e-24	0.919972	0.13897	R1<1;R2<1;R1=R2	conserved	-2.16936	0.300761	1.81835e-11	-1.41822	0.310369	6.23637e-05	-0.751146	0.157275	R1<1;R2<1;R1=R2	conserved
Gohir.A02G046700.1	Gohir.D02G052400.1	0.213868	0.206753	0.446283	-0.525644	0.232149	0.0609871	0.739512	0.0685449	R1=1;R2=1;R1=R2	conserved	0.926723	0.319879	0.0179257	-0.0854439	0.367354	0.918662	1.01217	0.107588	R1>1;R2=1;R1=R2	R1>R2
Gohir.A02G047300.1	Gohir.D02G052600.1	0.243844	0.233686	0.441745	0.422894	0.197882	0.080075	-0.17905	0.584155	R1=1;R2=1;R1=R2	conserved	0.412446	0.339061	0.427662	0.166885	0.392739	0.841467	0.245561	0.661184	R1=1;R2=1;R1=R2	conserved
Gohir.A02G047900.1	Gohir.D02G053000.1	-0.295039	0.165514	0.151939	0.156355	0.238259	0.666352	-0.451394	0.198285	R1=1;R2=1;R1=R2	conserved	-0.175971	0.355198	0.796401	0.0569735	0.3474	0.945756	-0.232945	0.6636	R1=1;R2=1;R1=R2	conserved
Gohir.A02G048400.1	Gohir.D02G053700.1	-0.138793	0.284194	0.749326	-0.420225	0.322786	0.328246	0.281431	0.544813	R1=1;R2=1;R1=R2	conserved	0.378472	0.367376	0.522873	-0.114924	0.429394	0.90467	0.493396	0.432988	R1=1;R2=1;R1=R2	conserved
Gohir.A02G049200.1	Gohir.D02G054300.1	5.55626	0.447272	1.70776e-33	0.770706	0.313408	0.0391496	4.78556	0.000356045	R1>1;R2>1;R1>R2	conserved	3.7249	0.692766	1.16162e-06	0.605762	0.679338	0.610151	3.11914	0.032461	R1>1;R2=1;R1>R2	R1>R2
Gohir.A02G049400.1	Gohir.D02G054500.1	-0.46135	0.584741	0.578629	-3.48724	0.301225	3.02633e-29	3.02589	0.00823318	R1=1;R2<1;R1>R2	R1>R2	-0.537789	1.16994	0.813655	-1.46725	0.997533	0.333784	0.929464	0.578869	R1=1;R2=1;R1=R2	conserved
Gohir.A02G049500.1	Gohir.D02G054600.1	-1.51213	1.49237	0.456957	-1.60417	0.884131	0.148954	0.0920357	0.959901	R1=1;R2=1;R1=R2	conserved	-0.49706	2.21052	0.916959	-1.09783	1.95384	0.778939	0.600767	0.848723	R1=1;R2=1;R1=R2	conserved
Gohir.A02G049600.1	Gohir.D02G054700.1	-0.0398393	0.221901	0.91092	-0.544739	0.217084	0.0346834	0.504899	0.166704	R1=1;R2<1;R1=R2	R1>R2	-0.0649526	0.317845	0.924259	-0.228731	0.33397	0.719121	0.163779	0.740395	R1=1;R2=1;R1=R2	conserved
Gohir.A02G049700.1	Gohir.D02G054800.1	0.13466	0.245075	0.714392	-0.0514401	0.170332	0.857623	0.1861	0.560865	R1=1;R2=1;R1=R2	conserved	-0.0145	0.337652	0.985093	0.0279011	0.280209	0.967112	-0.0424011	0.927815	R1=1;R2=1;R1=R2	conserved
Gohir.A02G049800.1	Gohir.D02G054900.1	0.218744	0.312513	0.62838	0.465008	0.356403	0.327051	-0.246264	0.62797	R1=1;R2=1;R1=R2	conserved	-0.253295	0.439166	0.756752	-0.475477	0.448693	0.529293	0.222183	0.741302	R1=1;R2=1;R1=R2	conserved
Gohir.A02G049900.1	Gohir.D02G055000.1	0.640728	0.250853	0.0297032	0.54045	0.206617	0.0267288	0.100278	0.7701	R1>1;R2>1;R1=R2	conserved	0.752365	0.341591	0.0908177	0.372555	0.290886	0.421167	0.37981	0.446056	R1=1;R2=1;R1=R2	conserved
Gohir.A02G050200.1	Gohir.D02G055300.1	2.26468	0.358988	3.24706e-09	1.81911	0.336619	5.65821e-07	0.445575	0.407511	R1>1;R2>1;R1=R2	conserved	2.44135	0.432581	2.86701e-07	1.69428	0.623199	0.0326811	0.747078	0.386767	R1>1;R2>1;R1=R2	conserved
Gohir.A02G051000.1	Gohir.D02G055900.1	1.76383	0.147915	6.60454e-31	0.968108	0.190884	3.05357e-06	0.795727	0.0286748	R1>1;R2>1;R1>R2	conserved	0.798172	0.339098	0.0666066	0.576168	0.264256	0.106318	0.222004	0.634342	R1=1;R2=1;R1=R2	conserved
Gohir.A02G051200.1	Gohir.D02G056100.1	-0.250792	0.198853	0.338089	0.0571472	0.204341	0.869613	-0.307939	0.331952	R1=1;R2=1;R1=R2	conserved	-0.215913	0.273407	0.64707	-0.0145684	0.311476	0.98572	-0.201344	0.652917	R1=1;R2=1;R1=R2	conserved
Gohir.A02G051300.1	Gohir.D02G056200.1	0.269105	0.318327	0.546751	1.98119	0.692328	0.0139999	-1.71209	0.114925	R1=1;R2>1;R1=R2	R1<R2	0.188146	0.708709	0.900628	0.607049	1.38208	0.835362	-0.418903	0.804963	R1=1;R2=1;R1=R2	conserved
Gohir.A02G051400.1	Gohir.D02G056300.1	-1.36738	0.985568	0.284124	-0.914448	2.01838	0.775251	-0.452935	0.85327	R1=1;R2=1;R1=R2	conserved	6.31531	0.700085	1.29709e-17	4.59777	0.55166	5.90277e-15	1.71754	0.130136	R1>1;R2>1;R1=R2	conserved
Gohir.A02G051600.1	Gohir.D02G056500.1	-0.304497	0.217791	0.280148	-0.537737	0.275138	0.115628	0.23324	0.541027	R1=1;R2=1;R1=R2	conserved	-0.490416	0.27197	0.187269	-0.0124516	0.393207	0.989416	-0.477964	0.380509	R1=1;R2=1;R1=R2	conserved
Gohir.A02G052900.1	Gohir.D02G057700.1	-0.807361	0.185627	7.62353e-05	-0.160231	0.125987	0.341784	-0.64713	0.0356099	R1<1;R2=1;R1<R2	R1<R2	-0.0820385	0.238856	0.86703	0.464951	0.46863	0.560523	-0.54699	0.375438	R1=1;R2=1;R1=R2	conserved
Gohir.A02G053100.1	Gohir.D02G057900.1	-0.152802	0.207237	0.606737	-0.483469	0.159776	0.00886502	0.330666	0.262234	R1=1;R2<1;R1=R2	R1>R2	0.62003	0.333421	0.170921	-0.190894	0.321767	0.764016	0.810924	0.15509	R1=1;R2=1;R1=R2	conserved
Gohir.A02G053500.1	Gohir.D02G058200.1	0.977897	0.32008	0.00757945	2.0707	0.278175	1.67547e-12	-1.0928	0.0497935	R1>1;R2>1;R1<R2	conserved	1.81857	0.32997	5.80649e-07	0.828301	0.368422	0.0930866	0.990271	0.116671	R1>1;R2=1;R1=R2	R1>R2
Gohir.A02G053700.1	Gohir.D02G058400.1	-0.597278	0.538448	0.40811	0.433523	0.881818	0.754758	-1.0308	0.38318	R1=1;R2=1;R1=R2	conserved	-0.0556914	1.58426	0.988467	0.826003	1.4203	0.77001	-0.881695	0.700087	R1=1;R2=1;R1=R2	conserved
Gohir.A02G053800.1	Gohir.D02G058500.1	0.349584	0.327085	0.429033	0.0779006	0.251148	0.853336	0.271683	0.53924	R1=1;R2=1;R1=R2	conserved	0.0449467	0.411811	0.960796	0.0525083	0.391286	0.956498	-0.00756159	0.990019	R1=1;R2=1;R1=R2	conserved
Gohir.A02G054000.1	Gohir.D02G058700.1	-0.740413	0.466809	0.210751	-0.314526	0.488671	0.673587	-0.425887	0.557902	R1=1;R2=1;R1=R2	conserved	-0.116598	0.794253	0.946408	0.1819	0.650657	0.90037	-0.298497	0.786244	R1=1;R2=1;R1=R2	conserved
Gohir.A02G054100.1	Gohir.D02G059100.1	0.258979	0.184702	0.27852	0.185792	0.198193	0.50867	0.0731867	0.798633	R1=1;R2=1;R1=R2	conserved	1.19904	0.339708	0.00273699	0.797151	0.337363	0.0735259	0.401892	0.448468	R1>1;R2=1;R1=R2	R1>R2
Gohir.A02G054200.1	Gohir.D02G059200.1	0.836268	0.287591	0.0116326	-2.63074	0.558656	1.66702e-05	3.467	0.0111513	R1>1;R2<1;R1>R2	R1>R2	-0.347271	0.561009	0.735048	-3.00739	0.756753	0.000674519	2.66012	0.0523275	R1=1;R2<1;R1=R2	R1>R2
Gohir.A02G054900.1	Gohir.D02G059900.1	0.148809	0.536783	0.862353	0.383864	0.589214	0.669298	-0.235055	0.780937	R1=1;R2=1;R1=R2	conserved	-0.440089	1.15093	0.849913	1.46106	0.869701	0.250511	-1.90115	0.262789	R1=1;R2=1;R1=R2	conserved
Gohir.A02G055300.1	Gohir.D02G060300.1	-0.365475	0.642724	0.70353	-0.338268	0.469503	0.630569	-0.0272077	0.974068	R1=1;R2=1;R1=R2	conserved	-2.09667	0.855803	0.0538012	0.450095	0.8139	0.78354	-2.54677	0.0974538	R1=1;R2=1;R1=R2	conserved
Gohir.A02G055800.1	Gohir.D02G061000.1	1.35509	0.268958	3.44311e-06	-0.261189	0.414943	0.681503	1.61628	0.0358345	R1>1;R2=1;R1>R2	R1>R2	1.10556	0.422219	0.0361301	-2.5737	0.679439	0.00133412	3.67926	0.0151798	R1>1;R2<1;R1>R2	R1>R2
Gohir.A02G055900.1	Gohir.D02G061100.1	0.262131	0.329859	0.575348	-0.174967	0.402326	0.786295	0.437098	0.445029	R1=1;R2=1;R1=R2	conserved	-0.304239	0.627199	0.80187	-0.310168	0.622414	0.809042	0.00592881	0.994968	R1=1;R2=1;R1=R2	conserved
Gohir.A02G056200.1	Gohir.D02G061400.1	0.0506235	0.227503	0.889051	-0.24973	0.201978	0.35841	0.300354	0.36914	R1=1;R2=1;R1=R2	conserved	0.153258	0.30708	0.794423	-0.194827	0.337523	0.771442	0.348085	0.488428	R1=1;R2=1;R1=R2	conserved
Gohir.A02G056300.1	Gohir.D02G061500.1	0.666337	0.193079	0.00219549	0.440181	0.231491	0.127868	0.226156	0.491677	R1>1;R2=1;R1=R2	R1>R2	0.551477	0.30352	0.183225	0.553794	0.34625	0.281677	-0.00231704	0.99623	R1=1;R2=1;R1=R2	conserved
Gohir.A02G056500.1	Gohir.D02G061700.1	0.47089	0.274561	0.170598	0.826155	0.132294	4.92712e-09	-0.355264	0.305454	R1=1;R2>1;R1=R2	R1<R2	-0.459797	0.190834	0.0588025	-0.0168771	0.279026	0.980832	-0.44292	0.26875	R1=1;R2=1;R1=R2	conserved
Gohir.A02G056700.1	Gohir.D02G061900.1	1.96837	0.287302	1.01671e-10	2.22532	0.48017	2.33108e-05	-0.256946	0.673902	R1>1;R2>1;R1=R2	conserved	2.04955	0.49561	0.000313091	1.62668	0.417323	0.000895882	0.422865	0.550555	R1>1;R2>1;R1=R2	conserved
Gohir.A02G056800.1	Gohir.D02G062000.1	1.03892	0.161433	1.47778e-09	1.20251	0.224833	7.50226e-07	-0.163593	0.587022	R1>1;R2>1;R1=R2	conserved	1.12448	0.385226	0.0169268	2.07834	0.463966	9.08553e-05	-0.95386	0.191251	R1>1;R2>1;R1=R2	conserved
Gohir.A02G056900.1	Gohir.D02G062700.1	-0.560864	0.169237	0.00343374	-0.361413	0.172328	0.0868426	-0.19945	0.448298	R1<1;R2=1;R1=R2	R1<R2	-0.197772	0.425515	0.811808	-0.26264	0.290811	0.604045	0.0648683	0.906671	R1=1;R2=1;R1=R2	conserved
Gohir.A02G057600.1	Gohir.D02G063400.1	-0.509225	0.451244	0.398745	-0.250739	0.361589	0.645682	-0.258487	0.673566	R1=1;R2=1;R1=R2	conserved	1.95338	0.412386	2.51032e-05	1.37324	0.250885	8.78153e-07	0.580136	0.308474	R1>1;R2>1;R1=R2	conserved
Gohir.A02G057700.1	Gohir.D02G063500.1	0.171713	0.273882	0.671392	0.370572	0.230103	0.209934	-0.198859	0.602243	R1=1;R2=1;R1=R2	conserved	-0.246624	0.405961	0.740267	0.947826	0.405426	0.0775545	-1.19445	0.105798	R1=1;R2=1;R1=R2	conserved
Gohir.A02G057900.1	Gohir.D02G063700.1	1.35468	0.267163	2.94673e-06	0.825414	0.225607	0.00116056	0.529265	0.190614	R1>1;R2>1;R1=R2	conserved	0.169025	0.352488	0.804227	-0.382672	0.328257	0.473796	0.551697	0.316215	R1=1;R2=1;R1=R2	conserved
Gohir.A02G058100.1	Gohir.D02G063900.1	0.0291809	0.171081	0.915337	-0.312991	0.211388	0.255603	0.342172	0.272857	R1=1;R2=1;R1=R2	conserved	0.400616	0.403711	0.540523	0.49261	0.402461	0.446344	-0.0919936	0.879619	R1=1;R2=1;R1=R2	conserved
Gohir.A02G058200.1	Gohir.D02G064000.1	0.217673	0.279683	0.584189	0.926117	0.422595	0.0713171	-0.708444	0.240743	R1=1;R2=1;R1=R2	conserved	0.476089	0.754961	0.728806	0.980182	0.660159	0.328496	-0.504093	0.642072	R1=1;R2=1;R1=R2	conserved
Gohir.A02G058900.1	Gohir.D02G064600.1	-0.99436	0.226825	6.59495e-05	-0.878942	0.220408	0.000344428	-0.115418	0.730529	R1<1;R2<1;R1=R2	conserved	-0.924451	0.327595	0.0218794	-0.476168	0.373564	0.42375	-0.448283	0.418761	R1<1;R2=1;R1=R2	R1<R2
Gohir.A02G059100.1	Gohir.D02G064800.1	-0.567324	0.560632	0.45759	-0.43859	0.6041	0.627704	-0.128734	0.882447	R1=1;R2=1;R1=R2	conserved	0.824184	1.97384	0.834017	-0.30258	0.301778	0.555928	1.12676	0.627158	R1=1;R2=1;R1=R2	conserved
Gohir.A02G059900.1	Gohir.D02G065500.1	0.62423	0.204635	0.00768913	0.157163	0.303382	0.740825	0.467066	0.275688	R1>1;R2=1;R1=R2	R1>R2	0.812301	0.404898	0.131898	0.336127	0.43157	0.668053	0.476174	0.466294	R1=1;R2=1;R1=R2	conserved
Gohir.A02G060200.1	Gohir.D02G065700.1	0.52469	0.312815	0.181761	0.472957	0.282589	0.189092	0.0517331	0.907156	R1=1;R2=1;R1=R2	conserved	0.664811	0.455172	0.314221	0.100682	0.487835	0.928797	0.564128	0.445652	R1=1;R2=1;R1=R2	conserved
Gohir.A02G060500.1	Gohir.D02G065900.1	-0.406131	0.232948	0.162778	-0.0455166	0.213094	0.901835	-0.360614	0.305716	R1=1;R2=1;R1=R2	conserved	0.235851	0.4089	0.756752	0.578364	0.390738	0.330289	-0.342513	0.577524	R1=1;R2=1;R1=R2	conserved
Gohir.A02G060700.1	Gohir.D02G066100.1	0.412221	0.345316	0.369425	0.846032	0.299223	0.0153838	-0.433811	0.386148	R1=1;R2>1;R1=R2	R1<R2	0.495789	0.498521	0.539331	0.860353	0.34058	0.05142	-0.364564	0.582559	R1=1;R2=1;R1=R2	conserved
Gohir.A02G060800.1	Gohir.D02G066300.1	0.952903	0.234379	0.000241376	0.647728	0.238822	0.0209185	0.305175	0.405563	R1>1;R2>1;R1=R2	conserved	0.624325	0.318994	0.144031	0.251456	0.387354	0.737006	0.372869	0.500133	R1=1;R2=1;R1=R2	conserved
Gohir.A02G061200.1	Gohir.D02G066600.1	0.346542	0.131276	0.0239406	-0.274828	0.170459	0.209448	0.62137	0.0432008	R1>1;R2=1;R1>R2	R1>R2	0.0403062	0.246696	0.940016	-0.716085	0.269714	0.0381009	0.756391	0.10786	R1=1;R2<1;R1=R2	R1>R2
Gohir.A02G061400.1	Gohir.D02G067000.1	0.0507827	0.219914	0.884706	0.368789	0.278409	0.318601	-0.318006	0.418619	R1=1;R2=1;R1=R2	conserved	0.422904	0.393254	0.499165	0.871092	0.414018	0.122748	-0.448188	0.476503	R1=1;R2=1;R1=R2	conserved
Gohir.A02G061700.1	Gohir.D02G067300.1	-0.377419	0.17141	0.0672753	-0.146404	0.195118	0.613743	-0.231015	0.418804	R1=1;R2=1;R1=R2	conserved	-0.836302	0.289506	0.0183454	0.0197929	0.28411	0.977533	-0.856095	0.102451	R1<1;R2=1;R1=R2	R1<R2
Gohir.A02G061800.1	Gohir.D02G067400.1	-1.42026	0.405321	0.00183776	0.345585	0.462778	0.615639	-1.76584	0.0396986	R1<1;R2=1;R1<R2	R1<R2	-2.55804	0.873591	0.0165263	-0.0950163	0.718164	0.956979	-2.46303	0.0975131	R1<1;R2=1;R1=R2	R1<R2
Gohir.A02G061900.1	Gohir.D02G067500.1	1.04101	0.27621	0.000739626	0.680958	0.300057	0.0603317	0.360049	0.420915	R1>1;R2=1;R1=R2	R1>R2	1.14521	0.410684	0.0238652	1.37299	0.541124	0.0502022	-0.227782	0.755394	R1>1;R2=1;R1=R2	R1>R2
Gohir.A02G062400.1	Gohir.D02G068100.1	-1.59247	0.458255	0.00202722	-1.19845	0.249208	1.063e-05	-0.394018	0.488038	R1<1;R2<1;R1=R2	conserved	-1.76397	0.398582	9.77106e-05	-0.0892284	0.414618	0.925474	-1.67474	0.0436765	R1<1;R2=1;R1<R2	R1<R2
Gohir.A02G062600.1	Gohir.D02G068200.1	-0.359765	0.243099	0.248302	-0.765774	0.180323	0.000123305	0.406009	0.237955	R1=1;R2<1;R1=R2	R1>R2	0.208733	0.400703	0.784461	-0.450894	0.437145	0.542237	0.659626	0.32877	R1=1;R2=1;R1=R2	conserved
Gohir.A02G062800.1	Gohir.D02G068400.1	-0.40844	0.223291	0.139785	-0.217304	0.272881	0.588284	-0.191136	0.614687	R1=1;R2=1;R1=R2	conserved	-0.0440209	0.343786	0.953872	0.485193	0.394932	0.444298	-0.529213	0.370333	R1=1;R2=1;R1=R2	conserved
Gohir.A02G063500.1	Gohir.D02G069100.1	0.0827772	0.17859	0.763597	-0.269054	0.202983	0.318194	0.351831	0.255806	R1=1;R2=1;R1=R2	conserved	0.0366974	0.264966	0.94945	-0.330306	0.289651	0.486533	0.367003	0.403159	R1=1;R2=1;R1=R2	conserved
Gohir.A02G063600.1	Gohir.D02G069200.1	-3.17108	0.305064	1.17394e-23	-0.746008	0.179674	0.000180818	-2.42507	0.00139407	R1<1;R2<1;R1<R2	conserved	-3.47682	0.317541	1.0391e-25	-0.483976	0.262202	0.19423	-2.99285	0.00217808	R1<1;R2=1;R1<R2	R1<R2
Gohir.A02G063900.1	Gohir.D02G069500.1	-0.0739916	0.177036	0.789941	0.107989	0.176473	0.690148	-0.181981	0.500508	R1=1;R2=1;R1=R2	conserved	0.0367193	0.248541	0.94615	0.152369	0.287134	0.792888	-0.11565	0.776204	R1=1;R2=1;R1=R2	conserved
Gohir.A02G064300.1	Gohir.D02G070200.1	0.0838093	0.169314	0.745594	-0.022927	0.153889	0.93221	0.106736	0.660688	R1=1;R2=1;R1=R2	conserved	0.19061	0.254458	0.66885	0.416776	0.241558	0.234454	-0.226166	0.554374	R1=1;R2=1;R1=R2	conserved
Gohir.A02G065400.1	Gohir.D02G071200.1	1.7438	0.308305	1.41844e-07	1.36023	0.382978	0.00168986	0.383573	0.47652	R1>1;R2>1;R1=R2	conserved	3.26151	0.349629	8.7144e-19	2.11749	0.244409	4.22932e-16	1.14402	0.062049	R1>1;R2>1;R1=R2	conserved
Gohir.A02G065500.1	Gohir.D02G071300.1	0.2956	0.167221	0.156039	0.473268	0.195206	0.0426119	-0.177669	0.524	R1=1;R2>1;R1=R2	R1<R2	1.15894	0.240033	1.6644e-05	0.589304	0.325698	0.205385	0.569632	0.237808	R1>1;R2=1;R1=R2	R1>R2
Gohir.A02G065800.1	Gohir.D02G071700.1	0.0154605	0.315278	0.978589	0.302801	0.414655	0.625375	-0.287341	0.610073	R1=1;R2=1;R1=R2	conserved	-0.159066	0.469522	0.869217	-0.727624	0.496249	0.336085	0.568559	0.452207	R1=1;R2=1;R1=R2	conserved
Gohir.A02G066200.1	Gohir.D02G072100.1	0.538003	0.215585	0.0341852	0.541268	0.254605	0.0818339	-0.00326517	0.99262	R1>1;R2=1;R1=R2	R1>R2	0.352836	0.387689	0.583383	0.327708	0.39174	0.638835	0.0251283	0.96582	R1=1;R2=1;R1=R2	conserved
Gohir.A02G067400.1	Gohir.D02G073500.1	-4.55896	0.374559	3.52773e-32	-4.62601	0.384589	1.57987e-31	0.0670557	0.905713	R1<1;R2<1;R1=R2	conserved	0.673912	0.271668	0.0501004	0.490735	0.357549	0.377312	0.183178	0.705637	R1=1;R2=1;R1=R2	conserved
Gohir.A02G067800.1	Gohir.D02G073800.1	-0.11037	0.218861	0.740294	0.103335	0.167073	0.687024	-0.213705	0.472903	R1=1;R2=1;R1=R2	conserved	-0.0674233	0.497721	0.950666	0.0855358	0.302648	0.899174	-0.152959	0.808419	R1=1;R2=1;R1=R2	conserved
Gohir.A02G068100.1	Gohir.D02G074100.1	-0.835867	0.16945	5.70484e-06	-0.912494	0.233421	0.000463498	0.0766275	0.803838	R1<1;R2<1;R1=R2	conserved	-1.07197	0.31239	0.00376639	-0.901386	0.331103	0.0323609	-0.170585	0.726937	R1<1;R2<1;R1=R2	conserved
Gohir.A02G068300.1	Gohir.D02G074300.1	0.442403	0.212762	0.0868999	0.634088	0.34278	0.14057	-0.191685	0.662862	R1=1;R2=1;R1=R2	conserved	0.232423	0.564183	0.836984	-0.417843	0.3651	0.484257	0.650265	0.396473	R1=1;R2=1;R1=R2	conserved
Gohir.A02G068600.1	Gohir.D02G075100.1	0.325292	0.201357	0.201394	0.467468	0.283323	0.196937	-0.142176	0.704121	R1=1;R2=1;R1=R2	conserved	0.197788	0.441884	0.819357	0.790502	0.493071	0.280196	-0.592714	0.421844	R1=1;R2=1;R1=R2	conserved
Gohir.A02G068800.1	Gohir.D02G075300.1	-0.0239373	0.484076	0.97838	-0.404219	0.318464	0.342889	0.380281	0.541737	R1=1;R2=1;R1=R2	conserved	0.0592798	0.855272	0.975353	-0.489592	0.423191	0.4776	0.548872	0.606433	R1=1;R2=1;R1=R2	conserved
Gohir.A02G069000.1	Gohir.D02G075700.1	-1.43668	0.613244	0.0491184	-1.55779	0.344189	3.77515e-05	0.121106	0.870718	R1<1;R2<1;R1=R2	conserved	0.00430387	0.67334	0.997945	-0.711218	0.304148	0.0774752	0.715522	0.409254	R1=1;R2=1;R1=R2	conserved
Gohir.A02G069700.1	Gohir.D02G076800.1	-4.09413	0.285154	1.47876e-44	-1.01928	0.152096	2.7817e-10	-3.07485	0.000418024	R1<1;R2<1;R1<R2	conserved	-3.7313	0.51864	2.05933e-11	0.384554	0.305109	0.429834	-4.11585	0.0049959	R1<1;R2=1;R1<R2	R1<R2
Gohir.A02G070400.1	Gohir.D02G077500.1	-0.0226939	0.312349	0.967104	-0.456639	0.268602	0.181056	0.433945	0.340509	R1=1;R2=1;R1=R2	conserved	0.747721	0.527918	0.333163	0.228599	0.567912	0.851334	0.519121	0.540021	R1=1;R2=1;R1=R2	conserved
Gohir.A02G070700.1	Gohir.D02G077900.1	0.284415	0.177062	0.204411	0.0211632	0.159528	0.940144	0.263252	0.320097	R1=1;R2=1;R1=R2	conserved	-0.00953555	0.308537	0.989936	0.112863	0.310087	0.867269	-0.122398	0.793498	R1=1;R2=1;R1=R2	conserved
Gohir.A02G071200.1	Gohir.D02G078300.1	-0.00754822	0.198208	0.982932	0.0968736	0.382826	0.8825	-0.104422	0.823894	R1=1;R2=1;R1=R2	conserved	0.16351	0.383279	0.829876	0.483702	0.473456	0.546241	-0.320192	0.628069	R1=1;R2=1;R1=R2	conserved
Gohir.A02G071800.1	Gohir.D02G079100.1	1.95226	1.05131	NA	0.826721	0.331104	0.0357779	1.12554	0.371281	R1=1;R2>1;R1=R2	R1<R2	0.511558	0.330591	0.27793	-0.744234	0.535923	0.37049	1.25579	0.130977	R1=1;R2=1;R1=R2	conserved
Gohir.A02G071900.1	Gohir.D02G079200.1	-0.493369	0.250185	0.107228	-0.0677429	0.251767	0.875009	-0.425627	0.286425	R1=1;R2=1;R1=R2	conserved	-0.0349293	0.464576	0.973425	-0.0775023	0.329504	0.917193	0.0425731	0.944376	R1=1;R2=1;R1=R2	conserved
Gohir.A02G072200.1	Gohir.D02G079400.1	1.04356	0.222592	1.74758e-05	1.01805	0.173102	4.14378e-08	0.0255041	0.931451	R1>1;R2>1;R1=R2	conserved	0.0988728	0.311011	0.878278	0.476603	0.331127	0.3485	-0.37773	0.452625	R1=1;R2=1;R1=R2	conserved
Gohir.A02G072800.1	Gohir.D02G080000.1	-0.993581	0.225575	6.02947e-05	-1.45419	0.2468	3.89315e-08	0.460607	0.231595	R1<1;R2<1;R1=R2	conserved	-0.519553	0.376342	0.34935	-1.12311	0.447688	0.0535748	0.603552	0.361992	R1=1;R2=1;R1=R2	conserved
Gohir.A02G073200.1	Gohir.D02G080500.1	0.927888	0.158336	4.56779e-08	1.9579	0.261632	1.25831e-12	-1.03001	0.0355765	R1>1;R2>1;R1<R2	conserved	0.647729	0.331031	0.14414	0.362492	0.402128	0.604989	0.285238	0.61408	R1=1;R2=1;R1=R2	conserved
Gohir.A02G073600.1	Gohir.D02G080800.1	-2.49745	1.64582	0.23494	-1.46797	0.980309	0.249095	-1.02948	0.615784	R1=1;R2=1;R1=R2	conserved	-1.38599	3.34208	NA	-0.596925	0.836211	0.702806	-0.789061	0.838008	R1=1;R2=1;R1=R2	conserved
Gohir.A02G073900.1	Gohir.D02G081100.1	-0.354255	0.178085	0.103597	0.497002	0.189893	0.0266325	-0.851257	0.0246029	R1=1;R2>1;R1<R2	R1<R2	0.100401	0.368921	0.897203	0.587828	0.261633	0.0932524	-0.487426	0.347921	R1=1;R2=1;R1=R2	conserved
Gohir.A02G074200.1	Gohir.D02G081400.1	-0.289787	0.43386	0.646878	-0.379881	0.664387	0.709719	0.0900934	0.915602	R1=1;R2=1;R1=R2	conserved	-1.2962	0.898592	0.321902	0.00612098	0.716796	0.997378	-1.30233	0.323415	R1=1;R2=1;R1=R2	conserved
Gohir.A02G074600.1	Gohir.D02G081600.1	0.736401	0.270767	0.0194104	0.367954	0.316545	0.392702	0.368447	0.421919	R1>1;R2=1;R1=R2	R1>R2	0.607205	0.427576	0.331688	0.450516	0.507501	0.610356	0.156688	0.825258	R1=1;R2=1;R1=R2	conserved
Gohir.A02G074900.1	Gohir.D02G082000.1	-0.432311	0.284198	0.233522	0.142673	0.387447	0.822059	-0.574983	0.298054	R1=1;R2=1;R1=R2	conserved	-0.331359	0.391882	0.616584	0.0098046	0.441401	0.992682	-0.341164	0.59466	R1=1;R2=1;R1=R2	conserved
Gohir.A02G075000.1	Gohir.D02G082100.1	-0.31841	0.285312	0.404794	-0.608724	0.316231	0.122252	0.290314	0.528507	R1=1;R2=1;R1=R2	conserved	-1.0446	0.60365	0.211191	-0.723008	0.416519	0.231143	-0.32159	0.686358	R1=1;R2=1;R1=R2	conserved
Gohir.A02G075200.1	Gohir.D02G082300.1	-0.295334	0.321438	0.504913	-0.660479	0.271385	0.0416777	0.365146	0.425134	R1=1;R2<1;R1=R2	R1>R2	-0.511309	0.552309	0.574447	-1.28873	0.539829	0.0702294	0.777424	0.371094	R1=1;R2=1;R1=R2	conserved
Gohir.A02G075300.1	Gohir.D02G082400.1	-0.80765	0.826658	0.475702	0.73328	0.939265	0.59688	-1.54093	0.278589	R1=1;R2=1;R1=R2	conserved	-0.85726	0.95135	0.587444	1.43352	0.988264	0.34382	-2.29078	0.170354	R1=1;R2=1;R1=R2	conserved
Gohir.A02G077300.1	Gohir.D02G084600.1	3.52982	2.36323	0.243126	NA	NA	NA	NA	NA	R1=1;R2=1;R1=R2	conserved	2.57837	0.713822	0.00208804	1.05499	0.621973	0.244814	1.52338	0.184224	R1>1;R2=1;R1=R2	R1>R2
Gohir.A02G077400.1	Gohir.D02G084700.1	1.60028	0.368926	8.01034e-05	1.15664	0.263924	7.01838e-05	0.443648	0.373641	R1>1;R2>1;R1=R2	conserved	-0.0851821	0.233465	0.857749	-1.12011	0.277865	0.000548053	1.03493	0.0479394	R1=1;R2<1;R1>R2	R1>R2
Gohir.A02G078500.1	Gohir.D02G085700.1	0.677527	0.350037	0.115255	1.27122	0.182765	5.15917e-11	-0.593694	0.201202	R1=1;R2>1;R1=R2	R1<R2	0.674637	0.534776	0.405975	1.70369	1.23734	0.375385	-1.02906	0.505897	R1=1;R2=1;R1=R2	conserved
Gohir.A02G078600.1	Gohir.D02G085800.1	-1.34845	0.193955	5.15637e-11	-0.757466	0.2429	0.0067492	-0.590985	0.126325	R1<1;R2<1;R1=R2	conserved	0.0673461	0.314795	0.92051	0.328485	0.3617	0.601449	-0.261139	0.615485	R1=1;R2=1;R1=R2	conserved
Gohir.A02G080400.1	Gohir.D02G088300.1	2.96486	1.10924	0.0219734	-0.823566	1.20168	0.649804	3.78842	0.0726042	R1>1;R2=1;R1=R2	R1>R2	-0.0835026	0.674422	0.955095	-0.511203	0.575767	0.610356	0.4277	0.655374	R1=1;R2=1;R1=R2	conserved
Gohir.A02G081200.1	Gohir.D02G088900.1	0.558206	0.322288	0.165905	0.967201	0.369648	0.0266807	-0.408995	0.446527	R1=1;R2>1;R1=R2	R1<R2	-0.066916	0.494866	0.950813	0.445685	0.46082	0.5721	-0.512601	0.490824	R1=1;R2=1;R1=R2	conserved
Gohir.A02G082800.1	Gohir.D02G098300.1	0.725667	0.27396	0.0234113	0.0604209	0.229407	0.877445	0.665246	0.121735	R1>1;R2=1;R1=R2	R1>R2	1.71445	0.576469	0.0145923	1.08288	0.706792	0.309766	0.631567	0.528196	R1>1;R2=1;R1=R2	R1>R2
Gohir.A02G083000.1	Gohir.D02G098400.1	-0.475286	0.24892	0.120934	-0.738976	0.230087	0.00509528	0.26369	0.472321	R1=1;R2<1;R1=R2	R1>R2	0.223425	0.521773	0.829256	-0.0369351	0.601834	0.980581	0.26036	0.760468	R1=1;R2=1;R1=R2	conserved
Gohir.A02G083400.1	Gohir.D02G098700.1	-0.124874	0.130501	0.48488	0.0903	0.181516	0.751733	-0.215174	0.391523	R1=1;R2=1;R1=R2	conserved	-0.107644	0.244107	0.822643	-0.146161	0.317053	0.826804	0.0385165	0.928232	R1=1;R2=1;R1=R2	conserved
Gohir.A02G083800.1	Gohir.D02G099300.1	0.213753	0.178508	0.367933	0.445665	0.168433	0.0247972	-0.231912	0.388944	R1=1;R2>1;R1=R2	R1<R2	0.0623308	0.28614	0.919393	0.376188	0.322372	0.473231	-0.313857	0.507403	R1=1;R2=1;R1=R2	conserved
Gohir.A02G084400.1	Gohir.D02G100300.1	-0.22383	0.297937	0.598828	-0.311998	0.539582	0.706333	0.0881677	0.894777	R1=1;R2=1;R1=R2	conserved	0.0675229	0.898048	0.973425	0.491993	0.63655	0.670605	-0.42447	0.721444	R1=1;R2=1;R1=R2	conserved
Gohir.A02G085400.1	Gohir.D02G101100.1	0.921737	0.137542	2.70509e-10	0.693417	0.231831	0.00980001	0.22832	0.452818	R1>1;R2>1;R1=R2	conserved	0.867751	0.259758	0.00501525	0.548477	0.433757	0.42782	0.319274	0.569111	R1>1;R2=1;R1=R2	R1>R2
Gohir.A02G085500.1	Gohir.D02G101200.1	0.161916	0.267169	0.683495	0.161622	0.327346	0.753731	0.000294285	0.999476	R1=1;R2=1;R1=R2	conserved	-0.3458	0.361365	0.557689	0.037529	0.426921	0.971449	-0.383329	0.531748	R1=1;R2=1;R1=R2	conserved
Gohir.A02G085600.1	Gohir.D02G101300.1	0.0857658	0.288376	0.851963	-0.422328	0.49567	0.556554	0.508094	0.434945	R1=1;R2=1;R1=R2	conserved	0.0593574	0.539047	0.960384	-0.0326336	0.621365	0.983056	0.091991	0.916447	R1=1;R2=1;R1=R2	conserved
Gohir.A02G085700.1	Gohir.D02G101500.1	-0.57982	0.129288	4.27859e-05	-0.232918	0.149631	0.227612	-0.346902	0.146987	R1<1;R2=1;R1=R2	R1<R2	-0.375038	0.228254	0.242411	-0.242715	0.246785	0.565148	-0.132323	0.714049	R1=1;R2=1;R1=R2	conserved
Gohir.A02G087100.1	Gohir.D02G101900.1	-0.250994	0.217258	0.386444	-0.399949	0.157667	0.0324801	0.148955	0.603164	R1=1;R2<1;R1=R2	R1>R2	-0.0375615	0.251234	0.94552	-0.291573	0.242649	0.456372	0.254012	0.507403	R1=1;R2=1;R1=R2	conserved
Gohir.A02G087400.1	Gohir.D02G102300.1	1.44943	0.220429	6.12735e-10	1.46981	0.145256	1.73673e-22	-0.0203781	0.941576	R1>1;R2>1;R1=R2	conserved	1.00308	0.379164	0.0339145	0.596329	0.32154	0.19154	0.406753	0.46034	R1>1;R2=1;R1=R2	R1>R2
Gohir.A02G087900.1	Gohir.D02G103000.1	-2.67745	0.331381	1.35374e-14	-3.67434	0.213835	7.03058e-64	0.996891	0.0549236	R1<1;R2<1;R1=R2	conserved	-2.13656	0.691733	0.0105423	-1.27369	0.343011	0.00173177	-0.862869	0.347006	R1<1;R2<1;R1=R2	conserved
Gohir.A02G089900.1	Gohir.D02G107000.1	-0.0689542	0.354402	0.903897	0.0278864	0.20897	0.939698	-0.0968406	0.824004	R1=1;R2=1;R1=R2	conserved	0.47614	0.405108	0.448343	0.051176	0.645092	0.974725	0.424964	0.611915	R1=1;R2=1;R1=R2	conserved
Gohir.A02G092800.1	Gohir.D02G111000.1	0.774143	0.315083	0.037586	0.662986	0.295046	0.0633775	0.111157	0.807232	R1>1;R2=1;R1=R2	R1>R2	0.973264	0.479823	0.126551	0.751852	0.499071	0.319158	0.221412	0.765141	R1=1;R2=1;R1=R2	conserved
Gohir.A02G093900.1	Gohir.D02G111800.1	0.275936	0.278466	0.4689	0.165157	0.175624	0.507006	0.110779	0.750895	R1=1;R2=1;R1=R2	conserved	0.399105	0.32155	0.415809	-0.181322	0.284444	0.742101	0.580427	0.248745	R1=1;R2=1;R1=R2	conserved
Gohir.A02G129800.1	Gohir.D03G040600.1	0.386718	0.421292	0.505356	-0.885107	0.259678	0.0027198	1.27183	0.0530966	R1=1;R2<1;R1=R2	R1>R2	-0.00273527	0.540015	0.998367	0.650274	0.548304	0.463789	-0.653009	0.44395	R1=1;R2=1;R1=R2	conserved
Gohir.A02G130900.1	Gohir.D03G042200.1	0.7581	0.279582	0.0198259	0.245733	0.206342	0.379833	0.512367	0.200883	R1>1;R2=1;R1=R2	R1>R2	0.478545	0.336227	0.330213	0.368119	0.337523	0.512294	0.110425	0.828081	R1=1;R2=1;R1=R2	conserved
Gohir.A02G131200.1	Gohir.D03G042600.1	0.328936	0.237722	0.285504	0.31774	0.307432	0.458482	0.0111966	0.978356	R1=1;R2=1;R1=R2	conserved	0.297403	0.50625	0.751659	0.265012	0.379803	0.711356	0.0323903	0.961818	R1=1;R2=1;R1=R2	conserved
Gohir.A02G131600.1	Gohir.D03G043000.1	-1.34448	0.437984	0.00725524	-1.87028	0.252356	2.12386e-12	0.525798	0.35015	R1<1;R2<1;R1=R2	conserved	-1.36034	0.333517	0.000387093	-2.03367	0.351136	1.59948e-07	0.673329	0.236961	R1<1;R2<1;R1=R2	conserved
Gohir.A02G132000.1	Gohir.D03G043300.1	0.409269	0.277339	0.249897	0.633315	0.180472	0.00194975	-0.224047	0.529647	R1=1;R2>1;R1=R2	R1<R2	0.996185	0.419517	0.0636278	0.953737	0.404552	0.0744368	0.0424485	0.945438	R1=1;R2=1;R1=R2	conserved
Gohir.A02G132300.1	Gohir.D03G043600.1	-1.7937	0.371518	9.3326e-06	1.25813	0.177718	2.20994e-11	-3.05183	0.00145778	R1<1;R2>1;R1<R2	R1<R2	-3.05143	0.439155	1.10218e-10	-0.835981	0.956732	0.617235	-2.21545	0.132232	R1<1;R2=1;R1=R2	R1<R2
Gohir.A02G132900.1	Gohir.D03G044300.1	1.38819	0.40033	0.00207794	0.747904	0.512308	0.264036	0.640282	0.378537	R1>1;R2=1;R1=R2	R1>R2	-0.330552	1.00705	0.872984	1.7379	0.647513	0.0356067	-2.06845	0.171322	R1=1;R2>1;R1=R2	R1<R2
Gohir.A02G133300.1	Gohir.D03G044700.1	4.09834	0.37679	7.94049e-26	6.32313	0.526331	1.87833e-31	-2.22479	0.0275145	R1>1;R2>1;R1<R2	conserved	4.09037	0.477543	6.25159e-16	3.15403	0.367045	7.44042e-16	0.936337	0.199643	R1>1;R2>1;R1=R2	conserved
Gohir.A02G133800.1	Gohir.D03G045200.1	-0.568306	0.24743	0.0546457	0.0207424	0.291068	0.973091	-0.589048	0.191506	R1=1;R2=1;R1=R2	conserved	-0.341809	0.485585	0.690303	-0.187688	0.43932	0.840735	-0.154121	0.825596	R1=1;R2=1;R1=R2	conserved
Gohir.A02G133900.1	Gohir.D03G045300.1	-0.418483	0.235104	0.152577	-0.34716	0.168415	0.0933452	-0.0713227	0.815154	R1=1;R2=1;R1=R2	conserved	-0.861422	0.255298	0.00451015	-1.00115	0.316725	0.00999362	0.139728	0.749274	R1<1;R2<1;R1=R2	conserved
Gohir.A02G135500.1	Gohir.D03G046500.1	-1.41921	0.672193	0.0813564	2.08573	0.691374	0.00909403	-3.50494	0.0164293	R1=1;R2>1;R1<R2	R1<R2	-0.390153	0.773424	0.791449	2.09799	0.869794	0.0666941	-2.48815	0.100282	R1=1;R2=1;R1=R2	conserved
Gohir.A02G136300.1	Gohir.D03G047100.1	-0.453345	0.219483	0.0893453	-1.03714	0.200427	1.83721e-06	0.583797	0.107435	R1=1;R2<1;R1=R2	R1>R2	0.0930048	0.379679	0.908852	-0.589112	0.518188	0.488475	0.682117	0.35318	R1=1;R2=1;R1=R2	conserved
Gohir.A02G137100.1	Gohir.D03G047800.1	0.763312	0.519145	0.251963	0.619762	0.582136	0.441491	0.14355	0.861925	R1=1;R2=1;R1=R2	conserved	1.00259	2.30068	NA	1.83	1.05653	0.232556	-0.827406	0.766636	R1=1;R2=1;R1=R2	conserved
Gohir.A02G137200.1	Gohir.D03G047900.1	0.122611	0.217392	0.705585	-0.129126	0.316081	0.800742	0.251736	0.549513	R1=1;R2=1;R1=R2	conserved	-0.18493	0.355381	0.784461	0.227018	0.457598	0.810123	-0.411948	0.518597	R1=1;R2=1;R1=R2	conserved
Gohir.A02G137400.1	Gohir.D03G048100.1	-0.650609	0.164234	0.000360126	-0.553218	0.160761	0.00244355	-0.0973915	0.689905	R1<1;R2<1;R1=R2	conserved	-0.662099	0.264142	0.0470549	0.021127	0.394712	0.982667	-0.683226	0.233495	R1<1;R2=1;R1=R2	R1<R2
Gohir.A02G137700.1	Gohir.D03G048300.1	-3.01868	0.272284	8.17373e-27	-3.52064	0.136448	1.54502e-143	0.501962	0.169828	R1<1;R2<1;R1=R2	conserved	-6.53417	0.478851	8.2659e-40	-5.44184	0.546722	3.62975e-21	-1.09233	0.208474	R1<1;R2<1;R1=R2	conserved
Gohir.A02G138000.1	Gohir.D03G048700.1	2.16436	0.651775	0.00335894	0.452589	0.425432	0.44186	1.71177	0.0814789	R1>1;R2=1;R1=R2	R1>R2	1.98665	0.815064	0.0553551	0.683797	1.377	0.809977	1.30285	0.470962	R1=1;R2=1;R1=R2	conserved
Gohir.A02G138100.1	Gohir.D03G048800.1	-0.242288	0.642167	0.811396	0.412381	0.70743	0.704082	-0.654669	0.526328	R1=1;R2=1;R1=R2	conserved	-1.15794	1.0933	0.508171	0.148158	0.722597	0.929407	-1.3061	0.383316	R1=1;R2=1;R1=R2	conserved
Gohir.A02G139000.1	Gohir.D03G049600.1	0.061203	0.52945	0.944765	-0.412042	0.291519	0.282597	0.473245	0.472984	R1=1;R2=1;R1=R2	conserved	0.30182	0.558525	0.775018	0.660342	0.420072	0.292342	-0.358522	0.636939	R1=1;R2=1;R1=R2	conserved
Gohir.A02G139200.1	Gohir.D03G049900.1	0.239407	0.315415	0.594985	0.88628	0.432147	0.0954345	-0.646873	0.293974	R1=1;R2=1;R1=R2	conserved	0.499765	0.579315	0.608068	0.750325	0.511399	0.335594	-0.25056	0.762236	R1=1;R2=1;R1=R2	conserved
Gohir.A02G139300.1	Gohir.D03G050000.1	-0.00430262	0.259566	0.992395	-0.0155426	0.302425	0.983841	0.01124	0.978726	R1=1;R2=1;R1=R2	conserved	-0.127957	0.434884	0.888075	-0.190665	0.46129	0.846889	0.062708	0.925981	R1=1;R2=1;R1=R2	conserved
Gohir.A02G139400.1	Gohir.D03G050100.1	0.257234	0.47	0.715489	0.0534495	0.444442	0.94665	0.203785	0.765722	R1=1;R2=1;R1=R2	conserved	-1.06335	0.671412	0.264582	0.394607	0.729167	0.788091	-1.45796	0.215745	R1=1;R2=1;R1=R2	conserved
Gohir.A02G139900.1	Gohir.D03G050300.1	-0.163685	0.165187	0.4689	0.0442407	0.161645	0.872574	-0.207926	0.410833	R1=1;R2=1;R1=R2	conserved	-0.0440399	0.246754	0.935101	-0.0889421	0.320088	0.90088	0.0449022	0.917217	R1=1;R2=1;R1=R2	conserved
Gohir.A02G140000.1	Gohir.D03G050400.1	-0.0635712	0.220426	0.856763	0.340356	0.296836	0.399658	-0.403927	0.335966	R1=1;R2=1;R1=R2	conserved	-0.392396	0.36416	0.498181	0.16403	0.567835	0.896797	-0.556426	0.463258	R1=1;R2=1;R1=R2	conserved
Gohir.A02G140200.1	Gohir.D03G050700.1	2.0308	0.274526	2.31774e-12	1.65703	0.143988	6.64952e-29	0.373775	0.288979	R1>1;R2>1;R1=R2	conserved	0.757739	0.709404	0.502862	1.19031	0.558713	0.116947	-0.432568	0.658223	R1=1;R2=1;R1=R2	conserved
Gohir.A02G140800.1	Gohir.D03G051200.1	0.914979	0.262376	0.00194664	0.911315	0.350244	0.0276857	0.00366357	0.993719	R1>1;R2>1;R1=R2	conserved	-0.479901	0.257442	0.169534	-0.831867	0.275818	0.0149933	0.351967	0.403931	R1=1;R2<1;R1=R2	R1>R2
Gohir.A02G141000.1	Gohir.D03G051500.1	0.115785	0.162443	0.620735	-0.236779	0.185475	0.339346	0.352564	0.218516	R1=1;R2=1;R1=R2	conserved	0.815745	0.363373	0.0834883	0.0208328	0.277283	0.975448	0.794912	0.161976	R1=1;R2=1;R1=R2	conserved
Gohir.A02G141100.1	Gohir.D03G051600.1	1.37703	0.42686	0.0045392	1.04038	0.508657	0.0965067	0.336654	0.636714	R1>1;R2=1;R1=R2	R1>R2	1.62911	0.473324	0.00364454	-0.259513	0.512309	0.805514	1.88863	0.0540222	R1>1;R2=1;R1=R2	R1>R2
Gohir.A02G141200.1	Gohir.D03G051700.1	-0.417019	0.244123	0.172675	-0.249524	0.36713	0.652849	-0.167495	0.724911	R1=1;R2=1;R1=R2	conserved	0.472624	0.377295	0.410283	0.473677	0.433326	0.511006	-0.00105314	0.998627	R1=1;R2=1;R1=R2	conserved
Gohir.A02G141500.1	Gohir.D03G052000.1	0.0299736	0.427072	0.968341	0.629358	0.418069	0.246332	-0.599384	0.36338	R1=1;R2=1;R1=R2	conserved	0.675184	0.64115	0.511104	0.876843	0.515446	0.243407	-0.201659	0.818945	R1=1;R2=1;R1=R2	conserved
Gohir.A02G111700.1	Gohir.D03G054500.1	0.303756	0.196683	0.225375	0.566204	0.207075	0.0197488	-0.262448	0.4029	R1=1;R2>1;R1=R2	R1<R2	0.156407	0.259765	0.743645	0.0784205	0.298453	0.906791	0.0779863	0.853532	R1=1;R2=1;R1=R2	conserved
Gohir.A02G114900.1	Gohir.D03G055900.1	0.401398	0.17306	0.0518092	0.371516	0.152106	0.0407957	0.0298825	0.901889	R1=1;R2>1;R1=R2	R1<R2	0.642411	0.276849	0.0715556	0.243934	0.285994	0.629472	0.398477	0.373489	R1=1;R2=1;R1=R2	conserved
Gohir.A02G115100.1	Gohir.D03G056200.1	0.286982	0.146947	0.111335	0.498456	0.168115	0.010537	-0.211474	0.39182	R1=1;R2>1;R1=R2	R1<R2	0.307328	0.331776	0.574094	0.923795	0.325855	0.0242667	-0.616466	0.255621	R1=1;R2>1;R1=R2	R1<R2
Gohir.A02G115400.1	Gohir.D03G056400.1	-0.857328	0.313484	0.0186439	0.0761813	0.283118	0.875009	-0.93351	0.0786519	R1<1;R2=1;R1=R2	R1<R2	0.277177	0.368343	0.667044	-0.0894889	0.617223	0.952411	0.366666	0.642476	R1=1;R2=1;R1=R2	conserved
Gohir.A02G115800.1	Gohir.D03G056700.1	1.30392	0.149043	5.77353e-17	0.856952	0.231023	0.000969055	0.446963	0.187251	R1>1;R2>1;R1=R2	conserved	0.500488	0.369944	0.3627	-0.306061	0.502975	0.755957	0.806549	0.271702	R1=1;R2=1;R1=R2	conserved
Gohir.A02G115900.1	Gohir.D03G056900.1	0.0492505	0.224055	0.890208	-0.288319	0.230927	0.352602	0.337569	0.344648	R1=1;R2=1;R1=R2	conserved	-0.217591	0.378635	0.758166	0.0825282	0.336778	0.913138	-0.300119	0.585944	R1=1;R2=1;R1=R2	conserved
Gohir.A02G116900.1	Gohir.D03G057600.1	0.888283	0.412742	0.0747387	0.208344	0.307098	0.653152	0.67994	0.243948	R1=1;R2=1;R1=R2	conserved	1.66827	0.420553	0.000592274	1.38495	0.381668	0.00230239	0.283324	0.644285	R1>1;R2>1;R1=R2	conserved
Gohir.A02G117300.1	Gohir.D03G057800.1	-0.820298	0.165404	5.041e-06	-0.0986068	0.145036	0.652805	-0.721691	0.0221013	R1<1;R2=1;R1<R2	R1<R2	-0.884174	0.321274	0.026189	-0.247342	0.319635	0.670426	-0.636832	0.232664	R1<1;R2=1;R1=R2	R1<R2
Gohir.A02G117400.1	Gohir.D03G057900.1	-1.09532	0.323877	0.00275468	-1.07967	0.395542	0.019978	-0.0156506	0.976948	R1<1;R2<1;R1=R2	conserved	-2.58403	0.426331	2.72333e-08	-1.74417	0.477265	0.00211519	-0.83986	0.260453	R1<1;R2<1;R1=R2	conserved
Gohir.A02G117500.1	Gohir.D03G058000.1	0.669579	0.136327	6.29924e-06	1.06098	0.163829	1.17046e-09	-0.391402	0.134531	R1>1;R2>1;R1=R2	conserved	0.0995632	0.31146	0.877072	0.778644	0.368651	0.120839	-0.67908	0.234024	R1=1;R2=1;R1=R2	conserved
Gohir.A02G118800.1	Gohir.D03G059400.1	-0.178368	0.197132	0.512516	-0.379764	0.262032	0.268138	0.201396	0.571981	R1=1;R2=1;R1=R2	conserved	-0.586974	0.307907	0.157536	-0.298539	0.300015	0.559372	-0.288436	0.539038	R1=1;R2=1;R1=R2	conserved
Gohir.A02G119100.1	Gohir.D03G059900.1	-0.253835	0.173959	0.256216	0.0122616	0.186618	0.976279	-0.266096	0.348138	R1=1;R2=1;R1=R2	conserved	-0.0548084	0.31569	0.936069	0.27709	0.312787	0.611121	-0.331899	0.496671	R1=1;R2=1;R1=R2	conserved
Gohir.A02G119300.1	Gohir.D03G060300.1	-3.39215	0.626328	5.16558e-07	-1.58192	0.387616	0.000238817	-1.81022	0.060515	R1<1;R2<1;R1=R2	conserved	-3.61747	0.746156	1.51528e-05	-1.43163	0.446396	0.00873988	-2.18584	0.079731	R1<1;R2<1;R1=R2	conserved
Gohir.A02G121300.1	Gohir.D03G063700.1	1.45747	0.222743	7.50789e-10	1.5735	0.383916	0.00022305	-0.116024	0.809164	R1>1;R2>1;R1=R2	conserved	1.80572	0.612716	0.0156811	1.80784	0.567317	0.00929145	-0.00211772	0.998099	R1>1;R2>1;R1=R2	conserved
Gohir.A02G109500.1	Gohir.D03G062300.1	0.079756	0.30116	0.869046	0.537658	0.378412	0.279482	-0.457902	0.394847	R1=1;R2=1;R1=R2	conserved	-0.561078	0.610966	0.578667	-0.426106	0.478303	0.610251	-0.134972	0.870815	R1=1;R2=1;R1=R2	conserved
Gohir.A02G108400.1	Gohir.D03G072100.1	1.8701	0.373496	4.01091e-06	1.73123	0.266658	1.05845e-09	0.138866	0.774573	R1>1;R2>1;R1=R2	conserved	2.039	0.396162	3.64097e-06	1.80417	0.397911	7.25219e-05	0.234826	0.697267	R1>1;R2>1;R1=R2	conserved
Gohir.A02G142500.1	Gohir.D03G037900.1	2.69808	0.247176	5.27298e-26	2.47023	0.348233	2.00832e-11	0.227848	0.622828	R1>1;R2>1;R1=R2	conserved	2.97318	0.492452	3.11672e-08	2.59671	0.632881	0.000415523	0.376467	0.664578	R1>1;R2>1;R1=R2	conserved
Gohir.A02G142900.1	Gohir.D03G037500.1	-0.631869	0.231005	0.0186322	-1.02136	0.306342	0.00345998	0.389494	0.366802	R1<1;R2<1;R1=R2	conserved	-0.656736	0.434342	0.292544	-0.76101	0.441784	0.235418	0.104274	0.87451	R1=1;R2=1;R1=R2	conserved
Gohir.A02G143500.1	Gohir.D03G037000.1	-0.048344	0.281127	0.914537	-0.10202	0.185394	0.722507	0.0536757	0.879834	R1=1;R2=1;R1=R2	conserved	-0.487543	0.308483	0.265697	-0.557694	0.29077	0.171951	0.0701507	0.876619	R1=1;R2=1;R1=R2	conserved
Gohir.A02G144200.1	Gohir.D03G036400.1	1.11093	0.407576	0.0190965	0.450063	0.449657	0.475478	0.660866	0.330164	R1>1;R2=1;R1=R2	R1>R2	-0.108304	0.926832	0.957955	-0.0699891	0.583417	0.960702	-0.0383148	0.974063	R1=1;R2=1;R1=R2	conserved
Gohir.A02G144300.1	Gohir.D03G036300.1	2.04061	0.362061	1.58112e-07	2.70343	0.317202	3.68255e-16	-0.662817	0.227246	R1>1;R2>1;R1=R2	conserved	0.323511	0.922484	0.864278	1.21216	0.922356	0.405562	-0.888648	0.533129	R1=1;R2=1;R1=R2	conserved
Gohir.A02G144400.1	Gohir.D03G036200.1	-0.609554	0.19265	0.00548247	-0.858182	0.163382	1.23808e-06	0.248627	0.370245	R1<1;R2<1;R1=R2	conserved	-0.915361	0.306986	0.0143112	-1.20533	0.287183	0.000288298	0.289969	0.528418	R1<1;R2<1;R1=R2	conserved
Gohir.A02G145300.1	Gohir.D03G035300.1	0.482854	0.251176	0.118125	0.338893	0.222683	0.240137	0.143961	0.685981	R1=1;R2=1;R1=R2	conserved	0.365697	0.285995	0.397398	0.267399	0.340543	0.664932	0.0982986	0.836191	R1=1;R2=1;R1=R2	conserved
Gohir.A02G146100.1	Gohir.D03G034500.1	-1.50416	0.38226	0.000399337	0.270279	0.152029	0.158526	-1.77444	0.0133795	R1<1;R2=1;R1<R2	R1<R2	-1.32082	0.652785	0.127754	0.769614	0.386632	0.151509	-2.09043	0.0644032	R1=1;R2=1;R1=R2	conserved
Gohir.A02G146500.1	Gohir.D03G034000.1	-0.460563	0.406098	0.396063	-0.1099	0.260406	0.792988	-0.350663	0.501411	R1=1;R2=1;R1=R2	conserved	-0.730825	0.570818	0.396599	-0.78367	0.34128	0.0845105	0.0528453	0.941287	R1=1;R2=1;R1=R2	conserved
Gohir.A02G146600.1	Gohir.D03G033900.1	-0.270903	0.796785	0.830595	-0.49477	0.397121	0.35377	0.223867	0.813076	R1=1;R2=1;R1=R2	conserved	0.26264	0.625443	0.832589	-0.855117	0.457548	0.186993	1.11776	0.228884	R1=1;R2=1;R1=R2	conserved
Gohir.A02G146700.1	Gohir.D03G033800.1	-0.414661	0.141704	0.011053	-0.492555	0.191107	0.0293892	0.0778938	0.759786	R1<1;R2<1;R1=R2	conserved	-0.246816	0.299669	0.628381	-0.285919	0.271084	0.531167	0.0391029	0.927609	R1=1;R2=1;R1=R2	conserved
Gohir.A02G146900.1	Gohir.D03G033600.1	-0.718344	0.447555	0.204812	-1.37968	0.337677	0.000234364	0.661334	0.291519	R1=1;R2<1;R1=R2	R1>R2	-2.78775	1.62396	0.215712	-0.893654	0.975316	0.597595	-1.8941	0.385376	R1=1;R2=1;R1=R2	conserved
Gohir.A02G147000.1	Gohir.D03G033400.1	0.190759	0.185191	0.448255	0.180839	0.177115	0.464817	0.00991981	0.970655	R1=1;R2=1;R1=R2	conserved	0.00927518	0.270671	0.989008	0.166835	0.269505	0.75081	-0.15756	0.701123	R1=1;R2=1;R1=R2	conserved
Gohir.A02G147100.1	Gohir.D03G033300.1	0.234649	0.323646	0.613682	1.09529	0.366101	0.00977925	-0.860637	0.144823	R1=1;R2>1;R1=R2	R1<R2	0.547232	0.453672	0.432673	0.951637	0.433186	0.10292	-0.404405	0.554301	R1=1;R2=1;R1=R2	conserved
Gohir.A02G147200.1	Gohir.D03G033200.1	-1.45627	0.176262	3.20384e-15	-0.972985	0.206361	1.62753e-05	-0.483288	0.142763	R1<1;R2<1;R1=R2	conserved	-2.72091	0.33538	2.35054e-14	-1.80805	0.328752	7.67176e-07	-0.912866	0.123867	R1<1;R2<1;R1=R2	conserved
Gohir.A02G147700.1	Gohir.D03G032700.1	-0.162354	0.220042	0.606513	0.0475912	0.205645	0.892251	-0.209945	0.517367	R1=1;R2=1;R1=R2	conserved	0.303122	0.262336	0.458141	0.489534	0.249083	0.158387	-0.186412	0.633577	R1=1;R2=1;R1=R2	conserved
Gohir.A02G148000.1	Gohir.D03G032400.1	0.131896	0.263604	0.742739	-1.51021	0.269898	2.0378e-07	1.64211	0.00824394	R1=1;R2<1;R1>R2	R1>R2	0.0101967	0.378161	0.990724	-1.48886	0.272606	9.33789e-07	1.49906	0.0371292	R1=1;R2<1;R1>R2	R1>R2
Gohir.A02G148100.1	Gohir.D03G032300.1	0.618266	0.168278	0.00103206	0.70169	0.170449	0.000207814	-0.0834243	0.742445	R1>1;R2>1;R1=R2	conserved	-0.933634	0.486728	0.154445	0.186743	0.420822	0.833518	-1.12038	0.158099	R1=1;R2=1;R1=R2	conserved
Gohir.A02G148400.1	Gohir.D03G032100.1	-1.60808	0.343029	1.7497e-05	-0.669003	0.806368	0.569166	-0.939074	0.369372	R1<1;R2=1;R1=R2	R1<R2	-1.80993	0.435427	0.000288411	-2.7988	0.39071	3.40137e-11	0.988874	0.167063	R1<1;R2<1;R1=R2	conserved
Gohir.A02G148700.1	Gohir.D03G031700.1	1.4121	0.201037	3.18465e-11	1.50427	0.227735	5.19378e-10	-0.0921673	0.775079	R1>1;R2>1;R1=R2	conserved	1.186	0.284454	0.000274917	0.594897	0.306528	0.16511	0.5911	0.230768	R1>1;R2=1;R1=R2	R1>R2
Gohir.A02G148800.1	Gohir.D03G031500.1	0.614033	0.161368	0.000646677	0.784545	0.213983	0.0011299	-0.170511	0.558826	R1>1;R2>1;R1=R2	conserved	0.859334	0.340933	0.0455148	1.10708	0.456279	0.0645612	-0.247749	0.687728	R1>1;R2=1;R1=R2	R1>R2
Gohir.A02G149300.1	Gohir.D03G031000.1	-1.33109	0.294164	3.60966e-05	-0.977838	0.321924	0.00857009	-0.353249	0.457768	R1<1;R2<1;R1=R2	conserved	-1.05972	0.486452	0.0952325	-1.45139	0.530703	0.0313095	0.391673	0.615517	R1=1;R2<1;R1=R2	R1>R2
Gohir.A02G149400.1	Gohir.D03G030900.1	0.870595	0.239579	0.00118381	0.846422	0.198657	0.000116351	0.0241728	0.941104	R1>1;R2>1;R1=R2	conserved	1.2705	0.27085	3.0826e-05	-0.472196	0.296778	0.284706	1.7427	0.0125038	R1>1;R2=1;R1>R2	R1>R2
Gohir.A02G150200.1	Gohir.D03G030000.1	0.438965	0.173268	0.0312206	0.312831	0.209742	0.251421	0.126134	0.665317	R1>1;R2=1;R1=R2	R1>R2	0.250201	0.275732	0.584577	0.336513	0.285278	0.466884	-0.0863121	0.83844	R1=1;R2=1;R1=R2	conserved
Gohir.A02G151000.1	Gohir.D03G029400.1	-0.391174	0.319392	0.354805	-0.518126	0.191577	0.0213268	0.126951	0.748078	R1=1;R2<1;R1=R2	R1>R2	0.0292709	0.282856	0.963075	-0.518025	0.548209	0.583035	0.547296	0.440431	R1=1;R2=1;R1=R2	conserved
Gohir.A02G151300.1	Gohir.D03G029000.1	3.16505	0.36794	1.96546e-16	1.74678	0.204304	2.94208e-16	1.41827	0.0234418	R1>1;R2>1;R1>R2	conserved	1.76975	0.518473	0.00399308	-0.0479749	0.739534	0.979269	1.81773	0.122607	R1>1;R2=1;R1=R2	R1>R2
Gohir.A02G151500.1	Gohir.D03G028900.1	-0.0858737	0.347058	0.87668	-0.311777	0.209711	0.253354	0.225903	0.603152	R1=1;R2=1;R1=R2	conserved	-1.16392	0.374244	0.0099439	-1.60678	0.290205	6.32593e-07	0.442854	0.40571	R1<1;R2<1;R1=R2	conserved
Gohir.A02G151600.1	Gohir.D03G028800.1	4.43368	0.593728	1.39392e-12	3.03075	0.559311	5.24298e-07	1.40292	0.147276	R1>1;R2>1;R1=R2	conserved	-1.77723	0.428647	0.000299982	-2.28382	0.407821	4.49085e-07	0.506586	0.440251	R1<1;R2<1;R1=R2	conserved
Gohir.A02G151900.1	Gohir.D03G028500.1	-0.789748	0.25126	0.00582927	0.0712828	0.201229	0.829396	-0.861031	0.0441113	R1<1;R2=1;R1<R2	R1<R2	-0.909159	0.382516	0.063318	-0.0339607	0.394815	0.972153	-0.875198	0.186656	R1=1;R2=1;R1=R2	conserved
Gohir.A02G152000.1	Gohir.D03G028400.1	-0.562646	0.177626	0.00542342	-0.292102	0.124879	0.0517811	-0.270545	0.269	R1<1;R2=1;R1=R2	R1<R2	0.950279	0.282432	0.00465088	0.677478	0.286046	0.0727805	0.272801	0.534607	R1>1;R2=1;R1=R2	R1>R2
Gohir.A02G152400.1	Gohir.D03G027800.1	-0.300259	0.265275	0.39713	-1.22445	0.214879	1.16351e-07	0.924191	0.0424216	R1=1;R2<1;R1>R2	R1>R2	-0.716506	0.319156	0.083488	-0.201525	0.479206	0.843748	-0.51498	0.428579	R1=1;R2=1;R1=R2	conserved
Gohir.A02G153100.1	Gohir.D03G027300.1	1.43652	0.849806	0.177929	2.64947	1.05124	0.0338104	-1.21294	0.417421	R1=1;R2>1;R1=R2	R1<R2	0.790405	0.792907	0.538786	2.92328	0.766475	0.00121392	-2.13288	0.125314	R1=1;R2>1;R1=R2	R1<R2
Gohir.A02G153400.1	Gohir.D03G027000.1	0.0566542	0.753435	0.966083	1.27967	0.478578	0.0230638	-1.22301	0.231839	R1=1;R2>1;R1=R2	R1<R2	1.819	0.907109	0.132034	1.60351	0.687433	0.078467	0.215492	0.859689	R1=1;R2=1;R1=R2	conserved
Gohir.A02G153600.1	Gohir.D03G026800.1	-2.62221	0.989464	0.0233368	-3.37604	0.394652	2.83127e-16	0.753823	0.519325	R1<1;R2<1;R1=R2	conserved	-3.56	0.619073	1.59252e-07	-2.50783	0.547902	6.04435e-05	-1.05217	0.273004	R1<1;R2<1;R1=R2	conserved
Gohir.A02G154400.1	Gohir.D03G026100.1	0.0880709	0.243473	0.820151	0.630991	0.223171	0.0153838	-0.54292	0.161913	R1=1;R2>1;R1=R2	R1<R2	-0.386144	0.28545	0.362733	0.379238	0.342259	0.502937	-0.765382	0.163348	R1=1;R2=1;R1=R2	conserved
Gohir.A02G154600.1	Gohir.D03G025900.1	-0.616879	0.163821	0.000747907	0.141072	0.220218	0.675262	-0.757952	0.0506604	R1<1;R2=1;R1=R2	R1<R2	-0.412969	0.332659	0.41571	-0.299494	0.452811	0.730967	-0.113475	0.850638	R1=1;R2=1;R1=R2	conserved
Gohir.A02G155000.1	Gohir.D03G025700.1	0.554332	0.375031	0.248935	-2.38944	0.767653	0.00686587	2.94378	0.0420055	R1=1;R2<1;R1>R2	R1>R2	2.18775	0.905205	0.05792	0.000431793	1.06297	0.999782	2.18732	0.194043	R1=1;R2=1;R1=R2	conserved
Gohir.A02G155300.1	Gohir.D03G025400.1	0.30036	0.174788	0.169597	0.690281	0.252847	0.0199646	-0.389921	0.276906	R1=1;R2>1;R1=R2	R1<R2	-0.0715038	0.330755	0.919841	0.968078	0.376807	0.0467067	-1.03958	0.107984	R1=1;R2>1;R1=R2	R1<R2
Gohir.A02G155400.1	Gohir.D03G025300.1	0.44897	0.243986	0.137069	-1.76127	0.246467	1.38785e-11	2.21024	0.00165963	R1=1;R2<1;R1>R2	R1>R2	-0.258094	0.340296	0.663678	-1.66804	0.567894	0.0185153	1.40995	0.115503	R1=1;R2<1;R1=R2	R1>R2
Gohir.A02G155500.1	Gohir.D03G025200.1	-0.381639	0.586016	0.656991	-0.235381	0.369401	0.67714	-0.146258	0.841565	R1=1;R2=1;R1=R2	conserved	-0.0227982	1.65496	0.994831	-0.552302	0.42589	0.412523	0.529503	0.78291	R1=1;R2=1;R1=R2	conserved
Gohir.A02G155700.1	Gohir.D03G024900.1	-0.0281265	0.260423	0.948905	0.909869	0.415134	0.0712892	-0.937995	0.13779	R1=1;R2=1;R1=R2	conserved	0.742696	0.544326	0.357058	0.987453	0.399157	0.0579892	-0.244757	0.736813	R1=1;R2=1;R1=R2	conserved
Gohir.A02G155900.1	Gohir.D03G024800.1	-1.43854	0.362838	0.000355643	0.456751	0.488006	0.509535	-1.89529	0.0355655	R1<1;R2=1;R1<R2	R1<R2	0.816464	1.00168	0.632488	0.0250926	0.348473	0.976572	0.791371	0.519965	R1=1;R2=1;R1=R2	conserved
Gohir.A02G156000.1	Gohir.D03G024700.1	0.426614	0.327274	0.319055	0.271655	0.215335	0.346586	0.154959	0.709379	R1=1;R2=1;R1=R2	conserved	0.837228	0.424625	0.140396	-0.265736	0.515681	0.800526	1.10296	0.176674	R1=1;R2=1;R1=R2	conserved
Gohir.A02G156300.1	Gohir.D03G024400.1	-1.08745	0.196996	2.95844e-07	-0.683014	0.226153	0.00901711	-0.404438	0.241777	R1<1;R2<1;R1=R2	conserved	-0.164297	0.279025	0.750891	-0.418185	0.406096	0.542876	0.253888	0.636805	R1=1;R2=1;R1=R2	conserved
Gohir.A02G157300.1	Gohir.D03G023600.1	-0.677644	0.229927	0.0104184	-0.977558	0.421416	0.0540536	0.299914	0.57411	R1<1;R2=1;R1=R2	R1<R2	-0.921719	0.356329	0.0389001	-0.666894	0.558891	0.460792	-0.254825	0.723478	R1<1;R2=1;R1=R2	R1<R2
Gohir.A02G159200.1	Gohir.D03G021300.1	0.366093	0.351684	0.442858	-0.131227	0.376824	0.832354	0.49732	0.382079	R1=1;R2=1;R1=R2	conserved	-0.702681	0.543848	0.391482	-0.553466	0.398586	0.37053	-0.149214	0.836628	R1=1;R2=1;R1=R2	conserved
Gohir.A02G160600.1	Gohir.D03G019800.1	-0.114652	0.244483	0.760398	-0.574043	0.222127	0.0288949	0.45939	0.223655	R1=1;R2<1;R1=R2	R1>R2	-0.575968	0.336593	0.217411	-0.64805	0.287386	0.0918184	0.0720819	0.878707	R1=1;R2=1;R1=R2	conserved
Gohir.A02G161100.1	Gohir.D03G019400.1	0.279778	0.274707	0.454318	-0.220195	0.267101	0.57212	0.499973	0.250401	R1=1;R2=1;R1=R2	conserved	0.421604	0.288646	0.314221	-0.195956	0.360527	0.787356	0.61756	0.255281	R1=1;R2=1;R1=R2	conserved
Gohir.A02G161400.1	Gohir.D03G019100.1	-0.789464	0.731879	0.424359	-0.17893	0.585682	0.855716	-0.610534	0.543593	R1=1;R2=1;R1=R2	conserved	0.441608	0.574518	0.658272	1.06347	0.500509	0.118049	-0.621857	0.461042	R1=1;R2=1;R1=R2	conserved
Gohir.A02G161600.1	Gohir.D03G018900.1	0.0340117	0.199568	0.915359	-0.513674	0.220241	0.0525858	0.547686	0.130089	R1=1;R2=1;R1=R2	conserved	0.143135	0.275771	0.785031	-0.49388	0.385297	0.420578	0.637015	0.256802	R1=1;R2=1;R1=R2	conserved
Gohir.A02G161700.1	Gohir.D03G018800.1	-0.509674	0.447976	0.394052	-0.724398	0.294375	0.0389901	0.214724	0.705917	R1=1;R2<1;R1=R2	R1>R2	-0.12733	0.922055	0.949675	0.00086899	0.417897	0.999351	-0.128199	0.907801	R1=1;R2=1;R1=R2	conserved
Gohir.A02G161900.1	Gohir.D03G018500.1	-3.39481	0.390046	8.48424e-17	-3.80822	0.184792	9.6888e-92	0.413416	0.390175	R1<1;R2<1;R1=R2	conserved	-3.78962	1.19834	0.00856704	-3.35277	1.41675	0.0730686	-0.436843	0.825746	R1<1;R2=1;R1=R2	R1<R2
Gohir.A02G162500.1	Gohir.D03G018000.1	-0.060878	0.32421	0.906684	-0.685836	0.296896	0.0552717	0.624958	0.215134	R1=1;R2=1;R1=R2	conserved	-0.493499	0.393397	0.409334	-1.31022	0.439975	0.0165859	0.816721	0.23946	R1=1;R2<1;R1=R2	R1>R2
Gohir.A02G163700.1	Gohir.D03G016500.1	-0.738373	0.246535	0.00908114	-1.9591	0.268609	4.92272e-12	1.22073	0.0230637	R1<1;R2<1;R1>R2	conserved	-0.891755	0.392873	0.0794503	-1.65663	0.386772	0.000204307	0.76487	0.237638	R1=1;R2<1;R1=R2	R1>R2
Gohir.A02G164000.1	Gohir.D03G016200.1	0.623158	0.390261	0.207337	0.833436	0.240482	0.00225455	-0.210278	0.666884	R1=1;R2>1;R1=R2	R1<R2	1.1923	0.385472	0.01041	1.44058	0.299084	2.09166e-05	-0.248288	0.639169	R1>1;R2>1;R1=R2	conserved
Gohir.A02G164500.1	Gohir.D03G015600.1	0.398258	0.173604	0.0549606	0.346314	0.181889	0.127283	0.0519441	0.844978	R1=1;R2=1;R1=R2	conserved	0.417525	0.315956	0.37791	0.24265	0.437742	0.783114	0.174875	0.763744	R1=1;R2=1;R1=R2	conserved
Gohir.A02G164900.1	Gohir.D03G015100.1	0.420519	0.315649	0.306832	0.898417	0.284875	0.00607342	-0.477898	0.312556	R1=1;R2>1;R1=R2	R1<R2	0.158892	0.402857	0.845235	0.492709	0.549347	0.607312	-0.333817	0.651965	R1=1;R2=1;R1=R2	conserved
Gohir.A02G165000.1	Gohir.D03G015000.1	0.0644034	0.227399	0.859056	0.574498	0.233131	0.0387159	-0.510095	0.1811	R1=1;R2>1;R1=R2	R1<R2	-1.48736	0.311743	2.14096e-05	-1.0583	0.320445	0.00655743	-0.429059	0.391582	R1<1;R2<1;R1=R2	conserved
Gohir.A02G165100.1	Gohir.D03G014900.1	0.527812	0.333801	0.212437	0.261927	0.403681	0.670652	0.265885	0.63655	R1=1;R2=1;R1=R2	conserved	0.33776	0.458031	0.674471	0.573881	0.420821	0.381971	-0.236121	0.723655	R1=1;R2=1;R1=R2	conserved
Gohir.A02G166100.1	Gohir.D03G013900.1	-0.0938616	0.621789	0.925244	-0.346339	0.716221	0.759067	0.252477	0.801947	R1=1;R2=1;R1=R2	conserved	0.214266	0.598649	0.860986	0.0674771	0.467851	0.952619	0.146789	0.856737	R1=1;R2=1;R1=R2	conserved
Gohir.A02G166800.1	Gohir.D03G013200.1	1.48909	0.236332	3.39592e-09	1.52388	0.180956	8.51778e-16	-0.0347925	0.911515	R1>1;R2>1;R1=R2	conserved	1.62915	0.275195	6.15702e-08	1.14862	0.307671	0.00161319	0.480528	0.30982	R1>1;R2>1;R1=R2	conserved
Gohir.A02G166900.1	Gohir.D03G013100.1	-0.700483	0.139751	3.90821e-06	-1.89703	0.174623	8.16938e-26	1.19655	0.0050305	R1<1;R2<1;R1>R2	conserved	-1.18905	0.334495	0.00252163	-1.77976	0.602643	0.0177419	0.590712	0.45212	R1<1;R2<1;R1=R2	conserved
Gohir.A02G167000.1	Gohir.D03G013000.1	0.863592	0.346132	0.0342318	0.115756	0.359719	0.846142	0.747836	0.197764	R1>1;R2=1;R1=R2	R1>R2	-0.208037	0.316453	0.713803	-1.34073	0.422	0.00954117	1.13269	0.10365	R1=1;R2<1;R1=R2	R1>R2
Gohir.A02G167600.1	Gohir.D03G012400.1	0.586952	0.348044	0.179074	0.651755	0.328827	0.109281	-0.0648032	0.89773	R1=1;R2=1;R1=R2	conserved	-0.0936251	0.378215	0.907917	0.253718	0.4266	0.763515	-0.347343	0.575713	R1=1;R2=1;R1=R2	conserved
Gohir.A02G168100.1	Gohir.D03G011900.1	0.727561	0.278545	0.0256775	1.52171	0.412028	0.00102678	-0.794152	0.190713	R1>1;R2>1;R1=R2	conserved	0.312361	0.403417	0.655014	0.130273	0.479449	0.903192	0.182088	0.786202	R1=1;R2=1;R1=R2	conserved
Gohir.A02G168400.1	Gohir.D03G011600.1	0.183822	0.428187	0.783262	-0.10367	0.18619	0.718947	0.287492	0.571184	R1=1;R2=1;R1=R2	conserved	-0.503468	0.498696	0.533343	-0.621757	0.619323	0.555317	0.118288	0.88925	R1=1;R2=1;R1=R2	conserved
Gohir.A02G168800.1	Gohir.D03G011200.1	0.811664	0.318434	0.0300863	-1.27282	0.21733	4.76911e-08	2.08449	0.00318453	R1>1;R2<1;R1>R2	R1>R2	3.49255	0.317069	5.1459e-26	1.4391	0.313341	5.65865e-05	2.05345	0.00998539	R1>1;R2>1;R1>R2	conserved
Gohir.A02G169000.1	Gohir.D03G011000.1	0.925216	0.221471	0.000154288	1.03831	0.193285	6.65618e-07	-0.113094	0.71632	R1>1;R2>1;R1=R2	conserved	0.97585	0.301303	0.00683398	0.95221	0.322951	0.0179586	0.0236399	0.959894	R1>1;R2>1;R1=R2	conserved
Gohir.A02G169100.1	Gohir.D03G010900.1	0.496891	0.243303	0.0935454	0.172024	0.315777	0.725625	0.324867	0.459664	R1=1;R2=1;R1=R2	conserved	0.405668	0.373306	0.493141	-0.0632592	0.369367	0.942974	0.468928	0.422366	R1=1;R2=1;R1=R2	conserved
Gohir.A02G169200.1	Gohir.D03G010800.1	-1.17134	0.328243	0.00148087	-0.897863	0.520903	0.174003	-0.273478	0.682747	R1<1;R2=1;R1=R2	R1<R2	-1.56159	0.962388	0.250056	-1.39172	0.681746	0.137957	-0.169871	0.893165	R1=1;R2=1;R1=R2	conserved
Gohir.A02G169500.1	Gohir.D03G010500.1	0.64699	0.137547	1.63123e-05	0.441703	0.219968	0.103773	0.205286	0.478763	R1>1;R2=1;R1=R2	R1>R2	0.655491	0.301979	0.096769	0.448849	0.426341	0.531902	0.206643	0.71474	R1=1;R2=1;R1=R2	conserved
Gohir.A02G169800.1	Gohir.D03G010200.1	0.505238	0.373924	0.298942	0.241929	0.616492	0.809219	0.263309	0.736337	R1=1;R2=1;R1=R2	conserved	0.641049	0.819374	0.650682	-0.176511	0.755974	0.918203	0.81756	0.504259	R1=1;R2=1;R1=R2	conserved
Gohir.A02G169900.1	Gohir.D03G010100.1	0.612883	0.201601	0.0079322	0.564221	0.168166	0.00323752	0.048662	0.860237	R1>1;R2>1;R1=R2	conserved	0.752953	0.198248	0.00108637	0.640768	0.300856	0.117043	0.112185	0.773354	R1>1;R2=1;R1=R2	R1>R2
Gohir.A02G170000.1	Gohir.D03G010000.1	-0.052815	0.210949	0.875301	-0.205203	0.242905	0.560462	0.152388	0.657993	R1=1;R2=1;R1=R2	conserved	-0.119528	0.325697	0.856671	0.33265	0.454481	0.693325	-0.452179	0.468391	R1=1;R2=1;R1=R2	conserved
Gohir.A02G170400.1	Gohir.D03G009600.1	-3.26076	0.309921	3.2519e-24	-2.96437	0.309745	3.41201e-20	-0.296388	0.529978	R1<1;R2<1;R1=R2	conserved	-2.88109	0.607296	2.42875e-05	-3.81969	1.37299	0.0278223	0.938602	0.579793	R1<1;R2<1;R1=R2	conserved
Gohir.A02G170600.1	Gohir.D03G009500.1	-0.163197	0.208711	0.582445	-0.222843	0.179109	0.354652	0.059646	0.836899	R1=1;R2=1;R1=R2	conserved	-0.160435	0.380838	0.832121	-0.0194173	0.536576	0.988565	-0.141018	0.841861	R1=1;R2=1;R1=R2	conserved
Gohir.A02G170800.1	Gohir.D03G009300.1	1.39791	0.296985	1.60784e-05	0.777007	0.309795	0.0347807	0.620903	0.211032	R1>1;R2>1;R1=R2	conserved	1.09309	0.395437	0.0253738	0.132443	0.458827	0.896841	0.960648	0.189467	R1>1;R2=1;R1=R2	R1>R2
Gohir.A02G171400.1	Gohir.D03G008700.1	0.0559231	0.327891	0.915337	0.940363	0.391117	0.0446986	-0.884439	0.152161	R1=1;R2>1;R1=R2	R1<R2	1.6742	0.462271	0.00201902	0.838136	0.421113	0.151571	0.836068	0.252758	R1>1;R2=1;R1=R2	R1>R2
Gohir.A02G171600.1	Gohir.D03G008500.1	-0.945616	0.233899	0.000263322	-0.65969	0.19613	0.00315522	-0.285926	0.391941	R1<1;R2<1;R1=R2	conserved	-0.999588	0.320871	0.00980142	-0.764997	0.263286	0.0201785	-0.234591	0.603222	R1<1;R2<1;R1=R2	conserved
Gohir.A02G171700.1	Gohir.D03G008400.1	-2.1888	0.770759	0.0140816	-3.08853	0.257874	2.8968e-31	0.899735	0.336011	R1<1;R2<1;R1=R2	conserved	-1.54499	0.949667	0.248779	0.503056	1.04581	0.817477	-2.04805	0.221351	R1=1;R2=1;R1=R2	conserved
Gohir.A02G171800.1	Gohir.D03G008300.1	0.111988	0.173572	0.660477	0.423634	0.261456	0.206831	-0.311646	0.381479	R1=1;R2=1;R1=R2	conserved	1.00123	0.248633	0.00047152	2.1747	0.489163	0.000105201	-1.17348	0.12297	R1>1;R2>1;R1=R2	conserved
Gohir.A02G172000.1	Gohir.D03G008100.1	0.0774086	0.258461	0.850937	-0.358639	0.199129	0.152238	0.436048	0.239163	R1=1;R2=1;R1=R2	conserved	-0.0742416	0.364869	0.92474	-0.449481	0.345006	0.410191	0.375239	0.496562	R1=1;R2=1;R1=R2	conserved
Gohir.A02G172400.1	Gohir.D03G007700.1	0.165523	0.291039	0.703495	-0.97689	0.377807	0.028811	1.14241	0.072967	R1=1;R2<1;R1=R2	R1>R2	0.0616631	0.413761	0.945754	-0.508868	0.472337	0.519333	0.570532	0.41579	R1=1;R2=1;R1=R2	conserved
Gohir.A02G172800.1	Gohir.D03G007100.1	0.701792	0.350866	0.101412	0.431992	0.209903	0.0940205	0.2698	0.540661	R1=1;R2=1;R1=R2	conserved	-0.0109745	0.656035	0.994442	0.535014	0.806164	0.73008	-0.545989	0.628223	R1=1;R2=1;R1=R2	conserved
Gohir.A02G173900.1	Gohir.D03G005900.1	-0.2705	0.291606	0.500148	0.0405815	0.194503	0.904379	-0.311081	0.416823	R1=1;R2=1;R1=R2	conserved	-0.430143	0.467558	0.577689	-1.5197	0.442359	0.00431533	1.08956	0.165973	R1=1;R2<1;R1=R2	R1>R2
Gohir.A02G174100.1	Gohir.D03G005700.1	0.166991	0.209871	0.574875	0.0507295	0.394746	0.942173	0.116262	0.811026	R1=1;R2=1;R1=R2	conserved	1.0366	0.451492	0.0751311	1.075	0.404948	0.0381083	-0.0383978	0.95259	R1=1;R2>1;R1=R2	R1<R2
Gohir.A02G174200.1	Gohir.D03G005600.1	-0.778158	0.275455	0.0146573	-0.484825	0.382883	0.344389	-0.293333	0.568447	R1<1;R2=1;R1=R2	R1<R2	-1.3343	0.422563	0.00868976	-0.815306	0.607379	0.39228	-0.518997	0.526057	R1<1;R2=1;R1=R2	R1<R2
Gohir.A02G174300.1	Gohir.D03G005500.1	1.49492	0.221998	2.19278e-10	1.01926	0.174112	4.83931e-08	0.475662	0.152705	R1>1;R2>1;R1=R2	conserved	3.26425	0.604818	1.05476e-06	-0.101088	0.411117	0.913138	3.36534	0.0134639	R1>1;R2=1;R1>R2	R1>R2
Gohir.A02G174400.1	Gohir.D03G005400.1	2.735	0.428052	1.97335e-09	0.141154	0.443024	0.848137	2.59384	0.0094866	R1>1;R2=1;R1>R2	R1>R2	0.496418	0.67329	0.674471	-1.19574	0.895254	0.395432	1.69216	0.210738	R1=1;R2=1;R1=R2	conserved
Gohir.A02G174500.1	Gohir.D03G005300.1	0.0128466	0.109054	0.943653	-0.454399	0.181049	0.0346531	0.467246	0.103135	R1=1;R2<1;R1=R2	R1>R2	0.123708	0.291649	0.831368	-0.414151	0.451211	0.597174	0.537859	0.382194	R1=1;R2=1;R1=R2	conserved
Gohir.A02G174700.1	Gohir.D03G005200.1	-0.307988	0.804747	0.808482	-0.584232	0.283212	0.0930461	0.276244	0.763538	R1=1;R2=1;R1=R2	conserved	-0.622649	0.590736	0.510732	-0.581945	0.316315	0.196218	-0.0407037	0.955314	R1=1;R2=1;R1=R2	conserved
Gohir.A02G175200.1	Gohir.D03G004600.1	-1.61034	0.419316	0.000568605	-1.2841	0.49363	0.0277302	-0.326243	0.638652	R1<1;R2<1;R1=R2	conserved	-1.64549	0.680722	0.0578862	0.0293077	0.511835	0.981635	-1.6748	0.1261	R1=1;R2=1;R1=R2	conserved
Gohir.A02G176100.1	Gohir.D03G003800.1	-0.422763	0.275908	0.229445	-0.439778	0.416678	0.446354	0.0170143	0.974611	R1=1;R2=1;R1=R2	conserved	0.731462	0.561546	0.386672	-0.281448	0.447347	0.746151	1.01291	0.23449	R1=1;R2=1;R1=R2	conserved
Gohir.A02G177000.1	Gohir.D03G002900.1	0.0322017	0.476117	0.969744	-2.28172	0.834169	0.0197009	2.31392	0.0876708	R1=1;R2<1;R1=R2	R1>R2	-1.37191	0.911197	0.295366	-0.985595	0.832999	0.465008	-0.386315	0.770101	R1=1;R2=1;R1=R2	conserved
Gohir.A02G177200.1	Gohir.D03G002700.1	-0.312318	0.179223	0.162998	-0.522897	0.178335	0.0115203	0.21058	0.444288	R1=1;R2<1;R1=R2	R1>R2	-0.495134	0.277467	0.193563	-0.159017	0.300231	0.793312	-0.336117	0.457426	R1=1;R2=1;R1=R2	conserved
Gohir.A02G177800.1	Gohir.D03G002000.1	1.03498	0.368805	0.0153829	0.0185193	0.436739	0.987829	1.01646	0.143701	R1>1;R2=1;R1=R2	R1>R2	-0.926013	0.656567	0.336071	-1.09324	0.480419	0.0881525	0.167223	0.848053	R1=1;R2=1;R1=R2	conserved
Gohir.A02G178100.1	Gohir.D03G001700.1	0.471755	0.327466	0.263397	0.424333	0.412278	0.4607	0.0474213	0.932362	R1=1;R2=1;R1=R2	conserved	0.420594	0.385691	0.491053	0.741812	0.374393	0.154029	-0.321218	0.582324	R1=1;R2=1;R1=R2	conserved
Gohir.A02G178300.1	Gohir.D03G001500.1	0.529695	0.214436	0.0363779	0.447034	0.309423	0.269826	0.0826604	0.837497	R1>1;R2=1;R1=R2	R1>R2	0.601232	0.401189	0.298261	0.773452	0.417256	0.191882	-0.17222	0.780898	R1=1;R2=1;R1=R2	conserved
Gohir.A02G178400.1	Gohir.D03G001400.1	0.356752	0.318018	0.401941	-0.109389	0.171006	0.675804	0.466141	0.259969	R1=1;R2=1;R1=R2	conserved	0.619473	0.254295	0.0555173	-0.088418	0.263715	0.878052	0.707891	0.125579	R1=1;R2=1;R1=R2	conserved
Gohir.A02G179000.1	Gohir.D03G000700.1	1.33316	0.205008	9.73778e-10	0.0686944	0.344867	0.908632	1.26446	0.0434477	R1>1;R2=1;R1>R2	R1>R2	1.12955	0.358293	0.00880569	0.713605	0.402917	0.218014	0.415944	0.484042	R1>1;R2=1;R1=R2	R1>R2
Gohir.A02G179100.1	Gohir.D03G000600.1	-0.975668	0.215622	3.6102e-05	-0.66495	0.142436	2.00319e-05	-0.310717	0.284999	R1<1;R2<1;R1=R2	conserved	-0.551246	0.270763	0.124951	-0.00467006	0.338096	0.995653	-0.546576	0.278588	R1=1;R2=1;R1=R2	conserved
Gohir.A02G179300.1	Gohir.D03G000400.1	-1.30204	0.220712	3.64422e-08	-1.18868	0.333236	0.00160628	-0.113361	0.791981	R1<1;R2<1;R1=R2	conserved	-1.10031	0.375337	0.0163821	-1.24942	0.422841	0.0176946	0.149115	0.805188	R1<1;R2<1;R1=R2	conserved
Gohir.A02G094200.1	Gohir.D03G089200.1	0.166966	0.136436	0.355274	-0.128949	0.224729	0.708635	0.295915	0.332792	R1=1;R2=1;R1=R2	conserved	1.03139	0.315527	0.00625305	0.87406	0.522927	0.253645	0.157334	0.812011	R1>1;R2=1;R1=R2	R1>R2
Gohir.A02G094600.1	Gohir.D03G088900.1	-0.63643	0.196568	0.00437697	-0.376179	0.173269	0.0745545	-0.260251	0.366463	R1<1;R2=1;R1=R2	R1<R2	-2.10157	0.280909	2.74715e-12	-0.571414	0.345791	0.260767	-1.53016	0.0281962	R1<1;R2=1;R1<R2	R1<R2
Gohir.A02G094700.1	Gohir.D03G088800.1	0.305104	0.13686	0.0633539	0.480523	0.257323	0.136102	-0.175419	0.588136	R1=1;R2=1;R1=R2	conserved	0.112851	0.330475	0.868141	0.914665	0.398847	0.0849874	-0.801814	0.198958	R1=1;R2=1;R1=R2	conserved
Gohir.A02G095400.1	Gohir.D03G088100.1	1.28993	0.337705	0.000613734	0.171156	0.29904	0.7094	1.11878	0.0561424	R1>1;R2=1;R1=R2	R1>R2	1.41332	0.885464	0.259967	3.69662	1.10529	0.00576502	-2.2833	0.18557	R1=1;R2>1;R1=R2	R1<R2
Gohir.A02G095600.1	Gohir.D03G087800.1	-0.591467	0.221248	0.0219486	-0.564839	0.306299	0.141973	-0.0266282	0.947265	R1<1;R2=1;R1=R2	R1<R2	2.13758	0.924026	0.0726103	-0.166257	0.87529	0.935936	2.30383	0.144743	R1=1;R2=1;R1=R2	conserved
Gohir.A02G096000.1	Gohir.D03G087500.1	0.239075	0.264129	0.512421	0.12354	0.161361	0.605554	0.115535	0.725253	R1=1;R2=1;R1=R2	conserved	-0.00139016	0.273951	0.998367	-0.0960579	0.52734	0.938527	0.0946677	0.88353	R1=1;R2=1;R1=R2	conserved
Gohir.A02G097000.1	Gohir.D03G086800.1	2.1222	0.609803	0.00199381	1.6421	0.455714	0.00141593	0.480096	0.556158	R1>1;R2>1;R1=R2	conserved	0.506548	0.666157	0.662583	1.24409	0.47768	0.0430086	-0.737546	0.423973	R1=1;R2>1;R1=R2	R1<R2
Gohir.A02G097400.1	Gohir.D03G086400.1	-0.0756379	0.149632	0.739496	-0.315458	0.207141	0.239727	0.23982	0.402124	R1=1;R2=1;R1=R2	conserved	0.379602	0.263843	0.323563	0.0426045	0.301767	0.95395	0.336997	0.448613	R1=1;R2=1;R1=R2	conserved
Gohir.A02G098100.1	Gohir.D03G085500.1	0.821898	0.252876	0.00421094	1.18681	0.21658	3.79586e-07	-0.364907	0.323147	R1>1;R2>1;R1=R2	conserved	0.32605	0.318137	0.525159	0.67306	0.367912	0.199251	-0.34701	0.515756	R1=1;R2=1;R1=R2	conserved
Gohir.A02G098200.1	Gohir.D03G085400.1	1.31896	0.428772	0.0071184	1.43557	0.5255	0.0198775	-0.116613	0.871307	R1>1;R2>1;R1=R2	conserved	1.95022	0.408449	2.10859e-05	1.70352	0.410776	0.00035088	0.246697	0.69212	R1>1;R2>1;R1=R2	conserved
Gohir.A02G099300.1	Gohir.D03G084400.1	1.87365	1.00806	0.132643	0.89324	0.542078	0.197389	0.980415	0.435548	R1=1;R2=1;R1=R2	conserved	1.51674	1.20086	0.405226	1.85551	0.564136	0.00683527	-0.338768	0.815821	R1=1;R2>1;R1=R2	R1<R2
Gohir.A02G099400.1	Gohir.D03G084300.1	-0.419334	0.240314	0.162322	-0.973661	0.371562	0.0264375	0.554326	0.285458	R1=1;R2<1;R1=R2	R1>R2	0.0576235	0.65782	0.969099	-1.27552	0.556784	0.0854403	1.33314	0.198708	R1=1;R2=1;R1=R2	conserved
Gohir.A02G101300.1	Gohir.D03G083000.1	-0.684426	0.140962	8.19641e-06	-0.644461	0.140874	3.0441e-05	-0.0399646	0.849277	R1<1;R2<1;R1=R2	conserved	-0.784579	0.263785	0.0145842	-0.481886	0.281338	0.238706	-0.302693	0.476579	R1<1;R2=1;R1=R2	R1<R2
Gohir.A02G101600.1	Gohir.D03G082700.1	2.87974	0.435034	4.6187e-10	3.5707	0.128652	5.63463e-166	-0.690956	0.212113	R1>1;R2>1;R1=R2	conserved	5.25298	1.07667	1.31907e-05	3.77359	1.95942	0.169334	1.47939	0.553951	R1>1;R2=1;R1=R2	R1>R2
Gohir.A02G101900.1	Gohir.D03G082300.1	-2.64546	0.666739	0.000351467	-2.13267	1.0257	0.0899569	-0.512789	0.698776	R1<1;R2=1;R1=R2	R1<R2	-3.49268	0.802054	0.00013118	-3.4021	0.541052	9.33285e-09	-0.0905786	0.930507	R1<1;R2<1;R1=R2	conserved
Gohir.A02G102700.1	Gohir.D03G081300.1	-1.17173	0.224368	1.39418e-06	-0.630145	0.213968	0.01112	-0.541588	0.142514	R1<1;R2<1;R1=R2	conserved	-0.983296	0.249662	0.00065784	-0.645591	0.271141	0.0711878	-0.337705	0.411709	R1<1;R2=1;R1=R2	R1<R2
Gohir.A02G103700.1	Gohir.D03G080200.1	2.15163	0.325951	5.19468e-10	1.92704	0.228075	6.75928e-16	0.224591	0.597258	R1>1;R2>1;R1=R2	conserved	2.28632	0.340331	4.95417e-10	1.85515	0.365391	6.25186e-06	0.431171	0.436799	R1>1;R2>1;R1=R2	conserved
Gohir.A02G103900.1	Gohir.D03G079800.1	1.4581	0.248185	4.19021e-08	1.26584	0.164591	2.68349e-13	0.192268	0.54799	R1>1;R2>1;R1=R2	conserved	1.10472	0.268092	0.000331758	0.978112	0.293251	0.00593227	0.126612	0.766053	R1>1;R2>1;R1=R2	conserved
Gohir.A02G105000.1	Gohir.D03G078800.1	0.171466	0.188317	0.50948	1.09577	0.24064	3.33718e-05	-0.924304	0.037052	R1=1;R2>1;R1<R2	R1<R2	0.181602	0.33128	0.771469	0.990316	0.435737	0.0886306	-0.808714	0.218528	R1=1;R2=1;R1=R2	conserved
Gohir.A02G105100.1	Gohir.D03G078700.1	-0.576611	0.211248	0.0189135	0.0451562	0.179463	0.88319	-0.621768	0.0750016	R1<1;R2=1;R1=R2	R1<R2	-0.302416	0.23504	0.394044	0.221626	0.274441	0.653528	-0.524042	0.222201	R1=1;R2=1;R1=R2	conserved
Gohir.A02G105300.1	Gohir.D03G078500.1	1.52734	0.221539	7.61916e-11	1.73294	0.235459	3.07459e-12	-0.205598	0.554666	R1>1;R2>1;R1=R2	conserved	0.843882	0.316412	0.0321557	0.76319	0.441466	0.23341	0.0806921	0.889788	R1>1;R2=1;R1=R2	R1>R2
Gohir.A02G105800.1	Gohir.D03G078000.1	-0.378741	0.273261	0.284619	0.0260581	0.235358	0.951913	-0.404799	0.312802	R1=1;R2=1;R1=R2	conserved	0.133187	0.302339	0.822814	0.11493	0.318824	0.868562	0.0182574	0.968852	R1=1;R2=1;R1=R2	conserved
Gohir.A02G127400.1	Gohir.D03G053600.1	-0.333529	0.262513	0.333896	-3.0178	0.269877	2.5899e-27	2.68427	0.00104623	R1=1;R2<1;R1>R2	R1>R2	0.931737	0.320252	0.0173408	-1.78247	0.497632	0.00269642	2.7142	0.0146092	R1>1;R2<1;R1>R2	R1>R2
Gohir.A02G122200.1	Gohir.D03G074300.1	-0.172758	0.145235	0.371388	-0.276834	0.20709	0.31336	0.104077	0.702692	R1=1;R2=1;R1=R2	conserved	-0.172159	0.230629	0.670182	-0.497686	0.307843	0.274889	0.325527	0.448549	R1=1;R2=1;R1=R2	conserved
Gohir.A02G125600.1	Gohir.D03G073200.1	0.103031	0.148123	0.630682	0.109784	0.15893	0.647142	-0.0067525	0.976495	R1=1;R2=1;R1=R2	conserved	0.334756	0.280619	0.438796	0.0196069	0.34083	0.981536	0.315149	0.516134	R1=1;R2=1;R1=R2	conserved
Gohir.A02G127900.1	Gohir.D03G072200.1	-1.29702	0.351622	0.00098062	-1.93456	0.310051	5.08587e-09	0.637546	0.232268	R1<1;R2<1;R1=R2	conserved	-1.96956	0.385693	4.41582e-06	-2.18231	0.511692	0.000219602	0.212745	0.757743	R1<1;R2<1;R1=R2	conserved
Gohir.A03G099700.1	Gohir.D02G124600.1	-0.433973	0.189391	0.0552634	-0.57473	0.213435	0.0219676	0.140757	0.644829	R1=1;R2<1;R1=R2	R1>R2	-1.06326	0.495785	0.101639	-1.49162	0.608374	0.0609945	0.428357	0.615322	R1=1;R2=1;R1=R2	conserved
Gohir.A03G099900.1	Gohir.D02G124800.1	0.106441	0.214335	0.744679	0.397971	0.265559	0.248752	-0.291531	0.438426	R1=1;R2=1;R1=R2	conserved	-0.0906959	0.489544	0.932623	0.281948	0.548596	0.801112	-0.372644	0.639269	R1=1;R2=1;R1=R2	conserved
Gohir.A03G103800.1	Gohir.D02G129000.1	-0.6227	0.310504	0.10043	0.70184	0.158007	5.4373e-05	-1.32454	0.0165484	R1=1;R2>1;R1<R2	R1<R2	-1.43789	0.488395	0.0158099	-0.0625255	0.408176	0.949875	-1.37537	0.0989576	R1<1;R2=1;R1=R2	R1<R2
Gohir.A03G103900.1	Gohir.D02G129100.1	0.79464	0.172876	2.64789e-05	0.57244	0.249688	0.057451	0.2222	0.50698	R1>1;R2=1;R1=R2	R1>R2	0.841114	0.37071	0.0795604	0.617558	0.349774	0.220167	0.223556	0.683656	R1=1;R2=1;R1=R2	conserved
Gohir.A03G104200.1	Gohir.D02G129300.1	0.0148469	0.202466	0.966813	-0.138916	0.189762	0.624264	0.153762	0.603805	R1=1;R2=1;R1=R2	conserved	-0.179221	0.273349	0.715091	0.266149	0.382803	0.71299	-0.445369	0.402561	R1=1;R2=1;R1=R2	conserved
Gohir.A03G105200.1	Gohir.D02G130500.1	-1.67786	0.219929	4.2614e-13	-0.960219	0.284137	0.00299651	-0.717637	0.114309	R1<1;R2<1;R1=R2	conserved	0.136743	0.297465	0.813655	0.111533	0.437535	0.909599	0.0252091	0.964573	R1=1;R2=1;R1=R2	conserved
Gohir.A03G106600.1	Gohir.D02G131800.1	-1.21733	0.461446	0.0240366	0.0556867	0.474225	0.948245	-1.27302	0.115466	R1<1;R2=1;R1=R2	R1<R2	0.140692	0.373887	0.852761	0.326623	0.491954	0.729987	-0.185931	0.779497	R1=1;R2=1;R1=R2	conserved
Gohir.A03G106900.1	Gohir.D02G132000.1	0.0182668	0.387219	0.979059	-0.344077	0.68164	0.747428	0.362344	0.672955	R1=1;R2=1;R1=R2	conserved	-0.198765	0.675121	0.888075	-1.05301	0.766245	0.376416	0.854245	0.450642	R1=1;R2=1;R1=R2	conserved
Gohir.A03G107100.1	Gohir.D02G132200.1	-0.685326	0.21738	0.00567679	-0.730234	0.237697	0.00774904	0.0449071	0.895018	R1<1;R2<1;R1=R2	conserved	-1.17528	0.279655	0.000242036	0.0495741	0.486364	0.966697	-1.22486	0.111584	R1<1;R2=1;R1=R2	R1<R2
Gohir.A03G107300.1	Gohir.D02G132400.1	0.957696	0.404979	0.0467438	1.4287	0.311709	2.93007e-05	-0.471005	0.399133	R1>1;R2>1;R1=R2	conserved	0.613824	0.747258	0.629294	0.0662189	0.444842	0.951142	0.547605	0.570292	R1=1;R2=1;R1=R2	conserved
Gohir.A03G108200.1	Gohir.D02G133400.1	0.048015	0.320112	0.925617	-0.093898	0.407133	0.892625	0.141913	0.797105	R1=1;R2=1;R1=R2	conserved	-0.677312	0.802808	0.617441	-1.03931	0.618965	0.250743	0.361995	0.740166	R1=1;R2=1;R1=R2	conserved
Gohir.A03G108400.1	Gohir.D02G133600.1	0.354631	0.167506	0.0803827	0.331601	0.283732	0.389928	0.0230295	0.948228	R1=1;R2=1;R1=R2	conserved	0.393534	0.373178	0.510506	0.366379	0.353353	0.539705	0.0271554	0.960401	R1=1;R2=1;R1=R2	conserved
Gohir.A03G108500.1	Gohir.D02G133800.1	1.16591	0.251914	2.29202e-05	-0.206572	0.153569	0.309898	1.37249	0.00659028	R1>1;R2=1;R1>R2	R1>R2	2.20048	0.325039	3.55196e-10	0.546866	0.411115	0.397893	1.65361	0.0368983	R1>1;R2=1;R1>R2	R1>R2
Gohir.A03G110500.1	Gohir.D02G135100.1	0.266366	0.312185	0.541878	-0.66945	0.424324	0.220566	0.935816	0.150762	R1=1;R2=1;R1=R2	conserved	0.0521373	0.495896	0.962382	-0.444429	0.466969	0.580026	0.496567	0.506526	R1=1;R2=1;R1=R2	conserved
Gohir.A03G110900.1	Gohir.D02G135500.1	1.27975	0.288926	5.44145e-05	1.55417	0.298058	1.50694e-06	-0.274423	0.539348	R1>1;R2>1;R1=R2	conserved	1.36583	0.443175	0.0107402	2.39257	0.591121	0.000514836	-1.02675	0.242204	R1>1;R2>1;R1=R2	conserved
Gohir.A03G111000.1	Gohir.D02G135600.1	-0.434064	0.348245	0.345012	-0.102733	0.4116	0.884383	-0.33133	0.569303	R1=1;R2=1;R1=R2	conserved	-0.393777	0.563858	0.693478	-0.149072	0.627988	0.916423	-0.244705	0.786428	R1=1;R2=1;R1=R2	conserved
Gohir.A03G111400.1	Gohir.D02G136000.1	0.0391364	0.33664	0.944376	-0.212891	0.370433	0.708174	0.252028	0.63786	R1=1;R2=1;R1=R2	conserved	-0.188021	0.587386	0.876749	-0.659747	0.725283	0.60059	0.471726	0.640916	R1=1;R2=1;R1=R2	conserved
Gohir.A03G111600.1	Gohir.D02G136200.1	-0.949858	0.244821	0.000491328	-1.15084	0.304132	0.000740049	0.20098	0.632371	R1<1;R2<1;R1=R2	conserved	-1.32071	0.45268	0.016988	0.26273	0.521805	0.806731	-1.58344	0.084975	R1<1;R2=1;R1=R2	R1<R2
Gohir.A03G111700.1	Gohir.D02G136300.1	-0.0864325	0.201207	0.783179	-0.536536	0.340797	0.221579	0.450103	0.329862	R1=1;R2=1;R1=R2	conserved	-0.904023	1.14532	0.647199	-1.8527	1.41899	0.409159	0.948679	0.631517	R1=1;R2=1;R1=R2	conserved
Gohir.A03G111900.1	Gohir.D02G136400.1	0.390633	0.398016	0.473381	0.0483021	0.200267	0.887917	0.342331	0.482347	R1=1;R2=1;R1=R2	conserved	0.137531	0.3696	0.854413	-0.0124637	0.371483	0.989179	0.149994	0.788912	R1=1;R2=1;R1=R2	conserved
Gohir.A03G112000.1	Gohir.D02G136500.1	-0.143044	0.142273	0.460764	0.571261	0.157932	0.00134803	-0.714304	0.0231415	R1=1;R2>1;R1<R2	R1<R2	0.365609	0.277853	0.380466	0.88053	0.251	0.00343229	-0.51492	0.241754	R1=1;R2>1;R1=R2	R1<R2
Gohir.A03G112200.1	Gohir.D02G136800.1	0.29907	0.215651	0.284333	0.0959655	0.198112	0.758507	0.203104	0.519253	R1=1;R2=1;R1=R2	conserved	0.408367	0.37307	0.489394	0.181831	0.355841	0.802945	0.226537	0.683116	R1=1;R2=1;R1=R2	conserved
Gohir.A03G112900.1	Gohir.D02G137200.1	-0.021169	0.261473	0.963088	0.42242	0.227008	0.13772	-0.443589	0.256566	R1=1;R2=1;R1=R2	conserved	0.248072	0.345841	0.684495	0.726545	0.361884	0.146674	-0.478474	0.393373	R1=1;R2=1;R1=R2	conserved
Gohir.A03G114400.1	Gohir.D02G138900.1	0.702268	0.290614	0.0414397	0.786077	0.463857	0.182623	-0.0838086	0.886686	R1>1;R2=1;R1=R2	R1>R2	0.925504	0.499077	0.17234	1.03985	0.592991	0.224574	-0.114344	0.890049	R1=1;R2=1;R1=R2	conserved
Gohir.A03G115500.1	Gohir.D02G139800.1	-0.193626	0.25618	0.596827	0.441626	0.254642	0.170896	-0.635252	0.14125	R1=1;R2=1;R1=R2	conserved	0.455727	0.360606	0.404898	0.482237	0.400201	0.454676	-0.0265099	0.963135	R1=1;R2=1;R1=R2	conserved
Gohir.A03G117500.1	Gohir.D02G141200.1	0.0148676	0.176588	0.961587	0.34659	0.251304	0.2965	-0.331723	0.343264	R1=1;R2=1;R1=R2	conserved	0.290814	0.30605	0.560714	0.222076	0.310853	0.702748	0.068739	0.882428	R1=1;R2=1;R1=R2	conserved
Gohir.A03G117900.1	Gohir.D02G141500.1	0.00675468	0.222606	0.986825	1.28358	0.310642	0.000195475	-1.27683	0.0299758	R1=1;R2>1;R1<R2	R1<R2	2.58161	0.456912	2.76973e-07	2.5388	0.428596	7.6035e-08	0.0428117	0.948809	R1>1;R2>1;R1=R2	conserved
Gohir.A03G119100.1	Gohir.D02G142400.1	1.33733	0.17036	8.07807e-14	1.56932	0.296928	1.04705e-06	-0.231989	0.542526	R1>1;R2>1;R1=R2	conserved	2.13912	0.345581	1.28253e-08	2.54341	0.308992	1.35448e-14	-0.404293	0.432936	R1>1;R2>1;R1=R2	conserved
Gohir.A03G120400.1	Gohir.D02G143600.1	-1.96566	0.384389	2.38529e-06	-2.21356	0.601662	0.00108112	0.247894	0.747926	R1<1;R2<1;R1=R2	conserved	-2.70208	0.445225	2.60107e-08	-2.08584	0.437783	2.66128e-05	-0.616247	0.379561	R1<1;R2<1;R1=R2	conserved
Gohir.A03G120500.1	Gohir.D02G143700.1	-0.0902993	0.231045	0.804772	0.304463	0.397051	0.605032	-0.394762	0.447598	R1=1;R2=1;R1=R2	conserved	0.229258	0.385746	0.747836	-0.372138	0.539316	0.716076	0.601396	0.42067	R1=1;R2=1;R1=R2	conserved
Gohir.A03G121900.1	Gohir.D02G144800.1	-0.140452	0.25623	0.715011	-0.575279	0.291258	0.110769	0.434827	0.318582	R1=1;R2=1;R1=R2	conserved	1.50821	0.329204	5.0223e-05	-0.148276	0.311026	0.818918	1.65648	0.0217478	R1>1;R2=1;R1>R2	R1>R2
Gohir.A03G122300.1	Gohir.D02G145000.1	-0.946504	0.416969	0.0580107	-0.693069	0.331088	0.0875252	-0.253435	0.654162	R1=1;R2=1;R1=R2	conserved	0.8835	0.404748	0.0943946	0.195399	0.385103	0.805074	0.688101	0.285691	R1=1;R2=1;R1=R2	conserved
Gohir.A03G122600.1	Gohir.D02G145200.1	0.239431	0.25569	0.495027	0.368087	0.208045	0.160893	-0.128656	0.712392	R1=1;R2=1;R1=R2	conserved	0.821575	0.60106	0.355936	1.56774	0.45927	0.00463595	-0.746168	0.383338	R1=1;R2>1;R1=R2	R1<R2
Gohir.A03G122700.1	Gohir.D02G145300.1	-2.77775	0.271619	6.47999e-23	-3.31667	0.222088	2.44365e-48	0.538922	0.185132	R1<1;R2<1;R1=R2	conserved	-2.08696	0.494182	0.000223304	-2.45117	1.35916	0.207533	0.364209	0.820271	R1<1;R2=1;R1=R2	R1<R2
Gohir.A03G122900.1	Gohir.D02G145500.1	0.128947	0.215484	0.687342	0.152897	0.272699	0.716567	-0.0239506	0.948226	R1=1;R2=1;R1=R2	conserved	-0.287725	0.337292	0.612855	0.427217	0.363992	0.469833	-0.714942	0.223494	R1=1;R2=1;R1=R2	conserved
Gohir.A03G123100.1	Gohir.D02G145700.1	1.24367	0.251503	5.39047e-06	1.1937	0.225155	9.60163e-07	0.0499691	0.888151	R1>1;R2>1;R1=R2	conserved	0.402429	0.256627	0.270365	0.141899	0.404942	0.872646	0.26053	0.620617	R1=1;R2=1;R1=R2	conserved
Gohir.A03G123300.1	Gohir.D02G146000.1	0.169926	0.22171	0.59113	0.799103	0.291694	0.0194877	-0.629177	0.159798	R1=1;R2>1;R1=R2	R1<R2	-0.517682	0.708315	0.678155	0.759974	0.381231	0.150748	-1.27766	0.20839	R1=1;R2=1;R1=R2	conserved
Gohir.A03G124000.1	Gohir.D02G146400.1	-1.55305	0.449621	0.00217452	-1.334	0.453197	0.0111697	-0.21905	0.746062	R1<1;R2<1;R1=R2	conserved	-1.82096	0.701907	0.0381746	-0.374446	0.562478	0.729187	-1.44652	0.186432	R1<1;R2=1;R1=R2	R1<R2
Gohir.A03G124900.1	Gohir.D02G147300.1	-0.132912	0.381683	0.82693	-0.00476364	0.389828	0.99595	-0.128148	0.824068	R1=1;R2=1;R1=R2	conserved	-0.00896024	1.47235	0.997977	0.07551	0.293537	0.90886	-0.0844703	0.959911	R1=1;R2=1;R1=R2	conserved
Gohir.A03G125200.1	Gohir.D02G148000.1	2.32368	0.275791	8.41609e-16	2.26535	0.324587	4.40992e-11	0.0583374	0.8971	R1>1;R2>1;R1=R2	conserved	2.03112	0.432946	3.07539e-05	2.02477	0.514441	0.000776791	0.00634731	0.992933	R1>1;R2>1;R1=R2	conserved
Gohir.A03G125300.1	Gohir.D02G148100.1	-0.32813	0.444976	0.606737	0.516836	0.498092	0.456512	-0.844965	0.266892	R1=1;R2=1;R1=R2	conserved	0.29546	0.956892	0.882225	-0.131017	0.720118	0.938563	0.426477	0.741047	R1=1;R2=1;R1=R2	conserved
Gohir.A03G125400.1	Gohir.D02G148200.1	2.05534	0.318733	1.36665e-09	2.33596	0.381489	1.01722e-08	-0.280616	0.600252	R1>1;R2>1;R1=R2	conserved	1.9275	0.311166	1.24931e-08	1.80567	0.404557	9.74866e-05	0.121823	0.823809	R1>1;R2>1;R1=R2	conserved
Gohir.A03G126200.1	Gohir.D02G149200.1	-0.319181	0.23291	0.290983	-0.427556	0.447054	0.498009	0.108376	0.843218	R1=1;R2=1;R1=R2	conserved	0.625832	0.483004	0.389696	-0.445369	0.600094	0.68731	1.0712	0.239783	R1=1;R2=1;R1=R2	conserved
Gohir.A03G126700.1	Gohir.D02G150100.1	0.449914	1.08721	0.792306	-0.995212	2.83029	NA	1.44513	0.670814	R1=1;R2=1;R1=R2	conserved	-0.145222	0.352783	0.836998	0.0422979	0.406453	0.965883	-0.18752	0.745419	R1=1;R2=1;R1=R2	conserved
Gohir.A03G126800.1	Gohir.D02G150200.1	2.81318	0.454009	6.38405e-09	1.46771	0.636025	0.0555504	1.34547	0.162332	R1>1;R2=1;R1=R2	R1>R2	1.88363	0.41579	6.25247e-05	1.38205	0.40419	0.00456202	0.501588	0.435869	R1>1;R2>1;R1=R2	conserved
Gohir.A03G127000.1	Gohir.D02G150400.1	0.484	0.187126	0.0273684	-0.220843	0.222151	0.478847	0.704843	0.0667888	R1>1;R2=1;R1=R2	R1>R2	0.63808	0.353806	0.187213	-0.309417	0.404593	0.674753	0.947496	0.153976	R1=1;R2=1;R1=R2	conserved
Gohir.A03G127400.1	Gohir.D02G150800.1	-0.186427	0.479898	0.806185	-0.341934	0.388355	0.540791	0.155507	0.81115	R1=1;R2=1;R1=R2	conserved	-2.30598	0.353375	1.65647e-09	-2.5255	0.295477	1.06778e-15	0.219522	0.659272	R1<1;R2<1;R1=R2	conserved
Gohir.A03G127500.1	Gohir.D02G151000.1	-0.128281	0.274992	0.761769	-0.233764	0.296189	0.592457	0.105483	0.805289	R1=1;R2=1;R1=R2	conserved	1.26303	0.579667	0.0951484	0.367273	0.864319	0.841467	0.895759	0.44439	R1=1;R2=1;R1=R2	conserved
Gohir.A03G127800.1	Gohir.D02G151400.1	-1.93021	0.231202	1.5842e-15	-1.92502	0.281627	1.16048e-10	-0.00518235	0.989288	R1<1;R2<1;R1=R2	conserved	-0.768046	0.590662	0.387655	-2.72304	0.557024	1.51184e-05	1.955	0.0739362	R1=1;R2<1;R1=R2	R1>R2
Gohir.A03G128100.1	Gohir.D02G151600.1	-0.113962	0.233028	0.748897	-0.266067	0.387424	0.64918	0.152105	0.756195	R1=1;R2=1;R1=R2	conserved	-0.264925	0.32509	0.632581	-0.858959	0.486124	0.219682	0.594035	0.374884	R1=1;R2=1;R1=R2	conserved
Gohir.A03G128200.1	Gohir.D02G151700.1	0.531848	0.235198	0.0590287	0.567604	0.216043	0.0259794	-0.0357552	0.91527	R1=1;R2>1;R1=R2	R1<R2	-1.18349	0.263389	7.32531e-05	-0.832211	0.431337	0.168164	-0.351281	0.532688	R1<1;R2=1;R1=R2	R1<R2
Gohir.A03G128300.1	Gohir.D02G151800.1	1.44494	0.206124	3.51029e-11	0.543321	0.2577	0.0849649	0.901623	0.0493036	R1>1;R2=1;R1>R2	R1>R2	0.603331	0.39087	0.279649	0.687179	0.395215	0.230117	-0.083848	0.8874	R1=1;R2=1;R1=R2	conserved
Gohir.A03G128600.1	Gohir.D02G152400.1	0.822473	0.205798	0.000314948	0.856373	0.189443	3.86532e-05	-0.0339	0.908323	R1>1;R2>1;R1=R2	conserved	0.543176	0.273689	0.137274	0.522156	0.360636	0.344877	0.0210203	0.965346	R1=1;R2=1;R1=R2	conserved
Gohir.A03G129000.1	Gohir.D02G152800.1	-0.446772	0.368742	0.360891	-1.0952	0.222085	6.00008e-06	0.648432	0.196576	R1=1;R2<1;R1=R2	R1>R2	-0.266626	0.329427	0.635493	0.186564	0.461732	0.850725	-0.45319	0.473455	R1=1;R2=1;R1=R2	conserved
Gohir.A03G129600.1	Gohir.D02G153300.1	-1.08333	0.450883	0.0428415	-1.6586	0.419115	0.00038637	0.575262	0.393633	R1<1;R2<1;R1=R2	conserved	-1.7651	0.642194	0.0263997	-1.28416	0.564438	0.0882256	-0.480935	0.604268	R1<1;R2=1;R1=R2	R1<R2
Gohir.A03G129900.1	Gohir.D02G153600.1	0.412717	0.339963	0.359749	-0.200047	0.310859	0.673587	0.612764	0.241591	R1=1;R2=1;R1=R2	conserved	2.18111	0.401091	8.55413e-07	-0.543406	0.427167	0.424843	2.72452	0.00975553	R1>1;R2=1;R1>R2	R1>R2
Gohir.A03G130000.1	Gohir.D02G153700.1	0.0322015	0.41048	0.964295	0.954442	0.344508	0.0179465	-0.922241	0.145927	R1=1;R2>1;R1=R2	R1<R2	0.414248	0.492035	0.618258	0.757396	0.409676	0.193442	-0.343148	0.621287	R1=1;R2=1;R1=R2	conserved
Gohir.A03G130400.1	Gohir.D02G154100.1	0.686183	0.431809	0.209717	1.25349	0.371128	0.00301614	-0.567303	0.364935	R1=1;R2>1;R1=R2	R1<R2	-0.905719	1.04343	0.605335	1.45915	0.608993	0.068991	-2.36487	0.138891	R1=1;R2=1;R1=R2	conserved
Gohir.A03G130800.1	Gohir.D02G154500.1	1.61905	0.253098	1.88766e-09	1.76703	0.174036	1.22803e-22	-0.147976	0.650832	R1>1;R2>1;R1=R2	conserved	1.41632	0.305283	3.89208e-05	1.73138	0.369218	3.73923e-05	-0.315058	0.547888	R1>1;R2>1;R1=R2	conserved
Gohir.A03G131400.1	Gohir.D02G155300.1	-0.478923	0.206637	0.0520107	-0.0162289	0.263898	0.978478	-0.462694	0.236964	R1=1;R2=1;R1=R2	conserved	0.0101178	0.354806	0.990427	-0.25342	0.358482	0.70646	0.263538	0.628927	R1=1;R2=1;R1=R2	conserved
Gohir.A03G131700.1	Gohir.D02G155700.1	1.02951	0.451074	0.0564166	1.89101	0.747045	0.0329077	-0.861496	0.388118	R1=1;R2>1;R1=R2	R1<R2	2.58725	2.53474	0.527439	2.4472	2.88312	0.63201	0.140043	0.972675	R1=1;R2=1;R1=R2	conserved
Gohir.A03G131900.1	Gohir.D02G155900.1	2.21794	0.26854	3.27399e-15	2.13041	0.300143	1.94944e-11	0.0875374	0.837352	R1>1;R2>1;R1=R2	conserved	2.06973	0.419608	1.02574e-05	1.70834	0.364362	3.74177e-05	0.361386	0.551619	R1>1;R2>1;R1=R2	conserved
Gohir.A03G132000.1	Gohir.D02G156100.1	-0.692372	0.265178	0.0257322	-0.315169	0.123517	0.0312973	-0.377203	0.26442	R1<1;R2<1;R1=R2	conserved	0.59458	0.370308	0.256384	0.355821	0.566262	0.746498	0.238759	0.74468	R1=1;R2=1;R1=R2	conserved
Gohir.A03G132500.1	Gohir.D02G156800.1	1.16553	0.165263	2.62221e-11	1.46307	0.208462	3.36556e-11	-0.297539	0.323245	R1>1;R2>1;R1=R2	conserved	0.118534	0.277562	0.82983	0.377814	0.300405	0.430999	-0.259281	0.560768	R1=1;R2=1;R1=R2	conserved
Gohir.A03G132900.1	Gohir.D02G157000.1	0.277643	0.45583	0.681809	0.923692	0.9938	0.51325	-0.64605	0.59822	R1=1;R2=1;R1=R2	conserved	-0.491309	0.749828	0.715354	5.72088	1.91729	0.0163037	-6.21219	0.0683151	R1=1;R2>1;R1=R2	R1<R2
Gohir.A03G133100.1	Gohir.D02G157400.1	-0.409076	0.16961	0.0419066	0.440745	0.219794	0.104355	-0.84982	0.0362096	R1<1;R2=1;R1<R2	R1<R2	-0.793	0.286428	0.025104	0.424925	0.277902	0.310678	-1.21793	0.0380078	R1<1;R2=1;R1<R2	R1<R2
Gohir.A03G133200.1	Gohir.D02G157500.1	0.0323018	0.275548	0.943884	0.487061	0.188043	0.0284909	-0.454759	0.23254	R1=1;R2>1;R1=R2	R1<R2	0.0996043	0.315661	0.879427	0.514706	0.281288	0.199128	-0.415102	0.382475	R1=1;R2=1;R1=R2	conserved
Gohir.A03G133700.1	Gohir.D02G158100.1	-0.696022	0.226359	0.00714734	-0.305959	0.245185	0.352842	-0.390063	0.299155	R1<1;R2=1;R1=R2	R1<R2	-0.865812	0.316148	0.0270716	-0.524934	0.454395	0.478475	-0.340878	0.575111	R1<1;R2=1;R1=R2	R1<R2
Gohir.A03G135100.1	Gohir.D02G158600.1	1.32035	0.210743	4.21162e-09	0.183896	0.261353	0.63993	1.13646	0.0251902	R1>1;R2=1;R1>R2	R1>R2	0.404904	0.305817	0.376574	-0.94708	0.328857	0.0215369	1.35198	0.039795	R1=1;R2<1;R1>R2	R1>R2
Gohir.A03G135200.1	Gohir.D02G158700.1	0.457294	0.374568	0.356597	-0.560455	0.340004	0.197232	1.01775	0.101039	R1=1;R2=1;R1=R2	conserved	-0.443228	0.56582	0.650299	-1.52534	0.492115	0.0119179	1.08211	0.223801	R1=1;R2<1;R1=R2	R1>R2
Gohir.A03G135400.1	Gohir.D02G158900.1	-2.54889	0.564518	3.76819e-05	-2.18761	1.2438	0.1639	-0.36128	0.809487	R1<1;R2=1;R1=R2	R1<R2	0.00158945	1.52853	0.999516	0.487609	1.52037	0.883946	-0.48602	0.83269	R1=1;R2=1;R1=R2	conserved
Gohir.A03G136700.1	Gohir.D02G159900.1	-0.0888654	0.239653	0.815076	0.171257	0.146627	0.390162	-0.260123	0.399724	R1=1;R2=1;R1=R2	conserved	-0.296884	0.231386	0.39559	0.153531	0.291057	0.794242	-0.450414	0.295553	R1=1;R2=1;R1=R2	conserved
Gohir.A03G136900.1	Gohir.D02G160100.1	-0.0299876	0.198704	0.925244	-0.0212421	0.227711	0.961245	-0.00874551	0.978159	R1=1;R2=1;R1=R2	conserved	-0.325909	0.363675	0.589927	-0.172161	0.438801	0.855805	-0.153748	0.801117	R1=1;R2=1;R1=R2	conserved
Gohir.A03G137000.1	Gohir.D02G160200.1	-0.254347	0.495019	0.735273	-0.715856	0.498707	0.273396	0.461509	0.541579	R1=1;R2=1;R1=R2	conserved	-1.23868	1.03465	0.436818	0.250036	0.901025	0.90088	-1.48872	0.339974	R1=1;R2=1;R1=R2	conserved
Gohir.A03G138700.1	Gohir.D02G161600.1	-0.262685	0.269817	0.477441	-0.164385	0.164517	0.476135	-0.0983	0.769141	R1=1;R2=1;R1=R2	conserved	0.0986487	0.279977	0.863517	-0.00158942	0.255761	0.997855	0.100238	0.804685	R1=1;R2=1;R1=R2	conserved
Gohir.A03G138800.1	Gohir.D02G161700.1	0.120137	0.347912	0.828487	-0.166849	0.240073	0.64467	0.286985	0.528049	R1=1;R2=1;R1=R2	conserved	0.706719	0.380465	0.171481	-0.0589052	0.313004	0.93646	0.765625	0.197748	R1=1;R2=1;R1=R2	conserved
Gohir.A03G138900.1	Gohir.D02G161800.1	-0.320411	0.159768	0.10043	-0.264391	0.173544	0.239562	-0.0560198	0.822457	R1=1;R2=1;R1=R2	conserved	-0.103463	0.286265	0.859355	0.0350302	0.4047	0.971974	-0.138494	0.795252	R1=1;R2=1;R1=R2	conserved
Gohir.A03G139300.1	Gohir.D02G162200.1	-2.0221	0.391096	1.80625e-06	-2.60347	0.504565	1.97417e-06	0.581375	0.412448	R1<1;R2<1;R1=R2	conserved	-1.5918	0.445907	0.00240522	-0.952058	0.463543	0.134761	-0.63974	0.376295	R1<1;R2=1;R1=R2	R1<R2
Gohir.A03G139700.1	Gohir.D02G162500.1	0.139369	0.369315	0.811382	0.241164	0.297918	0.580695	-0.101795	0.838609	R1=1;R2=1;R1=R2	conserved	0.752135	0.450917	0.233088	1.02809	0.471021	0.105881	-0.275959	0.693944	R1=1;R2=1;R1=R2	conserved
Gohir.A03G139800.1	Gohir.D02G162600.1	-2.00189	0.439917	3.23638e-05	-0.925567	0.781429	0.382377	-1.07633	0.310142	R1<1;R2=1;R1=R2	R1<R2	-1.84385	0.645445	0.0199797	-0.577597	0.442065	0.408662	-1.26625	0.190036	R1<1;R2=1;R1=R2	R1<R2
Gohir.A03G140000.1	Gohir.D02G162800.1	2.1267	1.14158	0.131676	1.39387	0.496795	0.0163253	0.732831	0.587545	R1=1;R2>1;R1=R2	R1<R2	2.46318	0.543476	6.20221e-05	1.72485	0.673912	0.0477864	0.738333	0.443823	R1>1;R2>1;R1=R2	conserved
Gohir.A03G140300.1	Gohir.D02G163000.1	-0.0187466	0.225133	0.962118	-0.134779	0.178883	0.61257	0.116032	0.703253	R1=1;R2=1;R1=R2	conserved	0.0290419	0.2811	0.963075	-0.116492	0.377274	0.888023	0.145533	0.77371	R1=1;R2=1;R1=R2	conserved
Gohir.A03G140600.1	Gohir.D02G163400.1	-0.217058	0.210647	0.448078	-0.210839	0.194615	0.431756	-0.00621953	0.983549	R1=1;R2=1;R1=R2	conserved	-0.216107	0.326254	0.711451	-0.381497	0.359531	0.528487	0.16539	0.750649	R1=1;R2=1;R1=R2	conserved
Gohir.A03G140700.1	Gohir.D02G163500.1	-0.100185	0.227575	0.777019	-0.145836	0.251657	0.705631	0.045651	0.898692	R1=1;R2=1;R1=R2	conserved	-0.857521	0.362705	0.0651775	-0.400089	0.286783	0.367896	-0.457432	0.381284	R1=1;R2=1;R1=R2	conserved
Gohir.A03G140800.1	Gohir.D02G163600.1	-0.472842	0.286071	0.189402	-0.351069	0.422357	0.568274	-0.121773	0.823854	R1=1;R2=1;R1=R2	conserved	0.00797771	0.551716	0.994651	0.0194586	0.502938	0.987899	-0.0114809	0.988473	R1=1;R2=1;R1=R2	conserved
Gohir.A03G141000.1	Gohir.D02G163900.1	0.333305	0.272381	0.355274	-0.367066	0.245723	0.250474	0.700371	0.115074	R1=1;R2=1;R1=R2	conserved	0.097551	0.287741	0.869146	-0.083656	0.391552	0.925769	0.181207	0.72972	R1=1;R2=1;R1=R2	conserved
Gohir.A03G141900.1	Gohir.D02G165100.1	1.15148	0.391826	0.0106782	0.434429	0.236902	0.144466	0.717047	0.182326	R1>1;R2=1;R1=R2	R1>R2	1.85945	1.59371	0.452399	0.743802	1.56737	0.819796	1.11565	0.643914	R1=1;R2=1;R1=R2	conserved
Gohir.A03G142300.1	Gohir.D02G165600.1	0.42762	0.299323	0.267859	0.025881	0.404371	0.97719	0.401739	0.469364	R1=1;R2=1;R1=R2	conserved	0.864066	0.521224	0.236941	0.371992	0.568702	0.734962	0.492074	0.558487	R1=1;R2=1;R1=R2	conserved
Gohir.A03G142900.1	Gohir.D02G166200.1	-0.0706985	0.285857	0.87668	0.488364	0.358747	0.303888	-0.559062	0.286734	R1=1;R2=1;R1=R2	conserved	-0.941217	0.42315	0.0869402	-0.56409	0.396067	0.354902	-0.377127	0.550885	R1=1;R2=1;R1=R2	conserved
Gohir.A03G143900.1	Gohir.D02G167000.1	0.913545	0.265678	0.00228905	0.159871	0.229652	0.64399	0.753673	0.0848324	R1>1;R2=1;R1=R2	R1>R2	-0.0943743	0.240222	0.846081	0.231437	0.410489	0.777928	-0.325811	0.53932	R1=1;R2=1;R1=R2	conserved
Gohir.A03G144000.1	Gohir.D02G167200.1	0.314049	0.155356	0.097429	-0.324745	0.249215	0.327769	0.638795	0.104905	R1=1;R2=1;R1=R2	conserved	0.295012	0.344094	0.610767	0.865476	0.546092	0.287244	-0.570464	0.435287	R1=1;R2=1;R1=R2	conserved
Gohir.A03G144100.1	Gohir.D02G167300.1	-0.053226	0.225304	0.881687	-0.187335	0.165649	0.40711	0.134109	0.651972	R1=1;R2=1;R1=R2	conserved	1.49798	0.317669	2.76355e-05	1.02151	0.469583	0.107313	0.47646	0.454046	R1>1;R2=1;R1=R2	R1>R2
Gohir.A03G144200.1	Gohir.D02G167400.1	-0.18097	0.171283	0.435214	-0.186119	0.170015	0.42592	0.00514927	0.983833	R1=1;R2=1;R1=R2	conserved	0.150251	0.275697	0.773251	0.0532932	0.330011	0.946939	0.0969583	0.832993	R1=1;R2=1;R1=R2	conserved
Gohir.A03G144400.1	Gohir.D02G167500.1	0.123941	0.345588	0.82178	0.388291	0.448387	0.549094	-0.264351	0.66419	R1=1;R2=1;R1=R2	conserved	-1.54871	0.954023	0.249717	0.395265	1.4102	0.900002	-1.94398	0.32534	R1=1;R2=1;R1=R2	conserved
Gohir.A03G145100.1	Gohir.D02G168500.1	2.2977	0.408463	1.67767e-07	1.93538	0.344631	1.82398e-07	0.362313	0.527933	R1>1;R2>1;R1=R2	conserved	-1.10555	0.687523	0.25546	-1.7898	0.557925	0.00871619	0.684248	0.48448	R1=1;R2<1;R1=R2	R1>R2
Gohir.A03G145200.1	Gohir.D02G168600.1	-3.61908	0.329342	2.36776e-26	0.597277	0.198262	0.0092071	-4.21636	0.000168498	R1<1;R2>1;R1<R2	R1<R2	-2.84977	0.715169	0.000554032	0.261151	0.516019	0.805829	-3.11092	0.0283644	R1<1;R2=1;R1<R2	R1<R2
Gohir.A03G145400.1	Gohir.D02G168800.1	-1.36291	0.30375	4.23864e-05	-1.31614	0.383062	0.00248701	-0.0467655	0.928184	R1<1;R2<1;R1=R2	conserved	-0.295012	0.451364	0.716298	-0.823615	0.670089	0.444012	0.528603	0.553356	R1=1;R2=1;R1=R2	conserved
Gohir.A03G145500.1	Gohir.D02G168900.1	0.303836	0.245894	0.34996	0.442041	0.309381	0.276177	-0.138204	0.743369	R1=1;R2=1;R1=R2	conserved	0.693328	0.542228	0.397398	-0.0705698	0.669002	0.965504	0.763898	0.427158	R1=1;R2=1;R1=R2	conserved
Gohir.A03G145800.1	Gohir.D02G169200.1	1.21496	0.316479	0.000571459	0.748429	0.223188	0.00325408	0.46653	0.283202	R1>1;R2>1;R1=R2	conserved	0.55859	0.302638	0.174736	0.0205179	0.391777	0.983056	0.538072	0.341794	R1=1;R2=1;R1=R2	conserved
Gohir.A03G146000.1	Gohir.D02G169300.1	-0.888185	0.282374	0.00578946	-0.370358	0.267019	0.293464	-0.517826	0.241384	R1<1;R2=1;R1=R2	R1<R2	-1.47502	0.349945	0.000230548	-0.193568	0.496066	0.856381	-1.28146	0.110157	R1<1;R2=1;R1=R2	R1<R2
Gohir.A03G146700.1	Gohir.D02G169800.1	-1.36212	1.00308	0.296264	-0.11431	0.769927	0.93238	-1.24781	0.369205	R1=1;R2=1;R1=R2	conserved	-0.844258	2.33871	NA	-0.149502	1.58389	0.968942	-0.694756	0.819386	R1=1;R2=1;R1=R2	conserved
Gohir.A03G146900.1	Gohir.D02G170000.1	-0.769803	0.205823	0.000820134	-0.34518	0.201269	0.176567	-0.424623	0.202087	R1<1;R2=1;R1=R2	R1<R2	-1.64135	0.559441	0.0162796	-0.971241	0.325776	0.0164288	-0.670107	0.372079	R1<1;R2<1;R1=R2	conserved
Gohir.A03G147000.1	Gohir.D02G170100.1	0.750803	0.372841	0.0988301	0.502033	0.328126	0.237222	0.248769	0.637836	R1=1;R2=1;R1=R2	conserved	1.43273	0.486005	0.015644	0.165488	0.382715	0.838408	1.26725	0.113712	R1>1;R2=1;R1=R2	R1>R2
Gohir.A03G147400.1	Gohir.D02G170600.1	-0.606281	0.220486	0.0179373	-0.414111	0.255708	0.207112	-0.19217	0.596805	R1<1;R2=1;R1=R2	R1<R2	0.109747	0.366042	0.886098	-0.484424	0.395741	0.446344	0.594172	0.332574	R1=1;R2=1;R1=R2	conserved
Gohir.A03G147600.1	Gohir.D02G170800.1	0.748728	0.402624	0.132447	2.2502	0.471757	1.2711e-05	-1.50147	0.0667378	R1=1;R2>1;R1=R2	R1<R2	2.97244	0.615211	1.64122e-05	2.02928	0.623391	0.00756598	0.943163	0.342166	R1>1;R2>1;R1=R2	conserved
Gohir.A03G147800.1	Gohir.D02G171000.1	-1.18916	0.241043	5.68951e-06	-1.72019	0.230175	1.3531e-12	0.531025	0.173409	R1<1;R2<1;R1=R2	conserved	0.12121	0.369238	0.872984	-0.587364	0.395261	0.328146	0.708574	0.260662	R1=1;R2=1;R1=R2	conserved
Gohir.A03G148300.1	Gohir.D02G171400.1	1.48046	0.401889	0.000997659	2.04552	0.257737	4.10306e-14	-0.565061	0.292247	R1>1;R2>1;R1=R2	conserved	0.356212	0.920608	0.848848	0.836971	0.619164	0.387722	-0.48076	0.690107	R1=1;R2=1;R1=R2	conserved
Gohir.A03G148400.1	Gohir.D02G171500.1	-0.175817	0.151209	0.383338	0.268562	0.164547	0.202725	-0.444379	0.108247	R1=1;R2=1;R1=R2	conserved	-0.273483	0.26405	0.519778	-0.113402	0.362541	0.88643	-0.160081	0.740788	R1=1;R2=1;R1=R2	conserved
Gohir.A03G148800.1	Gohir.D02G171800.1	-0.0908314	0.148145	0.679731	0.785037	0.219769	0.00157764	-0.875869	0.033218	R1=1;R2>1;R1<R2	R1<R2	-0.688253	0.319225	0.0994279	0.0110982	0.255029	0.986647	-0.699351	0.165611	R1=1;R2=1;R1=R2	conserved
Gohir.A03G149000.1	Gohir.D02G172000.1	-0.206409	0.441024	0.760846	-0.0698681	0.265897	0.877706	-0.136541	0.802239	R1=1;R2=1;R1=R2	conserved	-0.321095	0.720195	0.820272	0.253401	0.506518	0.808075	-0.574496	0.553494	R1=1;R2=1;R1=R2	conserved
Gohir.A03G149400.1	Gohir.D02G172300.1	1.05636	0.281585	0.000786805	0.338457	0.3427	0.482228	0.717903	0.175814	R1>1;R2=1;R1=R2	R1>R2	1.27331	0.660143	0.15158	0.528481	0.355821	0.328293	0.744827	0.392277	R1=1;R2=1;R1=R2	conserved
Gohir.A03G150000.1	Gohir.D02G173000.1	-0.849459	0.177047	1.06948e-05	0.0449938	0.311464	0.934061	-0.894453	0.0809292	R1<1;R2=1;R1=R2	R1<R2	-0.972752	0.3363	0.0181598	-0.534806	0.485472	0.506697	-0.437946	0.504269	R1<1;R2=1;R1=R2	R1<R2
Gohir.A03G150900.1	Gohir.D02G173900.1	0.888516	0.333669	0.0225752	0.549689	0.149059	0.0010476	0.338827	0.405442	R1>1;R2>1;R1=R2	conserved	1.39014	0.254467	7.51013e-07	0.154471	0.294181	0.795182	1.23567	0.0346193	R1>1;R2=1;R1>R2	R1>R2
Gohir.A03G151100.1	Gohir.D02G174100.1	1.08733	0.285452	0.000637712	0.227554	0.368231	0.687041	0.859772	0.136458	R1>1;R2=1;R1=R2	R1>R2	3.09762	0.368611	2.36632e-15	2.22965	0.331348	5.85454e-10	0.867968	0.155609	R1>1;R2>1;R1=R2	conserved
Gohir.A03G151200.1	Gohir.D02G174200.1	-1.16922	0.416144	0.015238	-3.61525	0.716964	3.52537e-06	2.44603	0.0528296	R1<1;R2<1;R1=R2	conserved	0.758072	0.642482	0.44551	-0.375078	0.537039	0.710962	1.13315	0.249487	R1=1;R2=1;R1=R2	conserved
Gohir.A03G151700.1	Gohir.D02G174800.1	0.915742	0.653573	0.278992	-1.78945	1.09694	0.202954	2.7052	0.113948	R1=1;R2=1;R1=R2	conserved	0.0102133	0.450989	0.99245	-1.77858	0.643369	0.0290152	1.7888	0.0928377	R1=1;R2<1;R1=R2	R1>R2
Gohir.A03G151900.1	Gohir.D02G175100.1	-0.116499	0.175817	0.6502	-0.278807	0.165182	0.184698	0.162308	0.531468	R1=1;R2=1;R1=R2	conserved	0.436717	0.277135	0.267309	0.00684371	0.277594	0.991774	0.429874	0.334671	R1=1;R2=1;R1=R2	conserved
Gohir.A03G152100.1	Gohir.D02G175200.1	-1.57466	0.379528	0.000172989	-3.10757	0.374709	2.42271e-15	1.53291	0.0363077	R1<1;R2<1;R1>R2	conserved	-2.23189	0.522556	0.000184253	-2.63104	0.469388	4.3772e-07	0.399156	0.600568	R1<1;R2<1;R1=R2	conserved
Gohir.A03G152200.1	Gohir.D02G175300.1	-0.293819	0.324657	0.512481	0.199869	0.361629	0.721221	-0.493688	0.360614	R1=1;R2=1;R1=R2	conserved	0.627596	0.691057	0.584155	-0.151982	0.557907	0.903151	0.779578	0.43169	R1=1;R2=1;R1=R2	conserved
Gohir.A03G152700.1	Gohir.D02G175700.1	1.01991	0.171837	2.9571e-08	1.30715	0.127333	4.01703e-23	-0.287236	0.237474	R1>1;R2>1;R1=R2	conserved	1.66119	0.403124	0.000331758	2.76871	0.245846	5.06841e-27	-1.10752	0.0926095	R1>1;R2>1;R1=R2	conserved
Gohir.A03G153000.1	Gohir.D02G175800.1	-1.97339	0.246351	2.33571e-14	-1.37824	0.18542	1.8092e-12	-0.595151	0.111812	R1<1;R2<1;R1=R2	conserved	-2.01149	0.628632	0.00767052	-2.0535	0.330801	1.49986e-08	0.0420091	0.956528	R1<1;R2<1;R1=R2	conserved
Gohir.A03G153100.1	Gohir.D02G175900.1	0.801147	0.303245	0.0238167	-0.075259	0.312395	0.88796	0.876406	0.103381	R1>1;R2=1;R1=R2	R1>R2	0.752325	0.231146	0.00652267	1.29985	0.233209	5.1844e-07	-0.547524	0.170749	R1>1;R2>1;R1=R2	conserved
Gohir.A03G153800.1	Gohir.D02G176800.1	0.785792	0.152778	2.06009e-06	0.638636	0.266151	0.045234	0.147155	0.661609	R1>1;R2>1;R1=R2	conserved	0.375687	0.33601	0.476834	0.278379	0.327042	0.630256	0.0973074	0.845743	R1=1;R2=1;R1=R2	conserved
Gohir.A03G154400.1	Gohir.D02G177300.1	0.399706	0.1746	0.0555391	0.803551	0.202176	0.000361689	-0.403845	0.198078	R1=1;R2>1;R1=R2	R1<R2	0.586093	0.289938	0.128102	0.597422	0.314529	0.177311	-0.0113295	0.980147	R1=1;R2=1;R1=R2	conserved
Gohir.A03G154800.1	Gohir.D02G177800.1	0.0243282	0.233021	0.95087	0.0517643	0.260185	0.908674	-0.0274361	0.940729	R1=1;R2=1;R1=R2	conserved	0.53694	0.370045	0.318347	0.51088	0.405497	0.430062	0.0260602	0.964431	R1=1;R2=1;R1=R2	conserved
Gohir.A03G155600.1	Gohir.D02G178700.1	0.33592	0.205385	0.194873	0.625104	0.323691	0.12093	-0.289184	0.497553	R1=1;R2=1;R1=R2	conserved	0.412506	0.261321	0.266219	-0.0365537	0.34614	0.965504	0.449059	0.363024	R1=1;R2=1;R1=R2	conserved
Gohir.A03G155700.1	Gohir.D02G178800.1	0.307298	2.24126	0.932343	-4.39791	2.49679	0.163093	4.70521	0.22519	R1=1;R2=1;R1=R2	conserved	0.440511	2.96295	NA	0.770079	2.05987	0.862439	-0.329568	0.932126	R1=1;R2=1;R1=R2	conserved
Gohir.A03G155800.1	Gohir.D02G178900.1	1.47796	0.215108	8.91443e-11	1.27875	0.191135	2.99295e-10	0.199204	0.519806	R1>1;R2>1;R1=R2	conserved	1.89176	0.326378	1.23952e-07	0.961014	0.287072	0.00571687	0.930749	0.100062	R1>1;R2>1;R1=R2	conserved
Gohir.A03G156200.1	Gohir.D02G179300.1	-0.256031	0.244992	0.44087	-0.114136	0.246726	0.770151	-0.141895	0.700814	R1=1;R2=1;R1=R2	conserved	1.31532	0.491846	0.0315791	0.51104	0.377812	0.387291	0.80428	0.268723	R1>1;R2=1;R1=R2	R1>R2
Gohir.A03G156400.1	Gohir.D02G179500.1	-2.1069	0.23042	1.88087e-18	-0.502902	0.253402	0.108737	-1.604	0.00673912	R1<1;R2=1;R1<R2	R1<R2	-2.44624	0.329962	4.48931e-12	-1.26545	0.373942	0.00510425	-1.18078	0.0780184	R1<1;R2<1;R1=R2	conserved
Gohir.A03G156500.1	Gohir.D02G179600.1	4.27378	0.239664	1.88648e-68	1.95138	0.151862	6.67254e-36	2.3224	0.000566105	R1>1;R2>1;R1>R2	conserved	4.47327	0.310535	2.38563e-44	0.0858961	0.258955	0.879545	4.38738	0.000484028	R1>1;R2=1;R1>R2	R1>R2
Gohir.A03G156700.1	Gohir.D02G179900.1	-1.16311	0.153949	7.33386e-13	-0.941052	0.251337	0.000857596	-0.222058	0.499227	R1<1;R2<1;R1=R2	conserved	-0.89134	0.230067	0.000829373	-0.399194	0.499666	0.65814	-0.492146	0.440876	R1<1;R2=1;R1=R2	R1<R2
Gohir.A03G157200.1	Gohir.D02G180500.1	-2.52197	1.2003	0.0830856	-0.994806	1.62915	0.690601	-1.52716	0.492645	R1=1;R2=1;R1=R2	conserved	1.88269	0.316589	5.29889e-08	0.86172	0.28178	0.013342	1.02097	0.0745006	R1>1;R2>1;R1=R2	conserved
Gohir.A03G157700.1	Gohir.D02G180900.1	0.296148	0.169165	0.16082	0.556871	0.21354	0.0272516	-0.260724	0.390374	R1=1;R2>1;R1=R2	R1<R2	0.538018	0.334203	0.254788	0.155898	0.330978	0.821531	0.38212	0.462149	R1=1;R2=1;R1=R2	conserved
Gohir.A03G158900.1	Gohir.D02G182000.1	0.282295	0.181065	0.220253	0.595057	0.199006	0.00982533	-0.312762	0.30194	R1=1;R2>1;R1=R2	R1<R2	1.87472	0.290834	2.71638e-09	1.84185	0.482733	0.0012075	0.0328636	0.95687	R1>1;R2>1;R1=R2	conserved
Gohir.A03G159700.1	Gohir.D02G182800.1	2.68844	1.86114	0.261977	NA	NA	NA	NA	NA	R1=1;R2=1;R1=R2	conserved	0.552318	3.72883	NA	-0.104553	1.94752	0.982667	0.656872	0.885786	R1=1;R2=1;R1=R2	conserved
Gohir.A03G159800.1	Gohir.D02G182900.1	-1.89456	0.40837	2.18359e-05	-1.78066	0.583645	0.00823799	-0.113897	0.881047	R1<1;R2<1;R1=R2	conserved	-1.26424	0.821402	0.281774	-0.117215	0.862946	0.955655	-1.14702	0.390307	R1=1;R2=1;R1=R2	conserved
Gohir.A03G161500.1	Gohir.D02G184800.1	2.3929	0.882891	NA	3.64119	0.411477	2.28839e-17	-1.2483	0.266911	R1=1;R2>1;R1=R2	R1<R2	4.3238	0.527168	1.1802e-14	3.24026	0.39218	1.06266e-14	1.08353	0.180327	R1>1;R2>1;R1=R2	conserved
Gohir.A03G161600.1	Gohir.D02G184900.1	-0.650744	0.223434	0.0114945	-0.659783	0.271014	0.0416069	0.00903913	0.980616	R1<1;R2<1;R1=R2	conserved	-0.252482	0.330864	0.661385	0.0321452	0.36412	0.971245	-0.284627	0.59419	R1=1;R2=1;R1=R2	conserved
Gohir.A03G161700.1	Gohir.D02G185000.1	0.438899	0.329762	0.307457	1.08161	0.22607	1.18529e-05	-0.642713	0.17041	R1=1;R2>1;R1=R2	R1<R2	0.9383	0.32985	0.0206587	0.620921	0.344613	0.208093	0.317379	0.542311	R1>1;R2=1;R1=R2	R1>R2
Gohir.A03G162000.1	Gohir.D02G185100.1	-0.155154	0.428866	0.820151	-0.0235517	0.322099	0.972058	-0.131602	0.815987	R1=1;R2=1;R1=R2	conserved	0.250386	0.730543	0.867314	0.195061	0.5208	0.862095	0.0553257	0.954084	R1=1;R2=1;R1=R2	conserved
Gohir.A03G163300.1	Gohir.D02G186700.1	-0.137734	0.386149	0.822761	-0.421361	0.389078	0.431828	0.283628	0.627888	R1=1;R2=1;R1=R2	conserved	0.0524934	0.785007	0.976434	0.893636	0.531701	0.250223	-0.841142	0.431491	R1=1;R2=1;R1=R2	conserved
Gohir.A03G164100.1	Gohir.D02G187500.1	0.209075	0.129958	0.203582	0.127984	0.12925	0.480894	0.0810907	0.677365	R1=1;R2=1;R1=R2	conserved	0.398647	0.231297	0.213464	0.192195	0.279957	0.718292	0.206453	0.601104	R1=1;R2=1;R1=R2	conserved
Gohir.A03G164700.1	Gohir.D02G187900.1	0.0521936	0.178103	0.854566	0.546211	0.244677	0.0653295	-0.494017	0.178962	R1=1;R2=1;R1=R2	conserved	0.356637	0.360829	0.541696	0.954177	0.429535	0.0980793	-0.59754	0.348479	R1=1;R2=1;R1=R2	conserved
Gohir.A03G164800.1	Gohir.D02G188000.1	0.269611	0.233584	0.38692	-0.00598541	0.339796	0.994851	0.275597	0.542533	R1=1;R2=1;R1=R2	conserved	0.0477418	0.568105	0.970459	-0.113164	0.472707	0.915586	0.160906	0.838637	R1=1;R2=1;R1=R2	conserved
Gohir.A03G165100.1	Gohir.D02G188300.1	-0.129367	0.32414	0.800525	0.69974	0.394567	0.159768	-0.829107	0.174733	R1=1;R2=1;R1=R2	conserved	-0.0509995	0.546712	0.966886	0.218873	0.530763	0.847175	-0.269872	0.741104	R1=1;R2=1;R1=R2	conserved
Gohir.A03G165200.1	Gohir.D02G188400.1	-1.85945	0.243572	4.11665e-13	-0.699392	0.284261	0.0390238	-1.16006	0.0316582	R1<1;R2<1;R1<R2	conserved	-3.08766	0.647755	2.18352e-05	-1.86233	0.468716	0.000675818	-1.22533	0.206953	R1<1;R2<1;R1=R2	conserved
Gohir.A03G165300.1	Gohir.D02G188500.1	-1.17553	0.317613	0.000940793	-1.13508	0.1568	7.23685e-12	-0.0404459	0.914271	R1<1;R2<1;R1=R2	conserved	-0.648175	0.246302	0.0349972	-0.893038	0.349401	0.0481706	0.244863	0.600692	R1<1;R2<1;R1=R2	conserved
Gohir.A03G165400.1	Gohir.D02G188600.1	0.360056	0.216733	0.18664	0.464881	0.210264	0.0683938	-0.104825	0.743027	R1=1;R2=1;R1=R2	conserved	-0.00766142	0.433823	0.994213	0.295508	0.306397	0.573522	-0.30317	0.601865	R1=1;R2=1;R1=R2	conserved
Gohir.A03G166000.1	Gohir.D02G189300.1	-0.309651	0.267955	0.386268	-0.526009	0.366943	0.274232	0.216359	0.659073	R1=1;R2=1;R1=R2	conserved	0.284404	0.461064	0.735814	-0.11343	0.481054	0.917096	0.397835	0.582678	R1=1;R2=1;R1=R2	conserved
Gohir.A03G166200.1	Gohir.D02G189400.1	1.51297	0.158781	5.55308e-20	1.80571	0.18704	1.55285e-20	-0.292742	0.293163	R1>1;R2>1;R1=R2	conserved	2.58291	0.30147	6.15104e-16	2.03071	0.279389	1.68276e-11	0.552203	0.250653	R1>1;R2>1;R1=R2	conserved
Gohir.A03G167200.1	Gohir.D02G190300.1	-0.434252	0.189955	0.0559482	-0.329583	0.218471	0.245104	-0.104669	0.734158	R1=1;R2=1;R1=R2	conserved	0.439718	0.360925	0.426912	0.221486	0.392399	0.777698	0.218233	0.703406	R1=1;R2=1;R1=R2	conserved
Gohir.A03G167300.1	Gohir.D02G190400.1	0.302951	0.330925	0.50673	0.0999179	0.201102	0.752021	0.203033	0.623982	R1=1;R2=1;R1=R2	conserved	0.590008	0.274131	0.100047	-0.169031	0.317113	0.791747	0.759039	0.145912	R1=1;R2=1;R1=R2	conserved
Gohir.A03G167400.1	Gohir.D02G190500.1	0.593229	0.253572	0.0494706	-0.894845	0.220104	0.000254182	1.48807	0.00687589	R1>1;R2<1;R1>R2	R1>R2	1.58336	0.564599	0.0229187	-0.245532	0.472367	0.797744	1.82889	0.0698356	R1>1;R2=1;R1=R2	R1>R2
Gohir.A03G167500.1	Gohir.D02G190600.1	-0.188931	0.123867	0.232082	-0.274519	0.179	0.236021	0.085588	0.715269	R1=1;R2=1;R1=R2	conserved	-0.356205	0.369166	0.553565	-0.50639	0.363324	0.368356	0.150185	0.786266	R1=1;R2=1;R1=R2	conserved
Gohir.A03G167600.1	Gohir.D02G190700.1	0.379062	0.189565	0.101501	0.518846	0.225002	0.0557578	-0.139783	0.657457	R1=1;R2=1;R1=R2	conserved	0.604286	0.303478	0.135504	0.334717	0.340645	0.565565	0.26957	0.586772	R1=1;R2=1;R1=R2	conserved
Gohir.A03G167700.1	Gohir.D02G190800.1	-0.89639	0.137459	8.65366e-10	-1.03549	0.173355	2.45072e-08	0.139099	0.562115	R1<1;R2<1;R1=R2	conserved	-1.08398	0.296178	0.00177017	-0.461544	0.251584	0.197942	-0.622432	0.186329	R1<1;R2=1;R1=R2	R1<R2
Gohir.A03G167800.1	Gohir.D02G190900.1	0.340483	0.27245	0.343648	0.0789126	0.247092	0.847805	0.261571	0.509108	R1=1;R2=1;R1=R2	conserved	0.247949	0.378904	0.715882	0.247354	0.315398	0.665527	0.000594368	0.999098	R1=1;R2=1;R1=R2	conserved
Gohir.A03G167900.1	Gohir.D02G191000.1	-1.12486	0.323005	0.00197822	-1.94075	0.365377	9.1174e-07	0.81589	0.1615	R1<1;R2<1;R1=R2	conserved	-2.23274	0.534668	0.000268095	-1.18605	0.586598	0.143021	-1.04668	0.258249	R1<1;R2=1;R1=R2	R1<R2
Gohir.A03G168000.1	Gohir.D02G191100.1	-1.32827	0.170332	1.19835e-13	-1.07003	0.231786	2.5317e-05	-0.258239	0.420398	R1<1;R2<1;R1=R2	conserved	-0.68156	0.313518	0.096087	-0.743213	0.393353	0.180418	0.0616531	0.908639	R1=1;R2=1;R1=R2	conserved
Gohir.A03G168100.1	Gohir.D02G191200.1	0.334896	0.230559	0.258886	0.0277615	0.176016	0.928082	0.307134	0.338315	R1=1;R2=1;R1=R2	conserved	0.638134	0.235939	0.0293497	0.0290517	0.35183	0.97339	0.609083	0.233596	R1>1;R2=1;R1=R2	R1>R2
Gohir.A03G168600.1	Gohir.D02G191800.1	-1.72301	0.392329	6.37621e-05	-0.90733	0.504163	0.152605	-0.815679	0.268534	R1<1;R2=1;R1=R2	R1<R2	-3.98895	0.961129	0.000295987	-0.467352	0.522573	0.608848	-3.5216	0.046696	R1<1;R2=1;R1<R2	R1<R2
Gohir.A03G168700.1	Gohir.D02G191900.1	-4.63006	0.675043	9.65035e-11	-1.22279	0.356716	0.00255157	-3.40727	0.00896722	R1<1;R2<1;R1<R2	conserved	-2.79318	0.838504	0.00515163	-1.82793	0.618685	0.0177028	-0.965249	0.410944	R1<1;R2<1;R1=R2	conserved
Gohir.A03G168800.1	Gohir.D02G192000.1	-0.0236461	0.463001	0.977578	-0.303293	0.174204	0.168965	0.279647	0.603605	R1=1;R2=1;R1=R2	conserved	-0.00616502	0.397464	0.994442	-1.14396	0.281519	0.000485414	1.13779	0.0869421	R1=1;R2<1;R1=R2	R1>R2
Gohir.A03G168900.1	Gohir.D02G192100.1	0.447443	0.225805	0.105264	0.78594	0.14095	2.26461e-07	-0.338497	0.262562	R1=1;R2>1;R1=R2	R1<R2	0.764055	0.237271	0.00722421	0.879381	0.315534	0.0274915	-0.115326	0.785779	R1>1;R2>1;R1=R2	conserved
Gohir.A03G169000.1	Gohir.D02G192200.1	-0.500782	0.28997	0.167216	-0.294276	0.276157	0.440918	-0.206505	0.628546	R1=1;R2=1;R1=R2	conserved	-0.939692	0.384515	0.0545323	-0.908906	0.544048	0.25398	-0.0307856	0.965591	R1=1;R2=1;R1=R2	conserved
Gohir.A03G170500.1	Gohir.D02G193600.1	0.428662	0.253146	0.177091	0.336032	0.352246	0.4994	0.09263	0.841587	R1=1;R2=1;R1=R2	conserved	0.647326	0.266411	0.0563154	0.375892	0.358208	0.53352	0.271434	0.578551	R1=1;R2=1;R1=R2	conserved
Gohir.A03G170600.1	Gohir.D02G193700.1	0.266172	0.122614	0.0718652	0.159873	0.146496	0.427576	0.106299	0.605261	R1=1;R2=1;R1=R2	conserved	0.467424	0.295468	0.265226	0.30922	0.320259	0.572868	0.158204	0.735038	R1=1;R2=1;R1=R2	conserved
Gohir.A03G170800.1	Gohir.D02G193900.1	-0.224528	0.261139	0.538314	-0.469008	0.203508	0.0559324	0.24448	0.493488	R1=1;R2=1;R1=R2	conserved	-0.976936	0.303431	0.00723586	-0.793135	0.385613	0.133997	-0.183802	0.727978	R1<1;R2=1;R1=R2	R1<R2
Gohir.A03G171000.1	Gohir.D02G194200.1	-0.509277	0.19707	0.027519	-0.787917	0.210687	0.000871529	0.278641	0.381568	R1<1;R2<1;R1=R2	conserved	-0.164828	0.263631	0.731936	-0.435389	0.265465	0.265536	0.270561	0.509601	R1=1;R2=1;R1=R2	conserved
Gohir.A03G171100.1	Gohir.D02G194300.1	-1.24673	0.32946	0.000698483	-0.999982	0.162273	8.07915e-09	-0.246749	0.536379	R1<1;R2<1;R1=R2	conserved	1.08529	0.724706	0.298688	0.783511	0.565317	0.371958	0.301777	0.760052	R1=1;R2=1;R1=R2	conserved
Gohir.A03G171700.1	Gohir.D02G195000.1	0.172096	0.307552	0.708176	-0.67905	0.298349	0.0595097	0.851146	0.105437	R1=1;R2=1;R1=R2	conserved	-0.382907	0.296873	0.392456	-0.205111	0.353417	0.770221	-0.177795	0.720246	R1=1;R2=1;R1=R2	conserved
Gohir.A03G171800.1	Gohir.D02G195100.1	-0.386685	0.50604	0.592206	-2.00765	0.315487	2.36144e-09	1.62096	0.0445109	R1=1;R2<1;R1>R2	R1>R2	-4.10789	0.363581	2.36696e-27	-4.30597	0.251981	4.85546e-62	0.198076	0.680189	R1<1;R2<1;R1=R2	conserved
Gohir.A03G171900.1	Gohir.D02G195200.1	-0.404791	0.211959	0.120845	-0.903514	0.235586	0.000614214	0.498723	0.181959	R1=1;R2<1;R1=R2	R1>R2	0.134083	0.291707	0.813655	-0.0213002	0.375644	0.98173	0.155383	0.761223	R1=1;R2=1;R1=R2	conserved
Gohir.A03G172100.1	Gohir.D02G195400.1	-0.664522	0.266442	0.0343111	-0.665328	0.288963	0.0562097	0.000806058	0.998449	R1<1;R2=1;R1=R2	R1<R2	-1.04839	0.388035	0.0295521	-0.277443	0.380493	0.694862	-0.77095	0.229034	R1<1;R2=1;R1=R2	R1<R2
Gohir.A03G172500.1	Gohir.D02G195700.1	-0.719732	0.386788	0.132157	0.173316	0.185757	0.511374	-0.893048	0.102429	R1=1;R2=1;R1=R2	conserved	-0.352736	0.454056	0.653784	0.378259	0.660846	0.774062	-0.730995	0.419634	R1=1;R2=1;R1=R2	conserved
Gohir.A03G172600.1	Gohir.D02G195800.1	-0.717858	0.387771	0.134384	0.0118285	0.49636	0.992906	-0.729686	0.308898	R1=1;R2=1;R1=R2	conserved	-0.402159	0.661446	0.740122	-0.293366	0.548273	0.790666	-0.108793	0.905543	R1=1;R2=1;R1=R2	conserved
Gohir.A03G173600.1	Gohir.D02G196700.1	0.445046	0.317707	0.279133	0.512091	0.445622	0.398641	-0.067045	0.908578	R1=1;R2=1;R1=R2	conserved	-0.152516	0.481537	0.878855	0.365604	0.46667	0.665895	-0.51812	0.482882	R1=1;R2=1;R1=R2	conserved
Gohir.A03G173700.1	Gohir.D02G196800.1	2.16971	0.284312	4.1921e-13	2.01198	0.306372	6.62381e-10	0.157738	0.722535	R1>1;R2>1;R1=R2	conserved	1.32058	0.485248	0.0282311	1.93003	0.495497	0.000902543	-0.609456	0.429164	R1>1;R2>1;R1=R2	conserved
Gohir.A03G173800.1	Gohir.D02G196900.1	-0.429587	0.195883	0.0685519	-0.301215	0.216875	0.292959	-0.128372	0.680462	R1=1;R2=1;R1=R2	conserved	-0.211466	0.348481	0.740664	-0.30951	0.377569	0.647908	0.098045	0.858016	R1=1;R2=1;R1=R2	conserved
Gohir.A03G174200.1	Gohir.D02G197400.1	0.75431	0.218957	0.00223909	0.68139	0.255634	0.0235888	0.07292	0.838115	R1>1;R2>1;R1=R2	conserved	0.745231	0.293119	0.043178	0.863019	0.279638	0.012361	-0.117788	0.785722	R1>1;R2>1;R1=R2	conserved
Gohir.A03G174700.1	Gohir.D02G197900.1	0.289482	0.233197	0.347507	0.37952	0.26252	0.269483	-0.0900379	0.808875	R1=1;R2=1;R1=R2	conserved	-0.447715	0.42936	0.516516	-0.164384	0.397169	0.846695	-0.283331	0.653562	R1=1;R2=1;R1=R2	conserved
Gohir.A03G174900.1	Gohir.D02G198200.1	0.352062	0.211699	0.18615	0.369388	0.239318	0.232255	-0.0173261	0.959072	R1=1;R2=1;R1=R2	conserved	0.772189	0.457426	0.225138	0.27924	0.439821	0.743119	0.492949	0.480704	R1=1;R2=1;R1=R2	conserved
Gohir.A03G175200.1	Gohir.D02G198800.1	-0.792634	0.149586	9.48826e-07	-0.271812	0.178607	0.240137	-0.520822	0.0835146	R1<1;R2=1;R1=R2	R1<R2	-0.0504284	0.184568	0.896986	-0.326206	0.435204	0.683235	0.275778	0.604802	R1=1;R2=1;R1=R2	conserved
Gohir.A03G175400.1	Gohir.D02G199100.1	0.8048	0.277591	0.0119147	0.0927714	0.211836	0.784533	0.712029	0.0972196	R1>1;R2=1;R1=R2	R1>R2	0.19318	0.348687	0.768694	0.177985	0.398148	0.832473	0.0151948	0.978494	R1=1;R2=1;R1=R2	conserved
Gohir.A03G175500.1	Gohir.D02G199200.1	1.22545	0.284567	9.11566e-05	1.33531	0.384138	0.00217979	-0.109863	0.829525	R1>1;R2>1;R1=R2	conserved	1.49689	0.339468	0.000104221	1.08304	0.350534	0.0122285	0.413844	0.444199	R1>1;R2>1;R1=R2	conserved
Gohir.A03G175900.1	Gohir.D02G199700.1	-0.00316125	0.359178	0.9958	-0.171068	0.286341	0.697593	0.167907	0.729676	R1=1;R2=1;R1=R2	conserved	0.517733	0.295257	0.203634	0.364098	0.318178	0.484258	0.153635	0.741344	R1=1;R2=1;R1=R2	conserved
Gohir.A03G176100.1	Gohir.D02G199900.1	-0.0278648	0.221234	0.938794	-0.358726	0.27461	0.326374	0.330861	0.398359	R1=1;R2=1;R1=R2	conserved	0.101572	0.530038	0.92932	0.0813428	0.46626	0.941984	0.0202293	0.978533	R1=1;R2=1;R1=R2	conserved
Gohir.A03G177100.1	Gohir.D02G200800.1	-0.0600393	0.342276	0.912846	-0.324932	0.28279	0.398663	0.264893	0.576746	R1=1;R2=1;R1=R2	conserved	1.29742	0.419695	0.0104552	1.15117	0.415455	0.028576	0.146253	0.816595	R1>1;R2>1;R1=R2	conserved
Gohir.A03G177600.1	Gohir.D02G201300.1	1.4005	0.286378	6.95187e-06	0.98359	0.444307	0.0679949	0.416914	0.47904	R1>1;R2=1;R1=R2	R1>R2	1.27885	0.809925	0.266143	0.994166	0.586006	0.244723	0.28468	0.791264	R1=1;R2=1;R1=R2	conserved
Gohir.A03G177700.1	Gohir.D02G201400.1	0.027213	0.151226	0.91083	0.249241	0.206583	0.372844	-0.222028	0.435207	R1=1;R2=1;R1=R2	conserved	0.0608308	0.272348	0.917635	0.046783	0.318035	0.952009	0.0140477	0.97488	R1=1;R2=1;R1=R2	conserved
Gohir.A03G177800.1	Gohir.D02G201500.1	-0.170396	0.302444	0.705871	-0.296737	0.206827	0.273708	0.126341	0.744636	R1=1;R2=1;R1=R2	conserved	0.319026	0.281183	0.468643	0.258564	0.329081	0.664597	0.0604623	0.895816	R1=1;R2=1;R1=R2	conserved
Gohir.A03G177900.1	Gohir.D02G201600.1	-1.48479	0.364304	0.000232232	0.0751338	0.262178	0.865371	-1.55992	0.0181607	R1<1;R2=1;R1<R2	R1<R2	-0.422315	0.368292	0.462508	-1.52538	0.287466	2.03993e-06	1.10306	0.081412	R1=1;R2<1;R1=R2	R1>R2
Gohir.A03G178000.1	Gohir.D02G201700.1	0.457811	0.502088	0.508793	2.0381	0.360985	1.55055e-07	-1.58029	0.0516156	R1=1;R2>1;R1=R2	R1<R2	2.76451	0.752654	0.00169329	3.3363	0.575766	1.57827e-07	-0.571793	0.580885	R1>1;R2>1;R1=R2	conserved
Gohir.A03G178700.1	Gohir.D02G202400.1	0.979081	0.365628	0.0216857	-0.0661986	0.214381	0.853845	1.04528	0.0610679	R1>1;R2=1;R1=R2	R1>R2	1.69896	0.283377	3.98205e-08	-0.656239	0.451897	0.342962	2.3552	0.0169294	R1>1;R2=1;R1>R2	R1>R2
Gohir.A03G178800.1	Gohir.D02G202500.1	0.12556	0.300443	0.789941	0.819314	0.364894	0.0635969	-0.693754	0.211096	R1=1;R2=1;R1=R2	conserved	0.226914	0.337859	0.707295	0.271165	0.455569	0.763229	-0.0442509	0.941859	R1=1;R2=1;R1=R2	conserved
Gohir.A03G179000.1	Gohir.D02G202700.1	-0.125372	0.454894	0.863273	-0.326971	0.273141	0.377106	0.201599	0.720724	R1=1;R2=1;R1=R2	conserved	-1.77049	0.246867	2.41508e-11	-1.38692	0.508736	0.0320639	-0.383569	0.547861	R1<1;R2<1;R1=R2	conserved
Gohir.A03G181800.1	Gohir.D02G203500.1	0.842008	0.702513	0.367361	1.14622	0.888997	0.333509	-0.304215	0.801031	R1=1;R2=1;R1=R2	conserved	0.485034	0.354729	0.355677	0.396109	0.828404	0.818167	0.0889249	0.928232	R1=1;R2=1;R1=R2	conserved
Gohir.A03G182000.1	Gohir.D02G203700.1	0.212536	0.277237	0.591061	1.21463	0.461458	0.0256782	-1.00209	0.148474	R1=1;R2>1;R1=R2	R1<R2	0.918339	0.672915	0.356915	0.767688	0.752424	0.546618	0.150651	0.888669	R1=1;R2=1;R1=R2	conserved
Gohir.A03G182100.1	Gohir.D02G203800.1	1.00452	0.520405	0.116467	0.947294	0.574433	0.197078	0.0572309	0.944259	R1=1;R2=1;R1=R2	conserved	3.76959	0.789137	2.08898e-05	3.48934	1.12332	0.0116768	0.280249	0.84929	R1>1;R2>1;R1=R2	conserved
Gohir.A03G182200.1	Gohir.D02G203900.1	-1.19775	0.301663	0.000347741	-1.52915	0.327985	2.06036e-05	0.3314	0.493168	R1<1;R2<1;R1=R2	conserved	-1.17199	0.489765	0.0610157	-0.947119	0.398901	0.0719716	-0.224867	0.740524	R1=1;R2=1;R1=R2	conserved
Gohir.A03G182600.1	Gohir.D02G204200.1	0.061793	0.251313	0.877295	0.600603	0.311423	0.121357	-0.53881	0.24548	R1=1;R2=1;R1=R2	conserved	-0.0947008	0.537429	0.935416	-0.00660247	0.563682	0.996512	-0.0880983	0.915399	R1=1;R2=1;R1=R2	conserved
Gohir.A03G182900.1	Gohir.D02G204500.1	0.632397	0.2079	0.00789322	0.835819	0.157874	9.98881e-07	-0.203422	0.471252	R1>1;R2>1;R1=R2	conserved	0.554209	0.271189	0.123092	0.623114	0.277322	0.0932401	-0.068905	0.867639	R1=1;R2=1;R1=R2	conserved
Gohir.A03G183100.1	Gohir.D02G204700.1	0.319622	0.288334	0.408438	1.38178	0.424969	0.0045036	-1.06215	0.112337	R1=1;R2>1;R1=R2	R1<R2	0.358283	0.629761	0.761334	0.0633319	0.535776	0.960907	0.294951	0.73976	R1=1;R2=1;R1=R2	conserved
Gohir.A03G183600.1	Gohir.D02G205200.1	-1.71106	0.620581	0.0175923	-1.70209	0.35224	9.54978e-06	-0.00897536	0.990498	R1<1;R2<1;R1=R2	conserved	-1.18871	0.460995	0.0396264	-1.00955	0.411173	0.0605139	-0.179166	0.786375	R1<1;R2=1;R1=R2	R1<R2
Gohir.A03G184100.1	Gohir.D02G205600.1	1.79402	0.418639	9.94287e-05	2.05045	0.699298	0.0115203	-0.256425	0.771391	R1>1;R2>1;R1=R2	conserved	0.296518	0.420047	0.689276	0.826145	0.503859	0.265677	-0.529627	0.46609	R1=1;R2=1;R1=R2	conserved
Gohir.A03G184500.1	Gohir.D02G206000.1	-1.06423	0.780631	0.294073	-0.613611	0.640619	0.497434	-0.450621	0.674093	R1=1;R2=1;R1=R2	conserved	0.71686	0.406134	0.199866	0.97741	0.786282	0.437928	-0.26055	0.78766	R1=1;R2=1;R1=R2	conserved
Gohir.A03G184600.1	Gohir.D02G206100.1	-0.993378	0.266277	0.000847523	-0.793317	0.194889	0.000249174	-0.200062	0.571069	R1<1;R2<1;R1=R2	conserved	-1.089	0.334857	0.00657663	-1.15188	0.539423	0.115822	0.0628772	0.926758	R1<1;R2=1;R1=R2	R1<R2
Gohir.A03G184700.1	Gohir.D02G206200.1	0.201985	1.12608	0.910965	1.00358	2.80609	NA	-0.801594	0.81018	R1=1;R2=1;R1=R2	conserved	0.162011	0.42395	0.850028	0.654529	0.270361	0.0652306	-0.492518	0.391847	R1=1;R2=1;R1=R2	conserved
Gohir.A03G184800.1	Gohir.D02G206300.1	0.0342122	0.212146	0.919822	0.367721	0.269927	0.303517	-0.333509	0.384218	R1=1;R2=1;R1=R2	conserved	-0.408285	0.289905	0.336943	0.241559	0.368999	0.734757	-0.649844	0.242079	R1=1;R2=1;R1=R2	conserved
Gohir.A03G185200.1	Gohir.D02G206700.1	2.02131	0.306562	5.44934e-10	1.48752	0.330786	4.2912e-05	0.533796	0.29373	R1>1;R2>1;R1=R2	conserved	1.58928	0.42606	0.00138089	1.53538	0.385842	0.000663143	0.0538958	0.929848	R1>1;R2>1;R1=R2	conserved
Gohir.A03G185300.1	Gohir.D02G206800.1	0.0985321	0.194582	0.73914	-0.803091	0.507135	0.218535	0.901623	0.209503	R1=1;R2=1;R1=R2	conserved	1.29314	0.598082	0.0984536	-0.374349	0.823908	0.829335	1.66749	0.18358	R1=1;R2=1;R1=R2	conserved
Gohir.A03G186600.1	Gohir.D02G207400.1	-0.369174	0.176079	0.0838545	-0.210831	0.248249	0.557882	-0.158343	0.631248	R1=1;R2=1;R1=R2	conserved	-0.630665	0.403093	0.271812	0.22091	0.370827	0.763201	-0.851575	0.195462	R1=1;R2=1;R1=R2	conserved
Gohir.A03G186800.1	Gohir.D02G207600.1	-0.60926	0.590501	0.447501	-0.64359	0.828789	0.59894	0.0343302	0.974752	R1=1;R2=1;R1=R2	conserved	-1.60895	1.88581	0.612797	2.17231	1.35417	0.279851	-3.78126	0.185917	R1=1;R2=1;R1=R2	conserved
Gohir.A03G187100.1	Gohir.D02G207900.1	-0.0105661	0.261012	0.981784	-0.539328	0.309901	0.16918	0.528762	0.256283	R1=1;R2=1;R1=R2	conserved	-0.117946	0.388442	0.884808	-0.341624	0.386959	0.61269	0.223678	0.704199	R1=1;R2=1;R1=R2	conserved
Gohir.A03G187200.1	Gohir.D02G208000.1	0.655931	0.208252	0.00572385	0.90919	0.240426	0.000747135	-0.253259	0.466191	R1>1;R2>1;R1=R2	conserved	0.835809	0.34178	0.0543222	0.198609	0.489191	0.85	0.6372	0.352329	R1=1;R2=1;R1=R2	conserved
Gohir.A03G187500.1	Gohir.D02G208300.1	-0.0394543	0.466051	0.961409	-0.298576	0.293093	0.465985	0.259122	0.658776	R1=1;R2=1;R1=R2	conserved	-0.649783	0.825487	0.648208	-0.925716	0.704567	0.405701	0.275933	0.812132	R1=1;R2=1;R1=R2	conserved
Gohir.A03G187700.1	Gohir.D02G208500.1	0.279693	0.175063	0.20705	0.452114	0.110458	0.000227774	-0.172421	0.444811	R1=1;R2>1;R1=R2	R1<R2	0.453246	0.228783	0.138027	0.558725	0.227179	0.0599746	-0.105479	0.759959	R1=1;R2=1;R1=R2	conserved
Gohir.A03G188600.1	Gohir.D02G209300.1	-0.497823	0.401231	0.347733	0.231772	0.367074	0.680293	-0.729595	0.238122	R1=1;R2=1;R1=R2	conserved	0.202126	0.399173	0.790591	0.120849	0.420742	0.89761	0.0812761	0.895341	R1=1;R2=1;R1=R2	conserved
Gohir.A03G188700.1	Gohir.D02G209400.1	1.95058	0.389625	4.02416e-06	1.19531	0.309064	0.000543247	0.75527	0.189351	R1>1;R2>1;R1=R2	conserved	-0.19249	0.497841	0.848882	0.202467	0.421356	0.817632	-0.394957	0.578326	R1=1;R2=1;R1=R2	conserved
Gohir.A03G189600.1	Gohir.D02G210100.1	-0.160615	0.265123	0.683501	-1.67682	0.372486	4.19983e-05	1.51621	0.0308991	R1=1;R2<1;R1>R2	R1>R2	0.061465	0.529678	0.957974	-2.6613	0.552683	2.10505e-05	2.72276	0.0237259	R1=1;R2<1;R1>R2	R1>R2
Gohir.A03G189900.1	Gohir.D02G210500.1	-0.587897	0.329231	0.151138	-0.592325	0.207901	0.0145098	0.00442829	0.991389	R1=1;R2<1;R1=R2	R1>R2	-1.41143	0.365298	0.00086195	-0.838633	0.356277	0.0750479	-0.572798	0.324493	R1<1;R2=1;R1=R2	R1<R2
Gohir.A03G191900.1	Gohir.D02G212800.1	-0.768972	0.230613	0.0032161	-0.265818	0.148271	0.15443	-0.503154	0.128725	R1<1;R2=1;R1=R2	R1<R2	-1.25318	0.280859	8.39399e-05	-0.850973	0.225272	0.00138425	-0.402206	0.329237	R1<1;R2<1;R1=R2	conserved
Gohir.A03G192700.1	Gohir.D02G213700.1	-0.200384	0.392053	0.736533	0.0900985	0.402129	0.896476	-0.290483	0.628174	R1=1;R2=1;R1=R2	conserved	-0.00408059	0.381258	0.996379	-0.000984345	0.525043	0.999366	-0.00309625	0.996442	R1=1;R2=1;R1=R2	conserved
Gohir.A03G193100.1	Gohir.D02G214100.1	0.0319497	0.170036	0.90668	-0.141903	0.226053	0.682329	0.173853	0.57173	R1=1;R2=1;R1=R2	conserved	-0.0633353	0.280896	0.916871	-0.247442	0.261624	0.582582	0.184107	0.656665	R1=1;R2=1;R1=R2	conserved
Gohir.A03G193200.1	Gohir.D02G214200.1	-0.770904	0.216543	0.00152269	-0.371961	0.372923	0.477113	-0.398943	0.417039	R1<1;R2=1;R1=R2	R1<R2	-0.947649	0.358002	0.033793	-0.151903	0.369529	0.847803	-0.795747	0.196929	R1<1;R2=1;R1=R2	R1<R2
Gohir.A03G193300.1	Gohir.D02G214300.1	0.784832	0.424261	0.134566	1.39952	0.298654	1.84976e-05	-0.614687	0.290344	R1=1;R2>1;R1=R2	R1<R2	0.0895338	0.597688	0.945504	-0.655528	0.297308	0.101303	0.745062	0.347399	R1=1;R2=1;R1=R2	conserved
Gohir.A03G193400.1	Gohir.D02G214400.1	3.08281	0.588163	1.27137e-06	0.934335	0.549274	0.180763	2.14847	0.045175	R1>1;R2=1;R1>R2	R1>R2	2.58296	0.76955	0.00476673	1.52952	0.4914	0.0114812	1.05344	0.323238	R1>1;R2>1;R1=R2	conserved
Gohir.A03G193500.1	Gohir.D02G214600.1	0.657872	0.296247	0.064428	0.668037	0.39491	0.183533	-0.0101651	0.984551	R1=1;R2=1;R1=R2	conserved	0.501264	0.518711	0.552937	0.539215	0.494286	0.512165	-0.0379514	0.960303	R1=1;R2=1;R1=R2	conserved
Gohir.A03G193900.1	Gohir.D02G214900.1	-0.399965	0.241509	0.188369	-0.346007	0.183831	0.132408	-0.0539583	0.865905	R1=1;R2=1;R1=R2	conserved	-0.665269	0.285353	0.069923	-0.346572	0.311803	0.500848	-0.318697	0.493104	R1=1;R2=1;R1=R2	conserved
Gohir.A03G194100.1	Gohir.D02G215200.1	-0.630586	0.345024	0.140153	1.7738	0.186997	7.56969e-20	-2.40438	0.00252747	R1=1;R2>1;R1<R2	R1<R2	0.0630585	0.270378	0.913466	1.85559	0.493484	0.00146747	-1.79253	0.0476307	R1=1;R2>1;R1<R2	R1<R2
Gohir.A03G194300.1	Gohir.D02G215400.1	-1.76157	0.360705	7.17007e-06	-3.99026	0.328135	3.28139e-32	2.22869	0.0061719	R1<1;R2<1;R1>R2	conserved	-0.0445595	0.290194	0.944199	-0.34644	0.295401	0.47026	0.301881	0.506396	R1=1;R2=1;R1=R2	conserved
Gohir.A03G194700.1	Gohir.D02G215900.1	-0.799411	0.216874	0.000989605	0.363745	0.19627	0.139703	-1.16316	0.0107907	R1<1;R2=1;R1<R2	R1<R2	-0.392939	0.326063	0.433058	0.386676	0.433577	0.610141	-0.779616	0.229287	R1=1;R2=1;R1=R2	conserved
Gohir.A03G195400.1	Gohir.D02G216400.1	0.0789441	0.335724	0.882407	0.642871	0.664719	0.492832	-0.563927	0.503614	R1=1;R2=1;R1=R2	conserved	0.535127	0.843529	0.726641	0.277311	0.705667	0.855485	0.257816	0.826505	R1=1;R2=1;R1=R2	conserved
Gohir.A03G195500.1	Gohir.D02G216500.1	-0.228654	0.168701	0.29728	-0.0884844	0.193326	0.772805	-0.14017	0.610969	R1=1;R2=1;R1=R2	conserved	-0.27871	0.267793	0.51739	0.0938973	0.353497	0.905678	-0.372607	0.451313	R1=1;R2=1;R1=R2	conserved
Gohir.A03G195800.1	Gohir.D02G216900.1	-0.184583	0.383727	0.753272	-0.183565	0.2043	0.53049	-0.00101742	0.998235	R1=1;R2=1;R1=R2	conserved	-0.170526	0.438513	0.848286	-0.242821	0.292782	0.642902	0.0722948	0.898486	R1=1;R2=1;R1=R2	conserved
Gohir.A03G196200.1	Gohir.D02G217400.1	0.839095	0.292858	0.0131292	0.653772	0.224301	0.0120906	0.185323	0.636814	R1>1;R2>1;R1=R2	conserved	-0.609529	0.493935	0.419189	-0.505078	0.309311	0.268347	-0.104451	0.868035	R1=1;R2=1;R1=R2	conserved
Gohir.A03G197400.1	Gohir.D02G218700.1	-0.636846	0.443131	0.264615	-1.41233	0.439476	0.00506621	0.775484	0.271107	R1=1;R2<1;R1=R2	R1>R2	-0.74181	0.579016	0.396419	-1.80897	0.479048	0.00139041	1.06716	0.230991	R1=1;R2<1;R1=R2	R1>R2
Gohir.A03G198400.1	Gohir.D02G219800.1	-1.3308	0.150004	2.01495e-17	-1.13315	0.197347	9.11533e-08	-0.197644	0.469171	R1<1;R2<1;R1=R2	conserved	-1.26689	0.3976	0.00798522	-0.629413	0.372985	0.247718	-0.637475	0.307443	R1<1;R2=1;R1=R2	R1<R2
Gohir.A03G198700.1	Gohir.D02G220100.1	0.0549795	0.629738	0.960265	0.925274	0.944816	0.486465	-0.870295	0.489514	R1=1;R2=1;R1=R2	conserved	0.243444	2.50716	0.965289	-0.911348	1.564	0.769187	1.15479	0.719485	R1=1;R2=1;R1=R2	conserved
Gohir.A03G198600.1	Gohir.D02G220000.1	1.32622	0.877157	0.236868	1.04909	0.829557	0.345172	0.277136	0.827726	R1=1;R2=1;R1=R2	conserved	1.76837	0.699461	0.0447147	0.677349	0.528176	0.420358	1.09102	0.285849	R1>1;R2=1;R1=R2	R1>R2
Gohir.A03G198900.1	Gohir.D02G220300.1	-0.025044	0.199099	0.938879	0.068953	0.165754	0.796502	-0.093997	0.731569	R1=1;R2=1;R1=R2	conserved	0.0574532	0.289724	0.926944	-0.162509	0.300615	0.78831	0.219962	0.626198	R1=1;R2=1;R1=R2	conserved
Gohir.A03G199000.1	Gohir.D02G220400.1	0.504587	0.181374	0.0164578	1.15669	0.187585	7.88832e-09	-0.652108	0.0573095	R1>1;R2>1;R1=R2	conserved	0.996644	0.258772	0.000900974	1.03954	0.320614	0.00785643	-0.0428973	0.922301	R1>1;R2>1;R1=R2	conserved
Gohir.A03G199200.1	Gohir.D02G220500.1	-1.88227	0.305095	7.52508e-09	2.86155	0.25588	2.56686e-27	-4.74382	7.37646e-05	R1<1;R2>1;R1<R2	R1<R2	-0.988654	0.277829	0.00249181	0.46096	0.303739	0.315033	-1.44961	0.0247331	R1<1;R2=1;R1<R2	R1<R2
Gohir.A03G199300.1	Gohir.D02G220600.1	-0.128739	0.164073	0.581085	0.447692	0.325006	0.2973	-0.576431	0.210963	R1=1;R2=1;R1=R2	conserved	-0.352995	0.29857	0.444129	0.358975	0.406039	0.612018	-0.71197	0.236604	R1=1;R2=1;R1=R2	conserved
Gohir.A03G199400.1	Gohir.D02G220700.1	1.38475	0.419873	0.00361442	0.65976	0.827078	0.587485	0.724991	0.490943	R1>1;R2=1;R1=R2	R1>R2	2.33287	1.27073	0.177591	1.07564	1.02373	0.532838	1.25723	0.485833	R1=1;R2=1;R1=R2	conserved
[truncated: 6,802 more rows]

## Sheet: Figure 5b-c
Node table of 53 TFs																Edge table of TX2094			Edge table of Maxxa
[truncated: 58 more rows]

## Sheet: Supp. Figure 2
	Supplementary 2a									Supplementary 2b
[truncated: 51 more rows]

## Sheet: Supp. Figure 4
Supplementary Table 4. Raw table of sequence variations										Duncan's new multiple range test
[truncated: 27,817 more rows]
